# Supplementary material for: A fast impedance-based antimicrobial susceptibility test
Source: Nat Commun. 2020 Oct 21;11:5328. doi: 10.1038/s41467-020-18902-x (PMC7578651; doi:10.1038/s41467-020-18902-x)
Supplement: Supplementary file 4 — Source Data [file 41467_2020_18902_MOESM4_ESM.zip]

Archive with 6 entries (6 files):
- Figure2.xls
- Figure3.xls
- Figure4.xls
- Figure5.xls
- readme.txt
- Suppl Fig 3.xls
