# Supplementary material for: A fast impedance-based antimicrobial susceptibility test
Source: Nat Commun. 2020 Oct 21;11:5328. doi: 10.1038/s41467-020-18902-x (PMC7578651; doi:10.1038/s41467-020-18902-x)
Supplement: Supplementary file 4 — Source Data [file 41467_2020_18902_MOESM4_ESM.zip › Figure2.xls]

## Sheet: Information
Data information
Sheets 1 onwards contain the data for one of the 28 scatterplots shown in Supplementary Figure 3.
Sheets are named 1 to 28, with sheet 1 being the data in the top-left scatterplot (time 0-1 minute), sheet 2: 1-2 minutes, and the last sheet 27-28min (bottom-right scatterplot).
Each sheet has the same format: column A is the x-data (electrical diameter), column B is the y-axis (electrical opacity), and column C is the Z-axis (density). Each row is a different cell.

## Sheet: Sheet1
2.42105	0.722287	0.19352
1.45403	0.937393	1.54841
1.38818	1.03394	1.10046
1.93644	0.644894	5.78004
1.57054	0.6802	1.03976
1.57223	0.933955	1.80628
1.94071	0.651296	4.77997
1.43441	0.992636	3.35943
1.53201	0.991181	7.12473
1.48828	1.006	8.39373
1.78176	0.664103	5.33303
1.83654	0.621379	4.63332
2.02094	0.764331	0.290118
1.46396	0.994195	6.30146
1.87191	0.634213	4.13255
1.51478	0.989426	8.57154
1.9913	0.679707	1.72226
1.51656	1.03947	4.2218
1.59853	0.999669	3.13239
1.71912	0.673126	3.97701
1.41955	1.02624	1.43606
1.52987	0.998759	8.47019
2.09135	0.664834	2.06987
1.46436	0.635025	0.336964
2.048	0.772494	0.199873
1.71421	0.643292	5.12251
1.74377	0.615695	3.28161
1.52409	0.915325	2.90547
1.52863	1.05118	3.20516
2.19975	0.567357	0.153812
1.55244	0.930502	2.31449
1.39102	0.898595	0.387413
1.61892	0.720342	0.596918
1.82961	0.612374	3.93705
1.57156	0.998073	4.28978
1.87565	0.632495	3.64713
1.7812	1.00963	0.682335
1.48196	0.980855	7.33628
2.08761	0.664291	2.26196
1.45834	1.01316	6.52843
1.38072	1.12522	0.474791
1.30452	0.968791	0.546396
1.86845	0.554522	0.208483
1.28737	0.772107	0.571156
2.14355	0.998248	0.346424
1.85284	0.626892	4.24958
1.98957	0.597888	0.967228
1.42254	1.07475	2.14827
1.97637	0.661663	4.69592
1.90223	0.641311	5.45247
1.68959	0.688292	2.10716
1.55029	1.01246	6.47997
1.87906	0.686937	2.22135
1.4803	0.534629	0.35767
1.44395	1.00625	4.57623
1.80578	1.00257	0.449426
1.3557	1.06923	0.832261
1.46818	0.911774	1.88102
2.20154	0.961453	0.15467
1.41808	0.900987	0.721658
1.59364	0.754184	0.216294
1.62412	0.687926	2.55281
1.67014	0.947076	0.810363
1.48078	1.00444	8.15565
1.71479	0.889676	0.24132
1.89249	0.607094	2.00551
1.56145	0.653944	1.20814
1.66746	0.871568	0.208964
1.46249	1.09557	0.97311
2.07855	0.659636	2.06666
1.47781	0.968481	5.60152
1.93962	0.65376	4.79047
2.05875	0.622061	1.32525
1.63712	0.616267	1.93001
1.65154	0.646856	3.72966
1.63234	0.651673	2.90343
1.67552	0.593409	1.81265
1.45479	1.02545	5.40236
1.74545	0.649177	4.93766
1.26895	0.931402	1.21808
1.62007	1.06066	0.321549
1.64536	0.669013	2.75677
2.38086	0.816733	0.145655
1.45929	1.01473	6.89257
1.40336	0.79866	0.582591
1.29396	1.04426	0.97815
2.23745	0.668292	0.387683
1.47897	1.03198	5.8598
1.47099	0.95134	4.58655
1.43305	0.948117	0.950301
1.92663	0.630293	6.5972
1.82957	0.609756	3.56003
1.56545	0.669865	0.797036
1.7972	0.694726	2.56794
1.67934	0.588747	1.72676
2.27776	0.653215	0.728477
1.79346	0.578152	0.264018
1.8145	0.665461	5.7958
1.61089	0.969717	2.35393
1.46835	0.97172	5.7578
1.37235	1.10175	0.679427
1.54713	1.01449	6.16009
1.82573	0.614583	3.98383
1.2642	0.905115	0.980105
1.31976	1.023	0.869639
1.48227	0.902988	1.62354
1.82489	0.640198	4.68464
1.92133	0.655887	4.5834
1.64427	0.603711	2.21447
1.54698	0.658934	1.46347
1.9793	0.626367	3.48326
1.44052	1.0082	4.17003
1.48254	0.760219	0.580055
1.22811	0.657189	0.532235
1.29529	1.00414	0.527899
1.50118	0.616837	0.861245
1.70086	0.623824	2.51836
1.9057	0.68151	2.74679
1.64431	0.971993	1.85483
1.91924	0.645182	3.31667
1.9213	1.04044	0.208859
1.81367	0.605899	1.57982
2.20035	0.604522	0.271822
2.08351	0.720302	0.440871
1.99568	0.880173	0.242491
1.79505	0.660175	5.33245
1.48972	0.975905	8.5606
1.52434	0.966748	6.23286
1.69788	0.584269	1.65486
1.7066	0.610547	3.1041
1.78299	0.765256	0.451883
1.54327	0.617805	1.20845
1.52813	0.953408	5.12157
2.08002	0.675529	1.47266
2.37254	0.601762	0.169943
1.40606	1.06878	1.80075
1.52481	0.586762	0.786426
1.36208	1.0087	1.01293
1.48989	0.995185	8.92321
1.6913	0.646414	3.99075
1.76977	0.607365	2.92484
2.1748	0.599852	0.624994
2.165	0.641428	1.70223
1.96109	0.650233	4.42131
1.95451	0.684958	1.58985
2.10774	0.595619	0.329283
1.45868	0.7489	0.61619
1.48454	0.945532	3.51281
1.37677	0.823668	0.23353
1.73634	0.594665	2.21296
1.72036	0.8321	0.321267
1.49647	0.956331	5.79812
1.57932	0.621722	1.69746
1.52102	0.979602	6.46084
1.26865	0.824799	0.810749
1.7778	0.680791	3.90772
1.61713	0.603657	2.71633
1.6861	0.562952	1.12628
1.44133	0.9726	3.24084
1.67663	0.610136	2.78889
2.02366	0.631318	2.72534
1.87386	0.642895	3.96726
1.97513	0.606905	0.888171
1.46471	0.978632	5.66498
1.51649	1.03702	4.53002
1.49371	0.942998	3.74012
1.58749	1.00582	3.36586
1.63598	1.03644	0.834241
1.44151	0.991769	3.85618
1.24656	0.90298	1.84281
1.71044	0.644004	4.64668
2.44634	0.707183	0.320198
1.47402	1.02496	6.89334
2.16247	0.655976	1.36385
2.25713	0.581327	0.18023
1.71957	0.674699	4.15586
1.58264	0.641269	2.5786
1.41468	0.542305	0.245109
1.96547	0.632878	3.7065
1.88846	0.977195	0.749665
1.33387	0.845243	0.595043
2.06382	0.644461	3.60582
1.81317	0.597085	2.03512
1.35835	0.754011	0.196247
1.61959	1.00833	2.70631
1.98448	0.667949	3.37767
1.47225	0.785223	0.795359
1.37644	1.13975	0.332763
1.66872	0.9756	1.5571
1.95173	0.64097	4.48293
1.51541	1.01766	5.66497
1.71541	0.694289	2.01416
1.27595	0.941648	0.26907
1.66386	1.00351	1.46692
1.45251	0.6509	0.570008
1.44352	1.02074	4.67596
1.78577	0.744716	0.534771
1.44231	1.00417	4.68732
1.68916	0.623481	1.47127
1.54364	0.971966	4.37714
1.49503	1.00608	7.57552
1.55375	0.997902	5.29989
1.47445	0.694542	0.587745
1.31537	0.86631	0.447511
1.88169	0.692015	1.54365
1.61188	0.954024	2.14045
2.00954	1.02145	0.187656
1.85639	0.665786	4.45662
1.8736	0.632951	3.87638
1.84591	0.59953	1.41854
1.28959	0.913416	0.532037
1.51162	1.00308	6.97127
1.52349	1.05382	2.98304
1.47091	1.02403	7.18981
1.68254	0.97517	1.41969
1.80359	0.980503	0.648184
1.83026	0.60706	3.47586
1.32078	0.692961	0.380845
1.35907	1.04624	0.607362
1.77272	0.713742	0.792947
1.49446	1.00671	7.55351
1.44205	1.01774	4.13363
1.46727	1.1133	0.617224
1.75747	1.03021	0.133528
1.36359	1.00981	0.826346
1.52139	0.587233	0.686853
1.47341	0.939509	3.38425
1.40002	0.870659	0.685138
1.62663	0.608408	1.95093
1.55356	1.05808	1.17456
1.49201	0.99721	8.95569
1.7117	0.553747	0.378304
1.82045	0.666996	5.283
1.60506	0.670535	1.44957
1.74312	0.608639	2.92895
1.3111	0.85284	1.05486
1.76166	0.715554	0.755129
1.3466	0.907902	0.862609
1.98417	0.620644	2.82714
1.58869	0.852792	0.403646
1.99721	0.649736	4.24659
1.61153	0.606974	1.93916
1.85289	0.640077	5.44962
1.53177	0.946664	4.18673
1.7827	0.665887	4.60015
1.55199	1.02328	4.16452
1.99602	0.68976	1.51936
1.38195	0.796906	0.569698
1.79334	0.653676	4.17614
1.85918	0.676767	2.98389
1.91332	0.687623	2.31752
1.69447	0.657927	4.75111
1.48489	1.09444	1.02813
1.6598	0.792741	0.351236
1.45263	0.975525	4.8581
1.58716	0.958285	3.31252
1.51476	0.740641	0.479955
1.60046	0.572571	0.682282
1.4284	0.610285	0.244334
1.33442	0.783604	0.605327
1.87496	0.700568	1.24233
1.80578	0.694359	2.43993
1.65828	0.998014	2.17533
1.39615	1.03618	1.00624
1.37475	1.06352	0.839815
2.01304	0.985069	0.477216
1.63442	0.664284	2.30344
1.73479	0.63482	5.82517
1.46696	0.677163	0.560746
1.44893	0.754481	0.476419
1.8159	0.687117	2.46739
1.95528	0.652547	4.48613
1.55825	1.02705	3.44199
1.29823	0.579038	0.440595
1.89879	0.64817	4.77673
2.02177	0.630034	3.05731
2.2333	0.662204	0.411209
1.93244	0.822291	0.284784
1.97519	0.626335	3.82488
1.7296	0.696824	1.86124
1.53766	0.717539	0.969053
1.74366	0.687351	2.01984
1.38022	1.09663	0.47669
1.45355	1.04615	5.1487
1.27646	1.01125	0.380701
1.62772	0.627616	3.20438
1.75596	0.622001	4.16329
1.90021	0.654578	4.35391
1.5959	0.630351	2.14718
1.42061	1.05139	2.91157
2.01964	0.603723	1.29877
1.45175	0.931977	1.817
1.85139	0.654119	4.21427
1.47652	0.657194	0.919893
1.66227	0.603759	3.11766
1.39926	1.07223	1.91471
1.47003	1.01037	7.88261
2.05556	0.635453	2.63733
1.49186	0.9645	5.89017
1.71703	0.765364	0.810558
2.01178	0.603654	1.38807
1.65017	0.684975	1.90623
1.40162	0.986199	1.28259
1.56201	0.90021	1.23646
1.42054	1.06167	1.58212
1.92121	0.661758	5.72732
1.50337	0.969679	7.72311
1.7271	0.951406	0.543822
1.46543	1.01831	8.41153
1.43826	0.980828	3.65596
2.28679	0.612777	0.370861
1.51942	0.929573	2.8025
1.51499	1.0286	5.72269
1.5551	1.03321	3.60985
1.48545	1.00685	8.03218
1.50164	1.01567	8.0567
1.52121	1.03605	4.40494
1.31826	0.6873	0.376688
2.10608	0.674863	1.39804
1.79535	0.600269	2.77401
1.93303	0.642426	5.63691
1.42835	0.992291	2.78477
2.74479	0.650709	0.330754
1.58014	1.0197	4.89225
1.56589	0.735368	0.269468
1.85588	0.644547	5.23213
1.51109	0.821758	0.328093
1.43615	1.12376	0.512528
2.03987	0.604207	0.903559
1.47116	0.565723	0.495681
1.88855	0.717247	0.345395
1.49486	0.67148	0.575478
1.94601	0.658764	5.03331
1.68126	0.639791	3.67642
1.91601	0.695899	1.0929
1.98107	0.639548	3.65854
1.39013	0.828773	0.65301
1.95005	0.631823	3.64934
1.77781	0.655341	5.86058
1.55844	0.616725	2.06584
1.83689	0.664431	4.20835
1.95115	0.807061	0.165205
1.61118	0.903628	1.18538
1.67388	0.64867	4.0396
1.65274	0.644407	3.1231
1.2867	0.910658	0.420641
1.93856	0.640416	6.15893
1.30841	0.942136	0.71788
1.64862	0.595291	2.16342
1.44927	1.06461	3.67597
1.30561	0.762801	0.826135
1.5294	0.706581	0.757629
1.33357	0.908808	1.18954
1.33701	1.09131	0.437125
1.78397	0.660988	5.83419
1.39949	1.03929	0.895082
1.38601	1.02711	1.19191
2.18517	0.644642	1.02329
1.59054	0.902471	1.22167
1.55087	1.00299	6.26197
1.76287	0.674696	3.55312
1.51129	0.789087	0.44537
1.43267	1.03597	3.37261
1.68613	0.663452	3.04324
1.53703	0.913084	1.74175
1.52414	1.00201	9.16379
1.56847	0.534782	0.536224
1.65304	0.643078	2.79236
1.6474	0.648262	3.88569
2.6672	0.602032	0.0859637
1.80996	0.70128	1.06813
1.52958	0.951211	4.87743
1.41882	1.00402	2.1022
1.93254	0.669968	4.033
1.79446	0.669879	4.27812
1.9476	0.624834	2.53857
1.57059	1.02983	3.14213
1.45615	1.01016	5.69557
1.36434	0.919334	0.706261
1.59833	0.648102	2.65583
2.68706	0.620698	0.253123
1.73576	0.614199	3.33211
1.5339	0.905435	1.28355
1.47198	1.02439	7.04139
1.81683	0.621276	4.53292
1.57091	0.958486	3.97877
1.5741	0.734314	0.418662
1.4899	1.056	3.78922
1.43841	0.921492	1.22904
1.46822	1.08013	2.57677
1.38023	0.593219	0.55711
2.03111	0.678037	1.5279
1.553	0.935055	2.45311
1.99396	0.596841	0.870939
1.75053	0.694253	1.47094
1.34342	0.802145	0.490199
1.50854	1.09976	0.568708
1.57339	0.914513	1.07994
1.98104	0.686858	1.30988
1.48422	1.07708	2.2146
1.72085	0.977605	0.842627
1.55609	0.946972	2.97135
1.64983	0.984195	1.70168
2.0168	0.661382	4.58321
1.618	0.796056	0.567166
1.46135	0.98622	5.0303
1.50714	1.04391	5.26158
1.48646	1.08613	1.31847
2.63356	0.988425	0.265905
1.59314	0.684563	1.08368
1.97726	0.672611	2.15595
1.55164	0.967374	4.42137
1.81579	0.656223	3.93416
1.59681	0.969645	2.70206
1.82643	0.623783	4.72265
1.69906	0.833572	0.532734
1.54549	1.04137	3.96065
1.4546	0.994401	5.90906
1.82527	0.635846	3.16119
2.38353	0.631682	0.78052
1.89411	1.00907	0.95812
1.922	0.997405	0.620549
2.07779	0.903569	0.194735
1.73866	0.677321	2.74731
1.42574	0.820152	0.208125
1.22103	0.592135	0.429773
1.86039	0.593619	1.50982
1.77452	0.619098	4.1973
1.33022	0.732282	0.35509
1.67443	0.981064	0.882134
1.8193	0.633227	3.48405
2.05131	0.628452	2.86302
2.01973	0.989893	0.462999
1.63071	0.649271	2.7941
2.03832	0.796519	0.177682
1.46444	0.973853	6.0794
1.9207	0.899996	0.129792
1.4739	0.972877	6.81406
1.65476	0.610799	3.74679
1.23301	0.906263	1.50647
2.47089	0.892495	0.263447
1.54275	1.02683	3.82979
1.4332	0.987836	2.18262
1.42005	1.04688	2.67052
1.56784	0.964212	4.78254
1.98311	0.533282	0.122198
1.77948	0.524204	0.1409
1.51788	0.983966	7.59612
1.62432	0.967389	2.8695
1.87042	0.637823	4.36217
1.75713	0.663635	3.58072
2.0592	0.65152	2.43528
1.69405	0.935854	0.235441
2.34681	0.795535	0.273779
1.42144	1.00269	2.41168
1.55903	1.04692	1.28639
1.80921	0.640593	5.08245
1.87762	0.659981	5.00658
1.65764	0.727601	0.952379
1.47783	0.907521	1.85935
1.52021	0.991342	8.09217
1.4661	1.0786	2.74953
1.5549	0.930552	2.30654
1.7372	0.648308	5.04785
1.3975	1.01407	1.85877
1.96773	0.619714	2.79933
1.3292	0.971297	0.659305
2.13771	0.720086	0.650542
1.41097	0.951567	1.20144
2.82881	0.741192	0.215616
1.45083	0.670777	0.420944
1.72723	0.59829	2.11616
1.51975	0.949875	4.63537
1.65542	0.692065	1.51831
1.73555	0.605386	2.75743
1.47059	1.0245	6.92866
1.69041	0.59769	2.52068
1.3885	1.02026	1.18517
2.37604	0.628774	0.698647
2.02386	0.642614	2.97303
1.53035	0.570607	0.816908
1.68988	0.66059	3.73457
1.56413	0.972248	3.61782
2.16779	0.623639	0.663514
1.40685	0.627227	0.293659
1.33481	1.07248	0.473516
1.77686	0.605148	2.17312
2.13625	0.679039	1.06883
1.64177	0.638711	3.75803
1.26446	0.705419	0.500968
1.45662	0.946397	3.29806
1.5189	0.996309	8.52026
1.61141	0.666509	1.69887
1.50391	0.843645	0.245002
1.49718	0.933294	3.37536
1.44096	0.60443	0.47903
1.47446	0.987154	6.95419
1.57462	1.00882	4.82624
2.03781	0.671028	2.42187
2.4899	0.615522	0.123225
1.62824	0.970641	2.91354
1.98626	0.591094	0.251809
1.78012	0.646447	4.79895
1.32144	1.02155	0.809636
1.9718	0.619696	3.15836
1.96581	0.609831	0.731613
1.38806	0.66279	0.382118
1.76249	0.618708	3.75567
1.85505	0.630036	4.49452
1.30203	0.797727	0.757865
1.73001	0.70943	0.963665
1.49802	1.01911	6.72319
1.47592	0.969181	5.65868
1.48908	0.829797	0.255736
1.98047	0.623326	3.69852
1.5153	0.937824	3.42945
1.45367	0.666323	0.350953
1.23386	1.1426	0.207992
1.79292	0.657463	4.62634
1.50831	0.694559	1.15751
1.27098	1.07565	0.139753
1.43529	1.00281	4.34323
1.96508	0.720046	0.327659
1.72007	0.659622	4.37068
1.96602	0.564725	0.134393
1.79624	0.64129	3.6424
1.77349	0.610797	4.1168
1.70703	0.757263	0.467215
1.40203	1.10188	0.486426
1.76881	0.681668	3.35779
2.00824	0.620457	2.74002
1.52528	0.66861	1.42167
1.31263	0.844383	0.490215
1.22901	1.04212	0.572703
1.85348	0.605815	2.13789
1.2402	0.717835	0.393979
1.47315	0.934347	2.97638
1.77606	0.633838	3.91403
2.00049	0.759863	0.36616
1.75815	0.719569	0.910522
1.76587	0.694733	1.9535
1.56727	0.911516	0.900645
1.28001	0.994426	0.808491
1.24443	0.599461	0.505594
1.53176	1.02608	4.41291
1.45167	0.9607	2.82545
1.91856	0.69013	1.84813
1.53527	1.02674	4.21632
1.4893	0.975419	8.64905
1.56569	1.05306	1.29773
1.78354	0.659432	5.65133
1.52737	1.00082	9.33859
1.60773	0.602567	1.91716
2.09377	0.629527	1.25703
1.66526	0.662159	3.31292
1.79035	0.659704	5.371
1.51648	0.777368	0.208234
1.49305	0.893691	1.55165
1.45833	0.992379	5.63813
1.66895	0.832188	0.432974
1.8763	0.623924	3.58169
2.16894	0.954524	0.191623
2.51308	0.898104	0.172533
1.92752	0.611264	1.67645
1.43971	0.982727	3.4201
1.39878	1.04437	1.49129
1.70985	0.889635	0.24132
1.5691	0.999528	4.35725
1.71823	0.670788	3.76905
2.30957	0.618542	0.702989
1.36217	0.893383	0.848312
2.08887	0.648613	3.16351
1.42178	1.05217	3.02582
2.16018	0.649947	1.88855
1.63183	0.691371	2.6463
1.64405	0.94379	0.72467
2.3292	0.55764	0.307014
1.58899	0.668838	1.11968
1.78762	0.678278	3.43563
2.10205	0.546651	0.208325
1.51477	0.958266	6.10538
1.48478	0.927818	1.60776
1.92218	0.655159	4.47697
1.26635	0.898166	0.602706
1.65099	0.747419	0.496474
1.78874	0.615869	3.40418
1.51465	0.893951	1.18694
1.63159	0.722946	0.673559
1.68762	0.925123	0.538013
1.9349	0.636967	6.0334
1.44094	1.00274	4.7224
1.29411	0.954491	0.556623
1.70182	0.667554	3.89398
1.73077	0.688938	2.13713
1.51322	0.972958	6.32488
1.60927	1.02504	2.00782
2.36803	0.669612	0.238834
1.42407	0.952873	1.41285
1.22113	0.855851	0.865062
1.48314	0.988497	7.55991
1.72686	0.608721	2.62443
2.04498	0.614749	1.48776
1.60398	1.00821	2.46539
1.71211	0.679969	3.26732
2.35875	0.656226	0.995256
1.4429	1.10466	0.948154
1.61197	0.612266	1.4641
1.49421	0.988849	8.35631
1.62078	0.955564	2.07337
1.66727	0.670928	2.48065
1.82274	0.663778	4.93783
1.42662	1.0195	2.24876
1.59967	0.585799	1.25484
1.59662	0.603159	0.906995
1.5109	1.02444	6.20118
1.96126	0.653517	4.29481
1.4314	0.713565	0.24132
1.5847	0.999362	3.71868
2.47385	0.662449	0.370864
1.46721	0.978468	5.89167
1.58223	0.982265	4.08457
2.76291	0.683204	0.162843
1.50434	0.562109	0.523826
2.03364	0.654616	3.46845
1.96244	0.661647	4.27675
1.77258	0.649371	5.86758
1.48543	1.01002	7.56592
1.58903	0.900517	0.790734
1.53888	0.985862	7.44208
1.4293	0.909653	0.430816
1.59568	0.624486	2.76868
1.35817	0.671837	0.350069
1.47831	1.01067	7.70767
1.25746	0.703487	0.409721
1.67005	0.96872	1.58838
1.24284	0.885474	1.13677
1.44657	0.952256	2.4746
1.6228	0.594184	1.3928
1.98212	0.64748	3.86731
1.556	0.674563	0.846807
1.88678	0.602878	2.08801
1.4572	1.06528	3.51493
1.75099	0.816239	0.30264
2.10392	0.61777	1.36364
1.66954	0.607746	3.22307
1.53704	0.645596	1.59764
1.23085	1.01514	0.852839
1.38654	1.02351	1.15756
1.64028	0.695702	1.90792
1.54211	0.726773	0.751973
2.47108	0.899697	0.0754506
1.77257	0.771823	0.274415
1.73355	0.591032	1.7606
1.7401	1.02304	0.384129
2.00533	0.652055	4.27446
1.79842	0.892234	0.238931
1.92825	0.616617	2.70883
2.7004	0.670304	0.124346
1.87435	0.665023	5.23431
1.68593	0.608665	2.45294
2.20105	0.662854	0.636839
1.5522	0.801366	0.528598
2.0602	0.849475	0.202377
2.30558	0.66297	0.801237
1.3265	1.10343	0.245809
2.01986	0.629799	3.08609
2.33006	0.9571	0.255223
1.25937	1.0327	0.502739
1.92392	0.664778	5.61662
2.50083	0.629151	0.516824
1.47711	0.999365	8.41162
1.49239	1.01837	6.93892
1.48423	0.9518	4.31143
1.79441	0.625504	3.44582
2.0264	0.672903	1.74927
2.08086	0.649389	3.26942
1.4503	0.909743	0.905915
1.51226	1.01858	5.8215
1.70271	0.640443	3.97142
1.72912	0.606645	2.4336
1.45945	1.06473	3.57967
1.65754	0.929266	0.981661
1.63693	0.645108	2.78779
1.6108	0.657395	2.90523
1.52761	1.0019	8.75245
1.68397	0.772395	0.627531
1.64644	0.661783	2.7038
1.48188	0.955605	4.92107
1.56049	1.02855	3.44173
1.84851	0.750073	0.612276
1.77023	0.583003	1.34256
1.5477	0.948411	3.62233
2.02491	0.66073	3.91873
1.46181	0.997333	6.59074
1.92078	0.664836	5.54624
1.96583	1.05597	0.140708
1.3019	0.751998	0.297977
1.47421	1.00495	7.49381
1.95802	0.657638	4.21571
1.50722	1.03813	5.03431
1.54061	1.02745	3.90297
1.87076	0.629162	3.86474
1.67409	0.635332	3.709
1.85445	0.682643	2.11647
1.4338	1.13229	0.245458
1.46402	0.701855	0.779252
1.42989	1.09359	1.40393
1.48823	0.98176	8.15288
1.92981	0.666436	5.21458
1.22064	0.938281	1.97194
1.87041	0.662852	5.36094
2.40256	0.681018	0.234349
1.92099	0.603024	2.05593
1.69769	0.752876	0.332865
2.44475	0.604177	0.245889
1.49082	0.927142	2.02659
1.50626	1.03779	5.1139
1.66333	0.993662	1.40914
1.46446	0.971473	5.17148
1.31768	0.598167	0.216572
2.06976	0.592425	0.420485
1.82147	0.653929	4.3924
1.75971	0.998821	0.606544
1.56697	0.977734	3.95034
1.71128	0.685369	2.90819
1.67666	0.614003	4.00287
2.80077	1.00091	0.210695
1.53511	0.675639	1.11259
1.60542	0.938347	1.88619
1.63863	0.687378	2.57772
1.23018	1.02535	0.788149
2.14504	0.662918	1.18316
2.00085	0.67718	2.16572
2.96112	0.649712	0.202705
2.01945	0.644417	3.34745
1.69125	0.634106	3.28134
2.69643	0.696043	0.208786
2.06061	0.668899	2.87068
1.35167	0.908314	0.799679
1.95539	0.617409	1.53202
1.48147	0.99855	8.69779
1.6836	0.738637	0.493445
2.43526	0.995537	0.299487
2.13248	0.596593	0.442074
1.24821	0.995112	0.646329
1.47376	0.913505	1.79301
1.94075	0.582515	0.653006
1.50186	1.02701	7.24525
1.87898	0.580619	0.616395
1.75418	0.62386	4.47495
1.74022	0.750132	0.24132
1.68101	0.708829	1.08665
1.33047	0.858966	0.482639
1.78087	0.610765	4.18356
1.4091	1.01538	1.94325
1.77899	0.653331	5.7947
1.70286	0.586696	1.54163
1.95585	0.663429	3.91786
1.8134	0.628565	4.05357
1.56196	1.02097	4.10207
1.93477	0.636468	6.04901
1.93502	0.656071	4.80847
1.62287	0.63264	2.63752
1.51239	0.95643	6.09581
1.52455	0.960791	6.10668
1.58422	0.626472	2.20841
1.80584	0.662274	5.95474
1.96468	0.668208	3.32664
1.44867	0.997685	5.4661
1.31266	1.02557	0.830981
1.75521	0.622802	4.30682
1.51923	0.63889	1.37058
1.65783	0.634327	4.2827
1.73271	0.626414	4.30684
1.90786	0.652067	4.28324
1.3933	1.08389	0.334843
1.46363	0.944658	3.26001
1.38729	0.984418	1.17038
1.69507	0.617948	3.9844
1.59787	0.743982	0.735579
1.59484	0.951708	1.88904
1.53404	0.956048	5.58358
2.07478	0.666311	2.40495
1.73149	0.687496	2.36268
1.46902	0.863579	0.690254
1.22309	0.940979	1.63427
1.27748	0.931368	0.97825
1.83459	0.636811	3.78923
1.34962	0.911207	0.802756
1.56947	0.74471	0.365472
1.77417	0.662377	5.78897
1.8524	0.627722	4.3383
1.69722	0.66319	4.09713
1.96276	0.643542	3.02019
1.69702	0.949315	0.621481
1.87173	0.618223	3.04793
1.44684	0.734289	0.318132
1.29	0.873156	0.339966
1.50636	1.03896	5.06018
1.79872	0.584019	1.08593
1.43756	0.96199	2.48317
1.90335	0.645419	5.32456
1.51803	0.938691	3.45053
1.94612	0.643258	5.19026
1.85687	0.699771	1.29101
1.29024	0.91802	0.865167
1.22009	1.00082	2.53729
1.4915	0.988619	8.13131
1.69691	0.636469	3.19362
1.93797	0.679274	2.97388
1.48744	1.12559	0.193518
2.47476	0.627799	0.130859
1.26616	0.975782	0.921897
1.5742	0.980174	4.62935
1.77543	0.683149	3.7686
2.12274	0.685792	0.861578
1.5255	0.973633	5.75928
1.60007	1.03229	1.12596
1.8397	0.647511	5.10286
1.69533	0.612135	3.2557
1.78264	0.665746	4.65697
1.79918	0.659571	5.10033
1.55801	0.980419	4.98946
1.57985	0.572527	1.1625
1.85993	1.0296	0.286097
1.52938	0.951696	4.94027
2.5244	0.535322	0.157794
1.58398	0.809045	0.351042
1.84494	0.663882	4.08985
1.31941	0.777456	0.361583
1.45332	0.89208	0.839185
1.63379	0.949187	1.61312
1.76672	0.648451	5.0704
2.00502	0.632822	3.46362
1.43209	0.924077	1.30471
2.01022	0.988256	0.71812
1.73707	0.727949	0.216011
1.23793	0.943069	1.07086
1.50379	1.05596	3.25593
2.464	0.636197	0.360267
1.5489	1.00442	6.57539
1.50625	0.954302	6.13721
1.97118	0.988303	0.523851
2.05574	0.636628	2.55925
1.74135	0.572701	0.85098
1.42139	1.06707	2.30188
2.31474	0.719347	0.281586
1.97707	0.983604	0.681537
1.92488	0.637988	6.20756
1.50372	1.04896	4.23065
1.51837	0.978857	6.59525
1.42965	0.972995	2.45001
1.65523	0.614701	3.29428
1.51459	1.01249	7.2636
1.71948	0.718402	1.0429
1.71229	0.641261	4.87107
1.55162	1.00821	6.90152
1.50088	0.997239	8.48381
1.85317	0.591549	1.63907
1.58509	1.05261	1.38715
1.70076	0.631515	4.38717
2.07925	0.624053	2.16799
1.83662	1.0093	0.742631
1.54348	0.982343	7.58541
1.66859	0.889633	0.269373
2.04641	0.956843	0.506943
1.67417	0.685596	1.76407
1.60072	1.0264	1.82199
2.19839	0.645528	1.03652
1.653	0.599163	2.2009
1.92587	0.665655	5.4518
2.43798	0.990818	0.271622
1.98634	0.690565	1.39372
1.48215	0.967701	5.81718
1.93551	0.700987	1.47161
1.98182	0.82073	0.321051
1.5701	1.08715	0.412937
1.84518	0.692227	1.03449
1.56123	0.935782	2.539
1.78558	0.625498	4.24073
1.51872	1.00182	8.41266
1.67642	0.641762	3.43776
1.94282	0.646771	5.17282
1.83985	0.610841	3.43983
1.45446	0.790725	0.316281
1.53417	0.997254	7.37769
1.79119	0.830357	0.205518
1.7687	0.660338	5.15138
1.52797	0.974252	5.58494
1.4096	0.595757	0.492013
1.44118	1.01619	3.78319
1.81574	0.67947	2.74764
1.51608	1.04594	4.19903
1.42488	0.599249	0.50619
1.57561	0.65046	2.57037
1.5949	1.00738	2.27507
1.9857	0.615922	1.82308
1.56162	1.02945	3.43655
1.65218	0.636451	5.14545
1.45687	0.891687	0.924836
1.66064	0.622325	4.47847
1.49806	0.991634	9.09592
1.37888	0.887655	0.70528
1.48012	0.793663	0.582825
1.60263	0.666507	1.41852
1.75753	1.05649	0.144098
1.44589	0.887822	0.749152
1.86845	0.614301	2.86817
1.60299	0.695959	1.34294
1.46983	0.978971	5.98993
1.76664	0.619059	3.94677
2.2687	0.715536	0.254678
1.92715	0.592759	0.376556
1.7515	0.68919	1.6037
1.49931	1.05689	3.3533
1.81097	0.645675	6.05135
1.82251	0.700648	1.1667
1.95274	0.658793	4.4306
1.50036	0.99962	7.65124
1.79847	0.722043	0.602428
1.26165	0.726029	0.423223
1.45384	0.959141	2.85522
1.50814	0.744371	0.35605
1.91024	0.626798	4.11347
1.89032	0.641525	4.39402
1.55993	1.01439	6.18529
2.2961	0.739341	0.24132
1.75806	0.66348	3.62626
1.7567	0.737671	0.258755
1.73682	0.640572	4.64493
1.54368	1.06142	1.59919
1.78925	0.960756	0.268942
1.46957	1.02141	8.56179
1.79677	0.671419	4.15466
1.68723	1.05101	0.56948
1.65091	0.980909	1.6501
2.076	0.666011	2.40672
2.0039	0.64874	4.0253
1.60305	0.656861	2.619
1.47579	0.967234	5.07534
1.85953	0.6147	3.52147
1.56662	0.938223	1.94255
1.82165	0.618823	4.20844
1.40453	1.0588	1.28253
2.09344	0.614117	1.22122
1.44216	0.74224	0.441237
2.82511	0.897554	0.144801
2.94037	0.778679	0.144887
1.37835	0.908891	0.897893
1.54251	0.947517	3.79774
1.50223	1.09937	0.742287
2.05202	0.652573	2.83607
1.7657	0.963014	0.459654
1.69661	0.598158	2.67775
2.15392	0.6427	1.67325
1.68632	0.70177	1.42637
2.54326	0.650081	0.159092
1.40214	1.0804	0.696461
1.64743	0.664385	2.91137
1.75357	0.936915	0.254257
1.99139	0.649585	4.3536
1.53274	1.03435	4.25757
1.23097	0.820912	0.669476
2.34899	0.650347	0.566514
1.60671	0.658212	2.52823
1.68502	0.645832	4.33605
1.67571	0.623127	2.85413
1.35494	0.897027	0.747921
1.31833	0.91002	1.14293
1.49562	1.06687	2.78771
1.55955	1.07552	0.974785
2.08279	0.909368	0.230763
2.35123	0.664255	0.277113
1.653	0.60265	2.09287
1.91042	0.623128	2.87383
1.33949	0.764521	0.72124
1.92197	0.66526	5.50418
1.78479	0.664348	5.30695
1.65369	0.542999	0.285552
1.54162	0.938492	2.84669
1.62486	0.583294	1.73515
2.82135	0.559816	0.178046
1.49862	0.661228	0.728516
1.46599	1.00596	6.51162
1.32288	0.976708	0.85717
1.54454	1.06275	1.55305
1.52036	1.07048	1.31387
1.44352	1.00541	4.63844
1.51971	0.885547	1.02699
1.79527	0.647558	3.94294
1.32227	1.02826	0.910982
1.37022	1.03769	1.42979
1.54274	0.988237	7.01691
1.9504	0.690589	1.72466
1.92867	0.608465	1.54397
1.69355	0.681923	3.03446
1.72711	0.648754	5.58403
1.54024	0.605539	1.77281
2.01631	0.744376	0.317356
2.01185	1.00902	0.166401
2.07754	0.64056	2.17447
1.57901	0.957547	3.8568
2.42516	0.614683	0.156374
2.0791	0.651386	2.63899
1.54959	0.668451	1.31565
1.42161	1.10336	0.816061
1.69048	0.603226	2.21388
1.96889	0.712033	0.316423
1.72877	0.633928	5.35944
1.44767	1.04393	4.28376
1.37121	0.759355	0.24132
1.54677	0.701871	1.09607
2.89011	0.620486	0.331767
1.89646	0.86239	0.199956
1.52115	0.710001	0.708437
1.58091	0.72938	0.74236
1.55402	1.04098	3.05357
2.39581	0.616422	0.382825
1.95604	0.620709	1.86545
1.4357	0.646134	0.575418
1.47047	1.02768	5.83697
1.56944	0.991058	4.43201
1.33964	0.800258	0.594725
1.49598	0.963262	5.96399
1.36442	0.865058	0.614767
1.77372	0.625922	5.03911
2.34959	0.797956	0.268421
1.80053	0.635496	3.33509
2.06915	0.625886	1.87268
1.90281	0.986065	1.31632
1.54656	0.948602	3.70033
1.60358	0.783851	0.279339
1.68581	0.729304	0.869802
1.82004	0.649264	4.80278
1.49652	1.00251	7.81763
1.87326	0.666388	4.89955
1.62065	0.665613	1.82622
2.13031	0.673956	1.28202
1.54973	0.671892	1.15204
1.39032	1.01988	1.27406
1.62938	0.986271	3.39092
1.5282	0.997751	8.39135
2.02371	0.637979	1.92419
1.43753	1.06293	3.33501
1.50045	0.973541	7.06297
1.37756	1.08216	0.496963
1.47208	0.761427	0.344011
1.58079	0.62106	1.74344
1.47935	1.01825	8.06125
1.90907	0.834756	0.387615
1.85426	0.609139	2.67018
1.81282	0.658631	4.59363
1.71993	0.649891	5.26677
1.41606	1.09293	1.37052
2.04086	0.6693	3.15329
1.64605	1.08583	0.171046
1.70895	0.705842	1.66753
1.58582	1.03508	1.87381
1.40209	1.07184	2.02601
1.59789	0.723135	0.419991
1.40447	0.864233	0.404573
1.91908	0.639417	5.36979
1.25055	0.889538	1.02994
1.58593	1.02016	3.9947
1.40511	0.969257	1.33298
1.93517	0.677875	2.87905
1.95174	0.687676	1.8048
1.64195	0.883046	0.25639
1.8644	0.947078	0.20529
1.82047	0.644975	5.83342
1.64052	0.94526	1.04305
1.5094	1.02291	6.1187
2.05293	0.609579	1.10619
2.04165	0.761218	0.319216
1.62552	0.675499	1.99793
1.57886	1.02181	4.58566
1.62363	0.964885	2.61146
1.60143	0.973604	3.24835
1.31275	1.1246	0.21894
1.50403	1.00492	6.53596
1.86887	0.601242	2.12876
1.95577	0.626165	2.18888
1.88285	0.665846	5.57755
1.22584	1.03153	1.12834
1.46488	0.971953	5.40813
2.00134	0.645181	4.1643
1.89797	0.630237	3.28197
1.8577	0.665563	4.47604
1.41778	1.03524	2.05051
1.27506	0.77937	0.988639
1.22246	0.942111	1.56453
1.63363	0.966253	2.71054
1.57206	0.639524	2.12715
2.19119	0.749464	0.159763
1.23764	0.965653	1.12184
1.44173	0.671083	0.449434
1.66068	0.990686	1.5979
1.64166	0.672261	2.60609
1.63226	0.62481	3.49989
1.62868	0.68614	2.87005
1.59456	0.579681	0.562555
1.56931	0.553728	0.561217
2.04684	0.638402	2.44411
1.7592	0.643136	4.09443
1.91026	0.62077	2.53494
1.51243	0.929396	3.33548
1.58705	1.01552	2.94019
1.56336	0.617123	2.01897
1.44847	0.960648	2.71301
1.53681	0.94613	3.94988
1.50883	1.06913	1.82156
1.77076	0.571379	0.717051
1.4806	0.997248	8.37654
1.57016	0.911206	0.892991
1.60656	0.932562	1.27559
1.47521	1.02445	7.14339
1.69909	1.00632	0.701963
1.42649	0.950202	1.09702
1.81322	0.572856	1.06715
1.61819	0.659766	2.59
1.49595	1.04065	5.46886
1.63367	0.945029	1.24588
1.59928	0.740985	0.764675
1.75633	0.944768	0.263643
2.25037	0.657741	0.708815
1.62757	0.683517	3.01959
1.89149	0.652011	4.29652
1.83029	0.736705	0.582102
1.58992	0.638712	2.09874
1.2978	0.574367	0.380015
1.91792	0.627906	5.56258
1.70496	0.653757	5.11542
2.01735	0.878782	0.207312
1.46428	1.0586	5.24472
1.69265	0.57602	0.723959
1.60388	0.95195	1.77239
1.86789	0.656647	3.02391
1.67544	1.0312	0.74318
1.72124	0.986848	1.99788
1.56273	1.02554	3.48127
2.10486	0.638386	2.19862
1.91988	0.631832	7.38649
1.89063	0.685144	2.70745
1.92863	0.688149	2.41946
1.58314	0.683529	1.15386
1.43298	1.0015	4.14922
1.53003	1.02831	4.48037
2.30843	0.749108	0.205669
1.27699	0.959248	0.901936
1.78652	0.672064	3.34788
1.79858	0.672296	4.00173
1.5667	0.986743	4.8069
1.91333	0.638342	5.48345
2.97932	0.958128	0.106569
2.23333	0.89505	0.143052
1.51371	0.984249	8.0151
1.62103	0.993868	3.57746
1.84887	0.66946	4.59554
1.30084	0.595675	0.172242
1.93884	0.70639	0.773266
1.3717	0.977848	0.731765
2.00284	0.668866	3.25324
1.60107	0.987581	3.625
1.32254	0.738135	0.589733
1.69565	0.728506	0.751806
1.7981	0.671153	4.25193
1.86298	0.677539	3.22181
1.46806	1.01003	7.47844
1.96589	0.717992	0.262275
2.29991	0.629755	0.880439
1.56149	1.01747	5.00972
1.77737	0.666161	4.2024
1.561	1.0048	6.30885
1.24783	0.836149	0.669246
1.75438	0.673494	3.64392
1.36046	0.83152	0.460611
1.44936	0.986851	3.13677
1.2576	0.737222	0.387381
1.54911	0.988378	6.48471
1.54193	0.725212	0.806869
1.7149	0.656892	4.62108
1.30485	0.7748	0.438037
1.27784	0.964325	0.748909
1.87034	1.01854	0.73444
2.24013	0.622517	0.402054
1.7764	0.623698	5.47628
1.50948	0.973266	6.37362
2.18745	0.647561	1.07944
1.57472	1.00816	4.90423
1.56849	0.578747	1.15038
1.95738	0.905548	0.289454
1.78572	0.984879	0.684829
1.48851	1.07267	2.13189
2.09981	0.839569	0.186291
1.47443	0.966246	4.78469
1.24285	0.714627	0.444353
1.69673	0.822436	0.205128
1.55356	0.98406	6.11828
1.28739	1.05892	0.252063
1.69559	0.68951	2.29629
1.86187	0.633309	4.76768
1.67675	0.696768	1.61876
1.24455	1.00888	1.2185
1.56006	0.9583	3.6398
1.58568	0.82845	0.539448
1.49125	0.995824	8.9753
1.8293	1.04423	0.248135
1.7152	0.662611	4.95496
1.70204	0.639158	3.76358
1.99205	0.671159	3.61867
1.27984	0.807241	0.846449
1.83445	0.668771	4.62352
1.4466	1.02639	4.85592
2.19595	0.63968	1.12406
1.64278	0.678458	2.82128
1.30144	0.904617	0.603129
1.59498	0.618627	2.13438
1.30721	0.897795	0.484738
1.71158	0.768395	0.499608
2.69938	0.74408	0.0931619
2.00165	0.661446	4.32328
1.62292	0.700783	1.37685
1.48344	0.949216	3.73033
1.45723	0.974075	5.28889
1.9454	0.694543	1.54786
1.49805	0.698521	0.880436
1.83838	0.642563	5.77039
1.81252	0.666806	5.98642
1.74149	0.63007	4.64296
1.99778	0.602841	1.07884
1.65317	0.987395	1.64533
1.43747	1.03163	4.56367
1.70741	0.955634	1.0359
2.04128	0.661923	2.57333
1.68338	0.988434	0.760116
1.48704	0.64278	0.682634
1.68222	0.609842	2.66791
1.73403	0.576659	1.18799
1.55004	1.0158	5.86002
2.02434	0.673531	1.8171
1.44217	1.03432	4.20563
1.90847	0.650525	4.19514
1.83562	0.618963	4.78333
1.97234	0.662637	4.90131
1.52881	1.10826	0.176852
1.50744	0.586285	0.28849
1.55413	1.00291	6.0584
1.81023	0.657719	4.29292
2.07141	0.684817	1.07805
1.52965	0.712714	1.01519
2.05649	0.622452	1.50437
1.7247	0.866868	0.134855
1.75972	0.705145	1.11122
1.79804	0.668586	4.80672
1.45943	0.580453	0.276055
1.62916	0.66129	2.6206
1.70981	0.923846	0.456513
1.73969	0.609997	2.91222
1.83969	0.890625	0.117452
1.9727	0.705441	0.398204
1.72428	0.650618	5.31081
1.90494	0.610499	1.9305
1.5711	0.96612	4.72067
1.46735	0.839612	0.34504
1.47754	0.906486	1.74567
1.75469	0.678362	3.06993
1.26612	0.636915	0.314773
1.49966	0.983704	8.42061
1.24154	0.946131	0.913048
1.25234	1.02866	0.95891
2.66862	1.00798	0.120979
1.49699	0.960184	5.62234
1.54546	1.07013	1.08669
1.61193	0.629983	1.9568
1.41491	1.00256	1.57647
1.98808	0.665201	3.49907
1.23351	0.885992	1.46351
1.73851	0.765466	0.491323
1.78841	0.900415	0.290682
1.54718	1.0502	2.34894
1.75774	0.959874	0.365392
1.5293	1.04899	3.10604
1.9158	0.675414	4.22029
1.88684	0.647591	4.38905
1.71943	0.690814	2.21444
1.52075	0.984227	7.39672
1.79353	0.587764	1.55757
1.41313	0.800108	0.380979
1.52974	0.920458	2.503
1.65252	0.619801	3.92549
1.78673	0.667013	4.38645
1.48598	0.93612	3.95574
1.59198	0.609565	2.19976
1.36375	1.05202	0.809228
1.81067	0.822572	0.140029
1.57434	1.00512	4.81663
1.72289	0.571443	0.949041
1.45554	1.05557	4.31971
2.16534	0.6237	0.630042
1.71883	0.647791	5.25507
1.70603	0.644331	4.11198
1.24132	0.730901	0.694499
1.93507	0.642854	5.9673
1.90657	0.631397	4.48519
1.74501	0.637339	5.47119
2.03058	0.650014	3.6543
1.4266	1.06117	2.02655
1.67631	0.661172	3.36567
1.63285	1.0028	2.24034
1.53706	1.04084	4.282
1.51283	1.01963	5.27537
1.64268	0.669171	2.4139
1.49382	1.02652	7.72316
1.51763	0.964867	6.71371
1.62914	0.979933	2.37614
2.1072	0.620694	1.13772
1.57055	0.983657	4.58522
1.63459	0.6203	2.77452
1.90864	0.644724	4.74623
2.34736	0.819459	0.152716
1.56496	0.527443	0.436385
1.73183	0.736126	0.263668
1.72688	0.909138	0.237675
1.43595	1.0266	4.42479
2.52949	0.991622	0.15304
2.33917	0.64168	0.859333
2.12479	0.63253	1.66067
1.39659	1.06836	1.5807
2.14215	0.988218	0.532477
1.95217	0.661396	4.51407
1.26777	0.822154	0.527766
1.61656	0.560734	0.911319
1.61879	0.628928	2.3359
1.5108	1.01252	8.09689
1.49689	0.631832	0.76129
1.94543	0.638313	5.30116
1.47564	1.03255	5.76787
1.58919	0.995018	3.58883
1.82463	1.00778	0.844293
1.94547	0.683697	2.50336
1.55903	0.687677	1.32678
1.60603	0.572926	0.967449
1.94255	0.721711	0.428323
1.76293	0.624846	4.71455
1.58371	0.7623	0.347778
1.54808	1.02612	3.77683
1.488	1.03835	6.14623
1.53027	1.02936	4.45298
1.88453	0.957858	0.386757
1.90087	0.648475	4.78172
1.41876	0.883187	0.271995
1.73857	0.618925	3.8407
1.55598	0.661242	2.05432
1.93498	0.658848	5.66651
1.63527	0.826318	0.487799
1.90651	0.646186	4.80526
1.80712	0.662974	5.99961
1.43451	0.979439	3.30145
1.48655	1.0738	2.17424
1.8933	0.778741	0.240394
1.81755	1.04839	0.25834
1.77867	0.794125	0.344097
1.52925	1.00718	6.22141
1.45318	0.79717	0.770345
1.71313	0.60857	2.76149
1.69427	0.645474	4.02623
1.92961	0.725923	0.370222
1.62191	0.654549	2.95499
1.57993	0.672604	0.991126
2.78858	0.777742	0.131261
1.63881	0.68454	2.81738
2.34537	0.834793	0.12224
1.95969	0.644597	3.53393
1.52121	0.65192	0.881391
1.49769	1.04006	5.52263
1.47874	0.940582	3.5197
1.5385	0.955765	5.75856
1.30048	0.884374	0.232469
1.49495	0.91125	1.91493
1.43237	0.719251	0.754563
1.59251	0.976151	3.83264
1.89181	0.675506	4.17412
1.50836	0.962903	6.846
1.63376	0.723318	0.639577
2.75355	0.969715	0.177667
1.52062	0.916319	2.72989
1.8621	0.669611	4.1825
1.29779	0.718196	0.397336
1.50002	0.913754	1.51825
2.02122	0.630451	3.00903
1.91734	0.661308	5.33079
1.87011	0.674926	3.89705
1.80587	0.599398	2.23034
1.83635	1.0406	0.156161
1.26254	1.04015	0.331266
1.92072	0.633673	7.2694
1.46585	1.01621	8.31895
1.68467	0.89162	0.521213
2.1273	1.01749	0.357926
1.4146	1.06262	1.25075
1.43523	0.701747	0.874737
1.48056	0.934908	3.49817
2.01632	0.695138	0.787457
1.27044	0.861802	0.916503
1.47233	0.928371	1.50067
1.54308	1.00097	6.65149
1.65711	0.64334	2.70042
2.73671	0.913417	0.0912426
1.86967	0.687373	1.79615
1.49043	0.888708	1.30695
1.25123	0.985288	0.916209
1.51648	1.01394	6.82343
2.08637	0.66127	2.24606
1.71783	0.637974	5.28362
1.25447	0.532424	0.232266
1.70431	0.676906	2.17856
1.98051	0.659824	4.39625
1.37522	0.516755	0.102404
1.42847	0.978351	2.46022
1.52971	1.02225	4.33202
2.09184	0.637451	1.6278
1.4688	1.02053	8.90378
2.54866	0.854845	0.13212
1.50252	1.05123	3.57862
1.54567	0.916757	1.70586
1.77945	0.62546	4.84865
1.55495	1.00947	6.85506
1.26208	0.744962	0.481356
1.60244	0.651104	2.53694
1.36898	0.926359	0.434469
1.70461	0.689951	2.58887
1.55032	1.02256	4.39228
1.90511	0.68846	2.7282
1.43921	1.0312	4.57622
2.02125	0.709876	0.366632
1.50814	1.02804	6.55015
1.32821	1.0791	0.268231
1.94637	0.609036	0.940025
1.71287	0.633466	4.57899
1.71245	0.682723	3.25931
1.95616	0.72781	0.466979
1.61549	0.993081	3.95033
1.40586	0.82213	0.39321
1.44475	1.09838	0.832359
2.26646	0.636081	1.1582
1.47541	0.877276	0.487774
1.56367	0.993505	4.59037
1.62058	0.755688	0.444424
1.73348	0.647463	5.04991
2.3764	0.635777	0.380751
1.55774	1.00508	6.55424
2.00125	0.658168	4.74351
1.51887	1.01103	6.27136
1.86454	0.628829	4.12009
1.57574	0.67947	1.08242
1.32276	0.90626	1.0219
1.47324	1.01619	8.71982
1.80305	0.699347	1.64521
1.78912	0.68374	3.18217
1.29517	1.03323	0.350004
2.00228	0.665256	3.85066
1.89232	0.622908	3.58156
2.19479	0.691349	0.198996
1.84093	0.612551	3.84628
2.12036	0.936831	0.166777
1.57652	0.964512	4.72372
2.01464	0.696642	0.73454
2.33512	0.633277	0.349866
2.08636	0.607348	0.731239
1.46388	0.896382	1.27347
1.55279	0.913799	1.4115
2.35479	0.998426	0.315124
1.91378	0.634575	6.0691
1.3657	0.896191	0.861761
1.52383	0.99074	7.74022
1.44542	0.710125	0.394419
1.42919	0.975212	2.56968
2.00274	0.683436	1.40003
1.59448	0.643712	2.50245
1.33646	0.949881	0.506489
1.34256	0.869223	0.823886
1.47977	0.823542	0.347081
1.92073	0.670079	4.85518
1.44514	1.07982	1.2578
1.44415	1.02317	4.76159
2.28799	0.803376	0.341579
1.84699	0.617085	5.04507
1.77797	0.692917	2.26783
1.3766	0.714624	0.82192
1.33956	1.12613	0.162394
1.54958	0.987728	6.58283
1.73094	1.03754	0.290037
1.38526	0.638816	0.231717
1.28484	0.627466	0.913754
1.55944	0.996477	4.72353
1.55236	1.05449	1.68231
1.44809	1.06152	3.55135
1.57728	0.699303	0.97485
2.30803	0.652994	0.742113
1.94022	0.622562	2.40105
1.60956	1.00414	2.46976
1.44031	0.8582	0.251764
1.85081	0.661255	4.01623
1.52435	0.969191	6.14381
1.71048	1.00359	0.716653
1.58795	0.975871	3.82349
1.33103	0.926515	0.564509
1.47937	1.01751	8.01839
1.65914	0.550205	0.451568
1.34006	1.01555	0.437112
1.82539	0.632437	3.95362
1.55428	0.652685	1.36338
2.0242	0.655963	3.96136
1.928	0.998187	0.645331
1.36058	1.03904	1.35441
1.77238	0.555239	0.433965
1.46608	1.05699	4.96693
1.72117	0.643602	5.71537
2.03709	0.640574	2.2509
1.99638	0.648801	4.25932
1.36623	0.992553	1.66047
1.71439	0.617177	3.94855
1.3594	0.87611	0.580711
1.8365	0.609098	3.29971
1.64029	1.03094	1.08847
1.69979	0.626391	3.33889
1.52004	0.993219	8.07852
1.79264	0.675339	3.5276
1.27594	0.879967	0.725502
1.61466	1.00891	2.89514
1.43385	1.06584	4.00553
1.55361	0.971851	3.94918
1.76107	0.595523	2.26563
1.47837	1.04179	4.50802
1.4904	1.01469	7.09343
1.52571	0.890412	0.77456
1.68123	0.698698	1.60085
1.90629	0.954981	0.607777
1.98287	0.619601	2.71198
1.24683	0.931597	1.29223
1.71204	0.659618	5.02507
1.54438	1.04085	4.2758
1.84546	0.694204	0.685698
1.55081	0.924233	1.85443
1.64639	0.613402	2.98855
1.38148	0.592992	0.562324
1.93914	0.637209	5.78234
1.82329	0.671772	4.1235
1.69903	0.76198	0.50462
1.97768	0.683881	1.54767
1.23221	0.842474	1.30785
1.47804	0.950977	4.33974
1.50823	0.955205	6.34069
1.83888	0.966499	0.481917
1.46341	1.03756	4.28832
2.33371	0.705804	0.162347
1.55995	0.997462	4.71839
2.1022	0.955088	0.420687
1.28908	0.924329	1.02569
2.9614	0.543631	0.157113
1.44851	0.896966	0.389162
1.50558	0.925361	3.4213
1.46243	0.962658	3.47539
1.46629	1.00844	6.76454
1.79869	0.983707	0.854663
1.67254	0.670993	2.5209
1.52838	0.928758	2.41563
1.47322	0.994535	7.01589
2.1806	0.634663	1.25559
1.40536	0.992372	1.73823
1.86221	0.604124	2.07971
1.40667	1.05507	1.55603
2.04849	0.688753	0.492044
1.52222	0.917757	2.86253
2.4488	0.567723	0.174452
1.54153	0.995107	6.00809
1.81033	0.641167	5.54755
2.47418	0.60721	0.122155
1.69735	0.955862	0.809507
1.85977	0.654032	3.83028
1.86857	0.638462	4.47376
1.89544	0.607669	1.92337
1.39754	0.78301	0.632231
1.81417	0.689355	2.25647
1.33529	0.930573	0.746218
2.06228	0.685211	1.18031
1.88991	0.610441	2.09268
1.51169	1.06293	2.42632
2.20186	0.642039	1.48403
2.07547	0.646549	2.86186
1.39998	1.04566	1.72571
1.36234	0.882033	0.663431
1.30436	1.08167	0.0985284
1.66821	0.943866	0.786075
1.48289	1.03953	5.64605
2.00398	0.664984	3.98079
1.45574	1.0121	5.88082
1.23329	0.817511	0.748144
1.51371	0.963956	6.82898
1.96117	0.658885	4.20631
1.65137	0.994117	2.53479
1.99166	0.629842	2.20687
1.46649	1.01631	8.45127
1.56986	0.976868	3.76727
2.0737	0.663062	2.42875
1.51588	1.04749	3.95629
1.66863	0.630439	4.06822
1.54202	0.911034	1.50386
1.46209	0.963064	3.45826
1.33776	1.08326	0.283449
1.43668	0.999763	4.48935
1.73027	0.990421	0.990209
1.97181	0.984087	0.717702
1.35421	1.07504	0.692456
2.0761	0.661973	2.42386
1.55185	0.952167	3.79643
1.92199	0.643774	3.51399
1.90483	0.710617	0.294618
1.56046	0.909796	0.548394
1.82563	0.712849	0.51242
2.27576	0.982541	0.412583
1.49414	1.00151	8.35134
1.43607	1.09796	0.941311
1.56292	1.04458	1.54111
1.22666	0.99491	1.41215
1.62157	0.575872	1.38888
1.48552	1.02109	7.38642
1.77978	0.647227	5.08108
1.52701	1.00538	7.00336
1.43537	0.982507	3.18651
2.44054	0.580685	0.26834
1.43304	1.02326	3.58868
1.81989	0.613387	3.29777
1.344	0.942501	1.16936
1.45439	0.744358	0.5938
1.4694	0.611952	0.433182
1.82145	0.622348	4.7483
2.21808	0.613504	0.428229
1.59068	0.940766	1.7928
1.60611	0.573518	0.949845
1.22543	0.786046	0.526426
1.5034	0.85545	0.624091
1.46994	1.0229	7.79197
2.26947	0.796659	0.141199
2.09668	0.65519	2.3385
1.51715	1.08002	1.13233
2.27418	0.973286	0.259652
1.80945	1.01047	0.563225
1.47845	0.63214	0.726932
1.46615	0.666581	0.872205
2.04595	0.884722	0.435974
1.81283	1.0679	0.152153
1.93693	0.635988	5.82529
2.07501	0.660237	2.19136
1.7069	0.698006	1.76699
1.67437	0.837581	0.165938
1.99458	0.643965	4.59722
1.58019	0.956076	3.41783
1.25438	0.789925	0.342904
1.35942	1.01426	0.529324
1.45152	0.977288	4.6795
1.68214	0.577828	0.876592
1.50392	0.955376	6.37135
1.57005	0.999167	4.32083
1.43794	1.07726	1.58585
1.62915	0.950194	1.58138
1.42246	0.992172	2.28428
1.51358	0.891869	1.32021
2.51606	0.627418	0.139806
1.46954	0.52069	0.576342
1.40699	1.12761	0.375429
1.88107	0.980328	0.892863
1.91402	0.633503	6.11717
1.4665	0.948959	4.63499
1.67782	0.790118	0.201126
1.61627	0.899794	0.788318
1.79539	0.72699	1.07872
1.78236	0.7035	1.71964
2.04897	0.648206	3.37349
1.699	1.04299	0.461094
1.52919	0.902198	1.34861
1.49837	0.999047	8.11272
1.821	0.639634	4.52476
2.43888	0.764168	0.255849
2.06262	0.667371	2.60284
1.92569	0.663112	6.03301
1.59546	0.64873	2.8404
1.71315	0.656501	4.91858
1.57684	1.03729	1.92981
1.78029	0.742212	0.584791
1.61801	0.572286	1.38449
1.44669	1.01072	4.4816
1.44052	1.06981	3.43131
1.50355	0.969524	7.77184
1.61885	0.922461	0.722496
1.60801	0.987775	3.01653
2.0731	1.02457	0.0857295
1.94285	0.620576	2.33976
1.59524	0.642189	2.34331
1.49125	1.00946	7.63835
1.5177	0.915989	2.37556
1.37546	1.12284	0.30763
2.07159	0.704233	0.301648
1.62665	0.640176	2.42861
1.92231	0.676155	3.74951
1.43042	0.964859	2.02656
1.59214	0.594521	1.44282
1.71161	0.807828	0.495944
2.25282	0.652077	0.927023
1.43386	0.961869	2.38683
1.54486	0.970813	4.23304
1.51385	1.00422	6.93412
1.30725	0.690643	0.389523
1.52107	1.01548	5.26362
1.9349	0.983908	0.59675
1.53959	0.939578	3.11636
1.44709	1.0286	4.77818
1.56967	1.03327	3.05565
1.60972	0.567307	0.699136
1.54622	0.972037	4.2653
1.72882	0.642771	4.83161
1.42945	1.07364	2.28907
1.79218	0.622116	3.85142
1.60856	0.997171	3.02907
1.47789	0.89897	1.6406
1.49894	0.981745	8.36343
1.50138	0.974513	6.77901
2.72335	0.588872	0.102346
1.29313	0.946868	0.65524
1.87716	0.63235	3.49157
1.81752	0.64981	4.80471
2.183	0.910679	0.120714
1.45459	0.956535	2.77183
2.01443	0.811016	0.163386
1.61336	1.00123	1.69446
1.9153	0.609372	1.9706
1.66616	0.701973	1.34596
1.51688	0.902878	2.00362
1.46498	0.970001	4.67555
1.32296	0.561228	0.133483
1.44867	0.948377	3.46499
1.22328	0.861092	0.763043
1.47631	0.953003	4.5445
1.47035	0.988551	6.74049
2.06365	1.00149	0.240607
1.51933	0.853319	0.612869
1.45988	0.949155	4.30224
1.23244	0.925571	1.47674
1.54374	1.03927	4.79125
1.6299	0.630161	3.61846
1.9582	0.672277	3.51616
1.77387	0.659564	5.78588
1.79096	0.66155	5.79851
1.45829	1.08619	1.07209
1.26354	0.877102	0.736307
1.79676	0.728264	0.910269
1.50394	1.05862	3.45287
1.8345	0.672298	3.72702
2.0676	0.912222	0.333329
1.44117	1.02169	4.37926
1.99247	0.645855	4.59125
1.53964	0.856538	0.255388
1.97407	0.636941	4.8321
1.4845	0.563983	0.243151
1.61397	0.548565	0.241746
1.57715	1.06122	0.651349
1.56257	1.07768	1.01259
1.99442	0.64733	4.40767
1.54316	0.842669	0.430226
1.94147	0.714313	1.1506
1.88944	0.668974	4.32136
1.59711	1.07543	0.238911
1.573	0.623774	1.5215
1.4233	1.03043	2.51109
1.49019	0.99441	8.88761
1.81781	0.625185	4.79894
1.85329	0.560441	0.292211
1.58139	1.01796	4.27523
1.98565	0.670454	3.1738
1.80513	0.659449	4.98661
1.47628	1.08772	1.07982
1.61113	0.971557	2.1011
1.3942	0.953699	0.528107
1.47279	0.976936	6.79626
1.621	0.900476	0.716749
1.74215	0.95593	0.797441
1.43548	0.651676	0.555752
1.70687	0.710691	1.32148
1.47556	1.00734	7.25987
1.99893	0.667403	3.61368
1.60389	0.976429	2.86658
1.48721	1.1103	1.49648
1.40227	0.726422	0.182034
1.69349	0.675889	2.92399
1.58883	0.830378	0.570637
1.39494	0.923205	0.435735
1.8727	0.980248	0.750725
1.22828	0.661296	0.707225
1.85161	0.609012	2.71587
1.9529	0.657663	4.42031
1.43819	1.01742	3.4497
1.80621	0.946013	0.327383
1.48389	0.933195	3.01873
1.50294	0.904443	2.68706
1.43538	1.09018	1.45226
1.76532	0.590192	2.35366
2.13373	0.597309	0.453078
1.28152	0.63025	1.08238
1.63795	0.630582	3.49764
1.48343	0.99159	7.89154
1.55677	1.10559	0.329771
1.48152	1.02523	7.31582
2.58613	0.665484	0.239626
1.47883	0.966902	5.30996
1.88624	0.681675	3.12081
1.58373	1.02009	4.36429
1.70723	0.610063	3.06298
1.89273	0.676672	3.9761
1.84994	0.977541	0.251828
1.7969	0.599413	2.82874
1.47941	0.921772	2.09935
1.72634	0.580201	1.0422
1.57123	0.900188	0.741176
1.97472	0.986897	0.515989
1.85408	0.987146	1.08269
1.72834	0.688259	2.29389
2.11617	0.650484	1.62903
1.50064	0.628709	0.941807
1.97639	0.621589	3.65082
1.48122	1.0199	7.90264
2.02338	0.657879	4.00475
1.58774	0.647204	2.80354
2.15585	0.525093	0.186283
1.58935	1.00738	3.01553
1.77475	0.64678	5.19319
2.66523	0.901863	0.119185
1.41131	1.08147	1.19903
1.46946	1.02412	7.06359
1.44763	1.00269	5.17399
2.03336	0.650565	3.64876
1.33666	1.11501	0.186568
1.85164	1.0159	0.832657
1.94452	0.677046	2.743
1.98289	0.683429	1.51727
1.45345	0.816794	0.713737
1.68008	0.613828	4.01352
1.58387	0.958415	3.62971
1.72874	0.608514	2.64671
1.81878	0.60882	2.61063
1.58444	1.02488	3.03219
1.38277	1.03299	1.0025
1.58563	0.576765	0.929173
1.73588	0.590294	1.72712
1.99204	0.66198	3.13167
1.83109	0.837385	0.24132
1.46571	0.927934	1.60438
2.06766	0.819855	0.152193
1.41707	1.03712	2.26266
1.64756	0.798088	0.449943
1.64236	1.0179	1.24208
1.45716	1.05947	4.41095
1.47245	0.954645	4.48161
1.91521	0.603092	1.95819
1.27001	0.925265	1.36394
1.41068	0.643186	0.501455
1.50598	1.01282	9.29443
1.50853	1.03134	5.66456
1.44165	1.05072	4.17708
1.29808	0.973866	0.975563
1.71256	0.651213	4.19388
2.03585	0.646545	3.25242
1.46622	1.05961	5.35817
1.53094	0.791824	0.281049
2.06295	0.615319	0.934602
1.8362	0.682002	2.24709
1.86651	1.04997	0.286346
1.90467	0.71926	0.260478
1.42764	1.0138	2.26233
1.59538	0.841138	0.494665
1.75543	0.910401	0.56424
1.26484	0.851086	1.1049
2.27536	0.667403	0.24132
1.53684	0.838407	0.32559
1.70731	0.606794	2.82887
1.91889	0.636728	6.90181
1.45013	0.538294	0.581126
1.29433	1.02781	0.798293
1.91454	0.665167	4.90862
1.41317	1.04504	2.30706
1.54834	0.55586	0.413577
1.98588	0.661255	3.92206
1.72827	0.65925	3.93443
1.8072	0.673746	3.37435
1.50119	0.921802	2.73824
1.76361	0.647507	4.66376
1.57166	0.607643	1.37102
1.44192	1.06287	3.44185
1.80203	0.639376	4.00272
1.59792	0.992104	3.45724
1.34023	0.794448	1.00365
1.45678	0.947363	3.76258
1.51447	1.04918	3.71962
1.99546	0.664376	3.49401
2.2669	0.560769	0.114302
1.79451	1.00692	0.25503
1.82446	0.622346	4.70566
1.50901	0.984205	8.42064
1.97481	0.669093	2.25129
1.50548	0.944656	3.83844
1.48884	0.973181	8.34956
1.67156	0.617073	4.75962
2.14708	0.68348	0.850565
1.76127	0.658057	4.46323
1.70367	0.658627	5.93049
1.48741	0.885224	1.35259
1.23183	0.729205	0.594586
1.77381	0.658466	5.79412
2.20365	0.995973	0.496207
1.58903	0.943017	1.69203
2.16767	0.806536	0.424946
1.57461	0.964171	4.74591
1.49512	1.02257	7.03528
1.22682	0.561441	0.132114
1.97182	0.823302	0.368869
1.94428	0.649333	4.76176
2.39005	0.636429	0.459438
1.69787	0.80058	0.338323
1.56153	0.627081	1.54732
1.83445	0.677552	2.66696
1.6641	0.591152	1.73947
1.51516	0.997416	8.49797
1.52179	0.952374	4.99235
1.54438	0.954373	5.38178
1.5824	0.867313	0.121854
1.99191	0.691935	1.54373
1.48591	0.663479	0.945731
1.79462	0.661018	5.58912
1.85686	0.670141	4.19107
1.8225	0.660446	4.72267
1.86556	0.962283	0.487867
1.87219	0.724134	0.51789
2.01829	0.994931	0.448495
1.70873	0.610359	3.0617
2.50759	0.919401	0.0813066
1.70685	0.785151	0.209782
1.48043	0.968909	6.04146
2.68759	0.732091	0.216065
1.62253	1.08524	0.24888
2.23774	0.704986	0.196277
1.3906	1.05908	1.05316
1.369	0.989984	1.10346
1.54037	0.550219	0.552642
1.49147	1.02811	7.24857
1.5229	0.911061	1.53343
1.84592	0.636244	5.04012
1.66476	0.995688	1.39469
1.75254	0.58304	1.51973
1.62542	0.970984	2.71757
1.68936	1.05012	0.581381
1.48615	1.02626	7.7219
1.72065	0.682333	3.71928
1.67957	0.608836	2.70972
1.682	0.853828	0.235338
1.36674	0.847241	0.326228
1.83155	0.875895	0.190133
1.51717	0.690477	0.702821
1.75965	0.629086	4.92459
1.75313	0.616288	3.32564
1.46964	0.920562	1.84481
1.67014	0.618109	4.50292
1.28481	1.05134	0.946548
1.55109	0.584702	0.590887
1.64279	0.63797	4.04655
2.47266	0.554415	0.106673
1.6921	0.607849	2.58953
2.33333	0.669103	0.686135
1.48072	0.995149	8.0143
1.38303	1.13546	0.420631
1.46551	1.01434	8.09634
1.65397	0.699708	0.987283
1.69133	1.05807	0.349982
1.88957	0.633382	3.0361
1.52632	0.954424	5.14869
1.87304	0.969738	0.56745
2.42361	0.660006	0.478626
2.20869	0.627877	0.79674
1.5037	1.05226	3.1085
1.7808	0.699593	2.17711
1.92522	0.655501	4.58921
1.71198	0.654822	4.90278
1.35951	0.969101	0.857619
1.50275	0.949566	3.65562
1.35787	1.04831	0.577483
1.53544	0.953453	5.33184
1.72178	0.66173	4.84159
1.50303	1.02963	6.39194
2.01382	0.661093	4.79706
1.73048	0.646425	5.08025
1.50624	0.974812	6.14446
1.56393	0.663096	2.29085
[truncated: 15,191 more rows]

## Sheet: Sheet2
1.51636	0.853225	0.318049
1.51827	1.02309	5.47441
1.55364	0.618404	1.11949
1.91271	0.691416	1.27264
1.46434	1.06177	3.1945
1.242	0.894968	0.55504
1.50894	0.794112	0.179965
1.77857	0.66226	4.72577
1.29954	1.07202	0.114141
2.1347	0.664517	1.3485
2.05382	0.647169	3.51673
1.56293	0.973213	4.19291
1.76634	0.6779	2.93695
1.44964	0.944967	2.33434
1.48622	1.00757	8.49295
1.44331	0.636097	0.620934
1.72709	0.665479	3.28923
1.55482	0.581687	0.764944
1.77478	0.651873	4.72658
1.83348	0.706425	1.2656
2.12221	0.638635	1.72078
1.64441	0.619351	2.95458
1.55897	0.576704	1.20689
1.53572	0.939516	2.95523
1.79206	0.614052	2.79315
1.55238	0.964124	4.60402
1.74093	0.590214	1.42796
1.49069	1.00599	8.70865
1.51904	0.916645	1.8454
1.54825	0.580773	0.6471
1.73621	0.706063	0.954807
2.07528	0.655413	2.34704
1.73333	0.636829	3.35875
1.2367	0.867936	0.817657
1.48795	0.985536	7.31003
1.54394	0.977971	4.99738
1.83345	0.625107	4.24337
1.39213	0.767726	0.536944
1.42183	0.943886	1.10204
1.57054	0.860633	0.478492
1.30757	0.680086	0.519458
1.49652	0.844817	0.432545
1.59286	0.576709	1.14484
1.31035	0.915841	1.13614
1.30491	0.705765	0.562285
1.32717	1.02505	0.485231
1.93529	0.612655	2.04946
1.48402	1.02516	7.16801
1.42487	0.71261	0.29375
1.45993	0.635898	0.346774
1.96148	0.900049	0.117968
1.57027	0.763326	0.155837
1.90442	0.653856	5.46527
1.52017	0.694708	0.323296
1.61362	0.644847	2.88452
2.46096	0.587026	0.254536
1.6448	0.699859	1.25407
1.31917	0.951141	0.900005
1.55344	0.97026	5.24248
1.76638	0.615848	3.64763
1.22951	0.928562	1.12826
1.59198	1.03895	1.28549
1.52751	0.962922	5.14704
1.66048	0.641649	4.26859
2.3305	0.64507	0.361522
1.61826	0.627587	2.93724
1.54722	0.978428	4.89037
1.44536	1.004	4.59799
1.8158	0.579803	0.854834
1.41074	1.0459	2.47877
1.49203	0.965538	5.07378
2.10378	0.679632	1.22059
1.48259	1.0043	8.32349
1.86585	0.609269	1.51343
1.59791	0.927476	0.808188
1.53216	0.705013	0.707238
1.67897	0.675213	2.89437
1.99926	0.629053	2.96805
1.56454	0.619498	1.52249
1.33108	0.51332	0.150421
1.31038	0.91411	0.927001
1.41675	0.697957	0.121063
2.04097	0.6503	3.40049
2.06772	0.660322	3.07502
1.45495	1.10439	1.47434
2.16881	0.865595	0.268368
1.87333	0.614288	2.34567
2.25706	0.656699	0.489134
1.53358	0.959935	4.82507
1.62379	0.558072	0.505163
1.91577	0.67788	2.85661
1.83053	0.644478	5.3432
1.76921	0.698473	1.74194
1.58354	0.647917	2.16211
1.3265	0.648258	0.552145
2.32861	0.633399	0.295219
1.59128	0.984187	2.72342
1.55836	1.05212	1.52745
1.65093	0.611485	1.93703
1.3098	0.746119	1.16006
1.93863	0.623182	2.94628
1.51122	0.998441	6.44944
1.99006	0.94892	0.216057
1.52725	0.946207	4.47406
2.15901	1.01329	0.308812
1.54464	1.02872	2.1865
1.98266	0.639755	3.67685
1.5664	0.936022	2.52481
1.52681	1.04017	4.70196
1.79591	0.616854	2.14292
1.47165	1.03929	6.17562
1.76086	0.987916	0.51475
1.60437	0.646132	2.46137
1.8287	0.631348	4.52625
2.05676	0.649654	3.36829
1.64952	1.01836	1.80719
1.48063	1.02591	6.81866
2.29634	0.616862	0.205316
1.94816	0.71229	0.310109
1.54744	0.906561	1.60551
1.23283	0.951549	1.32654
1.24627	0.883188	0.621974
1.7441	0.889505	0.324766
1.5759	0.623095	2.50516
1.58586	0.599286	1.97023
1.50148	1.00448	7.52798
1.24028	1.11787	0.203824
1.90951	0.652725	4.65508
1.70507	1.04503	0.235599
1.87096	0.681517	3.01017
1.62508	0.958007	1.92547
1.52632	0.984978	5.7893
1.67374	1.04257	0.489331
1.58407	0.992101	2.71788
1.5432	1.00186	5.10903
1.8397	0.662077	4.12984
1.28235	1.00723	0.309018
1.46156	1.02295	5.26581
1.27289	0.594818	0.247547
1.59692	0.595023	1.88626
1.95051	0.685114	1.77211
1.64294	0.626266	2.87966
1.90178	0.657566	5.90693
1.62155	0.733618	0.306647
2.05195	0.670789	2.29939
1.93482	0.947015	0.333383
1.77882	0.921215	0.186722
1.25012	0.771501	0.826491
1.52162	1.05562	2.14485
1.62129	1.00582	1.16361
1.81243	0.599522	3.0817
2.30223	0.625216	0.621347
1.76496	0.67488	3.00726
1.4736	1.06572	2.49609
1.5169	1.03431	4.67117
1.53746	0.908646	1.97707
1.53958	0.98062	4.41861
1.41108	1.0724	1.8182
1.63984	0.876491	0.66785
2.02041	0.578868	0.216057
1.53943	0.949082	2.91409
1.41524	0.884637	0.394325
1.22437	0.686862	0.598413
1.55585	1.0017	5.27173
1.54979	0.9097	1.78419
2.662	0.845721	0.145481
1.27763	0.840335	0.564872
2.01982	0.636698	3.06204
1.67497	0.620953	3.38684
1.51978	0.995378	5.19894
1.43891	1.10278	1.1748
2.44771	0.917549	0.112357
1.56903	0.969936	3.52954
1.52306	1.03947	5.43924
1.85187	0.645714	4.53766
1.69145	0.651087	4.09228
2.56086	0.639247	0.174247
1.48158	0.974152	4.71865
1.49911	0.982768	6.9541
1.69519	0.664444	3.37234
2.70365	0.944799	0.0659665
1.9871	0.644553	3.76431
1.87642	0.620379	2.65707
1.73393	0.621965	4.59058
1.23335	0.941529	0.912193
1.68792	0.651834	3.92962
1.79968	0.606552	3.03895
1.47166	0.938291	2.21803
1.54204	0.991938	4.6512
1.59887	0.965278	1.6922
1.76371	1.01438	0.275179
1.68747	0.672083	2.51247
1.60688	1.01995	1.29698
1.94268	0.671078	3.0563
2.25707	0.616346	0.178602
1.59231	0.975085	2.19391
1.69437	0.629703	3.40722
1.98951	0.624369	3.38193
1.99713	0.624859	3.38492
1.56801	0.942311	2.45434
2.76631	0.918559	0.128757
1.68955	0.639125	4.04417
2.09497	0.864094	0.156511
1.99566	0.586659	0.216057
1.42618	1.03704	2.28782
1.78539	0.620987	3.18371
1.68233	0.684825	2.15309
1.50625	1.02274	6.05156
1.67816	0.550882	0.523867
2.02952	0.640057	3.3261
1.49604	0.976306	5.72649
1.86422	0.602258	1.39712
1.72218	0.6651	3.24346
1.89102	0.603266	1.28956
1.46316	0.872503	0.535627
1.51972	1.02189	5.78559
1.59689	0.645506	2.14822
1.89706	0.605097	1.78741
1.77427	0.610385	2.8246
1.45843	0.95647	3.14517
1.72025	0.673856	2.94384
1.3132	0.71161	0.493483
1.22154	0.609248	0.313714
2.11211	0.978755	0.285425
1.71229	0.662652	3.9126
1.93256	0.688269	1.83155
1.92298	0.653536	4.09658
2.67543	0.673641	0.149407
1.60071	0.939321	1.44988
1.81428	0.631237	4.56658
1.52472	0.67699	0.898364
1.60285	0.964903	1.60183
1.84566	0.566302	0.381072
1.32646	0.934611	1.10557
1.48803	1.03119	7.77413
1.54199	0.98713	5.73534
1.47582	0.952595	3.91693
1.72505	0.598503	1.42376
1.54128	1.01528	3.64449
1.67121	0.917056	0.374394
1.82519	0.618189	3.09752
1.65748	0.677809	2.99288
2.27391	0.526793	0.277289
1.36668	0.915702	0.798175
1.50399	0.969975	4.74041
1.86684	0.65775	3.56298
1.95399	0.909294	0.191933
1.45424	0.963893	4.26111
1.65104	0.582683	2.56576
1.68418	1.01423	0.708739
1.834	0.650251	4.34053
1.72211	0.650413	5.2422
1.53617	0.928681	2.06707
1.84003	0.658383	4.06257
1.46912	1.04265	5.83582
1.44143	1.06542	2.04796
1.58147	1.03816	1.8859
1.3182	1.02699	0.615567
1.69304	0.702594	1.234
1.86824	0.640657	5.17398
1.57109	0.995379	3.34641
2.14223	0.721383	0.282442
2.38838	0.797353	0.157927
2.02961	0.670973	3.01547
1.37344	0.825582	0.782614
1.70388	0.696293	1.76814
1.52265	1.0376	5.03298
1.59179	0.747868	0.553412
2.5021	0.747477	0.132389
1.95786	0.649764	4.93802
1.61234	0.960113	2.03872
1.52554	0.997976	5.21656
1.50068	0.767083	0.435021
1.70851	0.676476	3.22975
1.51349	0.955264	4.88142
1.47098	0.940654	2.64298
1.71596	0.658116	3.67083
1.58954	0.943666	1.4806
2.91729	0.59729	0.128599
1.30915	0.73996	0.830229
1.78261	0.632327	5.47606
2.18597	0.683366	0.773727
2.51917	0.652435	0.251535
1.82528	0.57837	0.542726
1.47117	0.966592	3.96267
1.69254	0.618427	4.15292
1.48506	0.941671	3.92787
1.9359	0.656912	4.36754
1.3258	0.829931	0.437588
2.69779	0.620535	0.263262
1.7287	0.697849	1.25252
1.40743	0.96667	0.854063
2.00654	0.809563	0.135061
1.4425	0.976064	3.57627
1.67313	0.634941	3.81992
2.00236	0.673616	1.6309
2.03511	0.787421	0.168821
1.97314	0.739359	0.377223
1.47097	1.01528	7.32796
2.20936	0.670625	0.765235
1.57809	0.978905	3.10238
1.69921	0.628709	3.86352
1.22759	0.696426	0.228961
1.93346	0.604616	0.884863
1.36118	0.527776	0.157037
1.45908	1.06998	2.63297
1.90366	0.66048	4.75423
1.40672	1.06539	1.6871
1.70735	0.729478	0.582862
2.06973	0.644527	3.31001
1.98616	0.622689	2.88783
1.46749	1.03959	5.92498
2.18537	0.809253	0.217436
1.54618	1.05158	1.80632
1.77325	0.645769	5.23045
1.88372	0.622084	2.743
1.63975	0.76579	0.34926
1.66231	0.780645	0.323779
1.39056	0.982994	0.664001
1.79122	0.748158	0.195423
1.58706	0.584121	1.98559
1.50466	0.951264	5.13665
1.74901	0.664746	3.38606
1.59943	0.775333	0.239017
1.55205	0.953694	3.4776
1.75256	0.599515	1.72416
1.25012	0.93471	0.814059
2.68154	0.51976	0.143615
1.49927	0.975861	5.7114
1.48154	0.941036	3.41305
1.48141	0.973643	4.74773
1.4629	1.01255	6.75821
1.5507	1.03923	2.37819
1.5729	0.885472	0.253174
1.74408	0.655947	4.83633
1.76785	0.565906	0.712049
1.89961	0.634118	4.8978
1.89246	0.613525	1.82289
2.20929	0.696615	0.559654
1.67913	0.530351	0.316529
1.42174	0.978017	1.94804
1.69668	0.648032	4.33521
1.23793	0.728522	0.512507
1.84316	0.602678	2.19442
1.63107	0.892297	0.417076
1.52903	0.968406	5.68402
2.02331	0.650776	2.74926
1.95381	0.639842	4.2586
1.45577	1.0577	3.15758
1.86124	0.706956	0.652899
1.44719	0.90942	1.21425
1.4838	1.02337	7.04313
1.76169	0.698976	1.60228
1.72075	0.662709	3.32598
1.5156	1.0162	6.6194
1.47129	0.917197	1.78594
2.185	0.881531	0.362666
1.73859	0.629579	4.47071
1.31107	0.896126	0.76816
1.54604	1.00198	5.13529
1.84517	0.666586	3.99374
1.50716	0.997517	7.17618
1.96137	0.636314	3.54091
1.24674	0.905597	1.1672
1.45585	1.01019	6.23282
1.49653	1.00226	7.8409
2.20582	0.977871	0.138199
1.42758	1.00835	2.90919
1.28605	0.927104	0.903717
1.76154	0.656846	3.77241
1.45903	1.12082	0.322317
1.97594	0.626906	2.62059
1.34673	0.925025	0.704549
1.51446	0.962082	5.26041
1.64757	0.984636	1.87318
2.20379	0.619705	0.800334
1.64363	0.703627	1.10595
1.79025	0.70975	1.03627
1.49148	1.06069	2.02255
1.75636	0.70605	1.11352
1.45248	0.969941	3.52605
1.48252	0.580637	0.394734
1.91245	0.637857	5.40412
2.75827	0.632928	0.160529
1.4605	1.07358	2.36673
1.5437	0.963322	5.5466
2.93782	0.984305	0.059967
1.51327	1.00189	6.25663
1.86978	0.615541	2.76926
1.42905	0.934767	1.32496
1.73523	0.961409	1.44012
1.69815	0.67593	3.16148
1.53195	1.02312	4.168
1.82084	0.58275	0.73532
1.45568	0.995991	5.59768
1.88016	0.671524	3.63332
1.51279	0.955747	4.96562
1.4103	0.71256	0.415625
2.40358	0.643445	0.575252
1.64163	0.710236	0.839598
1.63866	0.971865	1.38783
1.80059	0.542157	0.17541
1.54602	0.999582	5.06735
1.6251	0.587209	1.36053
1.57065	0.735001	0.526944
1.68936	0.914892	0.324963
2.28481	0.635256	0.553029
2.07094	0.607664	0.744203
1.73956	1.0273	0.55424
1.53145	0.975364	6.45807
1.67886	0.682316	2.03051
1.74279	0.562551	0.697072
1.46339	0.954877	3.00116
1.84244	0.639311	3.8699
1.9033	0.646306	4.27788
1.55631	0.799636	0.582713
1.49953	1.04406	3.91595
1.5853	1.00553	2.50072
1.35127	0.976533	1.04798
1.49582	0.913291	1.40892
1.6574	1.02293	1.23439
1.28055	1.11231	0.263261
1.51478	0.524813	0.306546
2.01147	0.619557	2.07189
1.43187	1.07634	1.52668
1.94997	0.605663	1.35239
1.49277	1.0271	7.09122
1.97684	0.668947	3.56699
2.11089	0.680172	1.11494
1.47177	0.678218	0.350655
1.78031	0.653139	4.65172
1.75902	0.592887	1.01067
1.9443	0.620565	2.28832
2.0835	0.621127	0.869075
1.70261	0.651592	3.98717
1.77878	0.936623	0.65975
1.58857	0.97004	2.2239
1.76741	0.671087	3.57044
1.43983	1.02733	4.13712
1.29253	1.0837	0.321523
2.00409	0.604117	1.29822
1.46183	1.01674	6.31702
1.98747	0.800878	0.153621
1.65242	0.982372	1.42084
2.19499	0.648335	1.11175
1.94642	0.655057	4.16303
1.89394	0.911513	0.247016
1.64689	0.656615	2.68063
1.77969	0.604175	2.64517
1.5836	0.979367	2.76595
1.93039	1.01063	0.395985
1.38226	0.935956	0.953015
1.73951	0.711519	1.09942
1.65548	0.58643	2.59215
1.88412	0.655595	5.60887
2.054	0.646449	3.51621
1.57156	0.928081	1.76806
1.6331	0.957945	1.64461
1.91276	1.01681	0.500475
1.80582	0.962495	0.551301
1.90159	0.834009	0.262281
2.01928	0.68099	1.79637
1.43302	0.990604	2.70958
1.94682	0.655729	3.96898
1.48342	1.00267	8.54134
1.4926	1.00949	8.11118
1.89397	0.681759	1.86596
1.67868	0.995839	1.09745
1.94176	0.625496	2.88201
1.98661	0.617418	1.9177
2.22355	0.620154	0.297156
1.66158	0.654474	2.64471
1.5223	0.938987	3.27625
1.45211	1.01609	5.28734
1.2552	0.832149	1.5311
1.48979	0.976831	5.52019
1.91603	0.658871	4.34259
1.48759	0.508355	0.365569
1.65196	0.885237	0.446753
1.26884	0.797862	0.641388
1.94239	0.635768	2.89626
1.45998	1.01764	5.93456
2.84511	1.00611	0.124528
1.72921	0.964911	0.997323
1.6669	0.816938	0.387056
1.84343	0.640817	4.24716
1.42415	0.946481	1.34149
1.50067	0.976513	5.89044
1.49283	0.873572	0.606229
1.61951	0.637631	2.58717
1.40264	0.630075	0.159169
1.8878	0.621581	2.69592
1.6668	0.966313	1.29073
1.52696	0.953179	4.32749
1.60455	0.978933	2.0289
1.98768	0.651389	4.07491
1.3954	0.992707	0.968071
1.23617	0.93402	0.795902
1.39255	0.959385	0.594121
2.28355	0.829959	0.348353
1.59561	0.649478	2.37512
1.42906	0.982084	2.00316
1.4125	0.84437	0.431274
1.84791	0.614955	2.40302
2.09169	0.668977	1.08448
1.41749	1.11782	0.407949
1.32949	0.557233	0.14022
1.93014	0.648476	4.64092
1.51736	0.954173	4.70194
1.67646	0.978908	1.19483
1.26244	1.05655	0.229596
1.61791	0.648863	2.54588
1.61502	0.987529	2.67486
1.97959	0.622049	2.12769
1.86286	0.640096	4.85004
2.08482	0.749934	0.0999466
1.98363	0.659898	3.43124
1.54513	0.787134	0.191462
1.81067	0.637999	4.99329
1.93535	0.615462	1.94474
1.55234	0.601475	0.964222
1.27167	0.785332	0.838903
1.44869	1.04416	3.43115
1.51129	0.965016	4.96619
1.39991	0.774199	0.446598
1.47	0.887471	0.696073
1.84413	0.616711	2.84406
1.84927	0.571955	0.602526
1.88037	0.630166	3.12685
1.85895	0.674697	2.3833
1.4665	0.981363	4.74735
1.79109	0.607074	3.04728
1.47597	1.0092	7.27123
2.93364	0.618512	0.165805
2.4398	0.633337	0.22889
1.69432	0.599332	2.22304
1.65109	0.945709	1.33311
1.78832	0.570834	0.697513
2.28544	0.67519	0.497365
1.24981	0.742256	0.580259
1.53348	0.927153	2.0295
2.56642	0.760839	0.188168
1.30837	0.94012	0.443539
1.58278	0.679797	1.45862
1.50111	0.970947	5.04953
1.82961	0.653271	4.16925
1.98695	0.653361	4.18006
1.41411	0.963522	1.3742
1.9746	0.612253	1.25301
2.20094	0.621649	0.572543
1.77088	0.647967	4.94258
1.46054	0.936885	1.75563
1.47603	0.819456	0.420566
1.69911	0.623993	3.86881
1.66968	0.635145	3.814
1.27374	0.925012	0.775563
1.83867	1.00486	0.677309
1.82931	0.683577	2.10807
1.43226	1.00032	2.05994
1.51395	0.96396	5.09337
2.04002	0.910268	0.161278
1.44702	0.780354	0.496709
1.69126	0.975067	0.959559
1.76255	0.61745	4.01578
2.00454	0.644376	3.21408
2.28832	0.664812	0.413735
1.83542	0.623689	3.95186
1.81132	0.661199	5.0409
1.69968	0.939056	0.563219
1.43928	0.995697	3.42256
1.54077	0.906813	1.80341
1.52987	0.618514	0.825
1.49088	1.00403	8.70929
1.50166	0.953957	5.42985
1.91363	0.667664	4.20881
1.57871	1.0264	1.95094
2.13904	0.641756	2.2212
1.98319	0.619211	2.0024
1.90567	0.798058	0.26015
1.55881	1.0027	5.24116
1.5444	0.687913	0.843231
2.05666	0.630808	2.05227
1.49386	0.990184	8.70572
1.88429	1.0139	1.04339
1.26505	0.848647	0.992582
1.76735	0.564712	0.715575
1.61425	0.60084	1.42501
2.11373	0.659484	1.77828
2.50023	1.00734	0.361608
1.58163	0.59671	2.294
1.44656	0.783593	0.510134
1.81328	0.64888	4.42971
1.42066	1.09035	1.26003
1.5146	1.0163	6.70047
1.22182	0.945765	1.7318
1.65468	0.660779	2.7251
1.71498	0.64112	3.70938
1.91216	0.647262	3.89193
1.58151	0.640337	1.29967
1.40021	0.740727	0.424558
1.85242	0.789635	0.144218
1.90514	1.01814	0.475122
1.68109	1.00739	0.89505
1.32509	0.969328	1.37192
1.45238	1.01244	6.07389
1.6245	0.655633	2.81623
1.28689	0.720099	0.331135
1.5867	0.715582	1.02787
2.15258	0.651632	1.7176
1.41879	1.00996	2.29308
1.54709	0.982247	4.53112
1.92792	0.671051	3.70402
1.80032	0.687642	1.8492
1.50066	1.01481	7.52766
1.8032	0.63433	4.90353
1.23178	0.773956	0.334138
2.23471	0.658477	0.512647
1.86039	0.645351	5.154
1.44376	0.993572	3.92623
1.77171	0.865529	0.177353
1.22622	0.729593	0.547471
1.59528	0.730356	0.459989
1.58192	0.990349	2.82616
1.70482	0.62726	4.18208
1.65834	0.983063	1.43856
1.51241	0.960591	5.32426
2.56599	0.576815	0.156939
2.24932	0.636376	0.576783
1.78124	0.698944	2.05589
1.77646	0.700646	1.78953
1.64747	0.804252	0.78567
2.34557	0.654277	0.406615
2.04887	0.690148	1.01171
1.9314	0.657355	4.2658
1.50545	1.06493	2.90081
1.62798	0.960499	2.03123
1.41494	1.0237	1.92646
1.55781	0.599636	1.00745
1.25325	0.870568	0.670216
1.42545	1.08477	1.64284
1.22853	0.802556	0.489375
1.49668	1.02942	6.52844
2.1472	0.641687	2.37377
1.49023	1.04678	3.59376
1.47314	1.01714	7.26601
2.07444	0.976122	0.242011
1.965	0.674608	2.19661
1.83085	0.68236	2.33667
1.47963	1.00548	7.85397
2.1519	0.621366	1.17798
1.90026	0.648876	4.26559
1.46873	1.01935	7.13135
1.31044	0.660917	0.373607
1.75644	0.664353	3.13632
2.0229	0.668524	3.26174
1.37835	1.06694	0.872404
1.68605	0.936852	0.522199
1.46214	1.03898	5.1701
1.8978	0.790669	0.201852
1.33536	0.565792	0.189731
1.50144	0.976248	5.83987
1.3994	0.793424	0.443635
1.48141	1.00192	8.32621
1.36061	1.0355	0.508683
1.87659	0.63418	4.38039
2.30554	0.634057	0.623812
1.96392	0.594109	0.773312
1.61547	1.02023	0.884184
1.45689	1.00459	6.03564
2.67491	0.983816	0.115088
2.60401	0.87472	0.140159
1.22285	0.877561	0.876264
1.45831	0.952754	2.77151
1.40079	0.725344	0.398408
1.51157	1.0248	5.29806
2.03392	0.834238	0.154967
1.57231	1.00949	3.66104
1.60333	0.643342	2.3884
1.57628	0.983355	3.33463
1.41625	1.06231	1.63664
1.62956	0.660583	2.83451
1.31206	0.734949	0.547797
1.78461	0.672863	3.31866
1.54008	0.988348	5.62214
1.5715	0.964336	2.90936
1.51252	1.00593	7.02595
1.76368	0.92354	0.203286
1.67889	0.651441	3.46839
1.39974	0.881107	0.352569
1.61085	0.969297	1.45202
1.96404	0.794391	0.232437
1.66402	0.983048	1.39451
1.60007	0.643183	2.19519
1.98902	0.64198	3.72496
1.94725	0.630974	2.7476
1.51236	1.03778	5.63447
1.53224	0.998905	5.30499
1.80142	0.699578	1.9624
1.66548	0.673483	2.94669
1.51047	1.01351	7.40275
1.31422	0.893798	0.761234
1.51181	0.593016	0.612343
1.77211	0.620084	3.89046
1.45187	0.899867	0.535473
1.53947	0.573749	0.442617
1.49024	1.12615	0.423207
1.59406	0.638158	1.42664
1.94927	0.816715	0.233444
1.89852	0.697878	1.50433
1.89807	0.594719	1.0575
1.85543	0.712835	0.567762
1.53057	0.96729	5.67058
2.41167	0.623571	0.295828
1.33442	0.670887	0.316587
1.49788	0.946005	4.29824
1.56205	0.661869	1.05425
1.52087	1.01194	6.15048
2.3687	0.63355	0.568608
1.43119	1.09298	0.758484
1.66819	0.621125	3.2614
1.83361	0.641978	5.00704
1.39086	1.00451	1.19262
1.50175	1.06476	2.56476
1.90407	0.678543	2.07415
1.39913	1.01355	1.6932
1.63087	0.641426	2.81244
1.81516	0.642468	3.77847
1.76494	0.667265	3.77673
2.0932	1.01272	0.252685
1.91534	0.671553	3.942
1.7806	0.627081	4.97444
1.85709	0.617131	3.1294
1.48352	0.620802	0.441828
1.70097	0.650158	4.46206
1.93389	0.648539	5.10538
1.59236	0.964372	1.85882
1.50169	1.07726	1.71604
1.68628	0.645123	4.02562
1.65217	0.62146	2.67264
1.49515	1.03656	6.3415
1.57556	0.653111	2.41855
1.93004	0.651596	4.6075
1.49439	0.966088	5.12049
1.43486	0.924071	1.38236
1.41159	0.899406	0.355595
1.76166	0.657806	3.65382
1.48457	1.03265	7.12965
1.62758	1.04706	0.35807
2.52764	0.970041	0.112266
1.87089	0.582949	0.671843
1.72908	0.68637	2.70602
1.43036	0.963034	2.37646
2.10698	0.66907	1.08599
1.83981	0.671312	3.20253
1.72477	0.590021	2.22378
1.54232	0.964986	6.05679
2.19303	1.00734	0.206674
1.86332	0.650627	4.89468
1.57232	0.613533	1.92883
1.98708	0.677058	1.19224
1.48913	0.97006	5.89443
1.61174	0.96788	1.01603
1.50287	1.03207	5.63632
1.44232	1.07849	1.36698
1.29926	0.780039	0.617549
2.34693	0.985854	0.131311
1.98744	0.77745	0.110436
2.00936	0.637323	3.91907
1.88763	0.86641	0.108516
1.69447	0.770886	0.491656
1.61097	0.556323	0.707233
1.5469	0.729117	0.575603
1.43347	1.0571	2.00696
1.87481	0.605631	1.27524
1.52068	0.961746	5.08653
1.50492	0.908826	1.66933
1.68773	0.78925	0.292945
1.4628	1.02005	6.03862
2.03448	0.850953	0.137884
1.66606	1.01035	0.834914
1.62359	0.874236	0.544654
1.24761	1.00319	1.07089
1.22209	0.918782	1.11375
1.43221	0.991276	2.69138
1.67183	0.710536	0.974585
1.47199	0.999215	7.49945
1.50336	1.01633	7.35821
1.62943	0.598715	2.29039
1.97086	0.634107	3.76283
2.02781	0.643713	4.09434
1.22514	0.851131	0.910549
1.44759	0.973134	4.21495
1.79427	0.655128	4.91876
1.25171	0.9711	0.811105
1.55182	0.998321	4.86202
1.66399	0.521584	0.167899
2.07823	0.673411	1.4317
1.54752	0.727892	0.691574
1.94318	0.634772	2.88352
1.34771	1.11392	0.288525
1.6088	1.00718	1.07885
1.44585	1.06547	2.36559
1.67045	1.03852	0.858878
1.48458	0.948847	4.02514
1.5563	1.0035	5.15783
1.62753	0.638692	2.75566
1.70334	0.603109	2.12734
1.61069	0.579207	0.791256
1.46045	0.893532	0.807526
1.48517	1.03611	6.59604
1.76999	0.641661	5.32264
2.71973	0.663248	0.133938
1.75627	0.733544	0.611111
1.70785	0.893463	0.185851
1.82037	0.695041	1.67661
1.64249	0.555367	0.216057
2.39171	0.621127	0.244362
1.56948	0.952545	2.55752
1.53535	0.924874	1.86572
1.26693	0.621587	0.216057
1.83087	0.656286	3.89128
1.96711	0.600722	1.02885
1.49734	0.994655	9.38304
1.55394	1.11658	0.122942
1.97679	0.632615	3.60814
1.5809	1.00182	2.80303
1.28357	0.870982	0.453234
1.34727	0.732064	0.282212
2.96267	0.81614	0.127416
2.04586	0.675222	2.38454
1.33551	0.956804	0.818863
1.52835	1.02989	3.54694
1.9604	0.66264	2.77467
1.56086	0.657275	2.25569
2.08653	0.517538	0.1457
1.55654	1.00892	4.35105
1.93993	0.869431	0.216057
1.37903	1.05947	1.59121
2.41012	0.673685	0.12009
1.84951	0.642596	4.54741
2.20662	0.614025	0.866326
1.47722	1.04654	4.83046
1.52576	0.567434	0.784704
1.62554	0.916324	0.635627
1.78201	0.615674	3.02454
1.66161	0.670596	2.42329
2.12103	0.878915	0.304833
1.55212	0.927079	2.23671
1.79453	0.570161	0.755186
1.79267	0.608802	3.24815
1.70352	0.583814	0.671226
1.29953	0.99747	0.884666
1.48571	1.01631	6.99409
1.62628	0.624521	3.16924
1.76499	0.564894	0.816319
1.47005	0.928971	2.15857
1.81492	0.632708	4.73274
1.88771	0.611585	1.89564
1.65609	0.759325	0.482708
1.26499	0.723591	0.422754
2.19832	0.697734	0.324908
1.32323	0.564807	0.184765
1.90575	1.01778	0.476011
1.22321	0.726815	0.739128
1.45499	1.00098	5.6876
1.79212	0.631813	4.8355
1.73104	0.599861	1.81763
1.66646	0.686914	1.82852
1.42164	1.0095	2.53736
1.42741	0.972458	2.16232
1.99483	0.693006	0.705404
1.23261	0.985173	0.817649
1.41986	0.996165	1.83151
1.47162	0.984218	5.0181
2.16047	0.674876	0.92068
1.70673	0.668099	2.76173
1.79973	0.669298	2.52925
1.54609	0.822501	0.307529
1.69847	0.665089	3.39705
2.1597	0.662327	0.943137
2.07456	0.644717	2.96026
1.64488	0.657438	2.73629
1.7103	0.679184	2.98508
1.56112	0.930463	2.84122
2.22596	0.595036	0.267688
1.55773	0.870353	0.246935
2.08059	0.645204	2.46519
1.48353	1.00952	7.84767
1.52192	0.653009	1.66627
2.04909	0.643746	3.39684
1.82449	0.609567	2.25734
1.72783	0.914129	0.146046
1.87956	0.5923	0.992127
1.88351	0.656862	5.61496
2.09315	0.887765	0.175667
1.34859	1.03274	0.423558
1.46917	1.0174	7.23258
1.85196	0.622521	2.93294
1.73454	0.728596	0.754905
1.86202	0.651565	4.60121
1.39121	0.574067	0.187701
1.57616	0.702333	0.470513
1.9085	0.663963	3.9882
1.86354	0.650177	5.02305
2.72708	0.787749	0.264575
1.46867	0.985901	4.63309
1.77578	0.649878	4.75247
1.78613	0.716559	0.615695
1.30528	0.558652	0.358915
1.77793	0.788207	0.447584
1.71367	0.662718	3.80746
1.56698	0.966235	3.50935
1.29223	0.644639	0.148279
1.44633	1.04611	3.44929
1.39951	0.875419	0.369302
1.94337	0.681841	1.98103
1.79595	0.631396	4.6952
1.48974	0.969725	5.853
1.62951	0.647198	2.43937
2.0335	0.669491	3.11962
1.89313	0.612695	1.72727
1.54687	0.699563	1.00302
1.47446	1.1108	0.688154
1.95984	0.667671	3.6156
2.01969	0.67532	1.80007
2.03667	0.65301	3.06599
1.80293	0.669045	2.80432
1.9557	0.759632	0.204036
2.101	0.673442	1.638
1.81574	0.651467	4.49643
1.99164	0.810141	0.154256
1.82071	0.643219	4.39551
1.26967	0.553652	0.280613
1.2969	0.691765	0.589852
1.80068	0.658634	4.8771
1.69176	0.633088	3.63836
1.93453	0.593766	0.616905
1.4964	0.958045	5.20049
1.93948	0.669943	3.38001
1.70735	0.673131	3.04516
1.94524	0.651604	5.06886
1.87002	0.638946	4.95305
2.10103	0.621477	0.933469
1.50605	0.785407	1.05845
1.66808	0.996901	1.31725
2.05827	0.624973	2.04643
2.03893	0.668242	2.81076
1.37141	0.704568	0.433756
1.85827	0.645988	4.96918
1.81865	0.673647	3.04388
2.01629	0.637242	3.41562
1.92586	0.681919	2.24014
1.80349	0.656131	4.84429
1.46402	0.99403	7.34687
1.55468	0.954805	3.68072
1.43692	1.03016	4.21272
1.43663	1.04918	3.40473
1.74024	0.656578	5.06871
1.85468	0.603742	1.88885
1.21985	0.964584	1.70944
2.52221	1.00599	0.117461
2.95694	0.77037	0.0781759
1.78807	0.583228	0.850882
1.8732	0.595717	0.970854
1.58332	0.969814	2.37632
1.62976	0.989565	3.29009
1.79531	0.667107	2.80251
1.51053	0.996823	6.94547
2.06659	0.605642	0.664095
1.53297	1.05275	2.02819
1.45426	0.92766	1.86558
2.10236	0.676265	1.72051
1.72228	0.732352	0.380438
1.44576	0.539656	0.268056
2.05272	0.671895	2.21863
1.54102	0.999769	5.11354
1.60815	0.664149	2.06965
1.87496	0.589851	1.09444
1.51946	0.650823	1.53029
1.45934	0.68318	0.569457
1.79591	0.658832	4.89412
1.51629	0.648969	1.28641
1.4195	1.10129	0.758569
1.26115	0.779374	0.779243
1.58501	0.833576	0.26369
1.92528	0.691315	1.23739
1.66506	0.945919	1.02114
1.37282	0.5336	0.215768
1.54105	0.96835	6.59025
1.91163	0.608504	1.51616
1.66832	0.635595	3.83326
1.46033	0.871641	0.576177
1.77654	0.594054	1.39102
1.95669	0.652249	4.33536
1.7827	0.721072	0.408837
1.66982	0.706272	1.6222
1.49614	1.03218	6.60596
1.48123	1.01217	7.36564
1.41592	1.0779	1.39699
1.62851	0.615478	2.70414
1.39858	1.09017	0.760622
1.74318	0.652164	4.40096
2.40595	0.617371	0.228363
1.96411	0.652685	3.97835
1.58383	0.586845	1.70896
1.85778	0.882604	0.114777
2.79128	0.680762	0.104208
1.69283	0.638284	4.01606
1.89244	0.637972	5.05899
1.6378	0.975607	1.82405
2.0401	0.629861	2.73174
1.57593	1.04015	1.77606
1.39512	1.10055	0.949265
1.50592	0.817292	0.740936
1.67116	0.604236	2.63898
2.18547	0.652162	1.33545
1.50899	0.973031	5.27247
1.82065	1.0138	0.820488
1.69612	0.613606	3.12963
1.72987	0.710563	1.18533
1.63672	0.919693	0.726419
1.54111	0.950177	2.73784
1.49082	1.12142	0.260363
1.53033	0.949512	4.48986
1.88724	0.673958	3.65136
2.30661	0.826756	0.112699
1.55577	0.900362	1.13202
1.89843	1.0006	0.987615
1.73916	0.578187	0.499907
1.39309	1.09429	0.724068
2.14814	0.995508	0.216057
1.93812	0.661086	3.68561
1.87861	0.672437	3.49321
1.49085	0.969246	5.76713
1.65317	1.0597	0.476377
1.5129	0.937831	2.74362
1.48017	0.967102	4.98226
1.85982	0.67804	2.62538
1.24517	0.855141	0.645577
1.76362	0.655896	4.02242
2.10636	0.671002	1.25244
1.59989	0.921801	0.560039
1.75169	0.646694	4.56646
2.15708	0.640568	2.03012
1.59987	0.592194	1.12197
1.75457	0.721939	0.733298
1.91118	0.635877	5.42099
1.30331	0.999804	1.09322
1.89773	0.642065	4.70586
1.44996	0.935968	1.37727
1.81081	0.723198	0.289318
1.72849	0.62503	4.15277
1.9163	0.639328	5.33501
1.94807	0.650805	5.13771
1.56265	0.536843	0.421569
1.79508	0.642637	2.54988
1.8748	0.645643	5.40434
2.32122	0.620547	0.354928
1.83501	0.692299	1.8473
1.97175	0.956576	0.149761
2.02974	1.01217	0.31244
1.47702	1.04612	4.8571
1.91398	1.05475	0.0940658
1.85037	0.644986	4.49877
1.68971	0.941844	0.767918
1.92692	0.616242	2.35081
1.47388	0.962261	2.74509
2.03132	0.666515	3.00376
1.78796	0.651842	4.21371
1.54127	0.914085	1.47404
1.65118	0.64848	2.23555
1.70606	0.555076	0.563803
1.77018	0.628976	5.32624
1.59178	1.04948	1.09393
1.57637	1.09299	0.235623
1.44555	0.65022	0.216057
1.49176	0.980361	5.45691
1.95029	0.668343	3.72406
1.78052	0.61527	3.08871
2.10648	0.734726	0.153767
1.60469	0.708372	0.977186
1.65206	1.00488	1.28425
1.28081	0.605224	0.306411
1.51994	0.919826	1.92074
1.3086	1.00672	0.668358
1.49854	1.04699	3.12569
1.60156	0.61552	1.99183
2.35485	1.00651	0.181851
1.33979	0.57719	0.434621
1.79107	0.774237	0.292869
1.82484	0.619912	3.45765
1.88053	0.668655	3.81959
1.72644	0.70224	1.0353
2.89862	1.00324	0.0790045
1.55848	0.575358	0.938663
1.43101	0.635577	0.545652
1.29952	1.06759	0.390284
1.78611	0.639485	4.29976
1.45492	0.992911	5.18095
2.21246	0.688924	0.38565
1.49113	1.02339	7.02585
1.91743	0.694719	0.831917
1.82332	0.722244	0.638947
2.01622	0.67242	2.27598
1.79253	0.625623	3.68305
2.07821	0.644728	2.71597
1.45503	0.989202	4.50028
1.71367	0.620874	4.0071
2.60336	0.955252	0.200276
1.358	0.886622	0.397442
2.31706	0.75702	0.115934
1.88996	0.511211	0.229101
1.53068	1.01111	5.19286
2.17008	0.655664	1.08438
1.65283	0.673729	3.10149
1.59501	0.988814	3.17352
1.69115	0.611324	2.38041
1.47405	0.993857	8.90423
1.47584	0.986767	5.71318
1.46184	1.0165	6.35161
1.28103	0.881172	0.50891
2.19378	0.636581	0.861523
1.43482	0.96738	2.61373
1.49922	0.963055	4.90571
1.61353	0.671771	1.80581
1.4897	1.04848	3.74384
1.6675	1.0085	0.60332
1.46859	1.04712	5.3746
1.90629	0.638203	4.86605
2.01876	0.651595	3.02747
1.88379	0.685834	1.82137
1.62166	0.677616	2.5999
1.49365	1.03128	6.96352
1.50813	0.920837	2.39507
1.58336	0.619091	2.08051
1.76193	0.64706	5.01423
1.95542	0.683533	1.36524
1.5026	0.952814	5.28248
2.0506	0.637988	2.81407
2.06951	0.646193	3.06872
1.89388	1.03054	0.281875
1.99114	0.659328	3.54221
1.31571	0.616005	0.287628
1.48719	0.945221	4.16057
1.79572	0.622719	3.00672
1.22376	0.980663	0.935107
1.72854	0.683777	2.33659
1.41762	0.644473	0.38315
1.81894	0.634628	4.54551
1.66169	0.829682	0.379018
1.61126	1.01293	1.99588
1.2278	0.976741	0.668776
1.50438	0.635917	0.500999
1.38223	1.02321	1.54262
1.27948	1.07108	0.177095
1.49707	0.591042	0.647004
1.62744	0.768334	0.231593
1.53236	0.99881	5.27235
1.919	0.658173	4.19245
1.52144	0.953366	4.64657
1.82328	1.01425	0.828209
1.82868	0.600626	2.72834
1.34004	1.05821	0.405965
1.69941	0.619282	4.1679
1.50905	0.95624	5.24393
1.65588	0.670489	2.65189
2.18024	0.878208	0.245857
1.51243	0.96172	5.36049
1.49375	0.953451	5.49423
1.45114	1.01136	5.91175
1.2595	0.991025	0.777732
1.49177	0.923603	2.34487
1.6349	0.625034	3.14463
2.36171	0.660758	0.270175
1.69515	0.612744	2.83455
1.67906	0.704676	1.61669
1.53603	0.973927	6.38927
1.21844	0.898643	1.98043
1.23021	0.911654	1.40513
1.75439	0.682705	2.62773
1.5152	0.906567	1.41225
1.50084	0.946326	4.38149
1.30158	0.829582	0.680688
1.7628	0.853663	0.117144
1.4831	1.0014	8.58379
1.71429	0.640424	3.72146
1.50299	1.02893	5.6182
1.51846	0.99297	5.48994
1.49582	0.882805	0.695772
2.08576	0.629493	2.13734
2.03882	0.630989	2.71612
1.96948	0.633784	3.64379
1.50762	1.02291	5.95591
1.62994	0.876057	0.91575
1.30895	0.622161	0.447808
2.04307	0.620615	2.06159
1.67213	0.605183	2.52848
1.3691	0.995637	0.6948
1.58449	0.62303	2.45261
1.62239	0.674001	2.71991
1.65181	0.990271	1.65253
1.43368	1.08021	0.768293
1.61986	0.982267	2.10631
1.67804	0.655864	3.06046
1.74394	0.618241	3.70216
1.50408	0.942101	3.56985
1.57624	0.95472	2.2605
1.41895	0.648751	0.240947
2	0.640527	3.49115
2.49006	0.633164	0.395495
1.49361	1.01103	7.82624
1.94517	0.604123	1.00978
1.80406	0.664869	4.17484
2.77026	0.729441	0.115708
2.23505	0.836571	0.337097
1.34483	0.965455	0.874663
1.45657	0.591039	0.37689
1.96297	0.643559	4.56013
1.53246	0.656614	1.36843
1.74979	0.646024	4.44194
1.62264	0.635989	2.6023
1.86876	0.82259	0.296491
1.45781	1.01901	5.35173
1.53035	0.975116	6.59096
1.63319	0.676476	2.85949
1.51191	0.672976	0.840312
1.78392	0.65685	4.90607
1.49775	0.974696	5.51336
1.5554	0.645455	0.81753
1.73702	0.632127	3.8965
2.10302	0.673659	1.59591
1.72335	0.656168	4.35799
1.53711	0.999898	5.34052
1.62151	0.659535	2.72398
1.51472	0.638437	1.02591
1.46469	1.02695	4.86129
1.38989	0.927707	0.449307
1.63558	0.572414	0.802605
1.93857	0.577036	0.356425
1.96565	0.603812	1.15907
1.50234	1.06753	2.63411
1.98209	0.6324	3.46037
2.10582	0.664862	1.76793
1.77594	0.644739	5.3857
2.07113	0.64508	3.13002
2.07644	0.610897	1.0167
1.5018	0.815686	0.49118
1.43238	0.871045	0.661391
1.70991	0.661384	3.92322
1.50465	0.696971	0.577761
1.82553	0.686905	1.65662
1.84251	0.63403	3.53068
1.49709	1.04119	5.29324
1.25	0.771385	0.816788
1.4736	1.00706	6.9607
1.50033	0.95149	5.11504
2.07236	0.822622	0.110085
1.91158	0.674246	3.21008
1.80852	0.618963	2.44156
1.61073	0.687043	1.46375
1.46665	1.01785	6.8618
1.98629	1.00386	0.284547
1.3255	0.729235	0.480034
1.88687	1.02471	0.695495
1.71803	0.638233	3.85087
1.95895	0.619743	1.76316
1.39889	0.579146	0.37457
2.06948	0.96362	0.300465
1.7721	0.646041	5.18832
1.48354	0.950645	4.37381
1.76878	0.877568	0.243744
2.16465	0.638978	1.32477
1.71951	1.01892	0.276971
1.847	0.628534	3.7571
1.27908	0.843076	0.488313
1.50306	1.06338	2.55339
1.94565	0.652318	4.87646
1.67082	0.642676	4.93103
1.56174	0.938304	2.78847
1.32772	0.956251	0.744063
1.45223	1.07001	2.80293
1.5668	0.637217	1.05964
1.25835	0.957166	0.923783
2.00358	1.01487	0.170452
1.48263	0.946388	3.8548
1.83665	0.696271	1.87728
2.01335	0.825482	0.165804
1.62439	0.613254	2.18956
1.81913	0.658615	4.40331
1.83188	0.647191	4.83733
1.51348	0.964021	5.08909
1.65335	0.614342	2.43247
1.41625	0.958741	1.54939
1.61881	0.534034	0.313289
1.7417	0.65589	5.02424
1.48375	1.0172	6.99301
1.74707	0.61238	3.61372
1.70612	1.01381	0.43089
1.61463	0.641264	2.85014
2.0079	0.686723	1.31071
1.63619	0.535594	0.318887
1.83502	0.590106	1.00002
1.98292	0.636949	3.77027
1.88853	0.65588	5.82089
1.57348	0.959964	2.55262
2.06326	0.617468	1.55299
2.03668	0.641643	3.5449
1.83397	0.667996	3.31561
1.54714	0.66282	1.15916
1.71536	0.815285	0.216658
1.9148	0.679901	2.42339
1.31945	0.80779	0.503758
1.3105	0.945797	0.65346
1.27272	0.974424	1.04357
1.93141	0.653121	4.64691
1.72586	0.696456	1.39484
1.78028	0.69376	1.78906
1.99286	0.626365	3.44702
1.91842	0.602698	1.01741
1.7696	0.660404	4.1091
2.05107	0.647373	3.57298
1.68251	0.631813	3.17234
1.81511	0.672779	3.14529
1.43278	0.9996	2.19408
1.52466	1.04649	1.56781
2.0352	0.685372	1.04682
1.46595	0.938847	2.21256
1.35336	1.02703	0.233527
1.57062	0.619654	1.80776
1.5096	1.00468	6.9198
1.73782	0.989575	0.510238
1.97114	0.648286	3.70436
1.51655	0.820694	0.53141
1.6345	0.640957	2.87989
1.9015	0.653688	5.63366
1.67049	0.853974	0.114653
1.69075	0.713541	1.03005
1.62865	0.678616	2.42102
1.44457	1.01157	4.86355
1.83957	1.00506	0.66547
1.54884	0.928145	2.25127
2.16512	0.681219	0.405308
1.36892	0.913185	0.687609
1.58155	0.647554	2.0915
1.30039	0.934786	0.357144
1.49402	0.925045	2.40478
1.65657	0.704123	1.68672
1.60147	0.676179	1.8859
2.10943	0.769571	0.11399
1.70243	0.602543	2.11018
1.49825	0.996972	8.52546
1.89628	0.656339	6.12971
1.45007	0.741961	0.203322
1.33959	1.11584	0.284569
1.45468	0.969859	3.53894
2.01545	0.610273	0.842714
1.56608	0.981083	4.58058
2.01998	0.633768	2.80383
2.12777	0.662936	1.75197
1.6056	0.608775	1.60528
2.93103	0.886176	0.105718
2.00318	0.671501	2.21408
1.45546	0.866997	0.573986
1.60199	0.971219	2.04812
1.86867	0.581718	0.572048
1.87675	0.945002	0.262921
1.78301	0.606372	2.8171
1.76373	0.70395	1.22281
1.49815	0.776525	0.363201
1.29466	1.03658	0.480507
1.69229	0.624238	3.5037
1.28067	0.878007	0.628048
1.68901	0.645349	4.00209
1.52186	0.985167	6.06196
1.58514	0.748996	0.465161
1.51975	0.990506	5.65055
2.37957	0.627539	0.320501
1.99505	0.657745	3.96693
1.58455	1.01307	3.18992
1.32481	0.936462	1.17966
1.66675	0.63854	4.2171
1.5882	0.681439	1.50432
1.74809	1.00253	0.364472
1.42964	0.840928	0.432114
1.51813	0.919049	1.9336
1.21907	0.950663	1.84744
2.10597	0.987525	0.145202
1.37975	0.717766	0.108556
1.62508	0.696455	0.916868
1.71279	0.646756	4.43108
1.99071	0.608358	1.28839
1.75673	0.567992	0.96558
1.27136	0.846836	0.887579
1.78957	0.605841	2.90899
1.88986	0.660204	5.58703
1.34737	0.653527	0.51609
1.7836	0.672378	3.28465
1.44666	1.02816	4.04249
1.62038	0.787985	0.143658
1.80067	0.622362	3.17595
1.73886	0.689873	2.24783
1.60235	0.674112	1.80972
1.7945	0.638279	3.97439
1.22946	0.679656	0.0879463
2.12231	0.913498	0.202215
1.9416	0.610454	2.02229
1.56525	0.919464	0.88025
1.83349	0.660265	3.87165
1.53706	1.0314	2.57002
1.862	0.660594	3.66879
1.46306	1.02634	4.76772
1.61121	0.989725	2.47027
1.81172	0.831497	0.215975
1.34319	0.825024	0.226539
1.72195	0.629132	2.9279
1.55399	0.895498	0.986225
1.45372	1.00356	5.80206
2.18836	0.656315	1.0403
2.25666	0.621933	0.498018
1.41779	0.610846	0.184213
1.61505	0.940142	0.863985
1.51155	0.950334	5.16972
1.61423	0.675245	2.74456
1.69365	0.615381	3.76025
1.52169	0.967458	5.07278
2.05469	0.656062	3.11312
1.62152	0.622083	2.95032
1.77818	0.63432	5.37174
1.39958	0.885034	0.381139
1.52938	0.982987	5.41575
1.53257	0.977927	5.70977
1.49258	1.02476	7.00609
1.95398	0.635966	3.14514
2.00678	0.618841	2.05687
1.44186	1.01713	4.26499
1.91183	0.659462	4.53873
1.67085	0.661926	2.68011
1.45754	0.973508	4.21806
1.7505	0.638214	3.62356
1.82231	0.926472	0.187121
1.90825	0.635209	5.12883
2.00008	0.973431	0.295955
1.43441	1.01202	3.25654
1.49835	1.04651	3.09531
1.35587	0.973723	1.1703
1.50339	1.0728	2.44396
1.91123	0.738849	0.109384
1.88132	0.806422	0.193046
1.51323	0.971332	5.33388
1.57457	0.820996	0.333339
1.70094	0.624862	3.97262
1.74754	0.643953	4.26797
2.24213	0.653299	0.590201
1.71009	0.721011	0.860397
1.45379	0.999197	5.46894
2.21618	0.820783	0.076475
2.00623	0.664711	3.35766
1.46217	0.93315	1.7646
1.43956	0.756196	0.390799
1.68624	0.591369	1.17401
1.66051	0.916009	0.342003
1.81247	0.604083	3.22113
1.98271	0.657974	3.8152
1.77468	0.660969	4.61386
1.8972	0.656092	6.22835
1.43133	1.0225	3.85532
1.70503	0.603388	2.14678
2.10087	0.577159	0.188093
1.65834	0.638769	3.71608
2.07913	0.67095	1.30653
2.47836	1.00043	0.209356
1.79097	0.628737	4.67986
1.52145	1.01124	6.13634
1.41542	1.10514	0.826963
1.69583	0.679203	2.986
1.76786	0.676426	3.14653
1.53568	0.992873	4.29247
1.53544	0.95768	4.25193
1.60966	0.885802	0.197586
1.67061	0.700654	2.32846
1.70552	0.854784	0.248554
1.4558	0.954996	2.72925
2.21808	0.632351	0.594723
1.24874	0.842302	0.992671
1.29188	0.745824	0.479071
1.48423	1.01495	7.09894
1.41975	1.06333	1.86963
1.22807	0.872401	0.669469
1.29316	0.877925	0.284693
1.98559	0.60986	1.37918
1.94978	0.613708	1.59301
1.50614	0.990788	7.98187
1.74396	0.67551	3.1696
1.53635	0.996654	4.60433
1.46297	1.0238	5.28774
1.71397	0.643541	3.72564
1.58967	0.586179	1.87578
1.71435	0.667226	3.12429
1.84217	0.99791	0.775467
1.63205	0.599318	2.40866
1.49245	0.760563	0.260072
1.27721	0.958015	0.372002
1.432	1.01886	3.71446
1.5686	0.613762	1.82647
2.11467	0.666995	1.41343
1.63707	0.894442	0.310415
1.2688	0.903059	1.25469
1.80509	0.650647	4.17143
2.02481	0.681145	1.31393
1.8409	0.65297	4.07806
1.89046	0.632773	4.49872
1.85889	0.798087	0.216057
1.52442	1.01364	5.58517
1.34514	0.897594	0.318225
1.66631	0.705849	1.68478
1.55705	0.982457	4.66694
1.76788	0.649272	4.78017
1.96324	0.643629	4.52849
1.55651	0.968132	4.95374
2.05369	0.690975	0.750706
1.67931	0.793566	0.445274
1.62313	0.634232	2.66905
1.69292	0.72165	0.802576
1.6292	0.640447	2.80273
1.65266	0.545157	0.369997
1.77684	1.00373	0.429294
1.5693	0.974142	3.42753
1.35739	0.668047	0.458753
1.54181	1.03889	3.14252
1.48961	0.992045	9.52629
2.01527	0.646821	3.09651
1.28422	0.989725	0.458575
1.65942	0.663932	2.59595
1.79825	0.607732	3.1072
1.83247	0.626712	4.47784
1.7021	0.64052	3.54782
1.52879	0.980155	5.42686
1.83691	0.606345	2.2781
1.24598	0.83035	1.0109
2.1093	0.664948	1.75379
1.256	1.05054	0.333343
1.67823	0.631359	3.21018
1.85671	0.608619	1.60923
1.66125	0.631225	3.41152
2.18599	0.657298	0.926942
1.73611	1.05777	0.306753
1.89354	0.668736	3.93498
1.41316	1.0851	2.69225
1.37691	0.887347	0.337117
1.51077	0.986372	6.80304
1.5367	0.957119	4.07541
1.32203	0.696632	0.263661
1.56606	0.76146	0.159611
1.55167	1.05405	1.51041
1.28276	0.926779	0.919266
1.33147	0.913403	0.274263
1.58025	0.982179	3.17685
1.37872	0.675289	0.987134
2.13124	0.554971	0.112407
1.70034	0.814883	0.191543
1.27256	1.09572	0.414739
1.59576	0.96574	1.80388
1.3608	0.555307	0.307807
1.54121	0.644221	0.971031
1.69813	0.698632	1.37662
1.42766	0.958868	1.77321
1.59447	0.677972	1.50102
1.56805	0.818152	0.42694
2.15895	0.674914	0.949338
1.39279	0.950789	0.749316
1.46495	0.996759	7.09997
1.38913	1.03181	0.920529
1.49323	0.99321	9.61544
1.89644	0.982308	0.694764
1.90975	0.669203	4.12551
1.46932	0.894694	1.15394
1.77071	0.64306	5.54665
1.95342	0.663958	2.97252
1.9972	0.683231	1.51023
1.58068	0.656317	2.49455
1.34874	1.08191	0.224066
1.57692	0.982906	3.34432
1.9161	0.613723	2.23172
1.29435	0.736489	0.542726
1.34909	1.07084	0.433511
1.7493	0.618921	4.15141
1.357	0.719739	0.270912
2.25302	0.651316	0.61831
1.65939	0.628372	3.30647
1.9407	0.643426	4.56521
1.32094	0.951256	0.954518
1.4274	0.973771	2.22122
1.31688	0.742241	0.787662
1.79104	0.937374	0.358162
1.35223	0.85772	0.647361
1.25742	0.824027	0.662998
1.49787	0.98352	6.94353
1.54497	1.04997	1.7754
1.55252	0.942749	2.97553
1.65962	0.650963	2.38495
2.44939	0.55736	0.105052
2.71312	0.876684	0.193378
1.22947	0.959058	1.11309
2.15775	0.653732	1.29878
1.4521	1.09056	0.864242
1.47918	1.10907	0.629857
1.67079	0.697538	2.03773
1.54654	1.02037	2.98239
1.91811	0.635735	5.94965
2.01319	0.666293	3.24596
2.72654	0.513446	0.337064
1.70651	0.592544	1.84311
2.10385	0.66582	1.60886
1.86981	0.646486	5.45924
1.9574	0.939677	0.333255
1.58781	1.01011	2.49145
1.60192	0.884399	0.196011
2.87368	0.535907	0.111217
1.493	0.97245	5.62673
2.20363	0.642536	0.663594
2.10982	0.978211	0.201882
1.91655	0.622201	3.39259
1.487	0.97251	5.74548
1.85498	0.696825	1.75366
2.12465	0.666167	1.40165
1.6435	0.984376	2.18868
1.80976	0.685153	2.02902
1.49834	1.0273	6.28891
1.39625	0.997371	1.10815
1.77668	0.659947	4.7547
1.9218	0.879251	0.127136
1.83825	0.562765	0.480486
1.61216	1.03411	1.30272
1.32272	0.793859	0.571875
1.77569	0.643371	5.56468
1.53617	0.978706	5.23225
1.49544	1.04247	4.74024
1.73577	0.829204	0.246691
2.01335	0.618075	1.68215
1.22251	0.888371	1.5519
1.48804	0.961458	3.69323
1.62169	0.950762	1.81701
1.51565	1.00076	6.10088
1.37416	0.932192	0.571568
2.08442	0.634371	2.69434
1.99254	0.649967	4.11006
2.00732	0.637151	3.87563
1.5204	0.97968	6.22468
1.79325	0.658525	4.92605
1.6733	0.62145	3.41392
1.88344	0.640206	5.36152
1.42384	0.929597	1.35653
1.47597	0.525631	0.287772
1.73847	0.610687	3.93436
1.43024	1.12605	0.644033
1.82479	0.693912	1.91457
1.47432	1.02561	6.13765
1.41118	0.942564	0.958267
2.63646	0.652229	0.118547
1.22602	0.833401	0.523747
1.72682	0.940816	0.350105
1.4735	0.753449	0.345578
1.52258	0.944365	4.17007
1.49371	1.05546	3.07102
1.58105	1.02145	2.2232
1.36844	1.11631	0.303853
1.63003	0.818509	0.384267
1.74382	1.05947	0.315999
1.53277	0.670965	0.874002
1.56676	1.06958	0.684574
1.91947	0.642219	4.57959
1.5259	0.94599	4.58146
1.72015	0.518278	0.198036
1.87456	1.02251	0.644092
1.24429	0.989801	1.09846
1.50318	0.944529	4.07544
1.67385	1.0147	0.899063
1.73261	0.590359	1.86956
1.63072	0.619435	3.2468
1.66895	0.669945	2.00225
2.11922	0.652125	1.59292
1.5683	0.656966	2.35056
1.57982	1.00451	2.84753
1.39831	0.708801	0.268853
1.60804	0.929361	0.892212
1.44621	1.05327	3.52575
2.10413	1.00734	0.17519
1.41024	1.0345	0.850181
1.38203	0.985817	0.634741
1.2792	0.914333	0.950778
1.56489	0.980492	4.65627
1.3709	0.941922	0.434846
1.4602	1.0002	6.11095
1.83698	0.96658	0.853371
1.86118	0.992041	0.496687
1.64095	1.01508	1.07422
1.60227	0.943245	1.39922
1.44065	0.640347	0.567535
1.46747	1.05334	4.86244
1.91175	0.645864	4.07493
1.63045	0.982772	2.62837
1.60357	0.808767	0.125778
1.32132	1.0412	0.201326
1.55848	0.866489	0.345126
1.72695	0.671911	3.02873
1.67852	0.53745	0.459878
1.96881	0.654195	3.77242
1.69786	0.675927	3.14822
1.55613	1.07202	1.07785
2.23531	0.835367	0.257055
1.81247	0.666173	4.30372
1.83861	0.567103	0.657687
1.95312	0.648209	5.27712
2.08941	0.639408	2.21929
1.91563	0.586571	0.596318
1.63361	0.752201	0.570303
1.8999	0.64478	4.5154
1.46416	1.00182	6.40668
1.73866	0.615805	3.26519
1.71404	0.643341	3.68186
2.22503	0.641839	0.781643
2.16583	0.619674	0.803294
1.60374	0.690167	1.06689
1.57435	0.830382	0.351181
1.5361	0.988831	5.50684
2.5408	0.839091	0.0918716
2.25701	0.707414	0.201967
1.81956	0.618901	2.89948
1.59486	0.589884	1.15072
1.75821	0.665032	3.27651
1.9697	0.669624	3.55364
2.16641	0.85889	0.180784
1.85404	0.634968	3.61943
1.75857	0.764023	0.132105
1.27636	1.03785	0.416493
1.94214	1.00167	0.38957
1.96429	0.635369	3.59083
1.47281	1.07247	2.16406
2.03944	0.668648	2.85027
1.82564	0.628197	4.66145
1.67307	0.642958	4.81509
2.39102	0.669685	0.183606
1.43716	1.02794	4.20994
1.7639	0.583193	0.732123
1.81806	0.725187	0.526689
1.54306	0.97367	6.03806
2.95646	0.554164	0.234571
2.30413	0.675656	0.420559
1.72585	0.874519	0.12265
1.71982	0.613811	3.24457
1.9364	0.652681	5.07183
2.18491	0.751662	0.421006
1.55464	1.00418	5.09273
1.51693	0.940863	3.22989
2.01865	0.626558	2.65873
1.41937	1.08473	2.48517
2.32611	0.623325	0.397153
1.96184	0.86386	0.286134
1.71642	0.601237	1.90105
1.2857	0.970815	0.486472
1.46703	1.01676	6.97161
1.59108	1.06247	0.459677
1.35259	0.889636	0.548047
1.388	1.05205	1.07533
1.90563	0.70521	0.833103
1.50006	0.958996	5.22229
1.42859	0.67615	0.15118
2.15853	0.636547	1.19619
2.30653	0.820686	0.189148
1.57632	0.972967	2.62464
1.82897	0.757794	0.827837
2.03371	0.611772	0.480569
1.77174	0.637612	4.7747
1.50896	0.94737	4.81766
1.6438	0.70635	1.00171
2.24456	1.03256	0.1951
2.09684	0.626985	1.47121
1.87065	0.60198	1.15711
1.50925	1.00331	6.59957
1.69061	0.709398	1.30875
1.45672	0.980296	3.69052
1.69136	0.680192	2.86665
1.51878	1.07072	1.45273
1.47175	0.99826	7.71193
1.50065	1.01751	7.09534
1.61199	0.667884	1.34752
2.33295	0.65111	0.520332
2.01321	0.682014	2.45921
1.9258	0.834955	0.077855
1.42067	1.0288	2.2012
2.08077	0.685708	0.521932
1.55446	0.925553	2.02263
1.72493	0.617568	3.93471
1.53501	1.04614	1.65256
1.90627	0.646179	4.19928
1.47667	1.02175	6.88383
1.78309	0.697669	2.05015
1.76319	0.671042	3.60486
1.63585	1.00004	2.16431
1.55914	0.943556	3.25659
1.43783	0.929648	1.76823
1.7405	1.0167	0.535723
1.73209	0.983101	0.56623
1.50909	1.01651	7.1401
2.89113	0.564026	0.174793
2.91671	0.885393	0.153144
2.41144	0.818797	0.150722
2.45521	0.999347	0.260866
1.42861	0.790549	0.639919
1.61756	1.00045	2.02933
2.01365	0.65489	3.49647
1.44216	1.04724	3.55745
1.36878	0.997495	0.653597
1.48109	1.11196	0.690342
1.77528	0.61651	3.43274
1.9526	0.647004	5.26539
1.41702	0.870602	0.641993
1.49175	0.991257	9.16245
2.06802	0.703846	0.292217
1.48921	0.9706	5.87584
1.90716	0.964166	0.280297
2.17264	0.673972	0.77967
2.15233	0.69364	0.237044
1.53675	0.543883	0.507224
1.61274	0.662759	2.48941
1.55868	0.667119	0.6002
1.83539	0.97115	0.630739
1.8583	0.668332	3.44862
1.54329	0.66733	1.09333
1.76174	0.640768	4.87099
1.64977	0.616064	2.84057
1.46284	1.06686	2.72712
1.57588	0.986575	2.95185
1.84941	0.690017	1.56959
2.12124	0.611179	0.5601
1.88547	0.653032	5.50884
1.93983	0.649256	5.71741
1.50495	0.715767	0.81965
1.63048	0.631421	2.66045
1.94076	0.645208	4.9106
2.05426	1.00694	0.116941
2.1482	0.640949	2.27633
1.46231	1.05446	4.30435
2.74826	0.704441	0.116597
1.46867	0.941772	2.75443
2.25778	0.662982	0.475399
1.63971	0.71581	0.753193
1.63327	0.972385	1.74292
1.68397	0.580399	1.53041
1.47465	1.12184	0.608684
1.81052	0.5185	0.167803
1.26989	0.841892	0.770206
1.42326	0.947695	1.44293
1.40045	1.08354	1.41797
1.55341	0.947203	3.05004
2.01634	1.00856	0.331572
1.56019	0.996404	4.43075
2.12847	0.708181	0.216057
1.83627	0.660228	3.97053
2.09767	0.660669	2.1649
2.03652	0.761851	0.248445
1.49333	1.04247	4.76796
1.54019	0.554945	0.428621
2.01054	0.633761	3.34588
1.65824	0.636452	3.42004
1.8963	0.646756	4.61146
1.45746	0.535974	0.226423
2.12948	0.625084	0.921455
1.87308	0.666156	3.85159
2.85379	0.558178	0.360277
1.77901	0.623637	3.79601
1.39795	0.667592	0.262184
1.83898	0.659532	4.05498
1.54905	1.04145	2.23683
1.46022	0.897068	0.908193
1.38061	0.986968	0.644424
2.1539	0.637888	1.62228
1.519	0.957064	4.68238
1.48289	0.636506	0.464065
1.41995	1.07534	1.81964
1.63156	0.639026	2.80432
1.4956	1.02658	6.68363
1.51567	0.970309	5.29849
1.43511	0.93993	1.21281
1.69839	0.589689	1.40361
1.59027	0.933148	1.5033
1.7789	0.612693	3.02618
1.89203	0.65089	5.07535
1.23616	0.776625	0.342154
1.37926	0.838593	0.396313
1.4936	0.98861	8.27414
1.48715	1.02709	7.66087
1.65575	0.683315	2.3852
1.88589	0.616371	1.83909
1.91869	0.653002	3.93622
1.57065	0.986706	3.05145
1.4334	0.802754	0.670359
1.52348	1.00755	6.25685
1.3749	0.820759	0.694655
1.53112	0.642794	1.08585
1.63776	0.673681	3.09634
1.47625	1.00904	7.29555
1.46492	1.01661	6.71744
1.57156	1.00362	3.72824
1.26893	0.888697	0.575422
1.49946	1.00834	8.06974
2.08624	0.626831	1.58582
1.6741	0.998731	0.99827
1.51773	0.987527	6.34756
1.67894	0.693445	1.53373
1.63875	0.594305	1.89272
1.75669	0.678151	2.52397
1.50385	0.964658	4.96857
1.98134	0.663807	3.06362
1.6927	0.683181	2.72224
1.44272	0.974312	3.92397
1.77436	0.603368	2.45031
1.437	1.10361	1.23494
2.08618	0.653265	1.67454
1.65024	0.586848	2.96749
1.83435	0.632498	4.0182
1.30336	1.00716	0.526234
2.14312	0.718924	0.274037
2.23711	0.610767	0.293241
2.28587	0.613356	0.3127
1.47508	1.01398	7.27599
1.51618	0.977891	6.47552
1.80338	0.631775	4.6843
1.90283	0.62008	2.81684
1.53982	1.04159	2.92329
1.55006	0.961355	4.3191
1.51929	0.982208	6.24628
1.45303	1.03784	4.20434
1.90215	1.001	1.0434
1.56741	0.949716	2.39219
1.78083	0.718755	0.554453
1.42914	1.0468	3.44321
1.90814	0.639576	4.8519
1.6304	0.633934	2.71537
1.55099	0.656444	1.78422
1.85956	0.650031	4.76492
1.73351	0.664993	3.42255
1.69769	0.615487	3.78558
1.48631	0.993786	9.94834
1.67342	0.6475	3.63095
1.52633	0.89896	1.16886
1.96635	0.663678	3.11029
1.88366	0.631901	3.77886
1.59889	0.727721	0.566555
1.82065	0.666048	3.8599
1.51922	1.00396	6.42573
1.93396	0.655327	4.56766
2.01184	0.600252	0.764835
1.59035	0.998638	2.68132
1.35895	1.0979	0.39327
1.5235	1.0074	6.2691
1.68932	0.579181	1.35301
1.55178	1.05574	1.28759
1.92406	0.689287	1.49935
1.61057	0.959759	2.02472
1.79185	0.659828	4.79764
2.61161	0.565861	0.10817
1.61307	0.67428	2.43232
1.75043	0.626963	4.65017
2.12624	0.678833	0.633993
1.24087	1.0169	0.344399
2.07746	0.638449	2.88783
1.74786	0.675176	2.91377
1.86725	0.564624	0.227703
1.60567	1.03545	1.09401
1.28818	0.960558	0.397824
1.57223	1.00578	3.64641
1.5294	1.03774	4.36249
1.4265	1.05156	2.28401
2.77084	0.759887	0.155159
2.42251	0.609816	0.179162
1.79563	0.634722	4.65664
1.5297	1.01205	5.17641
1.69978	0.687193	2.37535
1.40503	1.07647	1.44501
2.39741	0.586849	0.112959
1.74283	0.62017	4.35961
1.43265	1.02558	4.11507
1.75775	0.618895	4.47309
1.35085	0.703598	0.415475
1.49386	0.896169	1.61866
1.63571	0.67708	2.82991
2.14624	0.679373	0.359292
1.41535	0.998966	1.12373
1.97043	0.689499	1.33505
1.48376	1.01403	7.15385
1.9752	0.637357	4.12179
1.91299	0.626685	3.78628
1.75457	0.74645	0.41383
1.54842	0.95717	3.83314
1.46684	0.995591	7.63942
1.60246	0.936919	1.41421
1.60442	0.626796	2.39993
2.1678	0.979042	0.115742
1.35596	0.559429	0.400066
[truncated: 14,942 more rows]

## Sheet: Sheet3
1.48965	0.814418	0.247345
1.56533	0.567466	0.566969
1.58532	0.707202	0.835345
1.31452	0.907591	0.227649
1.44854	0.669428	0.535919
1.46476	0.978984	4.54568
1.70097	0.901492	0.277226
1.75505	0.653734	3.67046
1.31804	1.09176	0.307783
2.39897	0.652538	0.493212
1.45925	1.04532	4.66053
1.63915	0.636073	2.98615
1.54997	0.592351	0.97693
1.47435	1.02067	6.06202
1.57235	1.03925	1.69451
2.29147	0.876256	0.108201
1.63368	0.601005	1.94349
1.53828	1.04527	2.32512
1.43809	1.0497	2.60757
1.88609	0.610208	1.98797
1.23753	1.02231	0.569452
1.71228	0.973919	0.823866
1.49207	1.04636	5.00176
1.47402	1.02339	5.94662
2.04551	0.982982	0.250198
1.58097	0.928991	1.27861
1.73631	0.658682	3.14678
2.33026	0.744016	0.0822032
1.51114	0.830481	0.482282
1.44588	1.09518	0.960915
1.60546	1.09376	0.125177
1.94914	0.63502	3.52856
1.54828	0.58267	0.802681
2.41712	0.668927	0.118737
1.70754	0.622953	2.88468
1.60111	0.587382	0.955475
1.7404	0.655147	3.55749
1.49692	0.986072	5.76802
1.73506	0.704636	0.671423
1.226	0.757522	0.444341
1.72114	0.991197	0.491293
1.66344	1.07415	0.224313
1.51745	0.993446	5.26806
1.36673	0.677418	0.41033
1.83357	0.656288	3.60858
1.47556	1.01032	5.93072
1.60032	0.97039	1.81316
1.34741	0.925899	0.566892
1.48478	0.975414	4.52769
2.0524	0.649495	2.15231
1.83179	0.639804	3.18808
1.70727	0.651665	3.27718
1.80769	0.58695	0.794341
1.22984	0.799992	0.376402
1.80268	0.616622	3.34392
1.69072	0.64332	3.9978
1.69078	0.956074	0.897699
1.91048	0.717468	0.573462
1.76992	0.600664	1.74158
1.49381	0.998849	8.17848
2.18198	0.992826	0.331244
1.49602	1.03008	4.33806
1.4801	0.914281	1.37147
1.44559	1.10543	0.802522
2.01372	0.657145	3.1988
1.89344	0.718014	0.488273
1.56779	1.09839	0.120183
1.26543	0.964747	0.697085
1.8714	0.707224	0.417839
1.23619	0.92325	1.73733
1.78341	0.627756	3.17738
1.46721	1.14011	0.177547
1.48354	1.02921	4.60285
2.33778	0.634119	0.575391
1.82333	0.686225	2.50821
1.4474	0.987556	4.14762
1.58822	1.03048	1.8784
2.53564	0.678369	0.153005
1.83491	0.644068	3.59864
1.4989	0.972448	5.32262
1.59312	0.629132	2.07456
1.28309	0.960414	0.941234
1.7215	0.724336	0.482023
2.03833	0.625243	1.91696
1.52179	1.06193	1.51267
1.23715	0.944427	0.718491
1.36173	0.927235	1.075
1.53381	0.958462	3.49819
1.51716	0.970582	6.00659
2.79255	0.990849	0.0518884
1.48705	0.947889	2.65683
1.89311	0.624099	2.39132
1.39771	0.768953	0.23498
1.33827	0.991575	0.542032
2.60831	1.00075	0.145788
1.97413	0.995343	0.344153
1.65872	0.915762	0.576253
1.63925	0.652734	2.68708
1.33784	0.988951	0.645012
1.4756	0.989269	5.66338
1.79171	0.673082	2.99216
1.90135	0.66774	3.11531
1.51966	0.967165	6.56485
1.38981	0.805818	0.680663
1.80968	1.00172	0.432916
1.74052	0.647272	4.88926
1.80798	0.848642	0.0949348
1.50034	0.964647	5.14347
1.93007	0.63427	3.1678
1.85095	1.02282	0.208621
1.4352	0.994819	2.42259
1.39271	1.01902	0.825515
1.54388	0.829895	0.38793
1.58909	0.936989	1.81274
1.4936	0.970749	4.56261
1.64478	0.933264	0.743508
1.58802	0.985084	3.06647
1.97335	0.663403	3.38052
1.56309	0.923231	1.51393
1.86989	0.673762	2.95597
1.45311	1.0074	3.01321
2.26797	0.769892	0.133217
2.42247	0.791215	0.140761
1.52908	0.853769	0.487426
1.55692	0.690091	0.865599
2.26412	0.638048	0.506035
1.6017	1.0265	0.828191
1.47133	1.06487	3.01919
1.28854	0.998353	0.559772
1.71472	0.953681	0.6075
1.51096	0.638374	0.898737
1.40406	1.02956	1.1109
1.72257	0.675391	3.42492
1.95289	0.994747	0.265373
1.56485	1.0034	2.98248
1.83593	0.631423	3.87241
1.4984	1.01745	5.87907
1.807	0.651747	4.50367
1.6248	0.578716	1.50414
1.56488	0.953636	2.65597
1.65371	0.792837	0.418895
2.05394	0.665189	1.98259
1.75133	0.695813	1.14068
1.86942	0.671793	3.42223
1.68083	0.662828	2.32987
2.04751	0.66047	2.35172
1.8626	0.663238	3.74423
1.86294	0.725303	0.656412
1.71593	0.680292	2.2953
1.35605	0.618502	0.225856
1.83002	0.636067	3.10852
1.72782	0.641257	4.03959
1.97638	0.618778	1.03381
1.76694	0.708224	0.578603
1.45673	1.06136	3.06799
1.7004	0.633101	3.46653
1.49664	0.72613	0.268817
1.76941	0.652891	3.83978
2.20896	0.610349	0.550592
1.41888	1.06801	1.62034
1.41431	0.913217	0.405846
1.65268	0.787193	0.435348
1.45834	0.940125	1.65925
1.63104	0.579614	1.78014
1.88636	0.656094	3.62182
1.5716	1.02104	3.00919
1.86719	0.66184	3.92774
1.51803	0.982625	4.82487
1.92116	0.68596	1.38626
1.87254	0.686692	2.08711
2.13976	0.722373	0.239225
1.4203	0.945883	1.11906
1.95451	0.631377	2.4758
1.71572	0.675547	2.97608
1.53469	1.00854	5.27127
1.51413	0.888338	0.756227
2.07722	0.664094	1.53294
1.53758	0.963463	4.138
1.84679	0.669982	3.4101
1.65293	0.677247	1.80749
1.71042	1.00228	0.89026
2.84445	0.724735	0.0707033
1.72029	0.56247	0.694414
1.24023	0.725403	0.777806
1.93449	0.653933	4.3549
1.23448	0.844105	1.17043
1.45557	1.00578	3.29057
1.43121	0.980053	1.7606
1.49401	1.04633	4.83428
1.39001	0.929957	0.449357
1.54988	1.02037	3.83632
1.47986	1.01347	5.97668
1.8242	0.670888	3.32208
1.61046	0.994737	2.31083
1.62492	0.854577	0.29639
1.44044	1.0087	3.91768
1.63844	0.647311	3.10169
1.62341	0.823572	0.140481
1.95794	0.636964	4.09797
2.29787	0.780341	0.21495
1.45747	1.03729	5.25288
1.63486	0.807603	0.253786
1.62372	1.0571	0.420141
1.27234	0.706778	0.655228
1.59795	0.945355	1.229
1.46201	1.03253	4.99933
1.65987	0.656072	2.53967
1.49968	1.00786	6.24349
1.59156	0.583218	1.05551
2.08937	0.624073	0.804751
1.6585	0.514997	0.101199
1.60527	0.518574	0.211619
1.47762	1.09702	0.856042
2.5276	0.924973	0.0897749
2.82059	0.788981	0.100396
1.3507	0.794149	0.61208
1.90501	0.636453	4.11887
2.01339	0.642499	2.37418
1.84908	0.607515	2.07283
1.7623	0.684548	1.89422
1.35712	0.908555	0.678534
2.0047	0.589938	0.481218
1.53012	1.02053	5.42776
1.83507	0.586116	0.893052
1.47845	0.677185	0.415137
2.10923	0.655081	1.65989
1.90049	0.689317	1.99268
1.6336	0.666982	1.812
1.92427	0.681688	1.67074
1.42008	1.07585	1.55333
1.26094	0.786177	0.397137
1.50345	0.933533	3.22104
2.45303	0.859252	0.105817
2.6716	0.747138	0.147927
1.48368	0.675036	0.621811
1.51555	1.01984	6.00493
1.65739	0.891344	0.265647
2.03897	0.691005	0.779105
1.63018	1.00758	1.79532
1.76765	0.707758	0.571411
2.003	0.61805	1.06213
1.23933	0.524159	0.132096
1.95032	0.620367	2.38108
2.19224	0.666057	0.707616
1.94393	0.660149	4.03237
1.64343	0.918584	0.633195
1.46655	0.607937	0.169501
1.46447	0.99586	4.45699
1.71096	0.651919	3.07563
2.26056	0.595565	0.247776
1.53059	0.987215	5.31199
1.61085	1.07348	0.488416
1.35583	0.682524	0.352814
1.59525	0.554452	0.33839
1.75183	0.62708	2.5052
1.84673	0.877901	0.165159
1.22906	0.951518	0.832466
2.04026	0.647057	2.58381
2.05113	0.721251	0.425414
1.37366	0.668281	0.230601
1.8986	1.01519	0.95293
1.96922	0.64918	3.50713
1.54317	0.630726	0.791761
1.50818	1.0476	3.52422
1.49688	1.0582	2.76108
1.96647	0.588894	0.484032
1.76394	0.765535	0.319899
1.37773	0.978654	0.932789
1.82057	0.676543	2.75799
1.52128	0.796759	0.657298
1.51535	0.958032	4.23403
1.49502	0.868703	0.478232
1.46969	0.949177	2.07905
1.62636	0.602614	1.70507
1.72902	0.611169	2.48355
1.65101	0.624228	2.28075
1.92618	0.603189	1.07191
2.07509	0.621253	0.907847
1.47632	0.962375	4.28421
1.63678	0.6071	2.17934
1.94292	0.896876	0.131257
1.89618	0.619785	2.11958
1.55272	0.958354	3.42825
1.49651	0.83692	0.232293
2.10682	0.609926	0.618139
1.28935	0.60514	0.467749
2.09742	0.724438	0.190151
2.12926	0.633694	1.14344
1.68937	0.823825	0.312926
1.56339	0.626655	1.7036
2.20445	0.662019	1.18899
1.30894	0.711067	0.570125
1.83265	0.64892	4.65376
1.49561	0.801981	0.147687
1.49729	0.985082	5.69035
1.92416	0.64487	2.82081
2.00839	0.628798	2.73831
1.54552	0.947395	3.24689
1.75535	0.652057	3.96101
1.90514	0.783022	0.24408
1.74419	0.649002	5.14599
1.71185	0.630488	3.97988
1.41603	1.03065	1.46679
1.4693	1.00406	4.3782
1.44212	1.03449	3.33958
1.70676	0.732181	0.695277
1.81495	0.647896	4.31068
1.23075	0.717186	0.3041
1.68579	0.919531	0.675003
1.61589	1.00084	2.20131
1.3357	0.870744	0.730991
1.50222	0.665775	0.916929
1.98941	0.587775	0.289628
2.79658	0.538662	0.127044
1.22799	0.726258	0.618206
1.96695	0.639341	3.82448
2.22606	0.997427	0.282096
1.55106	1.06642	0.797603
1.39893	1.03787	1.14057
1.74313	0.673403	2.42554
1.7247	0.589424	1.30358
1.8706	0.679081	2.43955
1.62561	0.65212	2.48824
1.45341	0.764444	0.255938
1.89227	0.644114	3.95436
1.78965	0.702919	1.07577
1.55509	0.591738	1.08028
1.49269	0.927693	2.09093
1.48894	1.0396	4.14673
1.75193	0.686857	1.95072
1.66097	0.690198	1.50054
1.97828	0.678599	1.70099
1.70036	0.798804	0.635542
2.07205	0.734288	0.289275
1.68271	0.977386	1.58782
1.9332	0.760546	0.215349
1.7995	0.637657	4.1816
1.95654	0.659702	3.84453
1.43353	1.13385	0.480059
1.2492	0.94916	0.58562
1.50581	0.99986	5.71761
1.77017	0.85816	0.240704
1.41751	0.95411	0.877176
1.66632	0.936825	0.497206
1.72846	0.660814	2.51873
1.48519	0.614012	0.576912
1.22643	1.09582	0.196404
1.77135	0.64558	4.53592
1.78701	0.612079	2.20108
1.80947	0.607054	1.86865
1.7411	0.789254	0.276046
1.61321	0.977706	1.5003
1.59492	1.01935	2.28631
1.47463	0.987732	5.61367
1.43587	0.993007	2.44167
1.67415	0.617396	3.12762
1.66076	0.978299	1.47003
1.63202	0.552955	0.631199
1.40007	1.04075	1.02146
1.83431	0.66146	3.65538
2.46949	0.639837	0.241225
1.52148	1.0477	3.03855
1.80357	0.685629	1.92452
1.98896	0.657342	3.67864
1.77219	0.664296	2.82784
1.80647	0.65055	4.71774
2.80657	0.908601	0.123241
1.64465	0.666122	2.35501
1.49224	1.00331	8.2551
1.54802	0.968895	3.69797
1.59778	0.630636	2.23333
1.83694	0.568656	0.624604
1.46785	1.02276	6.06282
2.2225	0.637543	1.18157
1.84085	0.638862	4.43783
1.8158	0.614043	3.04113
1.4661	1.01623	5.97655
1.83508	0.5762	0.781234
1.59576	0.610479	1.52382
1.46855	0.704002	0.383487
2.1421	0.764367	0.23531
1.8664	0.672759	3.27144
2.0818	0.61114	0.6126
1.50179	1.05237	3.43053
1.47724	0.639273	0.164335
1.8751	0.681681	2.66168
1.46123	0.93618	1.17312
1.7677	0.71032	0.601476
1.43507	0.562058	0.279012
1.75859	0.749143	0.136857
1.53824	0.712905	0.434088
1.42966	1.0475	2.14979
1.43819	1.05666	2.35137
1.75769	0.661281	2.9561
1.27622	0.842508	0.886228
1.99657	0.662026	3.42706
1.61673	0.689312	0.873009
1.58815	1.01657	2.13331
1.72224	0.540748	0.328205
1.90675	0.637656	3.98732
1.27505	0.998056	0.395551
1.79515	0.678677	2.24009
1.52544	0.867927	0.699974
1.38257	0.981414	1.07473
1.37554	0.677742	0.350107
1.51482	1.01657	5.69608
1.82149	0.643494	3.33494
1.76201	0.693675	1.33212
1.25175	0.580122	0.225996
1.61957	0.637754	2.81694
1.37299	0.963357	0.896378
1.83673	0.658993	3.60687
1.44844	1.0773	2.27905
1.28469	0.981118	0.892766
1.5682	0.992825	4.3942
1.51936	0.665585	1.17827
1.55501	0.934846	2.06494
1.83418	0.649388	5.00318
1.47635	0.95524	2.5293
1.88579	0.642681	3.63988
1.64747	0.716141	0.827111
1.90432	0.630515	3.78582
1.50251	0.996568	6.6095
1.80642	0.610299	1.79287
1.89695	0.583602	0.5339
1.48132	0.991872	6.08612
1.54501	0.944035	2.39346
2.04314	0.655343	2.80112
1.57283	1.03001	2.4751
1.79285	0.944148	0.136477
1.62489	0.990479	1.49536
2.01636	0.978189	0.108819
1.39917	0.676161	0.172247
1.73123	0.652478	3.56002
1.78946	0.659932	2.93074
2.37335	0.73704	0.083088
1.48042	0.952888	2.68711
1.55667	1.02141	2.82364
1.69599	0.611285	2.31025
1.59905	0.988454	2.76956
2.20225	0.991502	0.193459
1.53022	0.80191	0.459061
1.51283	1.02403	5.20829
2.03972	0.684547	1.13871
2.0065	0.72568	0.111171
1.50835	0.955024	4.66322
1.70481	0.810549	0.489649
2.12786	0.632902	1.21792
2.01897	0.647647	2.904
1.3742	0.630419	0.251642
1.51872	0.588893	0.345444
1.31282	0.624019	0.180544
1.89743	0.669358	3.32907
1.93771	0.627658	2.9729
1.53556	0.996553	4.16387
1.63071	0.648254	3.52606
1.28934	1.00737	0.206509
1.80252	0.609524	1.87064
1.46113	1.05572	3.40462
1.5592	0.645055	1.31929
2.04479	0.698637	0.678349
1.55726	0.94558	2.11136
1.6466	0.654055	2.72212
1.92562	0.672143	2.71766
1.5581	0.959844	3.56243
1.91751	0.655624	4.38023
1.50644	0.655877	0.206915
1.66362	0.986724	1.42431
1.56906	0.981184	4.36057
2.52215	0.871646	0.0864159
1.26479	0.868611	0.428112
1.63562	0.820764	0.166608
1.58209	0.961456	2.99683
1.29645	0.948366	0.382065
1.54837	0.9297	2.20848
1.80027	0.621507	3.49053
1.66461	0.809487	0.344668
1.4465	0.912116	0.598826
1.54969	1.0145	3.54688
1.55201	1.05788	1.14989
1.68395	0.607938	2.49526
1.47074	0.974645	3.89665
1.68737	0.69802	1.25312
1.5513	0.940605	1.83988
1.71742	0.665103	2.78323
1.47515	1.04246	5.7127
1.99956	0.648873	3.06933
1.86574	0.977088	0.194502
1.78652	0.635724	4.41858
2.23667	0.674284	0.255236
1.43597	1.03877	1.97011
1.74252	0.647627	4.92081
1.61013	0.973429	1.71731
1.66104	0.583935	1.22826
1.49015	0.772988	0.528964
2.1391	0.741632	0.169826
1.62798	0.635486	3.68786
1.60401	0.578022	0.937759
2.88674	0.886239	0.110936
1.52913	0.972769	4.75036
1.67293	0.623429	3.22546
1.594	0.617001	1.08686
2.15517	0.659898	0.893019
1.7343	0.649289	4.50786
2.1111	0.672799	1.20834
1.45076	0.952786	1.29395
1.52628	1.03208	3.87456
1.42644	0.668544	0.222363
1.59827	0.603169	1.3575
1.60573	0.634296	2.06801
2.22762	0.638134	1.06171
2.04759	0.989561	0.388854
1.26415	0.834563	0.752636
1.50208	0.972206	5.5927
1.72422	0.58248	1.05098
1.45554	1.09119	1.12988
1.84143	0.665806	3.31741
1.69046	0.61091	2.69907
2.0796	0.694446	0.470111
1.55683	0.921395	1.5524
1.54877	1.03219	3.21952
1.71666	0.942301	0.32295
1.57042	0.632639	1.55613
1.66596	0.574716	0.743443
1.97971	0.631571	2.37452
1.85254	0.668296	3.60357
1.71688	0.963806	0.191743
1.42868	0.94059	1.01534
1.61585	0.964731	1.3422
1.52562	0.931255	2.18652
1.58206	0.781574	0.114927
1.45424	0.998157	3.58963
1.62306	0.6091	1.23594
2.04968	0.684796	1.00454
1.56902	0.643983	2.07584
1.79572	0.676218	2.60081
2.07781	0.978323	0.432999
1.92283	0.695524	1.40947
1.97555	0.650405	3.11564
1.64533	0.957008	1.05215
1.63804	0.706107	1.01389
1.51775	0.624171	0.654565
1.82054	0.636137	3.37983
2.16193	0.659028	0.80863
1.53929	1.13058	0.160922
1.85793	0.630872	3.44801
1.58024	0.628084	1.64372
2.3321	0.81049	0.131683
1.60842	0.935561	1.51562
1.98126	0.601862	0.765812
1.60431	1.00748	3.12969
1.37909	0.836119	0.373803
2.00819	0.712638	0.645911
1.83962	0.62444	3.37075
1.56039	0.632151	1.47729
2.24692	0.726684	0.167671
1.231	0.852221	0.73833
2.28809	0.639995	0.675302
1.85265	0.650032	6.30527
1.99131	0.637554	2.58776
1.69235	0.635325	2.9393
2.05804	0.626665	1.67566
1.46708	0.98362	5.22272
1.57845	0.935193	1.88984
1.52587	0.934991	2.03785
1.85292	0.691729	1.6317
1.78118	0.623581	4.00954
1.70313	0.674145	2.05345
1.79777	0.611999	2.18883
1.86272	0.60802	1.93494
1.86872	0.64748	5.04172
1.47685	1.02159	5.86233
1.48371	1.07121	2.41587
1.77418	0.671534	2.80842
2.0415	0.655766	2.78033
1.71949	0.765044	0.356726
1.28857	0.835583	0.412174
2.12532	0.553341	0.113726
1.54744	0.938737	2.16654
1.84228	0.592493	1.39074
1.44745	0.972358	2.75329
1.62432	1.00705	2.13444
1.65558	0.662932	2.31939
1.61808	1.00997	2.56297
1.49195	0.962974	5.14322
2.73329	0.713064	0.122057
1.98011	0.649447	3.13813
1.42301	0.981157	1.10987
1.84276	0.610349	3.00604
1.92541	0.67235	2.72499
1.88897	0.962081	0.277661
1.48142	1.00425	7.15926
1.92166	0.654011	4.32973
1.53328	0.919805	1.69883
1.54875	0.770044	0.267927
1.45024	1.11188	0.860307
1.88172	0.756014	0.288944
1.8854	0.684367	2.7001
1.47565	1.03106	4.83926
2.03475	0.654755	2.74664
1.72468	0.580276	0.987323
1.72827	0.587877	1.22061
1.75953	0.713919	0.87993
1.30205	0.884306	0.52127
1.66486	0.979932	1.9144
1.47095	0.760246	0.544076
1.44991	1.05379	3.27493
1.67285	0.724345	0.750088
1.476	1.03937	5.22522
1.68937	0.654178	3.03557
1.51103	1.04604	3.72076
1.63256	0.947473	0.623661
1.5111	0.970285	5.77264
1.50308	0.985266	5.39261
1.70253	0.999898	1.09657
1.45732	1.0338	5.09884
1.67418	0.811483	0.408336
1.36823	0.870468	0.507613
1.78748	0.786749	0.400094
1.25662	0.84192	0.532355
1.79746	0.64794	4.77459
1.74077	0.676135	2.30454
1.52517	0.90329	1.08569
2.00261	0.643362	2.77815
2.54778	0.876694	0.160145
1.49012	1.04354	4.74384
1.45793	1.05089	3.66968
2.42491	0.643423	0.385583
1.52154	0.63309	0.988787
1.40536	1.05319	0.414935
1.98363	0.647093	3.29259
1.55622	0.881893	0.734249
1.44289	1.05886	2.58664
1.45728	0.920804	1.35703
1.91189	0.677037	2.21007
1.47756	0.916359	1.33161
1.71409	0.65806	2.88958
1.46416	1.04491	5.47898
1.41146	1.06826	1.25797
1.51291	0.987012	5.39157
1.51932	0.9416	3.31755
1.24918	0.847778	0.582028
1.79964	0.623252	3.59479
1.83107	0.700017	1.60102
2.79472	0.936166	0.114213
1.51939	0.614198	0.67902
1.32906	0.972451	0.440909
1.68468	0.62362	3.6071
1.25286	0.952923	0.591722
1.53105	0.968876	5.77874
1.45631	0.821623	0.627356
1.60447	0.630841	2.2484
1.50792	0.601303	0.495669
1.49461	1.02378	4.98801
1.51605	0.979777	4.7917
2.13402	0.591261	0.166337
1.89738	0.687573	2.06844
1.29558	0.769459	0.324865
1.82002	0.667041	3.78494
2.29919	0.969901	0.126696
2.01327	0.739594	0.304956
1.90345	0.650157	3.18308
1.53156	0.996265	4.24893
1.29517	0.735542	0.462286
1.60109	1.02037	1.9093
1.9355	0.613193	1.28669
2.3641	0.859644	0.128495
2.10456	0.645199	2.26756
1.97978	0.628538	2.04299
1.69598	0.644858	3.65521
1.64206	0.645737	2.7948
1.78974	0.652693	4.31387
1.51562	1.05805	2.32261
1.79262	0.619388	3.36439
1.97123	0.745742	0.167942
1.22635	1.05375	0.294524
1.66331	0.790632	0.565987
1.54374	0.599344	0.49639
1.55272	1.00844	3.74502
1.54372	1.01356	3.61611
1.26013	0.602732	0.280785
1.81233	0.624351	2.79134
1.36963	0.935079	0.473959
1.50477	0.771727	0.282788
1.80555	0.554965	0.227274
1.60203	0.811858	0.37682
2.27332	0.638398	0.769119
1.73384	0.793085	0.300622
1.83416	0.572693	0.78962
1.46051	1.02725	5.28862
1.51075	0.669645	0.864113
2.18831	0.61501	0.505644
1.25796	0.819131	0.594661
1.47049	1.03368	4.86609
1.60809	0.600614	1.05071
1.24629	0.67354	0.40223
1.612	0.600828	1.05382
1.81171	0.561971	0.190318
1.81495	0.739657	0.32271
2.67403	0.752322	0.310498
1.47021	1.08269	0.84038
1.81006	0.649555	4.6988
1.89359	0.60176	0.985057
2.59085	0.973375	0.115807
1.45963	1.04135	5.19908
1.93146	0.605071	1.21078
1.46405	1.09336	1.38064
1.91744	0.646158	2.97725
1.90476	0.635858	4.08813
1.48492	1.06849	2.27298
1.49876	0.703695	0.560361
1.74979	0.597881	1.59056
1.561	0.57983	0.655285
1.61071	0.64519	2.31574
1.95271	0.599484	0.945892
1.53842	0.927136	2.00453
1.91584	0.640942	3.14124
1.48004	0.66732	0.56766
1.62466	0.633532	3.42703
1.90008	0.789791	0.351148
1.39447	1.11428	0.326876
1.5955	0.971424	1.92747
1.67126	1.04342	0.355847
1.33995	1.09155	0.278175
2.03548	0.991722	0.310695
1.43172	1.05108	2.15891
1.54444	1.00457	4.12709
1.72034	0.650805	2.51913
1.41521	0.85606	0.680138
1.84313	0.674943	2.47322
1.77014	0.651278	4.08548
1.24173	0.653164	0.312422
1.49336	0.915265	2.11278
2.25841	0.67315	0.289751
1.22499	0.807699	0.664164
1.77256	1.0044	0.476638
1.69447	0.712359	0.728451
1.6831	0.68045	2.8267
1.36339	0.708304	0.546378
1.50725	1.01394	6.04666
1.57509	0.836494	0.370469
1.8882	0.721569	0.437163
1.48385	0.920046	1.51484
1.49849	1.03808	3.4701
1.44294	0.955067	1.35827
2.28294	0.699784	0.278476
1.55688	0.982668	5.00067
1.60329	0.598618	0.892884
1.57812	0.669472	0.943997
1.56725	0.628547	1.72909
1.76151	0.608032	2.61496
1.46691	0.615054	0.515603
1.61887	0.709149	0.794151
1.72622	0.592736	1.45358
1.48594	0.988148	6.2496
2.42357	0.726201	0.149721
2.04159	0.993364	0.341074
2.04957	0.665324	1.72244
1.22849	0.7429	0.430485
1.54021	0.622475	0.731908
1.80658	0.700354	1.0305
1.52186	1.03269	3.848
1.99207	0.654172	3.67171
1.46968	0.979716	5.18663
1.69986	0.643889	3.71506
1.54486	1.0301	3.43326
1.56401	0.722067	0.486339
1.40238	0.960937	1.04953
1.9543	0.662031	4.40648
1.50711	0.994241	6.52942
1.92258	0.628845	2.26545
1.81443	0.665441	4.22033
1.86391	0.68381	2.00763
1.87057	0.654033	4.19875
1.54683	1.04042	2.43174
1.42435	0.999809	1.77349
1.9515	0.660502	4.05268
2.01655	0.651746	3.13699
1.82203	0.597378	0.768563
1.34354	0.923431	0.277659
1.5849	0.694983	1.26904
2.01758	0.646261	2.66109
1.23489	0.866433	0.633769
1.70869	1.00465	0.773494
1.27992	0.788439	0.411365
1.48124	0.999796	7.73455
1.50993	1.0332	4.48567
1.84569	0.70312	0.668984
1.50906	0.908378	1.56858
1.9454	0.594169	0.782328
1.4688	0.983752	5.37488
1.84182	0.649302	6.10354
1.44438	0.842317	0.237968
1.49604	0.97733	5.42326
1.91958	0.987412	0.938198
1.48001	1.04409	5.59112
1.89687	0.673996	2.25769
1.47075	0.898531	1.13147
1.63692	0.684241	1.55851
1.45638	1.02823	5.00415
1.83395	0.632204	3.74563
2.8965	0.748241	0.116337
1.61413	1.0171	1.99806
1.95302	0.696042	1.42552
1.68594	0.645294	3.53904
1.69474	0.598765	1.62212
1.24376	0.877324	0.949153
1.56688	0.655418	1.3422
1.55308	0.626427	1.34555
1.68308	0.66157	2.41132
1.49589	0.971917	4.93946
1.70902	0.843258	0.148469
1.52835	0.917789	1.71284
1.85399	0.65909	3.57379
1.77671	0.625615	3.53495
1.76581	0.564116	0.383487
1.59942	1.02368	1.35891
1.22617	1.07368	0.191743
1.89206	0.668097	3.92386
1.64401	0.627715	2.44007
2.02016	0.93829	0.157103
1.71438	0.577422	0.855262
1.83178	0.661098	3.80016
1.71394	0.646267	3.48131
1.5423	0.98386	4.76722
1.62701	0.575914	1.35429
1.79631	0.932531	0.257918
1.62563	0.582881	1.60604
1.46093	1.0102	4.34161
1.35173	0.82046	0.509557
1.22297	0.729864	0.430028
1.46952	0.994561	5.0502
1.44398	1.04651	2.91972
1.27158	0.902113	0.178398
1.60988	0.692219	0.955545
1.47354	0.982192	5.62144
1.7862	0.61538	2.44813
1.36081	0.801199	0.217037
1.56461	0.595685	1.00319
1.58198	0.84112	0.255078
1.65451	0.825437	0.134064
1.9314	0.656653	4.64262
1.90599	0.64434	3.59857
1.69316	0.68103	2.66324
1.95627	0.679535	1.34445
1.99502	0.656981	3.71758
1.89324	0.654193	3.4437
1.80872	0.681698	2.22601
1.78953	0.666043	3.15504
1.48356	1.02674	4.94629
1.29136	0.907207	0.436663
1.71758	0.647908	3.02009
1.47911	1.02645	5.36288
1.93958	0.638717	3.27276
1.49759	0.516178	0.243948
1.8843	0.631204	4.09009
1.45032	0.783062	0.459196
1.93357	0.686959	1.76838
1.60697	0.623641	1.01987
1.85034	0.634935	5.12061
1.98602	0.664491	3.21648
1.60863	1.02658	0.913197
2.05032	0.656543	2.57056
1.56759	1.06524	0.862542
1.7537	0.681603	1.94016
1.75396	0.659419	3.12588
1.65121	0.615955	2.74637
1.65255	0.936477	0.811253
2.70663	0.730398	0.100065
1.59375	1.01015	2.49758
2.88011	0.630733	0.11237
1.79635	0.598166	1.96618
1.92779	0.623744	2.80701
1.61423	0.970577	1.48731
1.27111	0.608641	0.584857
2.15727	0.971888	0.28558
1.50913	0.747237	0.344388
2.04369	0.652078	2.71438
1.68485	0.692311	1.07181
2.47268	0.636259	0.243383
1.66499	0.655348	2.27246
2.34827	0.629088	0.404799
1.46487	1.05762	3.40829
1.7923	0.580267	0.942312
2.00005	0.692237	0.982031
1.6759	0.939262	0.543445
1.26677	0.817989	0.37588
1.75261	0.584577	1.16964
1.25159	0.797652	0.760745
1.5859	0.635595	1.76603
1.80518	0.670318	3.37791
1.5443	0.94718	3.27921
1.664	0.588043	1.6132
1.81638	0.614385	3.15537
1.69453	0.570039	0.796591
1.73052	0.596152	1.52112
1.71909	0.632494	3.74003
1.87783	0.662826	3.21721
1.96126	0.668807	2.73126
1.71126	0.654875	3.00979
1.6018	0.672119	1.32788
1.6483	0.561995	0.618149
1.51386	0.984672	5.14004
1.53227	0.898764	0.777832
1.77504	0.991778	0.444109
1.74081	0.630717	2.47493
1.44579	1.07432	2.18068
1.59054	1.05637	0.579307
1.69304	1.00924	0.773079
1.47736	1.07983	1.13861
1.89165	0.590053	0.857851
1.77278	0.651751	4.04382
1.57421	1.07639	0.183037
1.76125	0.604543	2.21147
1.53464	1.00906	5.14943
1.26737	0.892739	0.237989
1.74389	0.534357	0.107391
1.85018	0.647796	6.22124
1.55678	1.00494	3.45149
1.46586	1.00849	4.59781
1.43884	1.05924	2.27079
2.19506	0.646618	1.11335
1.28398	0.779641	0.755866
1.53247	1.04285	2.99728
1.90253	0.611336	2.53373
1.48622	1.00416	8.33044
1.90496	0.636607	4.1181
1.25321	0.921273	0.830795
1.59128	0.612613	1.30925
1.27389	0.733288	0.378202
1.67224	0.690489	1.4532
1.4438	0.975299	2.98416
1.48963	1.03842	4.03867
1.493	0.936651	3.24348
1.23665	0.874762	0.887954
1.67656	0.633985	3.48616
1.81012	0.610412	1.74862
1.6855	0.608259	2.63986
1.99743	0.685473	0.834003
1.25752	0.643247	0.148396
1.54046	0.554063	0.526162
1.92866	0.659828	3.8232
1.77159	0.649613	4.3465
1.6717	0.61922	3.2795
1.7895	0.986083	0.427133
1.36036	0.90768	0.822732
1.58552	0.951019	2.15548
1.41217	0.917079	0.518793
1.71541	0.673602	3.04622
1.89429	0.544888	0.216626
2.16705	0.633756	0.958067
1.30133	1.03073	0.594126
1.92702	0.641435	2.90406
2.46339	0.597012	0.143951
1.65006	0.590983	1.72482
1.87246	0.648711	5.10552
1.69679	0.824618	0.257274
1.50352	0.950496	4.58666
1.82083	0.653691	4.01548
1.25052	1.08525	0.193194
1.74422	0.979929	0.381066
1.60668	0.701632	0.88006
1.58557	0.659547	1.48346
1.49113	0.955425	3.83044
2.06175	0.58686	0.261616
1.51888	1.01142	5.64453
1.51482	1.05626	2.32935
1.56745	1.03295	2.38002
1.68617	0.665896	2.80292
1.47017	1.04548	6.44596
1.63376	1.00035	1.10102
1.8267	0.63156	3.50365
1.44685	0.978504	3.02277
1.44808	0.785658	0.446565
1.2209	0.70766	0.688293
1.71469	0.679972	2.30428
1.50343	0.955328	4.81358
1.82807	0.617183	3.81215
1.55919	0.963885	3.70049
1.65191	1.03106	0.884273
1.51718	1.06242	1.7153
1.72637	1.03223	0.308039
1.914	0.585706	0.830975
1.53649	1.04082	2.9636
1.76172	0.576029	0.983438
1.59344	1.06574	0.501769
1.33121	0.731853	0.146234
1.50508	1.01398	6.11002
1.50082	1.06713	1.7882
1.78354	0.597708	2.29902
1.51745	1.02202	5.64664
1.45512	1.04183	4.75722
1.22919	0.968969	1.18119
1.30508	0.999599	0.735903
1.90985	0.654836	3.36514
1.70781	0.618563	2.36894
1.39306	0.855369	0.489496
1.84768	0.658418	3.57788
2.04293	0.719013	0.363499
1.5627	1.01569	2.87765
1.86401	0.633364	2.77656
1.53748	1.00218	4.39722
1.56389	0.985715	3.61592
1.5253	0.948181	2.64402
1.45091	0.986336	4.38002
1.81282	0.609727	1.81883
1.51609	1.02003	5.9993
1.51757	0.972274	5.6513
1.63992	0.671055	2.03798
1.57457	0.984394	3.23132
1.61085	0.986299	2.12216
1.61144	0.937596	1.24744
1.48108	1.05207	4.59873
1.49863	1.08181	1.05875
1.55579	0.943585	1.87631
1.6688	0.954963	1.13967
1.6334	0.651607	3.04703
1.51626	0.940572	2.96158
1.45699	1.04248	4.79829
1.26289	0.902809	0.474412
1.32077	0.712979	0.377749
1.99561	0.645232	2.95616
1.94594	0.630214	2.70109
1.32621	0.871596	0.825682
1.52027	1.03125	4.21866
1.58865	0.985401	3.04797
1.737	0.663625	3.17481
1.60583	0.985603	2.40631
1.69545	0.721304	0.392233
1.91379	0.700624	0.975896
1.54031	0.925054	1.8616
1.76353	0.672008	2.28481
2.07433	0.648071	2.17027
1.33078	0.873744	0.524973
2.28237	0.637732	0.975143
1.76048	0.658303	3.13144
1.76724	0.723406	0.310588
1.22456	0.967307	1.39414
1.63868	1.04661	0.499449
1.5385	1.01243	4.02405
1.49768	0.641209	0.579856
1.67325	0.610781	1.90439
1.95235	0.685461	1.89974
1.93074	0.689412	1.53371
1.45047	1.08105	2.16476
1.60507	1.00765	3.07477
1.6831	0.538558	0.332857
1.51496	0.992996	5.55021
1.46114	0.821831	0.477199
1.55012	0.955457	3.15683
1.50632	0.994027	6.66504
1.59272	0.60032	0.900211
1.73736	0.653003	4.07002
1.2921	0.958474	0.678725
1.50313	0.663123	1.08316
1.84523	0.659987	3.25908
1.47321	1.062	3.05057
1.43874	0.985182	2.71263
1.90195	0.673248	2.37553
2.63831	0.607195	0.19144
2.04249	0.627695	1.99118
1.36083	0.752077	0.628544
1.52014	0.967036	6.56592
1.4554	1.02551	4.92089
1.51363	0.971924	5.79034
1.6192	0.597332	1.31667
1.47859	0.863379	0.317444
1.2841	0.971317	0.449003
1.70944	0.643914	3.78522
1.7792	0.634182	3.80647
1.4894	1.05769	2.75134
1.2493	0.800189	0.633381
1.90261	0.631743	4.0204
1.66551	0.744082	0.412696
1.59618	0.613311	1.28337
1.51652	0.873813	0.603804
2.03043	0.626553	2.10512
1.63812	0.667189	2.06228
1.48751	1.02107	5.27186
1.47512	0.997859	5.79001
1.82737	0.690761	2.47733
1.84095	0.715305	0.788546
1.94763	0.644242	3.5908
1.53229	1.03671	3.47939
1.77813	0.73292	0.308413
1.67124	0.554801	0.460125
1.47663	1.04336	5.72678
2.72669	0.634303	0.103578
2.2851	0.702534	0.231213
2.0958	0.655453	2.11188
1.56602	1.03244	2.35962
1.47609	0.98391	5.69153
1.70926	0.64176	3.69493
1.4093	0.924372	0.732811
1.64321	0.607925	2.72152
1.51744	0.851109	0.690653
1.6816	0.668514	2.88438
1.58264	0.626399	1.6736
1.84902	0.635352	5.45481
1.78213	0.696865	1.0864
1.7833	0.555866	0.167122
1.6416	0.661442	2.08461
1.6349	1.03283	0.850015
1.48299	0.962551	4.75452
1.35339	1.09039	0.357601
1.52378	0.863891	0.385795
1.3143	0.722217	0.33502
1.56754	0.705663	0.615437
1.47347	1.02585	5.87015
1.59834	1.03481	1.50412
2.20151	0.712324	0.104722
1.54132	1.01606	4.20534
1.87149	0.6748	2.59967
1.26908	1.04504	0.270296
1.48497	0.996941	7.67943
1.58123	0.741908	0.33736
1.4324	0.645634	0.390375
1.78466	0.55723	0.178118
1.70657	0.603443	1.97624
1.88105	0.597006	1.08295
1.48779	0.94766	2.67845
1.84799	0.638371	5.50114
1.38553	0.827663	0.313963
2.05893	0.659527	2.30628
1.62818	0.604956	1.79221
1.50253	0.952526	4.57429
1.23596	0.952067	0.78608
1.56099	0.631442	1.61963
1.78564	1.00024	0.579989
1.437	1.0327	2.55077
1.58567	0.874748	0.671124
1.4937	0.915072	2.09226
1.48783	0.934059	3.09663
1.53697	0.696188	0.747395
1.35771	0.779218	0.285675
1.46362	0.898198	0.905171
1.41188	1.12003	0.308998
1.56018	0.964657	3.64204
1.90487	1.02811	0.386771
1.62719	0.658514	1.69907
1.56487	0.967018	3.30949
1.52723	1.07554	0.902226
1.31967	1.05592	0.445369
2.06504	0.990323	0.446094
1.76097	0.672632	2.08345
2.11718	0.814371	0.194106
2.07534	0.64575	1.92816
1.58428	0.935413	1.9079
2.18373	0.640723	0.687972
1.45961	1.03132	5.0756
1.78778	0.833352	0.245714
1.77111	0.758457	0.425451
1.50568	0.952152	4.86936
1.79566	0.636421	4.66816
1.5829	0.977628	2.54646
2.16559	0.647244	1.00539
1.54081	0.981159	4.59981
1.60165	0.963532	1.82742
1.92753	0.979762	0.607788
1.82078	0.679448	2.16572
1.582	1.02631	2.28518
1.91304	0.676409	2.32603
1.64255	0.930556	0.56257
2.16938	0.667336	0.64112
1.2471	0.931471	1.03447
1.607	0.601618	1.08872
1.52867	0.959511	3.5987
1.69662	0.758677	0.238359
1.71606	0.634404	3.53154
1.8164	0.670667	3.31585
1.70461	0.654791	3.16128
1.96039	0.575778	0.127392
1.54795	0.941034	1.89537
1.8643	0.603392	1.90826
2.06578	0.646384	2.07273
1.85491	0.657403	3.85752
2.2201	0.638638	1.04644
1.63361	0.63077	4.12407
1.8878	0.952789	0.502249
1.63376	0.9829	2.02128
1.2808	0.941017	0.858916
1.6465	0.719166	0.599306
1.78049	0.631955	3.19853
2.1716	0.621775	1.02333
1.63316	0.723921	0.661617
1.78616	0.604049	1.55324
1.657	0.544092	0.258144
2.00542	0.650002	3.01824
1.52288	1.03684	3.63022
1.62578	0.723174	0.548444
1.75284	0.682572	1.99307
1.3246	1.02257	0.377596
1.48268	0.918577	1.56569
1.73416	0.652107	3.95402
1.81255	0.651636	4.40299
1.53797	0.679083	0.835675
1.50318	1.03804	3.18417
1.69902	0.98527	0.65902
1.68076	0.643038	3.87401
1.839	0.623841	3.29477
2.68606	0.663818	0.107151
1.76884	0.94392	0.194627
1.9914	0.631456	2.34464
1.96728	0.607664	1.21061
1.99603	0.666428	3.0487
2.04882	0.628954	2.24666
1.71434	0.904033	0.335482
2.24333	0.653458	0.204511
1.56695	0.946129	2.04113
1.50497	0.980195	5.20841
1.36816	0.936095	0.504487
2.22703	0.577462	0.165847
1.67945	0.623419	3.42445
1.62486	0.965422	1.3422
1.63622	0.568535	0.775926
2.11501	0.595872	0.383344
1.49649	0.662222	1.01255
1.49188	0.958516	4.68513
1.8869	0.59783	1.05289
1.65124	0.960183	1.5858
1.44492	1.08613	1.90445
1.68515	0.64019	3.55958
1.74947	0.649858	4.76684
1.9427	0.98714	0.47518
1.47503	0.960483	3.96362
1.51112	1.03855	3.0597
1.77986	0.647501	4.51341
1.54773	0.841308	0.328264
1.43513	1.07822	1.42987
1.57147	1.03569	2.10583
1.94162	0.618785	1.854
1.26133	0.834582	0.787466
1.83852	0.730522	0.429723
1.41524	1.03048	1.44034
1.47778	1.04267	5.54326
1.65423	0.685559	1.42797
2.2089	0.665223	1.06117
1.5917	1.02868	1.4548
1.77989	0.68695	1.83756
1.34609	0.750704	0.350029
1.23353	1.06437	0.46963
1.61057	0.935541	1.44856
1.89061	0.955534	0.465472
1.47091	0.896984	1.00692
1.99411	0.556384	0.228252
1.62844	0.63021	3.98259
1.38049	0.983702	0.984909
1.24173	0.742263	0.335388
1.87634	0.605577	1.87608
1.84306	0.642746	4.03474
1.50614	0.974401	6.47988
1.79571	0.64756	4.66536
1.7788	0.713781	0.5606
1.48622	0.984741	6.09424
1.48124	0.969255	3.8462
1.66664	0.718457	0.400453
1.57852	0.586249	0.859609
1.56031	1.02346	2.30165
1.64333	0.899328	0.420746
1.27648	0.985363	0.525246
1.34045	1.04415	0.290338
1.97063	0.959146	0.194024
1.97153	0.656951	3.26585
1.54811	1.04217	2.21339
1.39898	0.868868	0.601621
2.09206	0.642483	1.77762
1.60976	0.946609	1.26723
1.48645	1.05147	5.09797
1.54545	1.02102	4.30171
1.9611	0.626008	2.15813
1.36381	0.731024	0.545427
1.62234	0.594537	1.30833
1.92224	0.608274	1.90722
1.52473	1.07542	0.95876
1.56625	0.965333	3.36963
1.84826	1.01298	0.539351
1.7293	0.673917	3.14364
1.82455	0.626292	3.22371
1.604	1.03838	1.22873
1.58073	1.00304	2.73872
2.1183	0.640981	2.37388
1.52111	0.675097	1.36214
1.4705	0.92095	1.21397
1.74932	0.61097	2.97172
1.51257	1.05975	2.44767
2.31342	0.758861	0.145094
1.47205	1.00431	4.92838
2.06041	0.854951	0.285059
2.37051	0.665775	0.187751
1.62078	0.909161	0.379717
1.30691	1.03202	0.675565
1.48289	1.02014	5.62757
2.19983	0.619739	0.568676
1.46115	1.013	4.91791
2.85297	0.634134	0.121956
1.96834	0.686242	1.74511
1.89451	0.612026	2.31989
1.56096	0.994254	4.70976
1.6325	0.567861	0.745288
1.59643	0.735208	0.504806
1.76422	0.649744	4.24858
1.81783	0.649906	4.49599
2.08687	0.719559	0.269624
1.75549	0.636163	4.53741
1.75926	0.644911	4.61891
1.44506	1.03165	4.0461
1.33665	0.843692	0.279808
1.47639	1.04237	5.60733
1.4718	0.959848	3.50067
1.62117	0.573842	1.03653
2.28481	0.942552	0.261506
1.45351	0.826483	0.607244
1.75825	0.619768	3.25725
1.99872	0.98343	0.324056
1.68116	0.692262	1.21731
1.59953	0.627456	1.8814
1.70331	0.689552	1.47224
1.77775	0.61454	2.11807
1.34265	0.999206	0.409482
2.03344	0.635509	1.80352
1.96753	0.613687	1.418
1.79397	0.897575	0.319845
1.87653	0.677537	2.23068
1.78628	0.66673	3.20132
2.48136	0.614207	0.155969
1.75133	0.636852	4.43427
1.99612	0.624379	1.38759
1.8139	0.633694	3.53465
1.89558	0.685632	2.14319
1.56142	1.02298	2.37869
1.49891	1.0604	2.49932
1.23852	0.889875	0.928668
2.28782	0.665703	0.161863
1.62158	1.04148	1.07378
1.55503	0.648888	1.2313
1.67355	0.680284	2.42862
2.2123	0.611935	0.515738
1.65035	0.639243	1.86714
1.32777	0.712795	0.324243
1.4411	0.777398	0.332825
2.1348	0.652882	1.27548
1.44683	0.954085	1.29125
1.68698	0.557585	0.190272
1.64079	0.622576	1.978
1.81041	0.611016	1.90348
2.25251	0.643935	0.339417
1.61903	1.0075	2.42924
1.6236	0.536232	0.465148
1.51234	0.999788	5.23723
1.5531	0.642412	1.06561
1.65283	0.61828	2.62369
1.66011	0.863127	0.234813
2.09455	0.648277	2.14874
1.61242	0.615917	1.37532
1.99199	0.65911	3.65122
1.73327	0.69735	1.22042
2.26153	0.821818	0.186729
1.7194	0.870048	0.342457
2.16701	0.625628	0.975181
1.22947	0.902709	1.17709
2.06714	0.619041	0.741559
1.41644	0.866503	0.30858
1.70809	0.593601	1.49565
1.28342	0.931217	0.559279
1.72808	0.631289	3.39447
1.48175	1.01941	5.71405
2.23121	0.61836	0.37287
1.89326	0.662935	3.31794
2.41715	0.601855	0.222497
1.96142	0.912765	0.0960432
1.7153	0.803543	0.220003
1.6251	0.601088	1.59494
1.89559	0.629894	4.13161
1.43488	0.996646	2.50555
1.73787	0.765475	0.356822
1.63329	0.669243	1.79845
2.03508	0.871338	0.101341
1.5826	0.959782	2.9034
2.20339	0.629505	0.511515
1.90026	0.637714	4.05521
1.65372	0.607229	2.84334
1.50036	0.942027	2.29688
1.25409	0.721536	0.429732
2.23206	0.993742	0.311334
1.56079	0.931512	2.05603
1.61716	0.933285	0.906611
1.82343	0.660374	4.14244
1.89344	0.542815	0.1973
1.50226	1.02879	4.40229
2.33206	0.616531	0.338118
1.24126	0.886144	0.822196
1.63489	0.629879	3.93942
1.91744	0.775489	0.162394
2.03708	0.638158	1.9931
1.48771	0.872671	0.446135
1.90324	0.638924	4.08252
1.48954	0.965213	4.56281
1.64851	0.658659	2.65934
1.82019	0.62828	3.35881
1.74122	0.678922	2.44391
2.10867	0.674611	0.983889
1.72178	0.687159	1.80239
1.7613	0.604741	2.23083
1.35561	0.723725	0.535686
1.52556	1.05894	1.65792
1.48687	1.01424	5.45015
2.4443	1.00813	0.138275
1.88815	0.639042	3.30894
1.39329	1.0838	0.586749
2.26368	0.618245	0.66562
1.89394	0.653148	3.59728
1.7959	0.665287	3.22543
2.08059	0.635023	2.95831
2.80691	0.943051	0.116916
2.07773	0.652641	2.29721
1.59236	1.00979	2.51526
1.72783	0.645982	3.79245
1.46431	0.993045	4.71303
1.6388	1.01089	1.22106
1.46294	0.900569	1.09333
1.9142	0.641449	3.18762
2.11287	0.798301	0.185873
1.84169	0.676006	2.35865
1.7802	0.59839	2.20808
1.93435	0.681304	2.33762
1.78429	0.589906	1.17041
1.68686	0.92814	0.731491
1.43982	1.04359	2.73031
1.50189	0.992318	6.42032
1.48817	1.02934	4.26838
1.449	1.06455	2.49048
1.55801	0.966516	3.57156
1.5441	0.987947	4.71709
1.65118	0.650492	2.40832
1.50272	1.04855	3.79289
1.62982	0.631615	4.07075
1.25078	0.72876	0.874855
2.09537	0.922425	0.281602
1.51314	1.05339	2.37005
1.81322	0.69565	0.470905
1.5398	0.987302	5.04102
1.62923	0.627553	3.1421
1.83415	0.679827	1.67812
2.02637	0.595944	0.332695
1.76049	0.63617	4.61789
1.54666	0.976883	4.07684
1.52009	0.950539	3.0049
1.87771	0.549017	0.134971
1.75103	0.55312	0.578068
1.25947	1.00038	1.09387
1.61171	0.578564	1.07679
1.33671	0.756603	0.615798
2.124	0.834957	0.187674
1.24785	1.00401	0.782626
1.44514	1.03539	3.88024
1.59387	1.00409	3.19507
1.43131	1.01361	3.13628
1.73363	0.664453	3.01101
1.43406	1.09017	1.31208
1.65449	0.647696	2.39392
1.80298	0.818075	0.185495
1.44589	1.05667	2.89644
1.55412	0.908292	0.767679
1.81016	0.652773	4.32132
2.10444	0.654746	1.88122
1.48253	1.0788	1.34441
1.67264	0.598023	1.25758
1.94966	0.690301	1.9389
2.03153	0.615661	0.925142
1.51637	1.05674	2.2283
1.24625	0.701186	0.492676
1.46714	0.901954	1.34999
1.91299	0.534358	0.104936
1.74839	0.647659	4.72086
2.11909	0.634703	1.46507
1.75022	0.602065	2.04036
1.53896	0.97457	3.62378
1.35701	0.985002	0.489725
1.55876	0.956332	2.96213
1.78458	1.03499	0.202585
1.21807	0.604287	0.556866
1.59755	0.654008	1.81899
1.51399	0.600593	0.474741
1.46493	1.04694	5.2892
2.29198	0.958644	0.0715414
2.71263	0.709462	0.144903
1.69816	0.595525	1.48478
1.7085	0.61749	2.222
1.59646	0.763346	0.300313
1.49923	1.01373	5.85142
1.27656	0.799823	0.417526
1.5248	0.986993	5.44804
1.99764	0.628628	2.29764
1.60995	0.884665	0.345663
1.96376	0.624075	2.14776
1.62018	0.670669	1.77
1.79798	1.00036	0.671963
1.47661	0.988769	5.72482
2.01123	0.673553	2.29338
1.45762	1.03978	5.30993
1.49493	1.04749	4.66632
1.66675	1.0069	0.947975
2.09869	0.674673	1.02663
1.50756	0.95271	4.70788
1.45683	1.01371	4.21894
1.45261	0.973137	3.18202
1.82459	0.618431	3.64061
2.23882	0.636345	1.32527
1.51922	1.01527	5.25283
1.7158	0.624714	3.63929
1.23731	0.973964	0.444431
2.19506	0.643052	0.689161
1.47804	1.01541	6.04921
1.82186	0.615984	3.653
1.57713	0.653004	1.3422
2.02027	0.664578	2.34917
1.4332	1.02317	2.78961
1.73025	0.682086	2.36528
1.88568	0.642275	3.58395
1.53688	0.972608	4.05772
2.13263	0.663528	1.24383
1.77349	0.665761	2.93269
1.81756	0.59134	0.892517
1.91969	0.656849	4.4834
1.95045	0.69516	1.5182
2.22199	0.654738	0.526821
1.64456	0.961651	1.72797
2.58602	0.930126	0.258056
1.70136	0.606121	2.02932
1.82188	0.690239	2.32056
2.29466	1.00231	0.225157
1.29184	0.759662	0.699921
1.87679	0.668826	4.4898
1.24682	0.91357	0.766753
1.93167	0.630181	2.80419
1.40215	0.817747	0.186622
1.81058	0.604387	1.93546
1.51356	0.841719	0.207805
1.51487	0.959229	4.50217
1.34416	1.01749	0.499288
1.29412	0.5123	0.439649
2.37381	0.580978	0.0819218
1.61097	0.721942	0.242429
1.53725	0.914821	1.78287
1.50617	0.707879	0.388808
1.4932	0.995293	7.13305
1.44825	0.885398	0.442416
1.34836	0.593059	0.160454
1.56237	0.976468	4.2482
1.29616	0.575108	0.070008
1.4695	0.930637	2.17128
1.69535	0.6661	2.84573
1.89633	0.701221	0.804079
1.48702	1.00058	9.81162
1.65758	0.705866	0.904835
1.31104	0.653038	0.194613
1.27254	0.794827	0.686835
1.94245	0.825962	0.291554
1.61438	0.653943	1.73695
1.29003	1.04552	0.369199
1.51723	0.953135	3.40921
2.61514	0.611732	0.25115
1.51145	0.989871	5.64119
2.02898	0.98738	0.379944
2.45103	0.620268	0.192283
1.48604	0.989188	6.30618
1.42183	1.08586	1.2188
1.85372	0.954833	0.256414
1.59553	0.687505	1.64335
1.73314	0.595992	1.48193
2.1277	1.01457	0.206276
1.57197	0.632171	1.59744
2.23374	0.73465	0.196718
1.76675	0.633428	3.56115
1.9428	0.638594	3.43706
1.9571	0.974152	0.402964
2.11069	0.896264	0.112571
1.34333	0.789367	0.585108
1.29748	0.762301	0.471918
1.27068	0.921906	0.445313
1.85233	0.659631	3.41959
1.50335	0.963458	5.43089
1.63755	0.590354	1.13723
1.51902	1.00815	6.60696
1.96264	0.657476	3.28093
2.15713	0.972968	0.312849
2.01401	0.562214	0.103467
1.87483	0.646216	4.93848
1.88325	0.508015	0.140934
1.95157	0.686223	1.97227
1.54464	0.992286	4.28808
1.58568	0.619808	1.59409
1.4739	1.06155	3.02645
1.86596	0.619454	2.99479
1.50483	0.950662	4.73245
1.54558	0.639074	0.603735
1.48411	0.978706	5.30525
1.61856	0.946047	1.09331
2.40943	0.804122	0.151099
1.89963	0.660369	3.29636
1.4768	0.92303	1.41825
1.53791	0.991124	4.55728
1.26795	1.0643	0.379277
1.41006	0.780066	0.396552
1.78848	0.639005	4.13501
1.88135	1.02003	0.815821
2.35313	0.570319	0.156914
1.43227	0.916091	0.753628
1.54358	0.780408	0.378773
2.05862	0.584349	0.377706
1.96337	0.647017	3.98055
1.4837	0.998334	7.94365
1.47819	0.966007	3.97644
1.60254	0.966038	1.74538
1.68931	0.664815	2.75879
1.46548	0.96734	3.12422
1.34671	0.615355	0.264854
1.56794	0.589244	0.884427
1.65095	0.984326	1.64053
1.49055	0.973907	4.64421
2.02207	0.67561	2.03198
1.50348	0.922362	1.5269
1.6129	0.993022	2.16625
1.66795	0.624474	3.00837
1.75942	0.603509	2.29985
1.4921	0.663256	0.957732
2.00969	0.970398	0.247339
1.66513	0.675158	2.81233
1.24102	0.905193	1.11892
1.51628	1.02564	5.02448
2.0489	0.66296	2.11783
1.68793	0.692488	1.08557
1.2422	0.939224	0.985122
2.29607	0.741848	0.323206
1.62425	1.02015	0.927556
1.80436	1.00659	0.546236
1.60036	0.64912	2.29511
1.41202	1.01588	1.54394
1.81723	0.628468	3.33943
1.70839	0.673797	2.43496
1.70628	0.6124	1.92404
1.96953	0.661293	3.63068
2.59878	0.652341	0.153237
1.80984	0.675248	2.87718
1.90905	0.623909	2.6391
1.53617	1.00809	5.16069
1.64042	0.71167	0.958717
1.94166	0.595746	0.905411
2.94225	0.677541	0.104107
1.7255	0.669232	3.81837
1.48795	1.00491	8.46042
1.88381	0.99234	0.62467
1.81422	0.686205	2.2407
1.62989	0.611047	1.4231
2.14137	0.765408	0.281092
1.50435	1.03513	4.03384
1.30031	1.06373	0.2141
1.53713	1.03201	3.81136
1.65121	0.74803	0.652187
1.47197	1.00082	4.87159
1.76403	0.596961	1.90313
1.67719	0.935887	0.486711
1.32658	0.770103	0.547539
1.54441	0.932911	2.48817
1.63563	0.630923	3.81465
1.77338	0.651193	4.13252
2.18879	0.635773	0.273231
1.88478	0.69666	0.602238
1.74111	0.808134	0.444642
1.47962	1.05242	4.39289
1.91251	0.642631	3.17386
1.94192	0.791427	0.289392
1.59029	0.630257	2.04191
1.77063	0.641307	4.62402
1.72034	0.667415	3.3701
1.43472	1.0427	2.09546
1.36388	0.946603	0.808456
1.48236	1.07462	1.99717
1.82597	0.638041	3.16158
1.78309	0.611149	2.1719
1.87513	0.644973	4.79791
1.55255	0.952764	2.97928
2.52235	0.636984	0.31846
1.70816	0.628534	3.87364
2.22128	0.852159	0.166522
1.72074	0.693186	1.44547
2.46009	0.635645	0.382396
1.83752	0.690065	2.46116
1.41817	0.739384	0.158815
1.94301	0.795846	0.368093
1.55347	0.565852	0.533293
1.61995	0.959024	1.19484
1.46013	0.905646	1.02733
1.53631	0.820519	0.331764
1.55872	0.519847	0.187569
1.45615	1.06787	2.56095
1.4191	1.0838	1.07131
1.8245	0.834088	0.209547
2.35126	0.766562	0.197738
1.42629	0.968959	1.87724
1.30252	0.828499	0.287316
1.34119	0.980124	0.667628
1.77301	0.664309	2.83203
1.59402	0.991008	3.07087
1.81027	0.655244	4.03902
2.05511	0.993167	0.468083
1.71351	0.599169	1.72016
2.12295	0.844987	0.142945
1.443	0.991227	3.16258
1.5803	0.546148	0.487567
1.54442	1.03116	3.52759
1.43623	1.08305	2.24067
1.52956	0.988162	5.27169
1.29214	0.716517	0.278601
1.98801	0.604011	0.555794
1.74756	0.834042	0.178852
1.49711	1.00257	7.44149
2.56926	0.621514	0.123842
2.71853	0.666221	0.151941
1.57084	0.728651	0.559964
1.70226	0.708787	0.663741
1.85056	0.638164	5.2083
1.74706	0.671338	2.53954
1.46291	1.06394	2.96968
1.74299	0.607844	2.44787
1.519	0.680782	0.661807
1.37123	0.833388	0.290062
2.35871	0.803608	0.0852451
1.96439	0.643587	4.00213
1.63983	0.646592	2.96267
1.49018	0.698943	0.447633
2.05305	0.643142	2.55795
1.85813	0.67212	3.17023
1.61185	0.687113	1.01077
1.39806	0.638457	0.325513
1.37495	0.917308	0.536649
1.22525	0.903923	1.13988
1.49813	0.626195	0.682271
1.44549	0.940432	1.26043
1.50621	0.660335	0.835637
1.57174	0.696232	0.883545
1.2298	1.03734	0.747189
2.39136	0.831141	0.155998
1.55879	0.997619	3.74622
1.50459	0.966963	5.02739
1.80017	0.634766	4.07903
1.66648	0.685935	1.65636
1.54168	0.512945	0.195097
1.5067	1.00306	5.56273
1.53947	1.00354	4.43599
1.56723	0.650187	1.3422
1.98778	0.607777	1.4093
1.52098	0.948043	2.92516
1.67559	0.696019	1.54046
1.58802	0.980521	3.27976
1.49406	1.0617	2.19099
1.59974	0.942459	1.35371
1.61342	0.659859	2.05015
1.53713	1.00954	4.71719
2.01435	0.607886	0.834312
1.69359	0.632229	3.61956
1.6417	0.692058	1.13392
1.88878	0.656915	3.36577
1.49995	0.85291	0.591481
1.65083	0.937687	0.753573
1.28389	0.936454	0.653553
1.49226	1.04966	4.79569
1.54236	0.972868	3.55429
1.54811	1.03166	3.24835
1.53295	0.958354	3.4657
1.62756	0.990472	1.34539
1.60087	0.60142	1.12131
1.54705	1.01736	3.98072
1.45815	0.990466	4.55702
1.75995	0.666209	2.69587
1.57634	0.93543	1.89472
1.5133	0.914576	2.02169
1.55989	0.583358	0.734298
1.58008	1.04075	1.49261
1.91579	0.65773	3.87643
1.56099	0.677418	0.702017
1.41014	0.964907	1.08891
1.2783	0.974546	0.57708
1.51712	0.943956	3.23459
2.09493	0.670114	1.44145
1.89017	0.682782	2.64375
1.93385	0.686589	1.8106
1.45943	1.03813	5.33091
1.72731	0.625377	3.67961
1.78249	0.608908	1.92627
1.47089	1.0384	5.51822
1.47722	0.963416	4.23469
1.6552	0.608657	2.8917
1.49545	0.937582	3.07551
1.481	1.00559	6.77579
1.93515	0.642584	2.9988
1.6333	1.02108	0.728219
1.84011	0.594841	1.24168
1.45645	0.960424	2.9403
1.49443	1.02431	4.88425
1.59286	1.00238	3.04898
1.57044	1.00928	2.38355
1.5205	0.928254	2.36036
1.22533	0.909052	1.08418
1.70093	0.588806	1.11582
2.06837	0.59978	0.560245
2.0575	0.642665	2.57097
1.50702	1.02113	5.94648
1.4152	0.987688	1.14434
1.90553	0.640757	3.85656
1.67366	0.840031	0.233179
1.78965	0.619838	3.32985
1.22727	0.785969	0.662326
1.50609	1.00897	5.73942
1.67796	0.642552	3.68725
1.99893	0.636215	2.21805
1.5451	1.02576	3.37302
1.90961	0.645667	3.32927
1.60839	1.01769	1.8933
1.48997	0.964525	4.73599
1.61623	0.589301	1.30677
1.45614	0.775525	0.402627
2.0393	0.593698	0.391723
1.29777	0.776058	0.378158
1.52706	0.944394	3.21866
1.33282	1.05778	0.452779
1.62889	1.00268	1.53099
1.71106	0.850453	0.116487
1.77785	0.740505	0.191895
1.86135	0.627839	2.82556
1.243	0.778511	0.61197
1.57016	0.993346	4.51182
1.89821	0.65147	3.43224
1.93848	1.01671	0.191724
1.49755	0.932235	2.98802
1.84661	0.81058	0.43049
1.39922	0.832387	0.426743
1.93258	0.668649	2.39496
1.58611	0.929245	1.19756
1.62382	0.532555	0.573601
1.49175	1.01299	5.6621
1.48737	0.943092	2.68104
2.02157	0.622807	2.00576
1.98792	0.682581	0.672438
2.02368	0.615753	0.966518
1.52168	1.02992	4.46829
1.67107	0.972853	0.88012
1.73163	0.612485	2.70658
1.46967	1.0575	3.44868
1.8978	0.981373	0.295911
2.2042	0.636248	1.07719
1.36992	1.01081	0.489132
1.79101	0.621881	3.74027
1.44158	1.04921	2.8007
1.95808	0.6002	0.884509
1.42069	0.641342	0.334592
1.76687	0.643462	4.67163
1.52138	0.998162	4.6375
1.84631	0.671044	3.1767
1.63407	0.850042	0.49669
1.5091	1.00131	5.42791
1.22973	0.822422	0.908537
1.49493	0.985526	5.84183
1.53109	0.676176	1.11174
1.58646	0.970951	2.13936
1.37143	0.522842	0.150242
1.66748	0.686507	1.64262
2.17605	0.950412	0.104909
1.57076	0.730174	0.48673
1.86193	0.696963	1.20017
1.25006	1.01452	0.595292
1.52235	1.02099	5.72281
1.30753	0.787013	0.350178
1.99332	0.642212	2.81044
2.02988	0.664499	1.66982
1.95041	0.645607	3.85646
2.45983	0.877482	0.703551
1.34143	1.02732	0.807743
2.94774	0.581976	0.211875
1.86786	0.682566	2.20075
2.06125	0.730847	0.340038
1.38991	0.668853	0.189792
1.29515	1.06967	0.34989
1.43461	1.02722	4.15253
1.26122	0.728357	0.615785
1.58505	0.642005	2.48697
1.63574	0.925304	0.403742
1.34654	0.580354	0.23414
1.79217	0.651534	4.76606
1.73329	0.648826	4.30281
2.33314	0.643753	0.523791
1.45294	0.945552	1.57769
1.32257	0.751425	0.558181
1.73158	0.64899	4.03339
1.67922	0.975034	1.30237
1.52614	1.02429	5.31837
2.06476	0.601583	0.896969
1.93742	0.659818	4.09965
1.69897	0.574548	0.86547
2.00244	0.636826	2.08387
1.59443	1.03298	1.7906
1.57305	0.983505	3.46816
1.9034	0.684783	1.84728
1.5959	0.662267	1.53391
1.44496	0.962601	2.66494
1.57421	0.65474	1.3422
1.72076	0.633731	3.69816
1.95928	0.689549	2.1337
1.80583	0.687388	1.9448
1.50354	0.992459	6.42388
2.8078	0.6027	0.103986
2.02021	0.655516	2.93773
1.67825	0.64166	3.66203
1.76782	0.607818	2.15329
1.48445	0.998476	8.18683
2.36811	0.605222	0.282468
2.51342	0.644034	0.947643
1.59043	0.989595	3.09082
1.40779	1.00636	0.831333
1.44056	1.08206	2.07552
1.666	0.783788	0.485041
1.30589	0.99266	0.670091
1.89785	0.775793	0.341046
2.10786	0.648595	2.00579
1.48293	1.048	5.38438
1.7014	1.00121	1.1393
1.51496	1.00153	5.22938
1.23726	0.755579	0.323531
1.87773	0.676419	2.01552
1.47223	0.964752	3.84556
1.55738	0.961517	3.83404
1.31797	0.980459	0.338124
1.52529	0.990188	5.04934
1.27678	1.03328	0.570772
1.82012	0.635262	3.41309
1.41345	0.729102	0.529889
1.66108	0.632361	2.64789
2.76083	0.6595	0.0736058
1.40308	0.984695	0.805174
1.59288	0.600088	0.877371
1.51223	0.921505	1.58378
1.97818	0.528209	0.126567
1.24294	1.07456	0.162675
1.88941	0.612662	2.30059
1.41105	0.973648	0.771457
1.4741	0.996726	5.5462
1.62207	1.03719	1.32067
1.84339	0.66835	3.52315
1.41205	0.697135	0.319892
1.65959	0.660879	2.36482
1.77159	0.632567	3.25874
1.9609	0.598734	0.899841
2.12289	0.635331	1.30415
1.82783	0.61226	3.40332
1.86639	0.665187	3.94062
1.51796	0.94423	3.25895
1.75223	0.776006	0.0700379
1.57044	1.00234	2.91541
1.64286	0.973181	0.807749
2.34877	0.596748	0.282258
1.91074	0.710389	0.550181
1.85877	0.679085	2.18765
1.43538	1.0966	1.22496
1.5149	0.947184	3.51553
1.53084	0.682883	0.701157
1.41466	0.786403	0.687845
1.68801	0.977426	1.51946
1.74042	0.743933	0.381133
1.70836	0.526208	0.190259
1.76653	0.967746	0.285118
1.25762	0.843746	0.516922
2.25854	0.679376	0.324729
1.44233	1.05159	2.83562
1.41887	1.04623	1.50759
1.4723	1.05346	3.61405
1.62886	0.593807	1.21373
1.46216	1.07838	1.64136
1.25963	1.0009	1.06963
1.91556	0.638826	3.45768
1.75571	0.640793	4.65554
1.62992	1.04725	0.542558
1.29034	0.809616	0.481474
2.12202	0.65786	1.18123
1.44077	1.06666	2.11227
1.39125	0.962172	1.01413
1.43677	0.64699	0.353967
1.51922	0.945783	3.21764
1.72822	0.655559	3.03697
2.00005	0.624846	1.42563
1.39942	0.806291	0.823716
1.30919	1.00099	0.737126
1.47105	0.992552	5.3017
1.51832	0.527081	0.279347
1.49453	0.983424	5.73923
1.80056	0.614066	2.67033
1.85714	0.667271	3.61563
2.13615	0.645571	0.840884
1.51472	1.0433	3.39978
1.58837	0.946028	1.54961
1.831	0.674674	3.07131
[truncated: 14,965 more rows]

## Sheet: Sheet4
1.74602	0.931607	0.156029
1.34759	0.623922	0.232221
1.97535	0.621408	3.03845
1.27835	0.671599	0.320656
1.80573	0.694927	1.79991
1.5868	0.618895	1.11807
1.43028	1.06132	2.10543
1.57062	0.868518	0.524648
1.59876	0.867113	0.211474
1.5688	0.94484	2.16467
1.47034	0.994258	7.01175
1.91723	0.676731	2.81822
1.53094	0.993552	4.39912
1.89839	0.643798	3.8782
1.72382	0.957351	0.34091
1.67086	0.560181	0.68351
2.16703	0.647055	1.6601
1.48657	0.943633	3.44239
1.23434	0.875405	0.50033
1.71399	0.564185	0.599981
1.54255	1.00773	5.70913
1.60958	0.943553	1.47978
1.58985	0.97798	2.66814
1.25576	0.830431	0.938709
2.21589	0.681655	0.22908
1.51588	1.01022	6.46285
1.30892	0.887715	0.268962
1.49855	0.98257	7.93311
1.48802	0.993704	6.91573
2.13967	0.685676	0.458701
1.67835	0.9839	1.26455
1.96512	0.622924	3.18026
1.45883	0.921347	1.47565
2.19672	0.65681	0.95235
1.44943	0.982584	4.00852
1.66819	0.600485	1.86195
1.45351	1.03833	4.70511
1.54116	0.973632	4.64303
1.28199	0.962274	0.568984
1.58902	0.673669	1.6453
1.87315	0.596983	1.33657
1.29386	1.06486	0.249481
1.76796	0.62346	4.34669
1.74584	0.653407	4.54977
1.36829	0.893611	0.26609
1.51	0.974086	9.11999
1.76968	0.577117	1.56647
2.70136	0.923202	0.224537
2.72657	0.943887	0.122281
1.73327	0.708933	1.5471
1.76564	1.06031	0.242031
1.79276	1.00947	0.341216
1.7162	0.598206	1.91461
2.08623	0.660892	1.81667
1.4696	0.982278	4.54547
1.50669	0.998262	7.60175
2.15127	0.655229	2.2702
2.07116	0.826075	0.135006
1.57047	0.7007	0.729812
1.64554	0.671317	2.78155
1.60675	0.953107	1.541
2.53796	0.575193	0.0808649
1.54843	1.03768	2.12938
1.92227	0.758319	0.225796
1.90635	0.828677	0.303013
1.87822	0.657936	4.2593
1.7187	0.880055	0.347759
1.93241	0.643131	4.27313
1.54857	0.99912	4.57806
1.21984	0.885795	0.796762
1.23295	0.932191	0.992144
1.87959	1.02905	0.572549
1.43507	0.899015	0.794356
1.55124	0.898142	0.909125
1.57517	0.983306	3.78561
1.45189	1.04344	4.28855
1.91471	0.698633	1.05065
1.85719	0.712479	0.892489
1.98223	0.625061	3.6603
1.51621	0.989289	6.03956
1.45183	0.994169	4.27484
1.71917	0.593956	2.40714
1.49059	1.02062	6.57656
1.42864	0.747549	0.232757
1.59328	1.00702	2.68151
1.61929	0.698483	1.13403
1.52762	1.04288	1.76733
1.55619	0.930646	1.44498
1.92841	0.668679	2.45497
1.27262	0.594578	0.229564
1.51099	0.965737	5.05998
2.0192	0.660917	3.24289
1.5708	0.988861	5.04095
1.46149	1.09057	1.67729
1.23647	0.91523	1.01877
1.47839	1.00251	6.99189
1.67204	1.01008	0.83421
1.63271	0.663201	3.15391
1.69836	0.726612	0.457099
1.22933	1.00504	0.4257
2.12431	0.652648	1.68793
2.1632	0.625272	0.567438
1.5503	0.861776	0.280014
1.92537	0.62257	3.34306
1.54986	0.920419	1.41982
1.4616	0.975445	4.90427
1.42566	0.558743	0.114289
1.81892	0.580852	0.871227
1.48892	0.985366	8.21362
1.49469	0.972622	6.79432
1.4055	0.737934	0.460696
1.70739	0.608159	2.62996
1.54977	0.512619	0.21285
2.26594	0.651452	0.813992
1.82284	0.656352	4.77888
1.52521	0.866086	0.697138
1.26225	0.874821	0.36943
1.41208	1.00453	1.29415
1.39266	0.851838	0.267845
1.38747	1.00287	0.988421
1.7842	0.690874	2.26217
2.30104	0.663251	0.505278
1.701	0.61335	2.5697
1.8571	1.01086	0.641902
1.69285	0.637188	4.06772
1.71947	0.975643	0.784793
2.85183	0.803789	0.120492
1.49338	1.0133	6.27425
1.4635	0.681919	0.498
1.34741	1.02145	0.39799
1.53002	0.969782	4.78656
1.51852	0.909658	1.23181
1.79604	0.67674	3.25084
1.81056	0.619161	3.69023
2.07562	0.769495	0.252173
1.51642	0.955481	3.18854
1.91416	0.609503	1.653
1.23017	0.703124	0.358263
2.18688	0.834112	0.127303
1.57566	0.979962	2.87609
1.51103	0.638515	1.08132
2.14405	0.667413	1.35454
1.50372	0.979307	8.58431
1.88297	0.644769	4.83838
1.50067	0.958998	4.14735
1.42316	0.964275	1.23369
1.78546	0.543977	0.248675
1.62945	0.776717	0.130293
1.5343	0.702105	0.876613
1.46324	1.03372	6.54374
1.78214	0.625762	3.81669
2.27584	0.99137	0.0974091
1.50258	1.0397	4.61202
1.50356	0.982473	8.41336
1.5709	0.981612	3.36063
1.67205	0.932538	0.205622
1.63681	0.626904	2.96517
1.81698	0.636695	5.23759
1.52122	0.978897	6.79933
1.50673	1.06903	1.64532
1.78954	0.665737	3.088
1.88749	0.634414	5.3874
1.57862	1.03686	1.62477
1.50626	1.04488	2.8693
1.5083	1.00631	7.40197
1.50022	0.992928	6.35266
1.46661	0.773016	0.557897
2.47363	0.524449	0.122741
1.4782	1.09809	1.30585
1.63743	0.64458	2.87546
1.47853	0.97085	5.61852
1.49797	0.97658	7.91654
1.42518	0.93295	1.23782
1.50772	1.07427	1.5544
1.28971	0.72839	0.472144
1.53409	0.933114	2.77388
1.71034	0.637457	3.6269
1.53258	1.051	1.97698
1.41708	0.945506	0.53265
1.4844	1.02292	5.76657
1.77511	0.604826	2.66305
1.60082	1.01624	1.74379
2.12875	0.717212	0.284387
1.42355	1.03456	1.87837
1.43475	1.01818	3.52873
1.74799	0.641968	4.35456
1.88887	0.625984	4.16899
1.49571	0.972568	6.97101
1.61526	0.620588	2.10288
1.85937	0.654671	4.85263
1.39072	1.02163	1.46778
1.46246	1.01702	6.22298
1.92149	0.676901	2.86235
1.7885	0.653786	3.75746
1.96336	0.661377	3.43413
1.34928	0.804333	0.323321
1.49361	0.652938	0.649271
1.62718	0.908524	0.606577
2.7069	0.68591	0.128049
1.97594	0.54082	0.136689
1.48548	0.96773	5.52097
1.43798	0.92157	0.51198
1.52304	1.05463	2.76545
2.12337	0.647589	1.77643
1.66633	0.776323	0.430068
1.60884	0.678391	1.81057
1.623	0.54844	0.696848
1.96321	0.688914	1.48962
1.53304	0.998981	5.42361
1.68369	0.682332	1.55331
1.51215	0.925129	2.19562
1.53958	1.06495	0.70859
1.69404	0.667335	3.42873
1.57271	1.06231	0.960333
1.49101	0.593238	0.466518
1.25688	1.11574	0.148748
1.92284	0.673217	2.90155
2.01291	0.6471	4.20307
1.26836	0.879897	0.515166
1.50663	1.00157	8.54367
1.54702	1.01098	3.61783
1.88609	0.597628	0.681032
1.48682	1.03633	5.18507
1.71856	1.01016	0.410722
1.59399	0.77019	0.359257
1.61387	0.957502	1.54008
1.78979	0.635863	5.82144
1.46137	1.03991	4.45567
1.44769	0.984891	3.33631
1.44757	0.983397	3.64675
2.08561	0.569783	0.219512
1.58728	0.897471	0.936759
1.7814	0.870326	0.627186
1.91237	0.615431	2.10819
1.24457	0.868508	0.455021
1.51087	1.05241	3.85
2.03423	0.655986	4.47589
1.83508	0.656515	5.73407
2.18854	0.820712	0.129015
1.58702	0.685015	0.931968
1.5712	0.886371	0.787352
1.43725	0.750494	0.438795
1.42738	0.978893	2.05053
1.28504	0.636316	0.66244
1.49939	0.924387	2.10801
2.29744	0.594771	0.329748
1.825	0.579476	0.854
1.67176	0.565318	0.545837
2.28396	0.621152	0.169811
2.00682	0.601732	0.537593
1.57507	0.992827	5.14772
1.90438	0.668377	3.06602
2.40816	0.58741	0.103449
1.51952	0.981398	6.83753
2.12937	0.629068	1.34768
1.96297	0.664615	3.28436
1.69367	0.658926	3.25551
2.02131	0.663983	2.76766
2.0734	0.647104	2.45669
1.63093	0.693166	1.07335
1.26863	0.748807	0.518067
1.92624	1.06679	0.111576
1.44197	0.529092	0.180768
1.73582	0.615639	2.83576
1.60666	0.710327	0.942485
1.63578	0.943787	0.729467
1.45014	1.03387	4.41697
1.64522	1.0167	0.854003
1.65749	0.70961	0.983716
1.68868	0.723122	0.57408
1.57979	0.954511	1.14862
1.46104	0.816172	0.524026
2.07572	0.666615	1.86534
1.51446	0.821811	0.309122
2.08358	0.64995	2.68654
1.54285	1.05431	0.894999
1.48708	1.0215	6.37811
1.53059	1.02743	3.77531
1.3094	0.982952	0.187112
1.54301	1.0395	1.90367
2.54815	0.565217	0.184629
1.77092	0.655848	3.80744
1.47679	1.03178	6.46573
1.46033	1.01518	6.64365
1.59576	0.590604	0.441572
1.88969	0.615323	3.04693
1.6782	0.967734	0.933995
1.55279	1.05627	1.21904
1.45959	1.02417	5.34721
1.23108	0.91743	1.06425
1.43847	1.01565	4.00677
1.56654	0.946642	2.1535
1.73653	0.536541	0.278617
1.85579	0.658685	4.32295
1.87824	0.641795	5.24064
1.87602	0.620084	3.89687
2.01184	0.853522	0.116959
2.71764	0.583035	0.113228
1.74086	0.706253	1.54901
1.76365	0.626019	4.87736
1.47448	1.03033	6.36578
1.51915	0.962892	5.37454
1.62855	0.523109	0.404831
1.93326	0.66476	3.68143
1.77766	0.618899	3.02064
1.48722	1.04725	3.61398
1.4719	0.886624	0.759888
1.57721	0.667654	1.16933
1.85733	0.662284	3.36629
1.58534	0.991756	3.89644
1.51865	0.985074	6.29399
1.91388	0.68252	2.52481
1.76514	0.632277	4.40316
1.31634	0.548569	0.10686
1.48356	1.01433	7.38293
1.81973	0.636699	5.07412
2.00663	0.643486	5.29583
1.95279	0.644495	4.21761
1.52588	0.966699	4.89661
1.5296	1.03429	3.40247
2.22049	0.619034	0.4402
1.59896	1.01342	2.1667
1.79097	0.654254	3.70451
1.70744	0.625829	4.57297
1.92514	0.641353	3.67003
1.45116	1.12134	0.326896
2.2243	0.6443	1.07235
1.61874	0.627083	2.21675
1.52256	0.987115	4.94592
1.87568	0.605284	2.01917
1.75792	0.660334	4.25634
1.72808	1.00367	0.531592
1.44346	0.980473	3.58641
1.30573	0.811036	0.575433
1.88001	0.607718	2.24731
1.89601	0.636908	3.9677
2.93159	0.686079	0.106956
1.81023	0.601672	2.29123
2.18325	0.75122	0.252555
1.4995	0.57948	0.243832
1.88106	0.604775	1.75627
1.54243	0.98964	4.54242
1.68477	0.98331	0.975898
1.27353	0.797308	0.19946
1.23914	0.977233	0.771256
1.71809	0.630129	3.96511
1.60097	0.90695	0.983948
1.58603	0.985135	3.62181
1.53064	0.989826	4.49216
1.81777	0.610944	1.98979
1.85729	0.64716	5.40564
1.84178	0.819474	0.264376
1.51818	0.928919	3.03382
1.47141	1.00621	7.83125
1.9886	0.665808	2.74682
1.715	0.626055	3.8109
1.59548	0.668353	2.16383
1.88859	0.831079	0.300653
1.68984	0.633981	3.51569
1.53899	0.985847	4.99896
1.22387	0.888317	0.678152
1.52718	0.956703	3.62966
1.43655	0.985057	2.47743
1.76759	0.751498	0.47794
2.24958	1.01223	0.171404
1.69029	0.584465	1.38007
1.60156	0.976755	2.47637
2.13192	0.614125	0.617244
2.00909	0.592572	0.632977
1.50889	1.04981	3.32484
2.16004	0.668927	1.41531
2.03493	0.635472	2.64623
1.46562	1.02281	5.27788
1.54491	0.943048	2.75595
1.92204	0.658433	3.82309
1.57147	0.933509	1.02368
1.62039	0.722436	0.255005
1.46401	0.96687	4.16918
1.54662	0.66691	1.06985
1.29332	0.845851	0.451824
1.63383	0.653806	3.57542
1.7341	0.655943	4.20141
2.12375	0.655787	1.64017
1.3074	1.02014	0.420802
1.4893	0.774084	0.377357
1.54939	1.02331	3.24275
1.50217	1.00799	6.64161
1.99002	0.660484	2.79883
1.56369	0.651756	1.14166
1.96019	0.614092	1.72161
2.04241	0.658251	4.08996
1.83884	0.616246	3.74179
1.68267	0.60516	2.13869
1.47132	1.10329	0.542787
1.94369	0.632791	2.99105
1.54431	1.00334	5.53476
1.46293	1.03226	6.60645
1.90546	0.668897	2.9573
1.31043	1.07325	0.195155
2.34808	0.544567	0.149225
1.6146	0.65671	2.40158
1.62853	0.625974	2.8375
1.90044	0.605124	2.09234
1.5815	0.657629	1.7657
1.75136	0.641366	4.38457
1.48788	0.613652	0.420118
1.32129	1.0655	0.26862
1.58288	0.625216	1.35659
1.25353	0.84671	1.05458
1.54516	1.03385	2.50777
1.51215	0.898276	1.05361
1.35137	0.866287	0.263653
1.36983	0.601173	0.253146
1.51389	0.912237	1.40443
1.76757	0.668008	2.91198
2.66502	0.666664	0.166168
1.87523	0.637149	5.27059
1.70908	0.950507	0.589915
1.85598	0.665663	3.60797
1.59604	1.0122	2.21355
1.22558	0.773912	0.41313
1.77222	0.66731	2.70273
1.44985	0.978111	3.95514
1.47736	0.932595	2.32909
1.48744	0.681859	0.636205
1.3028	0.867538	0.417745
2.75934	0.845619	0.110988
1.61135	0.583684	1.45891
1.83456	0.658954	5.26919
1.91017	0.700004	1.18368
1.43673	1.13333	0.240332
2.04534	0.65035	3.42598
1.68882	0.623177	2.96424
1.81273	0.642692	5.48276
2.08778	0.645254	2.64171
1.68457	0.601348	1.72906
1.47283	0.780495	0.332174
1.22549	0.806376	0.569259
1.45497	0.991679	4.25818
1.91525	0.680233	2.56616
1.4672	1.06136	3.64193
1.56807	0.952498	2.34836
1.7368	0.64326	3.83691
1.69219	0.621158	3.0347
1.26447	0.962715	1.02382
1.82291	0.58379	1.03186
2.25348	0.639425	1.10303
1.61719	0.607777	2.02498
1.54769	0.782273	0.228953
1.78911	0.600886	2.75636
1.5107	1.01065	5.90101
1.6792	0.529376	0.269952
1.50791	0.963214	4.34923
1.45891	1.01222	6.77957
1.84534	0.630491	4.59166
1.47559	1.12233	0.364969
1.48018	0.931908	2.34118
2.05418	0.623531	2.76237
1.6212	0.708242	1.16645
1.7876	0.659304	3.24824
1.61264	0.661051	2.35199
1.4557	1.02842	5.57799
1.73612	0.776582	0.333885
1.75822	0.836112	0.333071
1.83814	0.592346	1.04809
1.64816	0.828243	0.095749
1.46803	1.02141	5.27662
1.75435	0.699065	1.31469
1.53042	0.977806	6.00977
1.427	0.813213	0.280196
2.03327	0.685308	0.981183
1.94197	0.60888	1.27096
1.80626	0.702685	1.12651
1.62717	1.02341	1.12889
1.82553	0.65327	4.79396
1.48214	1.02657	4.75799
1.87658	0.621863	3.92541
1.99576	0.67589	1.48809
2.07013	0.806263	0.320244
2.16493	0.683788	0.710887
1.47076	0.926683	2.12399
1.58181	0.621179	1.36571
1.86858	0.612507	2.89048
1.57144	0.700041	0.788603
2.34881	0.912096	0.105179
1.51333	1.00786	7.39562
1.58183	0.873676	0.380405
1.27907	0.638836	0.373519
2.11781	0.606227	0.562035
1.6653	0.587088	1.41008
2.4086	0.993937	0.18064
1.55117	0.960558	4.65503
2.26201	0.721435	0.198438
1.8258	0.680032	2.07813
1.4094	0.991472	0.713473
1.51431	0.669341	0.83687
1.85791	0.685454	1.62933
1.28966	0.685313	0.739068
1.48806	0.926393	2.38477
1.82702	0.670333	3.08307
1.9141	0.577792	0.550617
1.80583	0.573601	0.374387
1.82669	0.622453	2.56871
2.8199	0.803473	0.145659
2.73101	0.626339	0.125099
1.58122	1.00299	2.35684
1.63776	0.548924	0.642959
2.09683	0.652001	2.5716
1.47859	1.02093	5.95985
1.59276	0.574916	0.524338
1.95866	0.623931	3.00986
2.06862	0.650283	2.81626
1.7026	0.628454	4.11798
1.4698	1.03117	7.28321
1.59142	0.981542	2.79936
1.46631	0.823798	0.500646
1.66833	0.962399	2.16586
1.54393	0.625892	0.882673
1.54029	1.01427	3.12845
1.41999	1.05628	2.22435
1.99706	0.630529	3.22033
1.86441	0.666349	4.15868
2.46917	0.582977	0.107469
1.79286	0.658432	3.43896
1.86299	0.613506	3.11249
1.53004	0.963039	5.58853
1.49805	1.02357	5.05216
1.47834	0.594592	0.30971
1.46269	1.00694	6.70279
1.45656	0.920845	1.43473
1.56269	0.999106	3.02696
1.89969	0.703183	1.15307
1.47519	1.01657	7.17187
2.32713	0.937058	0.100036
1.83227	0.599564	0.971229
1.50757	1.03188	4.04452
1.57178	0.551165	0.260613
1.99075	0.8901	0.209583
2.36182	0.94902	0.106802
1.486	1.0749	1.90643
2.60949	0.635296	0.373535
1.75893	0.616261	2.89975
1.59421	0.618829	0.923827
1.61073	0.640459	3.01632
1.26618	1.06564	0.427339
1.92819	0.652996	3.62869
1.33068	0.834761	0.374264
1.64534	0.710321	0.974764
1.24888	0.839306	0.985813
1.94877	0.646929	4.06729
1.83609	0.668778	3.43919
1.83292	0.6871	1.93625
2.04909	0.760654	0.53251
1.88269	1.02563	0.426194
1.24452	0.900386	0.833535
1.81664	0.642525	5.20867
1.84495	0.647898	4.98625
1.85742	0.586406	0.461794
1.65631	0.599903	2.41005
1.82868	0.63559	4.4542
1.98063	0.61379	1.59713
1.6517	0.610871	1.9034
1.58024	0.986424	4.74439
2.0204	0.660365	3.31211
1.50043	1.03524	4.43386
1.66628	0.644307	3.11847
1.80203	0.60466	2.85035
1.46795	1.02312	5.3066
1.68392	0.667669	3.12742
1.50977	0.873735	1.01888
1.52233	0.601744	0.626724
1.49074	0.99636	6.78441
1.48185	1.07105	2.44006
1.52626	0.700961	0.672232
1.52857	0.915391	1.811
1.4492	0.998237	4.70229
1.83322	0.864219	0.382996
1.80218	0.623802	3.45949
1.22468	0.914322	1.05806
1.65912	0.961893	1.85699
1.67353	0.592135	1.61103
1.48472	0.990121	7.85379
2.01062	1.02039	0.205462
1.64292	0.603848	2.42411
2.35477	0.636396	0.212323
1.39505	0.952003	0.630138
1.24394	0.846912	0.934605
1.45507	0.983691	4.13083
1.98219	0.612784	1.50916
1.45238	1.04466	4.18443
1.62919	0.64406	2.61048
1.38712	1.02402	1.28632
2.0256	1.00146	0.511368
1.61637	0.577894	0.828961
2.03227	0.61468	1.0383
1.84959	0.95324	0.579777
1.48058	1.02723	4.96233
1.4752	0.521765	0.280145
1.43588	0.834067	0.505252
1.32421	0.6808	0.543421
1.31973	0.926964	0.377785
1.80663	0.671666	2.58006
2.05229	0.661784	2.76215
1.80945	0.525182	0.189868
1.64674	0.787148	0.437265
1.40972	1.06361	1.81414
1.94898	0.671975	2.30702
1.80362	0.733783	0.348443
1.7848	0.694068	2.06834
1.61669	0.704858	1.29537
1.40963	1.04387	1.95221
1.8148	0.6434	5.22678
1.28793	0.843018	0.54704
1.6476	0.617792	3.48504
1.62454	0.657721	3.29841
1.49835	0.986588	8.92339
1.57132	0.932881	1.03155
1.6427	0.727203	0.2493
1.58248	0.967467	2.79931
1.65271	0.618462	3.71432
1.49309	1.02669	4.29556
1.65794	0.945791	1.14965
1.30704	0.728238	0.738394
1.62751	0.902949	0.425283
2.03117	0.660333	3.41822
1.67405	0.584935	1.30069
1.96601	0.702696	0.77413
1.7581	0.583713	1.56274
1.62166	0.967442	2.01858
1.62082	1.00884	1.7816
1.70326	0.6669	3.80663
1.74193	0.680307	2.49845
1.68203	0.571419	1.38825
1.59072	0.968046	1.99366
1.64963	0.784265	0.57085
1.52498	1.02225	4.88258
1.72522	0.800651	0.168451
1.83219	0.664774	4.34475
1.4809	0.516749	0.171209
1.59046	0.966317	2.08604
1.90816	0.655311	4.77914
1.45324	1.09371	1.73895
1.37767	0.951804	0.671839
1.49302	0.905136	1.33731
2.41864	0.987164	0.148334
1.87085	0.620696	4.10612
1.51357	0.969165	5.89224
1.39217	0.911424	0.27157
1.82427	0.654283	4.77859
1.94033	0.664803	3.79184
1.55933	0.943538	2.67006
1.64604	0.681839	2.23391
1.83651	0.656941	5.59349
1.50515	0.922131	1.3422
1.98403	0.65772	3.60745
1.51704	0.994991	5.132
1.84074	0.642512	5.47624
1.70287	0.635142	4.43833
1.70611	0.64538	3.51835
1.90353	0.652335	4.62254
1.52915	0.60165	0.646235
1.85445	0.675213	2.97309
1.47933	0.997644	6.85625
1.53377	0.608988	0.595994
1.38012	1.07645	0.427248
1.48776	0.734669	1.17908
1.97174	0.675037	3.45082
1.89394	0.651675	4.86619
1.74244	0.649984	4.37552
1.67955	1.01042	0.929481
1.52584	0.624148	0.679391
1.56632	0.710262	0.451711
1.50443	0.966566	5.31207
1.60984	0.694819	1.17277
1.56358	0.896585	0.814705
1.66747	0.59239	1.76391
1.85133	0.665009	3.30785
1.41916	1.01926	2.22164
1.33924	1.08034	0.256413
2.05217	0.610002	0.8026
1.90715	0.642113	3.46623
1.54172	0.835172	0.121266
1.24308	0.776357	0.272521
1.77267	0.596257	1.95093
1.98061	0.646755	3.72767
2.24857	0.657314	0.585373
1.71973	0.644203	3.03574
1.54839	0.999427	4.60417
1.95265	0.606131	1.30722
1.98837	0.662957	2.472
1.70542	0.937851	0.74078
1.63679	0.627083	2.94791
1.57298	1.04761	1.02773
1.58204	1.00182	2.06591
1.63183	0.97259	2.18844
1.50045	0.53681	0.456145
1.48225	1.02732	4.87128
1.54069	0.6038	0.803558
1.52993	0.687678	0.93108
1.81852	0.811276	0.144292
1.45948	0.846672	0.497102
1.45482	1.0293	5.48023
1.82761	0.617289	3.96414
1.7994	0.610118	2.06958
1.93491	0.649796	3.71228
1.7561	0.875977	0.190377
1.76434	0.610537	3.29176
1.93392	0.655905	3.55248
2.22572	0.751809	0.210412
1.85737	0.661625	3.53688
1.4379	0.94911	1.30179
1.5144	0.566158	0.244721
1.4988	1.03647	4.6178
2.37956	0.647111	0.25978
1.8085	0.647483	4.07168
1.94912	0.727944	0.586073
1.23185	0.872628	0.981891
1.55301	0.585517	1.12203
1.50816	0.930977	2.80985
1.9983	0.644252	4.35393
1.47287	1.00444	7.44166
1.56703	0.982455	3.71581
1.41071	1.03425	1.43693
1.52028	0.960984	5.42732
1.827	0.611293	2.29974
2.49934	0.632814	0.373882
1.39386	1.00201	1.0614
2.20739	0.63568	1.01668
1.42303	0.924524	0.846632
1.65072	0.61282	2.49318
1.80955	0.643195	5.3597
1.21902	0.854046	0.952494
1.71481	0.696744	1.48244
2.23013	0.956694	0.242561
1.91488	0.615243	2.04917
1.84539	0.607357	2.17772
1.54009	1.05691	1.29514
2.03011	0.614827	1.05543
2.10467	0.670946	1.13971
1.61734	1.02179	1.5862
1.4717	0.938049	2.348
1.31863	0.789227	0.533154
1.727	0.653892	3.35115
1.47827	1.07756	1.63946
1.98265	0.674557	2.69075
1.60227	0.611128	1.68037
1.83624	0.684596	1.77436
1.62485	0.673717	2.82744
2.08511	0.685637	0.994489
1.69886	0.64755	3.07731
1.64466	0.635409	2.96465
1.91141	0.700752	1.22698
1.70827	0.57248	1.03655
1.78785	0.690653	2.40748
1.24741	0.836327	0.908501
1.85678	0.675877	2.63863
2.70766	0.620598	0.0894021
1.79841	0.649986	3.70716
1.50868	1.04634	2.53685
1.65831	0.682291	2.69072
1.64421	0.628826	2.89236
1.75256	0.639166	4.10083
1.80902	0.628587	4.01092
1.69085	0.671096	3.21787
1.73367	0.720076	0.593977
1.87892	0.639618	5.41097
2.01954	0.634394	2.76075
2.69695	0.675093	0.180122
1.67196	0.801078	0.559197
1.52808	0.925207	2.44296
1.47919	1.05416	4.22805
1.99298	0.987091	0.424971
1.93346	0.634031	3.28776
1.90981	0.616687	2.22989
1.48522	1.09924	1.00753
2.01574	0.666059	2.42565
1.87283	0.64056	5.46841
2.23588	0.617344	0.517687
1.50363	0.708934	0.38854
1.61539	0.617217	2.65019
2.20912	0.649109	1.39054
1.41775	0.771365	0.372163
1.48603	0.991381	7.61834
1.8646	0.657987	4.25192
1.47486	1.0247	5.28202
1.83219	0.67832	2.39788
1.97036	0.691369	1.18692
1.57941	0.974109	2.58455
1.46509	0.964892	4.05498
1.85874	1.01902	0.463971
1.44008	1.04938	2.78415
1.80996	0.682461	1.48043
1.64344	0.67876	2.53439
1.325	0.928908	0.41151
1.50238	0.996332	6.65779
1.85024	0.677708	2.71975
1.49111	1.06197	3.20087
1.49107	1.01734	6.6959
1.58236	1.01222	2.46829
1.94038	0.691215	1.21398
1.67092	1.00193	0.832473
1.68714	1.02384	0.262415
1.77704	0.656225	3.57587
1.51837	0.929022	3.04409
1.90258	0.657197	5.08641
1.31367	0.886845	0.184572
1.78368	0.760881	0.200532
1.62386	0.96684	1.97247
2.04315	0.655983	4.79042
1.68015	0.657682	3.43072
1.9481	0.646359	4.12726
1.55109	0.915437	0.765663
1.98118	0.654486	3.93244
1.90541	0.695223	0.993783
1.5347	0.952878	2.99266
1.51192	0.987896	7.45604
2.0437	0.634371	1.87579
1.56464	0.992857	5.01661
1.64897	0.981775	1.99135
1.49563	1.01604	6.11808
1.56719	0.947139	2.09037
1.52329	1.00647	8.61913
1.75005	0.576876	1.25323
1.81985	0.660611	4.6118
1.74948	0.625692	4.24356
1.8397	0.643823	5.30073
2.026	0.703042	0.474695
1.41541	0.776321	0.323941
1.80415	0.668033	3.07227
1.53727	0.975434	5.2657
1.49932	0.980033	7.76853
1.82546	0.657878	5.13272
2.00696	0.684937	0.940327
1.28279	0.976711	0.382272
1.52077	0.972555	6.41425
1.51136	0.966456	5.18033
2.0713	0.670349	1.701
1.55938	0.676523	1.35601
1.46262	1.02487	5.3863
1.3841	0.867844	0.438027
1.42346	1.01715	2.68106
1.89265	0.678919	2.39267
1.43626	1.04823	2.79395
1.97227	0.642876	4.24637
1.54393	1.04292	1.60503
1.46006	0.966557	3.49232
1.99066	0.667967	2.91008
1.53746	0.966236	4.49381
1.52224	1.03096	4.36126
1.9356	0.649857	3.73216
1.79269	0.635616	6.13486
1.51624	1.04976	3.05185
1.47168	0.560539	0.219098
1.76328	1.05052	0.20921
1.9999	0.664024	2.66754
2.14672	0.669681	1.29287
1.52413	0.816826	0.631445
1.61993	0.63826	2.72704
1.65043	0.601816	2.75163
1.74687	0.620164	3.40546
1.74233	0.68025	2.48857
1.62759	0.969969	2.18836
1.4615	0.959596	3.16123
2.17788	0.637461	1.0715
1.458	0.893266	0.568607
1.63469	0.663473	3.10204
1.73129	0.674784	2.71397
1.88363	0.631473	4.8897
1.91306	0.755111	0.21285
1.44476	0.918474	0.95032
1.53636	0.968569	4.19586
1.90559	0.705143	1.08645
1.66289	0.668613	2.88493
1.57484	0.612928	1.15103
1.57304	0.981465	3.21202
1.23487	1.05168	0.364727
1.69263	0.747696	0.550367
2.11137	0.643054	2.33212
1.3136	0.84234	0.350044
1.46665	0.948918	2.67706
1.47816	0.953578	4.13202
1.80201	0.626713	3.60497
1.86666	0.665651	4.13084
1.40512	1.0528	1.33692
1.76293	0.76995	0.44943
1.65143	0.655284	2.38117
1.46589	0.60407	0.801259
1.75347	0.627382	4.55356
1.70172	0.620756	4.09131
2.04604	0.665452	2.0904
1.73059	0.721699	0.505449
1.86726	0.641469	5.92107
1.67874	0.867858	0.220539
1.68943	0.564236	0.740637
1.47834	0.944506	3.17568
1.46958	0.969767	5.48594
2.19547	0.678194	0.572464
1.28104	0.906663	1.20975
1.81015	0.685746	1.75456
1.39882	1.00514	0.848458
1.35902	0.654587	0.278058
1.36967	0.91672	0.307918
1.57501	0.658057	1.56794
1.30092	1.02496	0.199217
1.85932	0.614406	3.31716
1.53765	0.980737	6.02341
1.71722	0.665558	3.16711
1.41282	1.07512	1.42352
1.50214	0.974735	9.17004
1.86866	0.645137	5.85876
1.4708	1.02829	6.01337
1.47403	0.987531	6.51164
1.79666	0.619411	3.6903
2.14209	0.689648	0.513719
2.20774	0.614773	0.350759
1.74258	0.669409	2.47292
1.52394	0.961556	6.15081
1.86725	0.614414	3.36076
1.40823	1.04906	1.77655
1.85838	0.651687	4.84409
1.69823	0.946249	0.593963
1.92259	0.631023	3.41103
1.81867	0.667278	3.35615
1.96459	0.674142	2.48618
1.53405	0.680389	0.685759
1.55716	0.692123	0.574074
1.99406	0.628589	3.57688
1.29024	0.776406	0.641609
1.88587	0.978006	0.646522
1.55093	0.979243	4.7301
1.35801	0.94993	0.765629
1.83649	0.606771	1.92691
1.87528	0.996317	0.526536
2.01055	0.644276	5.25163
1.52157	0.9724	6.23257
1.53097	0.723644	0.2953
1.57753	0.610943	0.911349
1.92664	0.700915	1.13401
1.23676	0.996523	0.562877
1.69133	0.58272	1.46799
1.47785	0.732194	0.745352
1.59735	0.999369	1.43312
1.94094	0.677321	2.66886
1.83371	0.66958	3.34916
1.27563	0.771434	0.554671
1.62043	1.02207	1.429
1.47538	0.992233	6.90738
1.70189	0.660788	3.25418
2.50687	0.633549	0.371905
1.32182	0.708526	0.313666
1.75252	0.623574	4.87713
1.76731	0.87983	0.33721
1.63292	0.655329	3.98891
1.53442	0.938923	2.87735
1.69362	0.638599	4.17971
1.48732	0.685875	0.747879
1.63796	0.720476	0.330232
1.34247	0.826297	0.294193
2.28785	0.627492	0.417249
1.89554	0.652246	4.8423
1.37625	0.868616	0.420779
1.7349	0.654901	4.30805
1.83055	0.699796	0.837094
1.57903	0.975855	2.59857
1.90631	0.621915	3.57791
1.55354	0.987159	4.41955
1.31025	0.938992	0.46262
1.62938	0.668377	2.98842
1.40056	1.06726	0.973397
2.38596	0.589069	0.188763
1.84269	0.646021	5.22893
1.48347	0.911171	1.23344
1.49033	0.984831	8.05373
1.94143	0.649583	3.82741
1.32938	0.935818	0.915085
1.4623	1.13887	0.252053
1.42681	0.998568	1.50752
2.03526	0.829657	0.271016
1.49535	1.07659	1.58447
1.61081	0.987994	3.76244
1.87311	0.663596	3.83948
1.75199	0.657024	4.46285
2.1971	0.879726	0.145265
2.15545	0.654276	2.16779
1.76813	0.669856	2.86845
1.45971	0.996627	5.74999
1.22598	0.727413	0.657994
1.93893	0.64629	4.24088
1.49782	1.07629	1.643
1.4308	1.11191	1.24538
1.51499	1.00937	6.8144
1.43819	1.11297	0.964277
1.29286	0.784915	0.479777
1.55833	0.626364	1.12963
1.62231	1.00229	2.20404
2.12303	0.668179	1.3605
2.39071	0.767947	0.180768
1.45443	1.01308	6.11096
1.45271	0.975502	3.86538
1.81322	0.623383	2.94224
2.15642	0.633999	0.971503
1.47862	0.953241	4.14426
1.64239	0.676678	2.73077
1.41912	1.02428	1.88797
1.53699	1.00502	6.57844
1.61404	0.63007	2.35096
1.72896	0.71058	1.20522
1.34237	0.924409	0.468894
2.77993	0.526047	0.163919
2.10044	0.678372	1.03231
2.13128	0.637569	1.67698
1.74686	0.696226	1.67693
1.46637	0.991129	5.90142
1.2379	0.797208	0.511138
2.05263	0.630103	1.78115
1.46037	1.03777	4.95856
1.82405	0.611416	2.27765
1.70285	0.802878	0.326279
1.90273	0.601905	1.69058
1.96247	0.650892	3.96975
1.67365	0.626969	3.11574
1.97854	0.605978	1.30586
1.65153	0.610748	1.85549
1.65064	0.666322	2.80756
1.47116	0.775717	0.535847
1.63076	1.00398	2.02015
1.51842	0.660163	0.795748
2.11106	0.638688	1.92386
1.58989	0.774287	0.454138
1.89601	0.639816	3.93538
1.63623	0.659476	3.40178
1.33271	1.10325	0.26168
1.61657	0.994757	1.95605
1.73379	0.720976	0.56586
1.48315	0.993419	6.99057
1.69888	1.04006	0.472673
1.47206	0.987779	6.17352
1.49414	1.07622	1.62593
2.56052	0.902425	0.11337
2.21388	0.986064	0.181193
1.83946	0.647294	4.85124
1.73994	0.692829	2.26701
1.33126	0.646394	0.108377
1.50458	0.668913	0.617002
1.6613	1.02107	0.724162
1.50333	1.00353	7.84774
1.91376	0.681554	2.51239
1.45063	0.936284	2.32888
1.74434	0.645744	4.23415
1.64224	1.06564	0.120475
1.69526	0.602256	2.2559
1.49043	1.0454	3.48595
2.68214	0.669536	0.201286
2.00685	0.635623	2.73821
1.22302	1.01545	0.741315
1.83809	0.67908	2.32384
1.63549	0.977683	1.68711
1.317	0.901952	0.944225
1.22491	0.750546	0.287126
2.00986	0.640066	4.39679
1.91767	0.803539	0.396555
1.49158	0.921856	2.31835
2.12048	1.00276	0.2495
1.46994	0.973644	6.05137
1.48975	1.01007	6.70382
1.89371	0.620936	3.48568
1.66271	1.05376	0.401529
1.51816	1.02167	5.06306
1.50527	1.01502	4.81213
1.77117	0.628773	4.72208
1.70323	0.642467	4.11778
1.71319	0.625173	3.99427
1.80149	0.727321	0.88513
1.48609	1.02033	6.72749
1.85822	0.640547	5.75078
1.53406	1.01015	5.64954
2.92572	0.737791	0.108421
1.66424	0.618944	3.93074
1.74657	0.773381	0.498849
1.23855	0.915762	1.0777
1.86118	0.962995	0.261813
1.52858	1.09726	0.317337
1.64986	0.642482	3.6093
1.99218	0.668631	2.934
1.53996	0.948713	2.95354
1.72619	0.963764	0.158213
2.80131	0.57883	0.204641
1.69743	0.620368	3.45043
1.48876	0.990732	7.95706
2.06708	0.637457	2.05036
1.90114	0.619516	3.02993
1.96323	0.604088	1.44512
1.58396	0.583108	0.704561
2.12382	0.645423	1.69253
1.90739	0.666445	3.34301
1.70809	0.647182	3.24347
2.16158	0.653898	1.72246
1.55503	0.976937	4.1984
1.88753	0.696875	1.39225
1.79146	0.597163	2.09373
1.59427	0.979495	2.71776
1.6807	0.859055	0.144248
1.58768	0.642053	2.2745
1.51901	1.06177	1.43571
1.5314	1.01958	4.75397
1.97517	0.657766	3.95929
2.01707	0.665149	2.58876
1.43811	1.06274	2.45183
1.2645	0.572329	0.216695
1.46349	1.05165	3.74721
1.49781	0.773183	0.30696
1.27987	0.852891	0.309036
1.93678	0.629258	2.47497
1.55287	0.961845	4.71989
1.78131	0.792441	0.149855
1.64588	0.674963	2.70977
1.63787	0.596771	1.56571
1.8848	0.61222	2.95653
1.62308	1.01011	1.7047
1.59311	0.831354	0.87904
1.57239	0.656005	1.72958
1.78909	0.51921	0.203342
1.55345	1.03328	3.22346
1.97644	0.675676	3.45656
1.67023	0.685719	2.62354
1.2234	0.893351	1.01359
1.54614	0.971717	4.22713
2.00299	0.645225	4.39353
1.68928	0.52189	0.223096
1.59213	0.94138	1.66302
2.77931	0.911103	0.118544
2.02138	0.929473	0.134518
1.61811	0.966543	1.8371
1.93239	0.689547	2.05269
1.91962	0.650505	3.34786
1.52068	0.744131	0.466074
1.65999	0.656541	2.95961
1.61451	0.710636	1.16569
1.32415	1.04649	0.253256
1.85657	0.651471	4.85782
1.97318	0.636301	3.64132
1.56831	0.576269	0.524934
1.87137	0.627698	4.2834
2.15753	0.64412	1.36269
1.54374	0.926821	2.2881
1.50337	1.01	5.98335
1.54267	0.938608	2.84523
1.48741	1.07424	2.04097
1.61202	0.747632	0.577779
1.73378	0.615797	2.99308
1.95762	0.655289	4.05701
1.92606	0.636648	3.41733
1.84947	0.805136	0.224757
1.81918	0.656546	4.2145
1.50403	1.04168	3.93482
1.45976	0.893514	0.558985
2.80979	0.553605	0.18189
1.50562	0.806499	0.529585
1.93792	0.644383	4.49672
1.87016	0.993277	0.583837
1.52238	0.805083	0.804889
1.50382	0.983887	8.64024
2.29127	0.633412	0.617012
1.63697	0.672053	2.96595
1.51231	0.975281	8.74163
1.2593	1.01521	0.610338
2.0065	0.636264	2.8233
1.99113	0.625039	3.81616
1.49355	0.973995	6.87208
1.29189	0.909008	0.835783
2.37417	0.596877	0.300437
1.56097	0.976671	3.76658
1.52467	0.982824	5.83879
1.7205	0.634801	2.49354
1.81056	0.627464	3.85263
1.49323	0.955308	4.365
1.296	0.732307	0.462663
1.46066	0.678964	0.33355
1.65655	0.618205	3.86261
1.89485	0.623396	3.85864
1.67004	0.610114	2.66175
1.46747	0.932389	2.2043
1.98377	0.599282	0.997137
1.29804	1.05402	0.551783
1.79334	0.650808	3.80718
1.50593	0.977444	9.43183
1.60616	0.697714	1.0027
2.13625	0.636271	1.68899
1.95422	0.651462	3.87645
1.61432	0.645782	2.46555
2.8696	0.862379	0.133676
1.22054	1.0547	0.65027
1.90439	0.867565	0.296183
1.58514	0.918351	0.685015
2.17788	0.659663	0.932662
1.46895	0.960831	4.07399
2.18114	0.63362	0.751827
1.5822	0.987954	4.75534
1.27947	0.822891	0.325644
1.8468	0.972339	0.307367
1.54918	0.976677	4.60052
1.73414	0.591664	1.58904
1.39249	0.760877	0.652479
1.58275	1.01858	2.63421
2.5328	0.679317	0.119431
1.7238	0.547391	0.389357
1.49691	1.08178	1.16878
1.53303	0.948391	3.60514
1.44795	0.982109	3.96275
1.44969	1.04919	3.21596
1.69804	0.748467	0.328583
1.41086	1.07242	1.54457
2.26976	0.805822	0.131584
2.21254	0.613564	0.338472
1.89221	0.643307	4.12248
1.70791	0.616182	2.98504
2.15698	0.670365	1.1641
1.56287	1.04432	1.72611
1.52008	1.00817	7.88188
1.78538	0.640196	4.94111
1.89602	0.664783	3.8657
1.6529	0.642775	3.51793
1.9966	0.634768	3.13798
2.03742	0.674562	1.48853
1.83897	0.714295	0.737928
1.4204	1.02555	1.83121
1.8052	0.672667	2.63817
1.75389	0.724597	0.56726
1.45867	0.863555	0.558173
1.72988	0.59345	2.04353
2.25415	0.648125	0.847447
1.77086	0.590494	1.47059
1.80871	0.626159	3.5859
1.70978	0.664133	3.29971
1.68416	0.644358	4.03859
1.89855	0.703514	1.10438
2.3755	0.618721	0.156485
1.90558	0.662717	4.04923
1.90369	0.622384	3.73177
1.88799	0.653966	4.84401
1.69105	0.712436	1.014
1.52005	0.667713	0.919445
1.95238	0.842966	0.340198
1.74847	0.610104	3.1852
1.63129	0.663411	3.13395
1.53031	0.975212	5.83787
1.97341	0.683552	2.21358
2.23695	0.626437	0.430155
1.82363	0.680182	1.97932
1.66641	0.541122	0.343118
1.79998	0.618892	3.69833
1.2238	0.958972	1.2368
1.61527	1.04599	1.20135
1.50943	1.09461	0.605408
1.79382	0.639356	5.85782
1.86067	0.980889	0.357513
2.16895	0.628845	0.772747
2.0658	0.635849	2.00732
1.39264	0.836795	0.334601
1.86768	0.646388	5.64667
1.43621	0.57228	0.193003
1.68153	0.645061	3.6844
1.84835	0.870135	0.405622
1.52604	1.02427	4.47683
1.77114	0.607333	2.59699
1.47844	0.954182	4.18459
1.48844	1.02392	5.45884
2.33662	0.722609	0.273638
1.51945	0.972816	6.73197
1.47816	1.03489	6.04806
1.50768	0.930423	2.91072
1.56806	0.896876	0.765492
1.6559	0.675533	2.55417
1.49677	0.978691	7.49265
2.24365	0.654158	0.64508
1.75915	0.659081	4.17736
1.48455	1.06574	2.67786
1.43874	1.0848	1.24028
1.23415	0.919941	1.06425
1.82771	0.591935	1.28284
1.95573	0.644822	4.14233
1.32025	0.802748	0.543193
1.77842	0.651513	4.14691
1.89344	0.620991	3.49699
1.79059	0.692054	2.49787
1.44973	1.08477	1.11317
1.66195	0.689283	2.17235
2.06615	0.621193	2.4039
1.63819	0.950624	0.90555
1.51039	1.02157	5.10954
1.86145	0.654585	4.76133
1.87852	0.631145	4.6285
1.66831	1.0308	1.18362
2.46111	0.606841	0.199695
1.66176	0.620726	3.52128
1.75134	0.687254	1.54632
1.52615	0.964346	5.4329
1.81746	0.622602	2.90445
1.75196	0.599825	2.40507
1.73662	0.658608	4.19984
1.31836	0.806778	0.642091
1.67298	1.06195	0.194962
1.86399	0.623767	4.48586
1.70743	0.644311	3.6252
1.98489	0.607648	1.15929
1.51903	0.600483	0.675744
1.7982	0.646163	4.32205
1.47934	1.02531	5.1226
1.59349	0.645333	2.19579
2.4977	0.761498	0.148357
1.65056	0.620724	3.35202
1.78618	0.664082	2.87475
1.82866	0.781544	0.539812
1.90842	0.612574	2.01696
1.8669	0.648767	5.104
2.03453	0.942605	0.369152
1.5855	0.978493	2.68497
1.64291	0.576577	0.878328
1.36202	0.901724	0.383871
1.22064	0.935677	0.69361
1.92371	0.982943	0.574746
1.51102	1.07063	1.26576
1.91728	0.624318	3.87725
1.98814	0.617281	2.59253
1.76719	0.596947	2.27792
1.67339	0.558308	0.648798
1.51744	0.918703	1.89731
1.654	0.562166	0.912682
1.59544	1.00125	1.44536
1.28581	0.885982	0.488071
1.44148	1.10129	0.577025
1.62674	0.954372	1.32288
1.52638	0.947991	4.1579
1.48181	0.938001	2.65762
1.36943	1.02875	0.971188
1.85733	0.64633	5.6234
2.06817	1.02649	0.326588
1.77398	0.624367	3.81116
1.91057	0.608802	1.77173
1.78771	0.686719	2.21429
1.56902	1.04465	1.42663
1.44398	0.988188	2.67555
1.5835	0.94837	1.24244
1.50135	0.676225	0.950263
1.89848	0.631051	5.31355
1.24912	0.801842	0.551246
1.62948	0.658863	3.58569
1.7067	0.572329	1.12915
1.84279	0.634849	4.7998
1.80608	0.72513	0.755727
2.08039	0.62822	1.44273
1.45722	1.09159	2.01698
1.48696	0.956259	4.9099
1.70913	0.655474	3.79373
1.22318	0.851669	0.981148
1.49596	0.961604	5.05297
1.33849	0.663801	0.458548
1.8106	0.991403	0.370094
1.78574	0.974148	0.343592
1.50103	0.899533	1.27603
1.75314	0.630311	4.18182
2.03325	0.628412	2.0836
2.44974	0.842141	0.0773037
1.27002	0.873396	0.578695
1.49981	1.02995	4.16372
1.59519	0.592751	0.656898
1.52238	0.981021	6.572
1.31448	1.06567	0.347521
1.69263	0.632937	3.54357
2.00146	0.697724	0.513404
1.9289	0.621603	3.05395
1.73284	0.645929	3.80402
2.32758	0.98477	0.383895
1.5878	1.02132	1.84509
1.87089	0.68795	1.92877
1.52364	0.940879	3.09794
1.48906	0.937849	2.83915
1.92852	0.632944	3.23178
1.53166	0.647428	0.982355
2.03792	0.692266	0.617341
1.89112	0.954229	0.460187
1.84348	0.641533	5.64761
2.25114	0.803568	0.187754
1.89024	1.04273	0.246713
1.7689	0.636324	3.57127
1.4222	1.0706	2.02673
1.37651	0.833434	0.20842
1.6667	1.0097	0.799868
1.58063	0.997286	3.20087
1.79092	0.64632	4.30369
1.60622	0.649574	1.49542
1.47991	1.02331	5.54346
1.62672	0.640165	2.41368
1.3432	0.844338	0.633022
1.87294	0.595541	1.14273
1.98759	0.688126	1.52275
1.49903	0.927966	2.63312
1.75533	0.623012	5.0325
1.24887	1.03475	0.508913
1.87404	0.664147	3.91093
1.34538	1.04078	0.518776
1.55833	0.997053	4.00618
1.58077	1.06498	1.04023
1.71836	0.697998	1.24506
1.6665	0.63888	3.28042
1.87608	0.681579	2.3953
1.98151	0.650649	3.39858
1.52154	1.02331	4.76313
1.84609	0.635155	4.94791
1.65494	0.669579	2.7481
1.63947	0.593084	1.31544
1.47764	0.984358	6.16586
1.57734	0.582613	0.687102
2.05424	0.647102	3.28604
1.88645	0.6694	3.95538
1.4574	0.982759	4.35325
1.45244	1.02473	5.4535
2.10714	0.607408	0.410997
2.10983	0.716557	0.321876
1.56881	0.715906	0.530853
1.43305	1.00041	1.68506
1.54529	0.992515	4.45669
1.40514	0.809751	0.307655
1.26179	0.906371	0.959116
1.81502	1.07829	0.172481
1.6256	0.675124	2.82391
1.81492	0.686262	1.82748
1.78411	1.03031	0.233084
2.08825	0.830002	0.287737
1.68262	0.939363	0.482065
1.83754	0.638604	4.87073
1.57354	0.596816	0.776245
1.40774	1.05042	1.61161
1.56841	1.02576	2.10848
1.81898	0.69314	1.36562
1.8683	0.691571	1.65812
1.75303	0.896085	0.210529
1.5757	0.990181	5.26246
1.50197	0.968282	5.84946
1.78126	0.566426	0.782461
1.48677	0.970973	5.54619
2.06885	0.653407	2.9927
1.98246	0.685585	2.12042
1.66696	1.02371	0.710537
1.55379	0.935652	1.88534
1.54461	1.06701	0.673789
1.74767	0.656008	4.74439
2.05341	0.769054	0.330483
1.37578	0.967291	0.873424
1.85693	0.614419	3.30342
1.59079	1.07051	0.529362
1.74866	0.618062	2.94634
1.54279	0.97468	4.67899
2.15359	0.65376	2.16463
1.61207	0.58246	1.35746
2.93095	0.650044	0.163101
1.86178	0.621815	4.3835
1.35136	1.10265	0.304675
1.45113	0.968491	2.40157
1.83458	0.678496	2.40417
1.37324	0.943058	0.598656
1.48512	0.96162	5.85898
1.42999	0.892062	0.528733
1.8886	0.618294	3.37876
1.4875	0.987801	8.95486
1.2802	0.817511	0.342158
1.37588	0.643371	0.154744
1.67248	0.681055	2.8215
1.65096	0.683931	2.11996
1.53816	0.592755	1.21681
1.99778	0.944853	0.111078
1.50684	1.02236	4.91734
1.69174	0.690531	1.69357
1.88076	0.629721	4.40327
1.42226	1.04764	2.72956
1.37269	0.637068	0.472716
1.42913	1.007	2.88657
1.8507	0.674602	3.36762
2.0167	0.64373	5.00032
1.62403	0.644453	2.66847
1.53313	1.0045	6.8491
1.52471	0.966241	5.05439
1.67163	0.673101	2.65321
1.59273	0.652502	1.62662
1.3889	0.634009	0.347783
1.47315	0.973372	5.93907
1.84374	0.65704	5.29037
2.16498	0.753167	0.142588
1.79248	0.63096	3.80959
1.59616	0.97309	2.31975
1.2905	0.93107	0.562717
2.24398	0.620456	0.538691
1.75492	0.623865	5.12948
1.96681	0.647888	4.033
1.71802	0.594294	2.28991
1.59123	0.89603	1.0709
1.47363	1.01399	8.33639
1.36165	1.11231	0.627655
1.79412	0.626216	3.56469
1.57733	0.997037	3.62792
1.89257	0.638058	4.51879
1.96407	0.700919	0.973671
1.36592	1.0643	0.303432
2.08363	0.794311	0.153542
1.48375	0.959166	5.27594
1.74936	0.589064	1.50798
1.58218	0.885164	0.879367
1.44338	1.00751	4.12235
1.38191	0.912136	0.217111
1.65589	0.581146	0.851525
1.51442	1.04341	2.62282
1.72953	0.706029	1.30715
2.1392	0.668714	1.31932
1.68883	0.691572	1.59042
2.2569	0.744203	0.178476
1.35334	0.957847	0.426701
1.44106	1.08249	1.43996
1.57983	1.02288	2.2326
1.54306	0.937895	2.83839
2.00857	0.636405	2.78739
2.08517	0.646255	2.57944
1.71356	0.647585	3.26238
1.5141	0.928199	2.92002
1.85614	0.621179	4.3512
1.47978	0.996708	6.8679
1.31777	0.802939	0.524022
1.54703	1.00438	5.14482
1.45931	0.931159	2.01682
2.08959	0.661839	1.75609
1.52781	0.955466	3.00134
1.57045	0.973444	3.1644
2.11811	0.841448	0.112192
1.46959	1.07141	2.15491
1.27714	0.998593	1.18505
1.90082	0.649857	4.39124
2.32539	0.723309	0.208795
2.13752	0.670409	1.18334
1.65732	0.690746	1.95789
1.28144	1.05327	0.885962
1.85921	0.668732	4.16725
1.5874	0.675526	1.50819
2.3955	0.615047	0.202222
1.74493	0.624803	3.79884
1.25277	0.856961	1.00345
1.51965	1.03715	3.09407
1.87994	0.838994	0.147
1.60785	0.939333	1.38582
1.71024	0.666877	3.46501
1.91968	0.632011	3.51321
1.45454	1.08088	1.48783
1.89192	0.740106	0.207169
1.99072	0.669543	2.88046
1.76167	0.636993	3.55537
1.9615	0.62067	2.66265
1.44769	1.06409	3.22039
1.72394	0.593726	2.48004
1.53267	0.999774	5.59279
1.46947	0.971884	5.74944
1.35161	0.769604	0.581995
1.30362	0.894663	0.51866
1.51425	0.952406	3.65456
1.78228	0.73657	0.468518
1.32375	1.03725	0.326374
1.80952	0.626984	3.73864
1.38146	1.00538	1.23896
1.63071	0.604631	1.87328
1.97272	0.645566	4.16698
1.57846	0.692585	0.825562
1.31125	0.535228	0.117337
1.45937	0.94152	1.95901
2.14122	0.768894	0.0954751
2.38008	0.62924	0.315851
1.56663	0.995255	4.56979
1.57999	0.909574	1.43378
1.22342	0.875133	1.05252
1.98446	0.620168	3.01372
1.37945	0.850588	0.4191
1.76925	0.69901	1.61205
1.24291	0.695438	0.352796
1.81037	0.623011	3.12851
1.48758	0.935059	2.71006
1.75104	0.751484	0.180088
1.31292	1.08183	0.218061
1.9811	0.626127	3.59816
1.58589	0.885731	0.723288
1.54166	1.03196	2.48075
1.49677	1.00322	7.41268
1.90012	0.689324	2.02142
1.48543	1.05638	4.05754
1.56358	0.966508	3.93359
1.6365	0.973095	1.8627
1.70045	0.60612	2.91426
1.80999	0.647186	4.15997
1.5319	1.03232	3.55258
2.09791	0.645465	3.14267
1.76429	0.62631	4.8355
1.23744	0.926127	1.04169
1.953	0.658742	3.89279
2.59802	0.827342	0.0908884
2.10894	0.610132	0.52058
1.44795	1.03349	4.08466
1.84148	0.764158	0.300097
1.47941	0.903618	0.928623
2.79463	0.750882	0.150143
1.72275	0.63044	3.82778
1.48861	1.01558	6.9486
1.8146	0.583742	1.01817
1.76876	0.749118	0.437512
1.99219	0.632303	3.58871
2.09755	0.644071	3.18554
1.74504	0.661995	3.88057
1.44154	0.943226	0.874466
1.45668	0.983239	4.27142
1.26936	0.958955	0.869966
1.79033	0.67256	3.58158
1.51351	1.02983	4.11819
1.65808	0.640667	3.40042
1.26159	1.05139	0.604085
1.77751	0.66221	2.46653
1.27725	0.728545	1.1948
1.86863	0.877804	0.368275
2.73523	0.67084	0.108247
1.25921	0.914439	1.08685
1.74711	0.920332	0.240857
1.90426	0.623477	4.01131
1.74818	0.910283	0.405379
2.71602	0.968467	0.153419
1.93718	0.639913	4.23421
1.40303	1.09652	0.800192
1.47166	0.693691	0.548997
1.67427	1.03356	0.929303
1.36895	0.951923	0.770961
1.85897	1.02387	0.580226
1.42465	1.05713	2.18147
1.6178	0.653584	2.36217
2.16727	0.679314	0.721329
1.56756	0.569885	0.594851
1.56484	1.04266	1.63787
1.78171	0.616917	3.02356
1.69996	0.645124	3.6764
1.45419	1.00146	5.76094
1.63627	0.973668	1.87725
1.76391	0.645526	4.40948
1.86092	0.654926	4.78107
1.5052	0.911215	1.12238
1.69266	0.545484	0.212712
1.86982	0.682849	2.4214
1.94333	0.657532	3.81219
1.8903	0.693101	1.7094
1.83109	0.632752	4.14795
1.83061	0.661942	5.11383
2.01499	0.649873	3.46593
1.9489	0.608018	1.32471
1.53065	1.01918	4.77337
1.91391	0.682023	2.48704
1.42072	1.09059	0.828106
2.10612	0.657151	1.82009
1.53834	1.03021	2.97418
2.15309	0.660545	1.5113
1.92796	0.626433	3.22207
1.27578	0.722289	0.661669
1.60212	0.646644	2.05291
1.29319	0.72012	0.543236
1.62088	0.616537	2.32041
1.50587	0.977582	9.38463
1.87346	0.628272	4.28455
1.5572	0.936594	1.7478
1.39816	0.702163	0.570159
2.10628	0.831758	0.138596
1.66093	0.618071	4.01475
1.82682	0.699155	0.926687
1.53631	0.872224	0.774173
1.47123	1.03954	4.34597
1.50594	1.01034	5.714
1.76986	0.827389	0.266248
1.5799	1.03653	1.57003
1.56292	1.01678	2.52161
1.75378	0.593547	2.1181
1.64965	0.986383	1.43772
1.50026	0.906044	1.36333
1.49803	1.00127	7.85963
1.52925	0.986852	4.70427
1.79988	0.629378	3.60442
1.4996	0.957697	4.13653
1.92053	0.681269	2.40347
1.60493	0.647633	1.88672
1.71105	0.635533	3.57486
1.47397	1.06107	3.72643
1.91299	0.540198	0.106049
1.89237	0.577705	0.52538
1.4657	0.964429	4.08122
1.58199	0.939552	1.48538
1.51464	0.554605	0.362351
1.73229	0.647138	3.88438
1.61429	0.817922	0.209744
2.02481	0.578591	0.159243
1.618	0.98554	3.36016
1.25172	0.833953	1.01044
1.32771	0.848747	0.738009
1.85054	0.678245	2.54957
1.2206	0.653879	0.194167
1.77774	0.619853	3.11154
1.73024	0.618714	3.33704
1.9482	0.64355	4.38991
1.96659	0.66899	3.31767
1.75082	0.630045	3.8763
1.93163	0.624904	3.06782
1.2804	0.722585	0.66695
1.36984	0.85491	0.417783
1.41852	1.01682	2.3182
1.5296	0.873552	0.789247
1.76573	0.582646	1.33247
1.49721	1.09614	0.695927
1.50285	0.980914	8.12112
1.42758	1.06253	2.1272
1.87395	0.596194	1.19352
1.4947	0.56534	0.4257
1.42671	0.926102	0.930949
1.60362	0.649103	1.57141
1.66667	1.00773	0.969971
1.60841	0.738927	0.401265
1.5859	0.903976	0.773597
1.65123	0.992452	1.40269
1.634	0.666453	3.03035
1.8556	0.630186	4.50737
1.83232	0.685818	1.98638
1.53508	1.02541	3.64956
2.15959	0.847434	0.110354
1.71462	0.619115	3.68837
1.84105	0.640691	5.31442
2.0107	0.657328	3.22414
1.5479	0.641911	1.28866
1.83109	0.634093	4.27692
1.45779	1.05268	3.11584
1.77003	0.668585	2.77948
1.88432	0.704008	0.615426
1.4927	1.08891	0.954574
1.92308	0.644107	3.56955
2.02834	0.638141	3.60273
1.57675	0.98432	4.17126
1.44163	0.928267	1.40701
1.67382	0.820168	0.231757
1.72126	0.618367	3.87636
1.43433	0.975399	1.67623
1.4456	0.847821	0.568848
1.54318	1.08377	0.376702
1.51901	0.926685	2.63059
1.74944	0.789909	0.26369
1.73231	0.663864	3.35041
1.96306	0.627395	2.74252
1.6897	0.65753	3.40282
2.56725	0.729501	0.345099
1.77199	1.00892	0.247672
1.55415	0.708297	0.689608
2.25998	0.845182	0.171651
2.11629	0.641537	1.82841
1.52546	0.995171	4.68573
1.81349	0.616899	4.00831
1.24433	0.675499	0.212861
1.87352	0.671353	3.52281
1.57374	0.74302	0.479155
1.50407	0.981321	8.30693
1.47375	0.633803	0.381359
1.64935	0.652671	2.90938
2.11327	0.650111	2.444
1.53515	0.996297	4.83592
2.11409	0.668094	1.27119
1.9274	0.999351	0.322791
2.79565	0.630936	0.235852
1.67645	0.639388	3.62731
1.57976	0.739679	0.724697
1.55647	1.04435	1.77885
1.51419	1.01046	6.2246
1.43076	0.971635	1.49934
1.7685	0.676123	3.00545
1.82651	1.03367	0.236473
1.46273	0.612055	0.416579
1.36492	0.81713	0.323268
1.63253	1.05278	0.209738
1.46446	1.00548	6.91066
1.3339	0.597797	0.23231
1.99283	0.638245	3.48259
1.48444	0.989228	8.04638
1.81041	0.659398	3.72692
1.72496	0.627711	3.3875
2.88777	0.932374	0.0844878
1.8574	0.679475	2.20582
1.50912	0.973694	9.05722
1.75977	0.66569	3.60773
1.68263	0.666309	2.99952
1.88411	0.641526	4.89515
1.7633	0.654021	3.96242
1.63449	0.618079	2.22138
1.85981	0.69048	1.36735
1.89961	0.834328	0.421375
1.66855	0.864261	0.396528
1.87914	0.681375	2.34689
1.35	0.926062	0.517132
1.67663	0.620543	2.94264
1.78129	0.661901	2.68638
1.22411	0.903339	1.26579
1.3048	0.766934	0.402302
1.3332	1.01207	0.562805
1.55364	0.631233	1.07216
1.46169	1.00238	6.37671
1.82686	0.667653	3.61755
1.73151	0.663493	3.42328
1.65792	0.565934	0.925738
1.96891	0.687936	1.76684
1.45441	1.08014	1.56322
1.64693	0.99806	1.46133
2.82397	0.771747	0.165925
1.4612	0.602082	0.621713
1.8832	0.684205	2.33799
1.79179	0.977478	0.486595
1.22561	0.975274	1.00935
2.19079	0.624978	0.415452
1.55001	0.909842	1.02229
1.84505	0.667188	3.38406
1.25174	0.986028	0.932596
1.52983	0.67248	0.951917
1.76466	0.669431	2.96332
1.24457	0.753351	0.715563
1.85252	0.767489	0.331915
1.29995	0.726473	0.638855
1.90638	0.599435	1.19085
1.93447	0.617346	2.65956
2.051	0.661634	2.85735
2.7626	0.609078	0.13488
1.6216	0.564824	0.601369
2.82573	0.649988	0.134156
1.49652	0.983759	8.07542
1.49974	0.993441	6.1243
2.11944	0.802241	0.204913
1.9119	0.643763	3.52145
1.56073	0.924777	1.19134
1.91032	0.657121	4.58159
1.58311	0.949535	1.24771
1.7758	0.688022	2.3299
1.88462	0.689618	2.22171
1.32782	1.01015	0.540557
2.06599	0.523066	0.189349
2.21994	0.622645	0.197199
1.47889	1.00718	7.37004
1.45707	1.04518	4.26661
1.63196	0.768962	0.397121
1.58564	0.964274	2.66218
1.96731	0.65192	4.094
1.81543	0.816685	0.354941
1.9968	0.620518	2.92205
1.35881	0.823468	0.655637
1.54651	0.64079	1.14736
1.65991	0.665247	3.64667
2.0383	0.625519	2.14485
1.22014	1.10305	0.332764
1.70156	0.636499	4.53833
1.51369	1.00227	7.64819
1.26273	1.01021	0.526464
1.92569	0.618029	2.51465
1.30588	0.858677	0.762733
1.52173	0.885505	0.511518
1.93821	0.689475	1.65578
1.24138	0.766623	0.154415
1.48335	0.911828	1.17545
1.59975	1.0073	2.36748
1.40326	0.698269	0.364357
2.07233	0.641422	2.02317
1.57471	0.621621	1.37304
1.86907	0.619856	4.12653
1.99509	0.867798	0.176278
1.41671	0.937603	1.06504
1.66121	0.97766	1.71046
1.72436	0.663563	3.4095
1.98089	0.832973	0.203111
1.28121	0.740997	0.513316
1.84523	0.655226	5.48649
1.53115	1.00377	6.80141
1.74592	0.798632	0.208722
1.52497	1.01066	6.64736
1.37362	0.735673	0.381578
1.75357	0.6714	2.94324
2.0368	0.826666	0.43221
1.96939	0.656478	4.2596
1.82263	0.619789	3.3718
1.94826	0.83724	0.214361
1.83822	0.516559	0.0633126
1.93052	0.909544	0.123519
1.94918	0.730029	0.486578
1.79687	0.61956	3.68995
1.6904	0.610235	3.25766
1.8714	0.642774	5.91778
1.44722	0.810752	0.358314
1.33087	0.724332	0.323392
1.66949	0.64768	3.24965
1.90769	0.679574	2.6535
1.33718	1.04776	0.284274
1.82966	0.622765	2.35944
2.22149	0.637738	1.61114
1.63537	0.648172	2.75342
1.63815	1.00274	1.71431
1.81987	0.663456	4.48089
1.2424	0.996361	0.616173
1.68388	0.805235	0.32633
1.84268	0.64525	5.3626
1.56577	0.980367	3.48346
1.8274	0.660369	5.18478
1.36408	1.02937	0.745212
1.89721	0.689305	2.06742
1.50635	0.91804	1.2967
1.82482	0.608844	1.92134
2.1155	0.621283	1.42594
1.69679	0.709543	1.19008
1.52095	0.961476	5.7297
1.69595	0.64608	3.45392
1.55313	1.01014	3.32083
1.77036	0.594716	1.90886
1.82818	0.923871	0.238903
1.53625	1.01661	3.9629
2.05691	0.657799	3.73273
1.54497	0.674558	1.4178
1.89016	0.623002	3.71951
1.49063	0.995173	6.68872
1.68844	0.942208	0.632649
2.16177	0.637054	1.28493
1.47828	1.06456	2.77353
1.50032	0.981663	7.91575
1.98848	0.686381	1.93158
1.78178	0.628761	4.19478
1.6179	0.663834	2.61902
2.04796	0.62691	2.22082
1.90008	0.531977	0.174832
1.66069	0.997385	1.06577
1.26293	0.948523	0.957861
1.52612	0.916573	2.11641
1.67321	0.724707	0.589505
1.68232	0.704313	1.02465
1.75961	0.61111	3.75156
1.48546	0.990343	7.87079
1.90969	0.656967	4.64409
1.55394	0.95432	3.3696
1.72842	0.659371	3.47905
1.27257	0.8611	0.694567
1.93881	0.672374	2.65682
1.49983	1.04979	3.58623
1.3434	0.895464	0.412613
1.89411	0.63028	5.2659
1.23197	0.627944	0.471314
1.78526	0.646029	4.43037
1.75738	0.531459	0.351328
1.99887	0.634391	3.02644
1.95805	0.637909	4.34762
2.35266	0.607838	0.124273
1.96482	0.612604	1.41745
1.51654	1.00917	7.04455
1.49355	0.993916	6.38804
2.03455	0.684167	0.967143
1.82376	0.689527	1.88787
1.83552	0.662323	4.49316
2.90471	0.600518	0.0805424
1.47131	0.851159	0.582678
2.09903	0.854932	0.243578
1.86447	0.657999	4.25385
1.50091	0.626861	0.394598
1.62334	0.994399	1.83765
1.90404	0.642634	3.55044
1.63846	0.747143	0.344606
1.9783	0.657658	3.8582
1.45227	1.01809	5.01629
1.97649	0.611772	1.1179
2.0731	0.687197	0.749086
2.25807	0.86849	0.244302
1.45944	0.87083	0.325003
1.8529	0.866883	0.223528
2.02449	0.6309	2.36418
1.44999	1.00205	5.11556
1.95138	0.65048	3.83868
1.49946	1.04691	3.04031
1.58197	0.723853	0.280058
1.94253	0.626645	2.5369
1.73225	0.609908	2.2686
1.53656	1.02825	3.26339
2.29491	0.779414	0.348037
1.90904	0.647461	3.74498
1.54141	0.713867	0.517761
1.51111	1.02343	4.67104
1.48223	1.05304	4.23875
1.738	0.786533	0.217072
1.76673	0.602357	2.58079
1.4209	0.76384	0.21285
2.02973	0.640529	3.94729
1.95415	0.80391	0.293863
1.81937	0.820692	0.324558
1.60003	0.662461	2.66575
1.45287	1.02552	5.57428
1.86936	0.668916	4.59085
1.41641	1.10731	0.972908
1.64892	0.630438	2.99065
2.113	0.891484	0.21285
1.8444	0.60951	2.25336
2.25311	1.01357	0.210478
[truncated: 14,772 more rows]

## Sheet: Sheet5
2.37486	0.625127	0.267805
1.74114	0.743788	0.212932
2.07711	0.65175	2.58649
1.29958	1.00538	0.588321
1.47631	1.00294	7.26442
2.04276	0.65889	2.80903
1.78309	0.637938	4.52972
1.96981	0.690375	1.2833
1.65562	0.649295	3.50456
2.36414	0.651323	0.450344
1.47822	0.977887	6.84825
1.82599	0.621122	4.45689
1.88039	0.677486	2.83115
1.49221	0.98978	7.67212
2.398	0.621478	0.221129
1.78883	0.656876	4.02014
1.87679	0.663722	3.5007
2.15663	0.61052	0.413775
1.86969	0.650021	4.69847
1.68941	0.659815	3.89387
1.80216	0.625942	4.05391
1.89672	0.666269	3.76963
1.78944	0.566052	0.362835
1.793	0.636209	5.05665
1.86964	0.646437	4.77641
1.34341	0.868689	0.421355
1.58427	1.01621	2.74595
1.41355	1.06121	1.17292
1.22943	0.991527	0.506519
1.73462	0.934088	0.206337
1.81263	0.648021	5.60318
1.65633	0.969568	0.888768
1.44387	0.983982	3.78031
1.45636	1.01551	6.18107
1.33866	0.981208	1.22899
1.30422	1.03735	0.803897
1.28588	0.890363	0.533708
1.56299	0.728551	0.745712
1.28883	0.92422	0.381356
1.79065	1.11686	0.151312
1.28317	0.940532	0.76779
2.12709	0.704628	0.316207
1.92747	0.596074	1.17004
2.63289	0.911444	0.124883
1.69454	0.647811	3.9917
2.28479	0.635939	0.497351
1.49838	0.912246	1.46741
1.92018	0.701873	0.992052
1.93738	0.626471	4.34112
1.68831	0.980285	1.009
1.71302	0.655181	4.87564
1.59895	0.627712	1.74143
1.45396	1.04781	4.22424
1.31563	1.00556	0.416306
1.46149	1.05308	4.97603
1.49283	0.978032	6.64254
1.55513	1.01957	3.34315
1.54815	0.952943	3.21548
1.29393	0.664991	0.274905
1.72842	0.70592	0.91562
1.66877	0.682527	1.53096
1.50117	0.957802	5.0736
1.48055	1.05474	3.93725
1.81189	0.750583	0.52502
1.65858	0.745827	0.375454
1.78217	0.626081	3.54116
1.43748	1.1216	0.586003
1.73677	0.661532	2.74332
1.71124	1.01548	0.454361
1.85065	0.663588	3.82915
1.52898	0.999581	5.43766
1.69765	0.636836	3.73037
1.63764	0.666402	1.89833
1.33826	1.01392	0.552852
1.73056	0.636977	3.8891
1.86295	0.611695	3.22255
1.52633	0.988573	6.74122
1.53463	0.880552	0.687789
1.94051	0.653532	5.56994
1.58216	0.618899	1.19186
1.79607	0.595183	2.34854
1.56541	0.954268	2.85395
1.88123	0.618235	3.31294
1.5568	0.97306	4.95227
1.92034	0.624073	4.44952
2.02893	0.674281	2.2933
1.52692	1.01164	5.7256
1.51483	0.877985	1.2181
1.98539	0.644985	4.7325
1.5798	0.959491	3.34322
1.90395	0.664516	3.91792
1.44762	0.93524	1.57995
1.64489	1.00026	1.56968
1.8674	0.640177	5.07365
2.51473	0.582069	0.12395
1.49416	1.06363	2.64881
1.68616	0.950554	0.411523
1.85185	0.659582	4.79524
1.51363	1.0407	3.28203
1.67211	0.601353	1.69007
1.67584	0.626499	3.99044
1.8464	0.614475	2.67073
2.05605	0.654076	2.94418
1.76412	0.666158	3.61276
1.62929	0.575862	1.24642
2.09201	0.624724	1.74003
2.24291	0.566985	0.269372
1.28248	0.902876	0.540721
1.28906	0.606933	0.393574
1.62793	0.714782	1.2669
2.11111	0.666175	1.39934
1.32603	0.756278	0.942036
1.98039	0.669902	2.96299
2.03803	0.62898	2.41632
1.47507	1.03615	5.12182
1.8595	0.596432	0.907616
1.45504	1.11016	0.62911
2.07051	0.858947	0.135616
1.46299	1.04471	5.11011
1.39418	0.887681	0.120182
1.25708	0.649971	0.558948
1.60963	0.98097	2.25905
2.0975	0.627488	2.00495
1.68194	0.576316	1.33227
1.87585	0.978228	0.372844
1.67799	0.587764	1.4
1.80526	0.970051	0.299009
1.58564	0.71658	0.598865
1.46554	1.03703	5.09894
1.525	0.978581	4.49254
1.26775	0.745942	0.270177
1.45509	1.03882	6.05842
1.31623	1.03832	0.856935
1.42112	0.989498	1.66164
1.37305	0.863778	0.40404
1.5061	0.981768	6.41439
1.56132	0.945868	1.9989
1.87714	0.628738	4.38509
2.33902	0.932316	0.104094
1.47689	1.05223	4.50373
1.52573	1.0581	2.02692
1.78726	0.764299	0.289713
1.62991	0.984374	2.08218
1.74374	0.656009	3.55706
1.77837	0.629689	3.63993
1.62571	0.968194	1.66144
1.83131	0.655945	4.0713
1.89322	0.600002	1.32192
1.46549	0.951468	2.58371
1.4733	1.0007	7.48974
1.51485	1.00488	6.34512
1.61125	0.660851	3.55278
1.83135	0.598363	3.1207
2.12914	0.787225	0.191507
1.31099	1.08791	0.0951092
1.63945	0.668393	1.89388
2.31899	0.724267	0.103697
1.81593	0.638787	5.28455
1.82575	0.594086	2.36054
1.79107	0.680136	2.52397
2.1766	0.636815	1.17023
1.90748	0.647947	5.02704
2.16317	0.653718	1.65628
1.56174	1.02522	2.98648
1.95379	0.577234	0.367017
1.22025	0.977441	1.10224
1.52909	0.981408	5.15262
1.40003	1.04365	1.01209
1.47724	1.01064	7.52654
2.02225	0.648243	3.25461
1.56659	0.644648	1.326
1.77992	0.786436	0.46571
1.49538	1.02094	6.1244
1.55614	0.999236	5.56536
2.36828	0.709958	0.192547
1.50925	0.990634	6.25281
1.73736	0.660153	2.93023
1.48591	0.881524	0.825349
1.91372	0.668395	4.38127
1.57249	0.815124	0.316707
1.79783	0.629766	3.57153
1.65924	0.627081	3.41851
1.47504	0.990515	6.46014
2.83176	0.605705	0.270427
2.12647	0.653596	1.57426
1.79139	0.936327	0.210139
1.73891	0.655382	3.4141
1.89215	0.566291	0.405848
1.52148	0.588987	0.224253
1.48091	0.95446	4.85465
1.61852	0.993972	3.81187
1.54039	1.06603	1.263
1.82714	0.666369	3.68688
2.77462	0.842201	0.0694592
1.75066	0.686332	1.78823
1.50892	1.02931	4.25618
1.55399	0.815279	0.138237
1.4813	1.00368	6.8907
1.83783	0.715331	0.950402
1.61082	0.976495	2.44278
1.63469	1.00145	1.35875
1.49293	0.924204	2.33229
1.53869	0.968616	3.25978
2.15894	0.663821	0.566662
1.48784	1.01176	7.33386
2.16355	0.638167	1.52527
1.56725	0.959074	3.09718
1.45782	0.928165	1.57756
1.9677	0.943777	0.0974386
1.71538	0.603344	2.41487
2.12912	0.642101	1.43101
1.95412	0.655233	5.63298
1.72697	0.626854	4.17361
1.70884	0.694149	1.58826
1.69088	0.99091	0.84916
1.92713	0.61121	2.42017
1.65247	0.688482	2.7443
1.52273	1.04957	2.17987
1.90312	1.02762	0.548219
2.37639	0.817568	0.23848
1.3752	1.02373	0.871269
1.46391	1.0294	5.72346
1.42105	1.13159	0.418117
1.39781	1.03813	1.11863
1.48002	0.948545	3.86073
2.15819	0.598746	0.227483
1.44744	0.977435	3.51949
1.4888	0.979371	6.83973
1.65911	1.06023	0.186543
1.73018	0.630148	4.35898
2.21134	0.640578	1.7427
1.4856	0.961024	4.0016
1.52297	1.03679	3.54043
1.42435	0.988635	1.74829
1.49395	0.986116	7.51684
1.84773	0.607132	1.63299
2.40378	1.00713	0.354918
1.21818	1.03728	0.821855
1.68288	0.670523	2.82162
1.24686	0.788414	0.847416
1.48402	0.956646	5.16157
1.42571	1.08203	1.25594
1.39925	1.02428	0.986237
1.4598	1.03967	5.41994
1.29373	0.959232	0.584476
1.51736	0.975961	4.77865
1.45644	0.906073	0.583938
1.96746	0.645445	4.21282
1.74136	0.628217	3.76306
2.33304	0.637907	1.10958
1.44704	1.03877	5.55024
1.45619	1.0289	4.92954
1.86405	0.659053	5.05707
1.44759	0.662117	0.302474
1.74415	0.676924	2.72982
1.56101	1.01342	2.54356
1.56098	1.07332	1.19664
1.42403	1.03762	2.76771
1.43615	1.05535	1.70295
1.91919	0.65804	3.50707
1.54623	0.967237	2.81246
1.48039	1.00665	7.64259
1.54963	0.68805	1.17197
1.60337	0.620872	1.8208
1.41457	0.840623	0.322823
1.47157	0.720743	0.913497
1.60395	0.944862	1.15977
1.47436	1.04757	5.28795
2.16397	0.658845	1.0349
1.47535	0.543906	0.12446
1.88806	0.640139	4.25031
1.43583	1.02016	4.84291
1.47094	1.00439	7.85219
2.08488	0.645199	2.54777
1.84294	0.617218	3.05992
1.74671	0.620528	3.22997
1.61386	1.02015	2.04587
1.84972	1.0433	0.117205
1.46735	0.980096	8.58197
1.34626	0.990782	0.465511
2.06044	0.638727	2.0939
2.39847	0.959055	0.128714
1.46748	0.973378	3.7403
1.71493	0.658708	4.22443
1.48916	0.688317	0.78795
2.00676	0.684348	1.09874
2.17096	0.632674	0.944192
1.5786	1.01641	2.67909
2.67162	0.602119	0.110976
1.62872	0.609638	1.90826
1.96075	0.641479	4.34869
1.29152	0.893291	0.708177
1.96082	0.637986	4.82918
1.72008	0.629024	4.58764
1.40494	1.0712	1.25053
1.69097	0.630684	3.88264
1.43014	0.530127	0.313483
1.78207	0.653976	4.01247
1.77763	0.641374	3.02936
1.85033	0.648597	4.28127
1.53195	1.0299	4.21439
1.44141	0.925933	0.719129
1.36988	0.743624	0.313519
1.95117	0.654747	5.55324
1.35224	0.989498	0.667738
1.22088	0.978272	1.07674
1.52017	0.638494	1.01872
1.51824	0.958246	4.21296
1.66017	0.924932	0.363307
1.64177	0.647625	3.0409
1.67697	0.675662	2.57298
1.65374	0.810831	0.466734
1.72767	0.651646	4.57349
1.28432	0.882704	0.63979
1.75471	0.634183	4.19857
2.27348	0.846487	0.0914022
1.54281	0.959449	3.49028
2.98181	0.634304	0.273089
1.75768	0.656053	4.509
1.76321	0.660282	4.0348
1.31239	0.686209	0.56401
1.80603	0.969962	0.317364
1.52479	0.999336	5.4225
1.54113	0.711912	0.693208
1.45398	0.981786	4.98619
1.70934	0.649087	4.86377
1.57101	0.564382	0.272011
1.57725	0.974301	4.14934
1.89696	0.620323	3.34317
1.84343	1.00024	1.05313
1.87941	0.671754	2.9884
1.35482	0.877959	0.589568
1.62831	0.672963	2.81606
1.88067	0.657365	4.51851
1.62991	0.668358	2.1183
2.10193	0.660026	1.30815
1.45885	0.925521	1.43064
1.48743	0.974439	6.28011
1.52027	1.01027	5.62534
1.69679	0.609522	2.78082
1.64128	0.652398	2.9719
1.57731	0.965313	3.57995
1.31921	0.907118	0.318519
1.68056	0.69371	1.39878
1.33008	0.752588	0.752819
2.31081	0.656375	0.64015
1.96188	0.636765	4.92892
1.47938	0.988999	7.23077
1.92427	0.657162	3.54827
1.45435	1.05481	4.48011
1.43135	0.915058	0.597042
1.67058	0.565874	0.654699
2.14148	0.657934	1.61547
2.31099	0.633908	0.305235
2.31553	0.79636	0.119298
1.9399	0.723979	0.390863
1.64329	0.948504	1.16076
1.90116	0.768038	0.356528
1.55351	0.9874	4.33068
1.86604	0.532577	0.206332
1.73862	0.630684	4.03216
1.3335	1.00059	0.5285
1.28271	0.944318	0.605823
1.24285	0.908466	0.990042
1.82648	1.00083	1.06647
1.50199	1.02259	5.47701
1.47707	0.992634	6.33179
1.43287	0.993009	2.42784
1.85725	0.638001	4.35114
1.80711	0.617547	3.83131
2.46332	0.634823	0.134678
1.82979	0.68993	1.79216
1.71419	0.656874	4.67268
1.59112	1.0107	2.61503
1.67292	0.650893	3.39716
2.09777	0.640296	1.84596
1.81205	0.819616	0.37624
1.91578	0.664513	4.85354
1.88707	0.659231	3.92826
1.22727	0.934617	1.00727
1.75053	0.612724	3.5447
1.6673	0.663781	2.26495
1.9531	0.678363	2.21935
1.71552	1.00835	0.789923
1.3473	0.948196	0.50107
1.86859	0.595854	0.640768
1.35425	0.955048	0.674435
2.0259	0.918664	0.182288
1.4792	0.914435	1.39618
1.47116	0.981199	10
1.72445	0.619797	3.50599
1.47918	1.02495	5.96336
1.52195	0.921138	1.47283
1.69453	0.615449	2.9441
1.85581	0.974287	0.434282
1.55215	0.997422	4.92136
1.49827	1.009	7.12763
1.94186	0.658841	5.07313
1.89596	0.979201	0.535151
2.1282	0.670349	0.995227
1.65752	1.08785	0.0674472
1.48821	0.702616	0.615767
1.48236	0.919336	1.69398
1.22409	0.762227	0.636945
1.77581	0.699803	1.54456
1.83764	0.813403	0.254911
2.21905	0.599933	0.265559
1.58958	1.06901	0.421118
2.11646	0.667389	1.40648
2.24589	0.667147	0.513677
1.84306	0.865807	0.206337
1.53707	1.02509	4.39755
1.91759	0.664432	5.00883
2.28438	0.686025	0.193384
1.35468	1.03774	0.361961
1.46821	0.883001	0.804839
1.36416	0.616555	0.204639
1.33817	0.974766	0.912291
1.48936	1.01942	6.44738
1.48009	1.03401	6.01573
1.22399	0.690522	0.417421
1.48733	0.991933	7.87979
1.51623	0.675359	0.440347
1.84293	1.00017	1.05077
1.46299	1.05774	3.62589
1.67975	0.696193	1.31044
1.41998	1.05892	1.25444
2.64702	0.577457	0.230675
1.72937	1.02389	0.3861
1.46554	0.981471	8.63844
1.46283	1.02509	5.45526
1.72609	0.65859	4.02652
1.72407	0.648028	4.56908
1.80724	0.61218	2.70313
1.59796	0.925421	0.487498
1.77612	0.614521	3.52487
1.47507	0.985928	7.62858
1.43394	0.994861	2.84048
1.5675	0.602873	1.30044
2.0114	0.796726	0.19587
1.77417	0.636909	4.75578
1.5776	0.693549	1.07517
2.14592	0.654404	1.72059
1.459	0.998618	5.39508
1.54217	0.995437	4.05809
1.74732	0.615182	3.41944
1.74467	0.651713	3.62248
1.81246	0.849378	0.156154
1.89629	0.644083	4.96548
1.85033	0.685075	2.29011
2.43677	0.563673	0.146402
2.01979	0.733457	0.310729
1.85123	0.687808	2.28456
1.44656	1.00971	5.72792
1.494	0.975625	6.46788
2.7649	0.526876	0.336843
1.42291	1.05276	2.29009
1.75005	0.632384	4.0015
1.54554	0.831397	0.208315
1.35454	0.727805	0.202321
1.7026	0.657268	4.31554
1.44704	1.04249	4.70868
1.3596	1.08833	0.132412
1.77793	0.712155	0.67827
1.90185	0.658212	4.72761
1.52717	0.929447	1.70565
1.64706	1.00319	1.33971
1.32367	0.842871	0.430971
1.53614	0.972727	4.98264
1.95073	0.635818	5.28176
1.60225	0.906524	0.597582
1.24624	0.887645	0.860058
1.70257	0.589338	1.50895
1.76112	0.62852	3.35734
1.46849	1.00979	7.56219
1.81285	0.622026	5.01541
2.80174	0.64723	0.203318
1.52389	0.907038	1.27118
1.72455	0.644166	3.61005
1.72233	0.693157	1.06121
1.61597	0.975864	2.42936
1.59004	0.634528	1.94053
2.86482	0.785907	0.105195
1.54443	0.931501	2.53506
1.41548	1.00457	1.30409
1.55884	0.973332	4.92606
1.60871	0.995199	2.99883
1.93566	0.649764	5.66037
1.52912	1.09618	0.221703
1.25581	1.05082	0.40074
2.26943	0.612356	0.135213
1.87423	0.809547	0.128483
1.91575	0.616778	2.87119
1.4338	1.00515	4.32933
1.66538	0.711309	0.89667
1.96278	0.649411	4.2025
1.50999	0.986338	6.62131
2.19079	0.745463	0.197262
2.9497	0.533286	0.144149
1.98894	0.643952	4.71411
1.9441	0.759452	0.147898
1.44458	0.990998	3.82937
1.29865	1.09249	0.137417
1.42644	0.995584	2.14068
1.52709	1.02095	5.91059
1.49415	0.964022	4.54546
1.49079	0.972755	5.91977
2.46271	0.797554	0.272546
1.37339	0.615763	0.181494
1.23166	0.978907	0.946846
1.98142	0.650334	4.39038
1.96793	0.64405	4.35766
2.0984	0.702055	0.427658
1.52831	0.889128	0.73382
1.44627	1.00705	6.07871
1.45896	1.02301	5.34159
1.55822	0.965284	3.22377
1.48508	0.662891	0.908445
1.28752	1.0541	0.502012
1.73524	0.59863	1.87976
1.46047	1.06199	2.97943
1.56311	0.989159	4.12858
1.81473	0.671838	3.8486
1.23493	1.05967	0.712211
2.01081	0.631698	3.82541
2.05847	0.655263	3.05677
1.31593	0.944327	0.47802
1.8693	0.681177	2.29027
1.47586	1.08369	1.60088
1.68849	0.753498	0.917156
1.53398	0.662931	1.1624
1.55944	0.830846	0.186893
2.59238	0.535303	0.133197
1.70734	0.897059	0.307275
1.49476	1.0157	6.60875
1.57333	0.938084	1.74613
1.53233	1.05002	1.99902
1.68995	0.610637	2.7715
1.41071	0.886906	0.399541
1.64244	1.0075	1.25611
1.56639	0.603267	1.36938
1.31444	1.03288	0.888434
1.38502	1.02609	1.14497
1.82479	0.65746	3.75468
1.31875	0.929395	1.05186
1.94859	0.629374	3.61093
1.44941	0.912992	0.917506
1.62168	0.699416	1.2726
1.46717	1.01385	7.07972
1.89431	0.627076	3.43168
1.33371	1.06087	0.282569
2.31325	0.614534	0.388793
1.8799	1.01591	0.766215
1.79357	0.649366	4.69539
1.59025	1.01278	2.87034
1.80679	0.658255	3.46343
1.46609	1.04798	5.43585
1.277	0.963245	0.848818
2.12685	0.63348	1.6402
1.83688	0.637975	4.1646
1.78095	0.987286	0.608486
1.70464	0.625681	4.19601
1.24374	0.818663	0.764666
1.81548	0.565583	0.239108
1.84743	0.743842	0.115946
1.28873	0.914978	0.419212
1.54368	0.569161	1.16981
1.56648	0.952324	2.78686
2.08588	1.01187	0.242628
1.56735	0.899468	0.807425
1.54972	0.875451	0.495451
1.55798	0.955448	2.91661
1.70412	0.768401	0.472237
1.71501	0.653578	4.9777
1.71095	0.79073	0.42369
1.70408	0.638075	3.41346
1.50158	0.965029	5.37999
1.54962	0.902779	0.721467
1.71855	0.949521	0.655137
2.1614	0.626497	0.890551
1.61995	0.966487	1.74673
1.52159	0.964791	4.88887
1.99621	0.649137	5.38268
1.49442	0.988101	7.60578
1.64523	0.635916	3.38527
1.48633	0.933983	3.05266
1.64837	0.793108	0.204005
1.89878	0.660648	3.92612
1.90399	0.622437	3.43455
1.72764	0.627874	4.25957
1.66423	0.615296	3.73638
2.56383	0.865526	0.121358
1.35649	0.845729	0.298393
1.24516	1.02857	0.444933
1.762	0.653751	4.38585
1.45616	1.0154	6.18282
1.26228	0.803203	0.75342
1.65239	0.984934	1.9361
1.57782	0.7025	1.30497
1.90795	0.622026	3.60259
1.50286	0.579974	0.334853
1.61139	0.559072	0.518987
1.81385	0.596033	2.49133
1.68426	0.667408	3.29323
1.90771	0.653089	4.68804
1.77728	0.603992	2.47518
1.61833	0.623893	2.93043
1.2953	0.786133	0.156971
1.9869	0.636139	2.98033
1.32998	0.92582	0.640187
1.71523	0.689305	2.33257
1.9436	0.647584	4.93652
1.81359	0.660211	3.54519
2.1238	0.631577	1.31586
2.20121	0.618064	0.56224
2.00272	0.645629	4.0648
2.15681	0.992312	0.311363
1.51742	0.988029	6.93291
2.35391	0.624695	0.398855
1.61085	0.980987	2.14686
1.25348	0.934604	1.52496
1.58699	0.626443	1.37813
1.28118	0.650967	0.365201
1.6992	0.596542	1.37846
1.77831	0.71419	0.782946
1.46797	1.07455	2.59492
1.99065	0.647939	5.4876
1.79058	0.690882	1.46668
1.88778	0.670032	3.53462
1.95182	0.623125	2.87294
1.73646	0.713384	1.03977
1.55377	1.00949	3.93028
1.91867	0.630223	3.47296
1.78947	0.67206	3.23398
1.58878	0.638602	1.95289
1.56357	0.98812	4.22553
1.47328	0.980637	9.3891
1.89291	0.611566	2.64879
2.0396	0.867902	0.182527
1.76745	0.777743	0.248564
1.23588	0.901593	1.06045
1.505	0.626538	0.924147
1.40532	0.81635	0.523013
1.66302	0.613228	3.13428
1.46173	0.72463	0.527768
2.60804	0.645306	0.133146
2.07606	0.666318	2.05659
1.6769	0.749244	0.523523
1.22593	0.91559	1.22348
1.89465	0.988382	1.02179
1.94054	0.923206	0.519034
1.2984	1.01633	0.378484
1.47473	0.987504	7.03526
1.43094	0.968088	1.88648
1.76686	0.625391	3.30973
1.34674	0.74286	0.497095
1.56327	0.677937	1.12075
1.61613	0.601587	1.99117
1.5884	0.615708	1.20992
1.89124	0.628326	3.75593
1.71279	0.636197	3.5601
1.63915	0.606604	2.05839
1.48718	1.01731	6.69725
1.49087	1.08684	0.850839
1.38848	0.715628	0.403574
1.933	0.621378	3.88439
2.34955	0.824574	0.168398
1.85573	0.637058	4.11553
1.75515	0.666935	3.32195
1.58109	0.971446	3.53191
1.44961	0.990104	4.5326
1.61672	1.014	1.24096
1.73031	0.632185	4.19941
1.8545	0.656197	5.7094
1.59072	0.951729	2.00191
1.81358	0.604316	2.9252
1.93788	0.695421	1.00781
1.543	0.966971	2.7128
1.45641	1.03057	5.13895
1.23989	1.0733	0.335836
1.39139	0.829545	0.35239
1.48599	0.701522	0.573017
1.97428	0.634826	4.15633
1.49161	0.539987	0.139883
1.6282	0.948321	1.02362
1.30497	0.981318	0.397568
2.17578	0.650705	1.73996
1.88365	0.678328	2.96511
1.34149	0.933794	0.485432
1.88014	0.733843	0.475706
1.61786	0.612959	1.63842
1.30216	0.932916	0.661517
1.3488	1.02846	0.595025
1.51595	0.586355	0.338293
2.47211	0.641779	0.347831
1.71073	0.647265	4.23073
1.76938	0.617773	3.25561
1.99815	0.993001	0.516796
1.49516	0.940994	2.60293
1.36247	1.01739	0.653988
1.5508	1.07222	1.00537
1.4657	0.997743	6.18758
1.54323	1.00712	5.96919
1.92196	0.927793	0.18055
1.59883	0.650992	2.06001
1.36513	0.986462	1.15888
1.4837	1.01877	6.24172
2.01401	0.629822	3.59154
1.77185	0.636994	4.69282
1.34548	1.12372	0.181253
1.24704	0.921464	0.524071
1.49394	1.05322	3.40312
1.29448	0.825	0.928898
1.60415	0.600328	1.53835
1.28149	0.861697	0.412674
1.48439	0.880047	0.825349
1.45999	0.973002	3.64975
1.48837	0.621301	0.288774
1.27689	0.89868	0.742984
1.46856	0.936868	2.93626
1.23319	0.709972	0.658249
2.98066	0.707957	0.189683
1.48384	0.985571	7.84425
1.47941	0.727379	0.722567
1.49151	0.930932	3.2173
1.94701	0.88681	0.15768
1.21937	0.785164	0.689572
1.60392	0.751645	0.417338
1.50767	0.965611	5.79105
1.31497	0.841242	0.326195
1.64455	0.725303	0.582108
1.52127	0.994803	6.37228
1.53269	0.97446	4.99524
1.83369	0.998718	1.01441
1.54457	0.982447	4.9286
1.52504	1.03419	4.36414
1.70811	1.05676	0.104456
2.26047	0.634301	1.03996
2.00847	0.755655	0.155449
1.69303	0.847268	0.244231
2.20725	0.624867	0.771951
2.0244	0.660112	3.16494
2.00171	0.697106	0.602628
1.73875	0.640466	4.56194
1.55577	0.977067	4.88404
1.42777	1.12849	0.432285
1.63751	0.601895	2.41352
1.4908	0.96626	4.44745
1.6385	0.947474	1.03836
1.5129	0.962605	5.10975
1.58737	1.00873	2.55094
1.61189	0.90892	0.622588
2.83177	0.847453	0.106063
2.1841	0.635658	1.07301
1.94437	0.657861	5.25366
1.45824	0.995698	5.15567
2.28115	0.926435	0.11695
1.92272	0.630861	3.68087
1.37224	0.947316	0.406043
1.26928	0.823146	0.359705
2.26837	0.787189	0.217867
1.86706	0.652153	5.14102
1.45716	0.971178	3.87526
1.45216	1.00917	6.54386
1.52131	0.985419	6.50141
1.71812	0.671273	3.0804
1.58082	0.65073	2.70461
1.69824	0.558945	0.48643
2.12841	0.7459	0.349663
1.4794	0.953033	4.36372
1.51147	1.00833	6.29641
1.3887	0.626111	0.210418
1.47444	0.947837	3.00776
1.42064	1.0174	2.2691
1.95426	0.994867	0.405045
2.12892	0.732346	0.134618
1.45699	0.970727	3.93961
1.91604	0.655571	3.179
1.64142	0.604783	2.05214
1.50771	1.03767	3.95435
1.50996	0.595983	0.206337
1.61611	0.976743	2.33493
1.26622	0.985129	0.587414
2.6164	0.64159	0.161591
1.90827	0.635217	2.78842
1.37664	0.903188	0.509156
1.77827	0.646008	3.08236
1.48518	0.924423	2.22004
1.4348	0.65238	0.228799
2.08794	0.651976	2.08181
1.99227	0.675525	2.66668
1.70399	0.577661	0.814955
1.45676	1.01684	6.0795
1.49763	1.02879	4.99714
1.41097	1.04843	1.61655
2.1596	0.627622	1.21266
2.06194	0.635979	2.49666
1.21943	0.721444	0.395032
1.80352	0.625271	4.22527
1.67186	0.671051	2.72336
2.06483	0.551022	0.334465
1.94261	0.617825	2.39422
1.23207	0.90617	1.21718
2.00619	0.597454	0.541998
2.29102	0.616334	0.370377
1.8563	0.622729	3.67271
1.44334	1.05892	2.11123
1.92314	0.662219	5.28697
1.3746	1.08302	0.357746
2.3735	0.630019	0.49851
1.86248	0.630431	4.79503
1.49563	0.970127	5.53812
2.28365	0.653167	0.460785
1.734	0.6423	4.18789
1.56885	0.957374	3.03692
2.46072	0.800056	0.364043
1.50961	0.62513	0.989552
1.40921	0.951019	0.838841
1.64441	0.593985	1.53262
1.9456	0.636983	5.44271
1.96986	0.707528	0.625902
1.42589	1.01735	3.0066
1.98261	0.632791	3.62349
1.83679	0.656663	4.62454
1.4155	1.07055	1.54406
1.4929	0.956361	5.57363
1.22415	0.783685	0.871264
1.66715	0.653695	3.35918
1.42814	0.88565	0.388851
1.22346	1.05373	0.409165
1.99859	0.645861	4.51371
1.85896	0.655924	5.59678
1.48555	0.976526	6.43956
2.0151	0.85645	0.133474
2.02621	0.967408	0.39218
1.73885	0.821501	0.30929
1.75268	0.996003	0.452715
1.43048	0.950321	1.41514
1.99873	0.654507	4.65787
1.70455	0.686842	2.02578
1.45165	0.980529	4.24884
1.54795	0.746327	0.468295
2.03927	0.659378	2.91198
1.35277	1.04654	0.409143
1.33041	0.919304	0.307801
1.53506	0.970954	4.37344
1.5288	0.948391	3.57099
1.71412	0.665099	3.17763
1.98308	0.604767	1.05782
1.24231	0.952471	0.793969
1.47794	1.0175	6.19066
1.54681	1.00022	5.8823
1.4772	0.96956	5.22936
1.46515	0.778145	0.652336
1.68262	0.613343	2.76649
2.00847	0.653285	3.54649
1.67945	0.518677	0.114638
2.31969	0.636504	0.581887
1.31233	0.947184	0.910434
1.42681	1.01778	3.21063
1.4872	0.945049	3.89064
1.56161	1.05822	1.04221
1.82767	0.697143	0.742821
1.66554	0.975951	1.20895
1.77204	0.711656	0.633465
1.23867	0.982714	0.962786
1.93513	0.622204	4.13462
1.80629	0.675581	3.50115
1.52425	0.988433	7.09205
1.54438	0.954287	3.17654
1.28437	0.535437	0.206772
2.00963	0.644044	3.22727
1.61288	1.01799	1.81214
1.77823	0.61189	3.11307
1.35653	0.907914	0.778453
1.28535	0.941356	0.856636
1.82053	0.661556	3.84818
1.49108	1.00516	7.05486
2.34858	0.645286	0.977863
1.77966	0.619107	3.76733
2.02856	0.969606	0.305838
1.47013	1.08255	1.88075
1.98277	0.735051	0.261686
1.32634	0.862742	0.77982
1.70007	0.930727	0.206337
1.65974	0.748011	0.432696
1.76382	0.708257	0.686097
1.45597	0.957459	2.31114
1.31622	0.690513	0.462056
1.95345	0.667109	4.13133
2.48076	0.981463	0.162255
1.97502	0.676557	2.63556
1.85237	0.689554	2.17498
1.9143	0.624135	4.0655
2.00968	0.632731	3.81826
1.44957	0.888876	1.01082
1.88735	0.653162	4.14421
1.48876	0.97234	5.73683
1.85665	0.649486	4.62277
1.5804	0.604391	1.12743
1.44039	0.980774	4.00797
2.06662	0.755817	0.176338
1.53805	0.601615	0.598227
1.58151	0.69519	0.958535
1.54869	0.929986	2.28927
1.77543	0.679793	1.92781
1.22403	0.976567	1.03106
1.49694	0.975654	6.45174
2.50256	0.997901	0.153921
1.41589	1.05095	2.53256
1.8406	0.678503	2.17126
2.10571	0.620427	1.42217
2.08846	0.717805	0.272326
1.80793	0.659709	3.49514
1.71498	0.799629	0.227364
1.59797	1.06528	0.259472
1.85105	0.622901	4.1335
2.3129	0.833932	0.249325
2.61133	0.744379	0.146031
1.23488	0.652819	0.317966
2.06656	0.761138	0.146015
1.23384	1.08718	0.367954
1.47397	1.01901	5.45697
1.79747	0.676721	3.06079
1.91558	0.624298	4.12729
1.29457	0.991466	0.967439
1.37135	0.847437	0.530212
1.77442	0.674429	2.79265
1.99175	0.647865	5.59364
1.50888	0.967288	5.93477
1.62716	0.62772	2.84884
1.48749	1.00047	5.05302
1.86559	0.67571	2.43542
1.51602	0.98875	6.79319
2.50832	0.643626	0.526698
1.56419	0.967928	3.50298
1.30436	0.948468	1.02631
2.01846	0.622372	1.841
1.28657	0.849121	0.695247
1.64466	0.956019	0.702881
1.50849	0.978859	6.13074
1.49225	0.978877	6.71487
1.52905	1.00165	5.29519
1.25005	0.762227	0.78859
1.24359	0.65855	0.32568
1.6023	0.984116	2.74705
2.14834	0.659639	1.24713
2.11622	0.65907	1.24879
1.63305	0.631935	3.05199
1.71984	0.801986	0.196317
1.91266	0.782308	0.0694308
1.68543	0.706847	0.665217
1.79546	0.645816	4.13505
1.70086	0.637474	3.57532
1.27319	0.921645	0.823352
1.48976	1.03859	4.10634
1.26318	0.682938	0.310955
1.68439	0.668255	3.25206
1.513	1.07391	1.31406
1.45661	0.956332	2.29885
1.95686	0.668407	3.96266
1.43876	0.785126	0.288587
1.48056	1.00531	7.33195
1.60083	0.659809	2.06182
1.51033	1.02731	4.25086
1.79735	1.01225	0.188786
1.617	0.65829	3.08448
1.70929	0.785932	0.699496
1.48724	1.03128	6.37897
1.57793	0.649658	3.05069
1.85415	0.589507	1.15174
1.22551	0.726239	0.476185
1.52788	0.990012	6.34258
1.95996	0.663658	4.31322
1.90441	0.605175	1.9929
2.2082	0.973057	0.15875
1.82365	0.588237	1.1325
1.50035	0.995952	6.86155
1.59074	0.635577	2.0522
1.83551	0.638169	4.26449
1.75832	0.649403	4.51822
1.81058	0.668892	4.07142
1.2359	0.679897	0.900277
1.4356	1.08626	2.21093
2.20165	1.01202	0.119733
1.89213	0.61243	2.81048
1.73789	0.571478	0.424929
1.89926	0.620405	3.36678
1.46109	0.926067	1.58213
1.7479	0.644313	4.34688
1.4381	1.00948	4.61867
1.55104	0.984738	4.37507
1.45597	1.05349	4.93131
1.92077	0.625924	4.16452
1.72234	0.980333	0.754827
1.26181	0.916848	0.974283
1.78498	0.691323	1.70973
1.77521	0.664452	4.21746
1.80552	0.682348	2.18807
1.6521	0.581043	0.873821
1.284	0.85079	0.690022
1.53768	0.533312	0.324943
1.44244	1.02297	4.47988
1.46813	1.0018	7.64084
1.89374	0.657701	4.59489
1.82653	0.619322	3.99599
1.59659	0.901499	0.411124
1.75776	0.605887	2.36327
1.54928	0.649281	0.87039
1.6248	0.691216	1.27989
1.54634	0.927189	2.15014
1.3976	0.688906	0.407801
1.52213	0.964845	4.86477
1.72208	0.653638	5.1506
1.99368	0.670672	2.47145
2.19904	1.00301	0.292903
2.01606	0.647719	3.39312
1.50041	1.04805	3.64127
2.02234	0.663972	2.9743
1.50093	1.07682	1.30048
1.57582	0.816597	0.380323
1.94716	0.622254	3.17482
1.22859	0.784559	1.11824
1.63417	0.548391	0.74061
1.32753	0.820572	0.558066
1.57318	0.822915	0.217284
1.86124	0.975386	0.313811
1.92512	0.647953	4.37527
2.40527	0.824929	0.204082
2.04014	0.96899	0.231847
1.48333	1.00293	6.4765
1.44775	1.04435	4.15723
1.85767	0.65648	5.5493
1.77762	0.670423	3.08294
2.07459	0.911877	0.0770306
1.76817	0.610526	3.42604
2.21965	0.64217	1.21876
2.03329	0.687519	0.789912
1.44644	1.05334	3.92456
2.06533	0.679646	1.39292
1.94814	0.672584	3.32563
2.3132	0.659697	0.585628
1.455	0.995931	4.97107
1.60084	1.01865	2.57769
1.85873	0.692077	1.76918
1.84354	0.639291	3.86008
2.18268	0.612966	0.488624
1.32731	0.795888	0.419844
1.61323	0.67382	2.75891
1.55342	0.668645	1.31294
1.60002	0.633994	2.18795
2.46948	0.642277	0.377628
1.33895	0.824356	0.819505
1.92686	0.643187	4.25445
2.04798	0.687668	1.28891
1.99185	0.827561	0.126076
1.34839	0.514723	0.283994
1.95842	0.671985	3.47095
1.29424	0.649492	0.315098
1.51168	0.992816	6.06107
1.36332	0.915725	0.452064
1.39783	0.62822	0.150916
1.83815	0.631645	4.28905
1.29106	1.02097	0.37347
1.64431	0.735828	0.586521
1.3269	0.822028	0.519034
2.05523	0.665	2.22612
1.48705	1.04984	3.64653
1.47404	0.969015	5.49555
1.6852	0.967904	0.99235
2.00545	0.638116	3.41565
1.60057	0.731361	0.501955
2.12847	0.658452	1.50753
1.50216	0.644105	0.215266
1.44746	0.746714	0.204053
1.58798	1.0383	1.501
1.35842	0.52164	0.138407
1.54501	1.04622	2.76831
1.42823	0.532253	0.282509
2.56656	0.987313	0.200416
1.79654	0.943165	0.150696
1.46067	0.964876	4.10923
2.00534	0.742332	0.219632
1.4549	0.956154	2.19135
1.50518	1.019	6.17488
1.7727	1.00395	0.511746
2.09454	0.634883	1.6289
1.55009	0.992034	3.88667
1.61458	0.66462	3.73011
2.42066	0.639258	0.248028
1.92837	0.677649	2.63539
1.93921	0.669757	3.60948
1.6048	0.579523	0.773515
2.13821	0.694402	0.328759
1.46355	0.98916	5.70434
1.46014	1.03561	5.5305
1.8379	0.652362	4.4348
1.63562	0.876788	0.399234
1.78999	0.666402	3.49864
2.02262	0.597578	0.702425
1.82058	1.01079	0.255324
1.47061	1.03788	4.48356
1.48668	0.960446	4.16814
1.81304	0.960668	0.384739
1.67336	0.719141	0.688764
1.50304	0.987875	6.82021
1.56972	0.943238	1.97841
2.11382	0.652806	1.48872
2.06927	0.652839	3.07014
1.22161	0.990532	0.602466
1.79142	0.6175	3.36297
1.86039	0.961068	0.136873
1.63431	1.02881	0.955866
1.47852	0.910622	1.04091
1.41259	0.978031	1.21852
1.49213	0.949781	4.7064
1.80001	0.664912	3.5413
2.15337	0.677215	0.662454
2.20173	0.640364	1.52135
1.68495	0.987635	0.62431
2.5691	0.623732	0.199425
1.31124	0.794964	0.412674
1.50661	0.585667	0.533427
2.79417	0.758052	0.0816179
1.67598	0.630832	3.16915
1.77742	0.873105	0.292268
1.54005	1.04916	2.08249
1.7225	0.75252	0.492831
1.72405	0.706745	0.972891
1.4027	1.07838	1.13136
1.43843	1.02174	4.54813
1.73229	0.665139	2.72902
1.679	0.578173	1.35532
1.26015	0.764633	0.730774
1.62317	0.970311	1.83073
1.91295	0.645096	4.84196
1.99912	0.622763	3.53194
1.24473	0.868982	0.668996
1.5575	0.963051	3.08956
1.75039	0.642195	4.40704
1.99413	0.641371	3.93083
1.63535	0.658114	2.32268
1.66378	0.724346	0.462466
1.59497	0.540838	0.278252
2.34344	0.743447	0.157296
1.71318	0.683234	1.98534
1.57423	0.661538	1.64431
1.25282	0.842468	0.791392
2.07447	0.647942	2.6051
1.87118	0.62277	2.90872
1.23243	0.709986	0.640245
1.99587	0.861843	0.290428
1.56152	1.00695	3.26789
1.63181	0.99234	3.5461
1.89756	0.584398	1.17664
1.44553	0.996843	4.11633
1.51549	1.01777	6.33686
1.71503	0.620508	3.65722
1.58342	0.8117	0.393602
2.00225	0.664147	2.4725
2.4904	0.626449	0.106769
1.53361	0.827389	0.215203
1.85935	0.635749	4.56079
1.25101	0.98402	0.923646
1.82508	0.667609	3.63117
1.49006	0.994792	7.32681
1.28273	1.02659	0.126464
1.73867	0.674869	3.54006
1.47608	1.01899	5.62174
1.88228	0.988708	1.11203
1.37371	0.914789	0.587203
2.07222	0.818804	0.313986
1.91896	0.604787	1.47415
1.90088	0.693433	1.72788
1.49725	1.07677	1.45457
1.27034	1.0529	0.762981
1.46943	0.984301	8.30781
1.49275	1.03214	5.90897
1.71451	0.733503	0.659829
2.04147	0.625556	2.16237
2.07327	0.618762	1.03625
1.34672	0.899842	0.370389
1.25508	0.814515	0.781794
1.64694	0.55963	0.478293
2.11697	0.815904	0.1168
1.73577	0.63135	4.14217
1.63211	0.613278	2.29741
1.76013	0.6574	4.29127
1.39557	0.997048	0.847497
1.79146	0.656361	4.06469
1.90073	0.698264	1.22101
2.15949	0.640296	1.71536
1.51842	1.00288	6.07775
1.79514	0.624615	3.07802
1.69412	0.582931	1.27579
1.5718	0.739724	0.811288
2.14613	0.651347	1.67633
1.79622	0.534347	0.12947
1.56285	0.972016	4.42657
1.5286	0.975112	4.37073
2.41132	0.645828	0.254002
1.55669	0.881637	0.810963
1.72334	0.66601	3.14372
1.98071	0.687378	1.93458
1.67243	0.955504	0.815135
1.51362	1.00183	7.41271
1.33879	0.791276	0.492846
1.73765	0.640396	4.46933
1.22219	1.0244	0.668482
1.86799	0.622444	2.89985
1.87884	0.648503	3.60886
1.81024	0.814735	0.272946
1.70453	0.623687	4.12712
1.61585	0.609634	1.46653
1.2647	0.813841	0.715207
1.82362	0.642803	4.42987
1.49922	1.05843	2.94033
1.65879	0.697585	1.18543
1.47417	0.979186	8.00828
1.47577	1.05455	4.20332
2.09824	0.64956	1.89395
1.71782	0.942149	0.761834
1.51038	0.999278	8.0733
1.83955	0.634899	4.01732
1.50046	1.04862	3.57886
1.88262	0.599123	1.34503
1.54737	0.619892	1.09924
1.48667	0.929637	2.88286
1.2625	1.01976	0.697874
1.50831	0.92977	4.50314
1.32683	1.00715	0.220348
1.93265	0.640643	4.21943
1.70658	0.604892	1.87946
1.73849	0.619913	3.81707
1.7163	0.600018	2.10018
2.59158	0.650348	0.123746
1.35645	0.954832	0.762191
1.74383	0.992761	0.631624
1.95742	0.601389	0.856226
1.52183	0.972309	4.33713
1.97002	0.805625	0.410913
1.58984	0.662781	1.64155
1.77177	1.00356	0.519044
1.4206	1.05688	1.65579
2.19104	0.657656	0.508444
1.88367	0.674751	2.95019
1.41098	0.559857	0.239833
1.4576	0.998972	5.17857
1.48379	1.06147	3.1698
2.32128	0.658043	0.6541
1.59077	1.02233	2.24969
1.50243	0.955528	5.07019
1.49036	1.05189	3.58723
1.47657	0.975184	4.92357
1.94154	0.647877	5.12031
1.27874	1.01899	0.622697
1.47226	1.02833	6.2971
1.50569	0.558488	0.40952
1.66214	0.657068	3.19212
1.95708	0.692397	0.718953
1.4609	0.959132	2.95148
2.97738	0.796884	0.120673
1.4921	0.981864	7.00789
1.59338	0.590895	1.14016
1.63588	0.586646	1.28644
1.80947	0.651103	5.17629
1.44997	1.06928	2.44613
1.95756	0.784128	0.322637
1.59225	1.02278	2.16792
1.58841	0.969218	2.72112
1.80389	0.617809	3.71726
1.92783	0.635648	4.60346
1.74622	0.65696	3.59693
1.57797	0.689205	1.2159
1.44542	0.743001	0.1599
1.45215	1.09457	0.813801
2.02251	0.659768	3.15436
1.51322	0.688839	0.491216
1.48811	1.0325	6.52648
1.81969	0.630021	4.75
1.5701	1.02493	3.02753
1.45753	0.815182	0.568065
1.72546	0.677405	2.92808
1.83756	0.62854	4.44935
1.6154	0.572091	0.688551
1.41633	1.05	2.33454
1.52279	0.511423	0.170145
1.60963	1.02029	2.20821
1.75307	0.61591	2.85172
1.37603	0.898869	0.511419
1.4708	0.963183	5.06478
1.57668	1.02928	2.42949
2.09536	0.801021	0.105519
1.81302	0.954494	0.195594
1.44219	1.00905	5.24204
1.58007	0.605439	1.15748
1.64429	0.927115	0.504901
1.25141	0.518646	0.179227
1.7355	0.830444	0.214713
1.76585	0.663117	3.9792
1.30824	0.937473	0.495684
1.78543	0.735665	0.296729
1.5098	1.00474	7.35207
1.22985	0.702768	0.365015
1.45754	0.91707	1.33103
1.72619	0.946914	0.6064
1.43044	0.953068	1.55298
1.53358	0.567324	0.706513
2.24156	0.70934	0.141609
1.52503	0.95841	3.81846
2.03487	0.641983	3.20154
1.98948	0.630701	3.36603
1.642	0.522764	0.217725
1.64116	0.890214	0.311133
1.45041	0.619347	0.616734
1.63471	0.97035	1.54382
1.90925	0.575077	0.488842
1.54629	0.789467	0.216846
1.93737	0.651747	5.68331
1.90734	0.645498	5.06747
1.88285	0.638527	4.24562
1.33404	0.925849	0.548005
1.64604	0.596341	1.42454
1.45976	1.10106	0.966167
1.78838	0.771714	0.306788
1.96882	0.642311	4.50567
1.90439	0.648574	5.29664
1.99794	0.623589	4.06244
1.75011	0.641717	4.42594
1.74824	0.63771	4.52508
1.60932	0.544746	0.388725
1.47924	1.00214	6.78082
1.5074	0.968642	6.11623
2.00477	0.693094	0.766847
1.50201	0.930118	4.35356
1.81332	0.60498	2.85169
2.59543	1.01626	0.0621285
1.53343	0.948084	3.78569
1.50173	0.9644	5.31963
1.91173	0.684037	2.39263
1.48744	1.00901	7.51308
1.7713	0.629727	3.65527
1.6784	0.636423	4.08399
1.42009	0.988671	1.70872
1.29338	0.975403	0.446024
1.29061	0.899714	0.813549
2.10586	0.619312	1.17945
1.85769	0.671065	2.59796
1.63315	0.766267	0.56555
1.46078	0.890411	0.942676
1.66664	0.612843	3.30754
1.86133	0.610366	3.1453
1.61324	0.63133	2.17679
1.25918	0.81117	0.890476
1.85621	0.619374	3.21656
1.48538	0.948045	4.47672
1.69478	0.674784	1.97388
1.4719	0.984908	8.0499
2.00977	0.621682	1.47965
1.48774	1.04408	3.45381
1.4605	0.98574	6.03908
1.2694	0.860775	0.382862
1.68999	0.607331	2.59551
1.50975	1.04496	3.64877
1.72958	0.674466	3.27794
1.54435	0.768629	0.415324
1.65411	0.620877	3.36166
1.54391	0.628887	1.49216
1.89956	0.663877	3.59268
1.5049	0.969794	6.16469
1.9426	0.636855	5.54277
1.87009	0.689808	1.5378
1.89871	0.625015	3.22647
1.90762	0.697855	1.29765
1.72989	0.649246	4.32389
1.65413	0.927414	0.431089
1.49067	1.0571	3.32133
1.80593	0.63077	4.7304
1.29385	0.684232	0.32132
1.63297	0.60307	2.93755
1.87171	0.661716	4.27908
1.51768	1.07623	1.28435
1.65372	0.674564	2.4546
2.28469	0.618856	0.484483
2.2257	0.618981	0.699287
1.69395	0.658084	4.0891
1.60727	0.648631	2.14746
1.49377	0.890568	1.15398
2.07855	0.663138	2.27344
1.76221	0.683171	1.89652
1.58832	0.965268	2.86582
1.24494	0.538013	0.190772
1.47431	1.04193	4.47927
1.46919	1.01236	7.4392
1.53549	0.937182	2.35138
1.46444	1.05485	4.44325
1.47794	0.916927	1.58217
1.5304	0.873127	0.692735
2.29008	0.746021	0.0981363
1.51505	1.00859	5.87314
1.60609	0.522443	0.126602
2.72501	0.610323	0.149192
1.48486	0.991748	7.55471
1.87957	0.666041	3.24034
1.77796	0.769575	0.420633
1.6057	0.6419	2.16912
1.72289	0.574303	1.99364
2.80598	0.603796	0.204905
1.74933	0.809522	0.106895
1.89956	0.658326	4.61635
1.31713	0.857982	0.532582
1.66744	0.643921	3.60159
1.91204	0.582272	0.723185
1.44057	1.07362	2.43956
1.89579	0.633617	3.06982
1.83565	0.736523	0.26782
1.55236	0.677765	1.12077
1.93664	0.625196	4.41952
2.03839	0.663374	2.95614
1.40428	0.93493	0.627734
2.16431	0.985008	0.161045
1.48433	1.06901	2.16234
1.53383	1.02589	4.62479
2.14326	0.65492	1.75336
1.48108	0.941251	2.75312
1.59707	0.993327	2.71732
1.93393	0.607701	1.70125
1.52488	0.991247	6.71711
1.9396	0.673231	3.07282
1.79382	0.663836	3.35465
1.45989	0.9817	6.80439
1.46937	0.98439	8.24589
1.51896	0.832471	0.246846
1.45178	1.04	6.32525
1.70214	0.6882	2.08732
1.25489	0.708263	0.768838
1.5472	0.9989	5.40357
1.78587	0.666341	3.58005
1.97653	0.632463	4.07706
1.88343	0.682719	2.94985
1.511	0.962219	5.16977
2.14905	0.631681	1.92534
2.08048	0.644928	2.61348
1.22749	0.902211	1.22351
1.83492	0.686847	2.2
1.53301	0.996646	5.26442
1.65254	0.606537	1.38216
1.81868	0.673354	3.64664
1.95727	1.01295	0.585902
1.38274	0.6399	0.19135
1.63784	0.941074	0.720946
1.96391	0.589857	0.338149
1.93876	0.660439	4.81264
1.82109	0.65395	3.99569
1.47309	1.03986	3.9841
1.54571	0.996973	4.68647
1.22149	0.840359	1.31316
1.71302	0.633879	3.92368
1.84865	0.648931	4.18052
1.54721	0.968406	2.98748
2.46504	0.754301	0.199224
2.10181	0.702977	0.339679
1.51751	0.646211	0.82912
1.81264	0.619759	4.51437
1.24651	0.869402	0.721622
1.83509	0.66269	3.99446
1.58755	1.04733	0.999446
1.9775	0.645769	4.32985
1.50743	0.988087	6.56193
1.24863	0.722501	0.429232
1.39565	1.12347	0.511497
1.73161	0.685594	2.11207
1.5791	1.01629	2.71511
1.53827	0.950394	3.83323
1.93579	0.639841	4.40492
1.32495	0.909173	0.393102
2.3164	0.689082	0.183696
2.02309	0.637665	3.60312
1.70131	0.691313	1.95511
1.62901	0.655311	2.49941
1.96701	0.643409	4.38994
1.29637	0.843022	0.515381
1.74444	0.62043	3.42505
1.45138	1.04273	5.01274
1.70451	0.756112	0.292769
2.00115	0.64756	4.52405
1.47798	1.00579	7.55014
1.49182	0.973084	6.03286
1.29174	0.79072	0.621335
1.45015	1.04102	5.61443
1.43267	0.810422	0.564347
1.55709	0.603094	1.43083
1.81955	0.646227	4.82609
1.88434	0.669361	3.4873
1.33292	0.750864	0.531995
2.21248	0.771415	0.322535
2.05867	0.666136	1.94555
2.33866	0.61723	0.213639
1.70722	0.663303	3.35464
1.99641	0.670378	2.36827
2.08366	0.641547	2.53793
1.49108	1.05913	3.18337
1.92288	0.627054	4.02943
1.96527	0.665917	3.79134
1.31255	0.908482	0.39634
1.23475	0.786709	1.44049
1.45345	0.820637	0.282263
2.00404	0.586779	0.209892
1.44276	1.01255	4.75908
1.88019	0.582071	0.75581
1.49702	1.00717	7.40585
1.53751	1.02737	4.19068
1.63555	0.954842	0.468437
1.46959	0.960918	4.4994
1.55945	0.903067	0.812901
1.91158	0.665306	4.48828
1.79837	0.602793	2.67518
1.7752	0.651553	3.81296
1.44146	0.955211	1.8308
1.72037	0.680636	2.50149
1.40515	0.908537	0.609313
1.71881	0.612135	3.24053
1.4325	1.0309	3.4913
1.7027	0.653187	4.66879
1.40792	0.933115	0.704267
1.83785	0.616791	3.09405
1.48101	1.09432	0.890726
1.76955	0.719629	0.560703
1.5616	0.710977	0.721906
1.49616	0.997882	6.98556
1.50428	1.02848	4.23598
2.0717	0.632633	1.57458
1.88813	0.645292	4.31317
1.48597	1.04741	3.67688
1.50121	0.980541	6.54971
1.66789	0.676445	3.37699
1.71186	0.651881	4.95707
1.99266	0.725065	0.124283
1.60572	0.829745	0.420234
1.63594	1.01667	1.20894
1.73118	0.607177	2.76335
1.99923	0.683858	1.20815
1.48593	0.954742	5.91861
1.92274	0.577621	0.565375
1.4621	0.983856	6.85523
1.49402	0.994647	7.02739
1.71503	0.612266	3.23055
1.85121	0.644285	4.41736
1.72095	0.674886	3.06739
1.25318	0.789813	0.593365
1.81014	0.756172	0.339495
1.52664	1.03401	4.22036
1.35789	1.00676	0.992852
2.46557	0.597402	0.203228
1.7577	0.629188	3.38707
1.6348	0.943749	0.842535
1.88005	0.6586	4.24733
1.5741	0.984942	4.03749
1.61219	1.01074	1.40745
1.64014	0.606561	1.98799
1.47133	1.03108	6.25911
1.60593	0.55213	0.432255
1.76215	0.639985	4.13288
1.62426	0.690879	1.24414
1.59463	0.604667	1.509
1.91964	0.622826	4.32648
1.77344	0.610253	3.03801
1.7347	0.988081	0.433246
1.66907	0.646336	3.40358
1.45627	1.00336	5.8462
1.50095	0.955731	5.17458
1.35737	0.97964	0.898285
1.40547	0.718668	0.533981
1.83945	0.639547	4.09183
1.25861	0.711389	0.453933
1.68865	0.62529	4.0382
1.4246	0.818358	0.421388
1.33971	0.520408	0.135206
1.98636	0.794901	0.0893447
2.11842	0.675652	0.614404
1.74728	0.589392	1.21826
1.53958	1.01418	5.01821
1.2183	0.955721	0.841275
2.06667	0.658143	2.91653
1.35106	0.918381	0.39641
1.64441	0.661863	2.15843
1.56539	1.04773	1.78871
1.23432	0.789633	0.87643
1.755	0.942782	0.374119
2.01703	0.60998	1.1995
1.30225	0.82503	0.751309
2.14324	0.676597	0.680814
1.5152	0.942448	2.7141
1.61391	0.643299	2.25931
1.95624	0.702829	0.942903
1.247	0.732904	0.174435
1.26572	1.01894	0.664143
1.83552	0.655579	4.52562
1.74527	0.59784	1.77371
1.81082	0.681608	2.18588
1.61092	1.01748	1.85905
1.44337	0.99365	3.93304
1.81788	0.636305	5.55861
1.69121	0.679933	2.17943
1.46676	1.05458	4.50455
1.42161	1.04905	2.32052
1.69563	0.667558	3.11075
1.44133	0.986057	3.17225
1.41115	1.03011	1.64652
1.54521	0.961818	3.52262
1.24067	1.05091	0.436959
1.41996	0.817351	0.48742
2.00381	0.578057	0.269483
1.77525	0.654562	3.90255
1.57876	1.06923	0.76979
2.29389	0.626464	0.501023
1.52847	0.969277	4.44974
1.65817	0.843869	0.542618
1.69834	0.654491	4.4602
1.93658	0.636069	5.52802
1.85838	0.630666	4.78913
1.30424	0.645098	0.138372
1.50312	1.00117	8.76812
1.73893	0.646744	3.93574
1.37759	0.839922	0.537824
1.88631	0.636264	3.71174
1.63343	0.624439	2.13746
1.43692	1.00823	4.68679
1.60728	0.939149	0.753357
1.71586	0.580565	1.48379
2.08905	0.642529	2.42423
2.10005	0.650333	1.8035
1.70482	0.654432	4.66252
1.5456	0.941624	2.26482
1.63233	0.576193	1.32415
1.55859	0.688732	1.39055
1.45817	0.950572	2.68927
1.53352	0.973832	5.00101
1.63499	0.587586	1.30695
1.97118	0.757974	0.239597
1.85925	0.665399	3.64564
1.4805	0.968364	5.10646
1.57568	0.904958	0.892392
1.52573	0.656475	0.681253
1.40974	1.07676	1.09391
1.23827	0.85767	0.747176
1.97676	0.627666	3.97482
1.35376	0.782591	0.40818
1.91445	0.576873	0.558475
1.27349	0.656277	0.371247
1.83431	0.90233	0.178241
1.69313	0.977009	0.904992
2.19142	0.939374	0.11983
1.49435	0.668207	0.587695
1.59886	0.654191	1.68174
1.71202	0.652906	4.92417
1.71483	0.654639	4.94623
1.43472	1.07103	2.78847
1.62149	1.03437	0.862657
1.47715	1.06778	2.84767
2.03501	0.861154	0.176811
1.89109	0.83693	0.165219
1.9267	0.640372	4.4027
1.91489	0.863356	0.339452
2.14997	0.650422	1.65725
1.6971	1.00881	0.715311
1.45459	1.01156	6.42069
1.32495	0.81357	0.465832
1.23191	0.923945	0.709882
1.97706	0.689683	1.63561
1.55884	1.03335	1.33387
1.54086	0.750163	0.411836
1.9536	0.801856	0.25737
1.47886	1.00483	7.33431
1.54167	0.685057	0.80753
1.68903	0.654748	4.1766
1.98174	0.665044	2.73023
2.0224	0.600828	0.72279
1.47716	0.98719	7.34238
1.87648	0.615194	3.22081
1.52031	0.670042	0.432193
1.68595	0.606844	2.68136
2.1255	0.622874	0.817904
1.48685	0.936733	3.09323
2.10055	0.62056	1.61827
1.76089	0.661961	3.76752
1.52378	0.725796	0.51693
1.21908	0.911857	0.990758
1.55364	0.604689	1.30886
1.83448	0.603041	1.71765
1.46405	0.970484	4.58074
1.48312	0.942887	3.01546
1.63288	1.03095	1.29457
1.3416	0.979555	1.27612
1.75963	0.659294	4.04574
1.46813	0.960171	4.07143
1.5227	0.968599	5.09295
1.50724	1.01153	6.31813
1.82786	0.603461	1.95614
1.69431	0.613513	2.90992
1.85157	0.625419	4.41817
1.47131	0.838413	0.576771
1.67019	0.630005	2.62767
2.13673	0.646423	1.47112
1.50061	0.909502	1.83683
1.78178	0.653339	4.01075
1.52183	0.933597	1.74612
1.79324	0.609453	2.98805
1.6926	0.660204	3.86436
1.46571	0.920367	1.4137
1.45733	0.813077	0.715143
1.49445	0.856067	1.01216
1.82395	0.702453	0.591313
1.54886	0.722624	0.383226
1.22943	0.830095	0.555818
1.66777	0.914641	0.49068
1.87064	0.754186	0.597249
1.72096	0.746673	0.923022
2.31956	0.671587	0.619095
1.81035	0.66114	3.57441
2.18128	0.611676	0.499803
1.23429	0.659938	0.436396
1.30897	0.775002	0.693125
1.53435	0.972675	4.81826
2.13295	0.614939	0.942415
2.14741	0.604592	0.357761
1.48639	0.992931	7.66825
1.72867	0.613054	3.41682
2.09031	0.638701	1.9087
1.93324	0.836437	0.381522
1.84992	0.645973	4.32476
1.74822	0.634705	4.31651
1.43834	0.95081	1.8093
1.4467	1.04467	4.02577
1.464	1.01806	5.74162
1.81572	0.648133	5.36768
1.53958	1.01124	5.42227
1.65804	0.660866	2.52356
1.71146	0.642925	2.74199
1.48708	0.994011	7.68934
1.59179	0.978332	3.16986
1.51347	0.83162	0.322578
1.40759	0.715744	0.397863
1.48269	0.790414	0.290882
1.52613	1.0193	6.23501
2.16613	0.967359	0.185983
1.89207	0.688238	1.83122
2.22012	0.94034	0.120657
1.55051	0.973507	5.46842
1.36766	0.572711	0.295113
1.91497	0.649341	4.2516
1.54664	0.917622	1.43663
1.57891	0.676803	1.33664
1.40065	1.0251	1.14857
1.27194	0.960595	1.23441
2.13774	0.614861	0.937232
1.79269	0.986468	0.525491
1.47602	0.974055	4.42119
1.50411	0.976476	6.41626
1.65978	0.952081	0.919819
1.88466	0.606683	2.27493
2.01595	0.642603	3.13288
1.48047	0.988355	7.44026
1.70945	0.608007	2.69203
1.52724	0.989086	6.54199
1.85441	0.627334	4.4983
2.50578	0.635305	0.209617
1.88318	0.685199	2.54968
1.90787	0.689291	1.77347
1.74895	0.631182	3.86507
1.38519	0.941231	0.671599
2.01371	0.596006	0.430803
1.23384	0.950751	0.904739
1.51865	1.04561	2.55398
1.457	1.02507	4.98344
1.50206	0.931129	3.9399
1.6458	0.979007	1.56952
1.62219	0.64254	2.50235
1.58486	0.697442	0.911317
1.65691	0.574648	1.02921
1.7006	1.00907	0.875599
1.53132	0.992679	5.48677
1.51388	1.00591	6.2516
1.93407	0.667975	3.99356
1.73853	0.654275	3.45256
1.52298	0.646827	1.17248
1.95687	0.829716	0.309645
1.73811	0.688685	2.09532
1.93582	0.655079	5.11271
1.98227	0.641235	4.30291
2.08117	0.678993	1.25056
1.49195	0.686355	0.628522
1.71435	0.581028	1.42431
1.63787	0.631977	3.21054
1.8048	0.648105	5.19638
1.47332	1.03375	5.98977
1.30312	0.775033	0.636836
1.30351	0.687843	0.546682
2.08687	0.650038	2.14886
1.43719	1.00469	4.57799
1.90563	0.683649	2.39003
1.80407	0.626436	4.3146
1.80644	0.687723	1.85406
1.82797	0.746504	0.564256
1.58725	0.58606	0.847802
1.60654	0.649976	2.1441
1.38366	0.906971	0.569978
1.73891	0.956409	0.211745
1.50207	0.999561	8.28665
1.53438	0.700307	0.774022
1.66107	0.646636	3.3261
1.65583	0.670721	2.08573
1.50032	0.900178	1.56257
1.27229	0.895999	0.827922
2.35069	0.651243	0.497353
1.63933	0.982682	2.08182
2.19149	0.615994	0.45376
2.26893	0.527709	0.304171
1.52952	1.01722	5.78153
2.88925	0.599385	0.146496
1.45804	1.01158	6.67201
1.45361	0.984798	4.89452
1.42264	0.971929	1.52355
1.78662	0.553129	0.151106
2.77937	0.614865	0.102948
2.63241	0.987491	0.238441
1.96207	0.635663	4.77982
1.49964	0.981424	6.65254
2.82973	0.651884	0.141171
1.51096	0.942325	2.33157
1.65686	0.633341	3.60967
1.87099	0.643176	4.88334
1.48348	0.993586	7.1613
1.93327	0.634056	4.7912
1.54186	0.635117	1.16197
1.44695	0.779494	0.560839
1.51582	0.995879	6.44832
1.93814	0.651029	5.83174
1.7216	1.03671	0.232196
1.33732	0.792997	0.532493
2.02454	0.691576	0.720904
1.51145	0.903924	1.80878
1.56237	0.523794	0.11839
1.87744	0.670869	2.91171
2.29499	0.661384	0.667902
1.54311	0.988221	4.24439
1.56642	1.01801	2.75268
1.65284	1.00579	0.863213
2.05651	0.656646	2.93584
1.70108	0.619872	3.68778
2.21163	0.553109	0.171782
1.64894	0.661889	2.31096
2.67777	0.618666	0.196442
1.54836	0.984322	4.51654
1.76077	0.952975	0.260736
2.26227	0.62584	0.618763
1.33477	0.93719	0.541805
1.2369	0.774837	0.664165
1.62429	0.782818	0.2641
1.5184	0.526794	0.24952
1.64779	0.57875	1.04061
1.9322	0.900364	0.0831242
1.57489	0.94642	2.75003
1.66165	0.643341	3.34816
1.51962	0.94965	3.19821
1.94934	0.577621	0.393084
2.10863	0.632859	1.7354
1.41679	1.0237	2.26937
1.46051	0.971757	3.9698
1.74743	0.578115	0.886738
1.69734	0.604966	2.05672
1.52404	0.657833	0.620744
1.58281	0.967196	3.1613
1.3407	0.957514	0.355837
1.47844	0.970221	5.12578
1.53824	1.00045	5.79938
1.57852	0.636746	1.28858
2.18266	0.639559	0.903585
1.58661	1.03718	1.39009
1.9045	0.636645	2.38378
1.59133	0.63423	1.99466
1.69785	0.592337	1.54302
1.83899	0.984406	0.373626
1.69096	0.57675	1.23401
1.54464	1.02307	3.69844
1.87631	0.665945	3.26262
2.3661	0.635979	0.507921
1.685	0.713621	1.47462
1.74136	0.559383	0.460311
1.76641	1.00347	0.515249
2.02145	0.666753	2.35628
1.924	0.642958	4.5385
2.08527	0.67492	1.2366
1.85277	0.608751	2.19123
1.77598	0.635315	4.72598
1.95779	0.670356	3.69081
2.44219	0.560787	0.204133
1.79513	0.662934	3.34197
1.87781	0.706574	0.875637
1.96369	0.676181	2.77321
1.57147	1.00865	2.96458
2.76007	0.821726	0.0696803
1.98675	0.625928	4.32921
2.21686	0.564737	0.108882
1.8838	0.626892	3.85778
1.31687	0.555857	0.164995
1.58917	0.960006	2.82553
1.27534	0.771098	0.590012
2.09247	0.682148	1.10004
1.57654	0.572111	1.12217
1.36641	0.965629	1.05436
1.50593	0.961208	5.33103
1.26982	0.93824	0.530878
1.71026	1.00837	0.899217
1.8301	0.663032	4.0574
2.11288	0.667222	1.43057
2.48881	0.638157	0.197577
1.86023	0.659018	5.03007
1.92266	0.618261	3.01802
2.15922	0.558907	0.137268
1.7255	0.909213	0.516778
1.46624	1.08095	1.97768
2.032	0.636057	3.21008
1.46213	0.938478	2.34298
1.78133	0.630368	3.61453
1.48893	0.973369	6.05422
1.58087	1.00897	2.82423
2.66815	0.522607	0.121505
2.0157	0.639744	3.40513
1.73117	0.651224	4.21192
1.61807	0.644845	2.33772
2.19207	0.650588	0.89133
1.48423	0.973157	5.5361
1.55506	0.682381	0.801662
1.46674	0.912763	1.26777
1.93531	0.647564	4.96801
1.73825	0.636339	4.40838
2.05551	0.699238	0.589404
1.92768	0.690842	1.8158
1.6253	0.98106	2.11665
1.55828	1.00254	5.22856
1.21878	1.02371	0.706314
1.26803	0.759491	0.546974
1.88359	1.01504	0.77755
1.47238	1.00115	7.65525
1.31959	0.619097	0.225474
1.4151	1.01401	1.28163
1.51427	0.872227	0.976938
1.51195	0.933049	2.64877
1.74531	1.00355	0.672607
1.69257	0.599428	1.71673
1.26318	0.979939	0.61559
2.11877	0.984348	0.316629
1.4331	1.03892	3.15529
1.33154	0.746541	0.426313
2.12003	0.985431	0.345947
1.75572	0.579194	0.49325
1.72944	0.574953	1.52201
1.54635	0.95969	3.38385
1.63423	0.963327	1.85943
1.45772	1.05189	5.15155
1.56324	0.593331	0.740314
1.88775	0.746112	0.282001
1.67942	0.666722	3.0163
1.3261	1.01628	0.998773
1.65392	0.617799	3.61583
1.48383	0.993027	7.27629
1.99828	0.651417	5.00874
1.54569	1.03923	1.86544
2.00186	0.640226	3.49481
2.05423	0.668501	1.44603
1.64983	0.632709	3.67149
1.94842	0.651998	5.39652
1.53981	0.710482	0.71555
1.79716	0.609435	2.85981
1.93156	0.829639	0.321628
1.58752	1.01996	2.30964
1.93418	0.66674	4.16273
2.19495	0.651507	0.734103
1.60254	1.01811	2.44174
1.47285	0.642237	0.562099
1.63729	0.637801	2.53624
1.47447	0.970691	5.0421
1.42582	0.959735	1.62363
1.62596	0.996579	2.89701
1.96477	0.659431	4.33931
1.45372	1.08332	2.03276
2.00975	0.628106	3.20852
2.40133	0.600909	0.0801599
1.50294	1.05961	2.72911
1.65383	0.591437	1.60913
1.53881	0.694305	0.720734
1.95507	0.64981	4.85479
2.00769	0.689225	1.08615
1.80215	0.676379	3.22844
1.64734	0.615028	2.78303
1.8164	0.646848	5.10491
1.58083	0.945844	2.60207
1.5884	1.00783	2.41493
2.05735	0.676431	1.57837
[truncated: 15,399 more rows]

## Sheet: Sheet6
1.40286	1.07751	1.19139
1.48216	1.06781	2.71564
1.94357	0.691869	1.65134
1.52527	0.952838	3.84046
1.50974	0.927399	2.23419
1.23582	0.857662	0.255829
1.29704	0.873164	0.503991
1.46087	0.990696	6.69985
1.78399	0.630883	5.74678
1.91087	0.640283	5.17308
1.66742	0.796413	0.323328
1.46296	1.02705	6.47628
1.48692	1.00918	5.73955
1.72651	0.64616	4.9144
1.74583	0.661129	4.93908
1.78709	0.587003	1.81845
1.83296	0.698966	0.884307
1.41546	1.11012	1.33201
1.90978	0.691975	1.38222
1.7262	0.624206	4.10374
1.46524	0.979775	6.72376
1.48226	0.973981	6.97762
1.35929	0.802921	0.429432
1.63964	0.91549	0.258122
2.54054	0.678849	0.186071
1.44691	0.574485	0.0918429
1.41892	1.11952	0.610164
1.30142	0.904669	0.779858
1.87665	0.72946	0.30544
1.79017	0.658014	5.93821
1.78107	0.68012	2.85324
1.64402	0.625242	2.98333
1.35461	0.90709	0.60354
1.88803	0.714084	0.805066
2.07744	0.912272	0.202716
1.52264	0.918396	2.17459
1.52279	0.804255	0.275316
1.93695	0.659743	4.2149
1.4997	0.718775	0.360326
1.9388	0.653833	3.49847
1.64332	0.646396	3.69892
1.42799	0.935188	1.07867
2.13585	0.766662	0.46389
1.53877	0.989016	4.57628
1.41724	0.847044	0.587819
2.63688	0.978791	0.129244
1.90973	0.629457	5.27245
1.87559	0.655404	5.08111
1.61657	0.708754	0.531833
1.7238	1.0627	0.27979
1.29885	0.925213	0.514938
1.40103	0.791834	0.657663
1.94135	0.612657	2.85705
1.85462	0.630627	5.84217
1.95434	0.630739	3.53812
1.89657	0.646607	6.10079
1.81197	0.730614	0.616469
1.87385	0.630312	6.6337
1.47402	0.989896	6.90208
1.97594	0.65149	4.80754
2.18825	0.707488	0.427466
1.5912	0.633682	2.54834
2.33445	0.643426	0.499621
1.53573	1.0164	4.86695
1.44565	0.913554	0.732216
1.99788	0.629463	4.54859
1.57822	0.90259	0.919918
1.55444	0.960377	3.54167
1.88194	0.670466	3.62613
1.55742	0.916471	1.71046
2.37918	0.657241	0.217476
1.4982	0.994056	6.97213
1.77985	0.606079	3.77055
1.72909	0.687389	2.44475
1.63618	1.00788	2.3117
1.60182	0.590185	1.22214
1.57176	0.969601	3.74753
2.01746	0.784865	0.114481
2.12878	0.662761	1.36614
1.90884	0.662025	4.74136
1.62636	0.654447	2.38121
1.56291	0.67971	0.994376
1.72742	0.633377	4.79537
1.39071	0.627757	0.233177
1.6527	0.628032	3.22604
1.70085	0.652957	4.51046
1.41496	1.06233	2.04847
1.52898	0.715846	0.835422
1.86771	0.630678	6.73138
1.98117	0.657286	4.80308
1.36415	0.995737	0.730944
1.85042	0.631348	5.57528
2.17532	0.992408	0.211742
2.11073	0.661042	1.94489
2.01221	0.656752	5.38153
1.68537	0.556867	0.591337
1.55227	0.940568	2.30444
1.69248	0.658172	4.94907
1.49683	1.029	7.06834
1.48416	1.00205	8.69974
1.69886	0.617796	3.63848
2.04696	0.613527	1.89141
1.87932	0.647448	5.95972
2.29579	0.991042	0.35273
2.00965	0.625112	2.72659
1.42969	1.02808	3.45548
1.53451	0.588899	0.379913
1.49274	0.598281	0.596311
1.92881	0.628914	4.53995
1.30147	0.889274	1.06412
1.46593	1.02263	6.93253
1.6041	0.703167	1.69333
1.43241	0.963784	1.96376
1.62426	0.60315	1.63751
1.54288	1.0345	2.45987
1.84225	0.67902	2.49542
1.40763	0.979126	1.7043
2.03457	0.632395	2.92788
1.5819	1.04429	1.51824
1.73856	0.629676	3.21201
1.8136	0.625066	5.309
1.54076	0.916325	2.1831
1.68301	0.66284	3.87098
1.53295	0.996168	5.0946
1.53427	0.856255	0.397993
1.93866	0.699521	0.927265
1.96207	0.639633	5.30851
1.88611	0.665916	4.88397
1.82341	0.621031	4.09906
1.28135	1.10986	0.303888
1.52203	1.0326	5.20572
1.90733	0.625812	4.36631
1.99708	0.604268	1.13934
1.44324	1.05968	2.89664
1.59087	0.914752	0.914504
1.4252	0.946068	0.879717
1.50959	0.62726	0.249244
1.36032	0.786106	0.874708
1.80197	0.611674	3.25648
1.87132	0.637243	6.09578
1.8613	0.65763	5.65334
1.82114	0.688467	2.01917
1.59285	0.987102	3.29721
1.47453	1.03865	7.08803
1.79289	0.685357	1.69948
1.36351	0.798105	0.249458
2.09467	0.697241	0.35043
1.98726	0.994411	0.408002
1.56649	0.638988	1.0491
1.61874	0.828476	0.317868
1.4667	0.988042	7.22443
1.74641	0.629698	3.98815
1.51812	0.937667	3.94424
1.83138	0.644406	5.2274
1.46988	1.02424	7.86122
1.69688	1.00193	1.0629
1.49186	1.00288	8.26048
1.69708	0.698121	1.57064
1.79767	0.641622	6.60044
1.74579	0.61868	3.80918
1.49878	0.872963	0.657714
2.10866	0.62763	1.37308
1.57178	1.01453	3.2564
1.4222	0.978835	2.63457
1.43486	1.00711	4.72769
1.85955	0.689053	2.13284
1.47819	0.926719	2.06651
1.5181	1.00389	6.35809
1.67188	0.812694	0.397255
1.42082	1.04916	1.74245
1.6798	0.641295	3.62279
1.24725	1.11928	0.107573
1.37797	1.01265	0.780031
1.47629	1.065	3.26455
2.12348	0.757074	0.255133
1.79386	0.640741	6.19947
2.26623	0.549527	0.112174
1.65316	0.644825	3.59679
1.37219	0.654354	0.41095
1.56633	0.982862	4.94487
1.3694	0.752403	0.301255
2.17503	0.69273	0.447544
1.72921	0.621723	3.91259
1.87339	0.666536	5.22915
1.3682	0.933956	0.572419
1.56679	0.618252	1.64297
1.31725	0.979031	0.584676
2.06527	0.663131	3.44831
1.668	0.565647	1.18354
1.93154	0.597561	0.804449
1.92751	0.681802	2.69304
2.14928	0.615874	0.905436
1.56155	1.00124	4.42553
1.7414	0.565006	0.909941
1.62855	0.957862	2.14875
2.00759	0.733819	0.406104
2.64564	0.597193	0.166102
1.64011	0.996721	1.66319
2.78826	0.930991	0.125382
1.85681	0.642785	6.27807
1.51631	1.05109	3.51054
1.89464	0.57316	0.563982
1.49285	0.810514	0.680803
1.84467	0.608012	3.09431
1.58571	0.96122	3.14857
1.48683	0.785334	0.412772
1.58457	0.947832	1.31884
1.38855	1.09165	0.929873
1.93058	0.67606	2.8646
1.21822	0.931046	2.15711
1.5043	1.07078	0.799545
1.73812	0.675197	3.44693
1.52939	0.993149	5.20261
1.50878	1.01501	7.98583
2.4523	0.602213	0.32263
1.30732	0.788065	0.257464
1.60401	0.680376	2.11038
1.23238	0.80935	0.811392
1.6141	0.620041	2.88735
2.59947	0.651667	0.137978
1.49129	0.998393	8.65183
2.09621	0.84516	0.212716
1.96233	0.593725	0.980168
1.48847	1.06641	2.50535
1.75178	1.03006	0.366338
1.71016	0.591353	1.87462
1.69597	0.674472	3.64425
1.80226	0.640775	6.31157
2.32252	0.838787	0.143125
2.02842	0.664219	2.77884
1.96984	0.668695	4.06232
1.85866	0.640256	6.10157
1.71537	0.601871	2.17182
1.5349	0.967495	6.1109
1.47802	0.964355	5.69193
1.68556	0.641035	3.65071
1.6219	0.87825	0.859251
1.87477	0.621339	4.12691
1.30737	0.890463	1.1105
2.14706	1.03634	0.074637
1.36488	0.892036	1.01169
1.22655	1.12762	0.124272
1.31131	0.705163	0.231231
1.47327	1.00269	7.16416
1.41947	1.11407	1.0392
1.64274	1.02374	1.09355
1.39772	1.10078	0.936598
1.54308	0.836609	0.290474
1.5974	0.577609	0.772206
1.67184	0.65239	4.69012
1.47414	0.811342	0.875073
1.53176	1.07361	0.727426
1.53679	1.06279	1.48986
1.93197	0.650027	4.07041
1.83925	0.642936	6.16804
1.5748	1.03117	1.72744
1.44569	0.727267	0.473507
1.55174	0.96903	5.30446
1.89812	0.705183	1.17958
1.62061	0.993041	2.87634
1.65037	0.662011	3.88664
1.49625	0.999284	8.33023
1.61776	0.954005	2.47814
1.93627	0.627176	3.07217
1.45854	0.621257	0.232362
1.45957	1.00673	6.59082
1.87264	0.634511	6.27638
1.6385	0.667368	3.26567
1.90432	0.673734	3.9075
1.63002	0.691699	0.949691
1.41993	0.933626	1.12717
1.49616	1.03696	5.31134
1.42102	1.01336	2.67061
1.98956	0.627536	4.01996
1.50676	1.00217	6.66232
1.84396	0.637666	5.96401
1.47164	0.943653	3.37138
1.34777	1.03057	0.492052
1.47087	0.970939	6.13737
1.53255	1.04974	2.97338
2.06647	0.670546	3.29451
1.98344	0.635385	3.97371
1.6504	0.59148	1.50679
1.55486	0.68245	0.828967
1.46018	1.01945	5.51662
2.16291	0.661925	1.45224
1.5711	0.888132	1.15804
1.365	1.09469	0.393215
2.14469	0.6251	0.93113
1.91902	0.647094	5.65555
2.02571	0.63819	3.34231
1.52884	0.956152	3.40856
1.55177	0.665853	0.9794
1.34985	0.788465	0.590994
1.74352	0.645623	4.35307
2.14105	0.837867	0.40218
1.62538	0.761392	0.322299
1.92246	0.678212	3.1053
1.46195	1.05031	4.53297
2.14749	0.664958	1.44913
1.70201	0.993266	1.66394
1.98316	0.627395	3.67503
1.52231	0.970312	6.53196
1.71498	0.679438	3.3372
1.47665	1.01441	6.43487
2.70629	0.891842	0.115816
1.2948	0.737267	0.521642
1.39052	0.928773	1.04609
1.59404	0.706959	1.12929
1.61551	0.893601	0.477108
2.46056	0.518498	0.193995
1.25791	0.89681	1.6131
1.59017	1.02249	2.21058
1.90031	0.810648	0.263747
1.88396	0.588421	1.70852
1.40169	1.10886	0.759526
1.35123	0.621924	0.323411
2.11607	0.642651	1.65635
1.73736	0.555076	0.596357
1.80091	0.704183	0.775971
1.85449	0.657806	5.15218
1.88134	0.634565	6.36405
1.83755	0.694284	0.971356
1.37954	1.00737	0.711287
2.01031	0.624781	2.64593
1.54003	0.571823	1.26437
1.46587	0.989213	6.97936
1.85052	0.631206	5.56738
1.47148	1.01445	6.69643
1.84615	0.651532	4.54086
1.97714	0.653886	4.89484
1.63701	0.509746	0.269752
1.67315	0.636325	3.46753
1.67984	0.979507	1.01267
1.5121	0.935401	4.23011
2.03097	0.632178	3.14478
1.48552	0.916404	1.65096
2.3157	0.637629	1.28351
1.29351	0.897457	0.772815
1.67761	0.671908	3.29404
2.54539	0.974526	0.175722
1.41468	0.992481	2.29097
1.63854	0.609443	2.06727
1.70145	0.771991	0.228341
1.90966	0.659153	4.58277
2.04007	0.633709	2.47584
1.37214	0.571213	0.254903
1.85503	0.642495	6.37711
1.9423	0.803653	0.196242
1.96574	0.647268	5.46512
2.14254	0.654655	1.79309
1.87022	0.668783	4.9702
1.5459	1.01397	4.92115
1.97971	0.655478	4.95281
1.64534	0.608117	2.18821
2.02158	0.646494	4.16872
1.35302	1.01611	0.662325
1.25766	0.941955	1.27216
2.33057	0.852437	0.184408
1.89682	0.881903	0.481087
1.60882	1.00776	1.86393
1.2827	1.02944	0.51605
1.59167	0.674773	2.70721
1.6444	0.625909	2.91159
1.55373	0.966373	4.96382
1.34865	0.586662	0.175533
2.13667	0.633982	1.79201
1.48189	0.982371	7.41197
1.57979	0.65126	1.59909
1.36245	0.92991	0.500704
1.49827	1.05893	2.73012
1.47499	0.848417	0.433953
1.64932	1.00016	1.64251
1.6548	0.676522	2.77995
2.12522	1.00734	0.28356
1.38013	1.0289	1.0316
1.56099	1.02711	2.73152
1.882	0.642089	7.58346
1.91377	0.626674	5.08819
1.55329	0.973839	4.16227
1.66371	0.622497	3.82141
1.77839	0.752817	1.28607
1.26829	0.784017	0.98502
1.6223	1.0102	2.09936
1.90555	0.6759	3.66854
1.64559	1.00034	1.70664
1.49175	1.05969	3.28431
1.3078	1.03212	0.650959
1.96354	0.662391	5.12783
2.40263	0.996604	0.115305
2.00266	0.647915	4.31914
1.77119	0.597792	2.70731
1.55447	1.07995	0.598298
1.95337	0.941715	0.386598
1.27311	0.73683	0.640391
1.48325	0.920412	2.17519
1.70541	0.614398	3.07741
2.02398	0.649296	5.16647
1.43267	1.06829	2.65689
1.59186	0.805211	0.367015
1.4125	0.843451	0.55563
1.3896	1.08493	0.84841
1.43895	0.634118	0.393215
1.77082	0.651766	5.18019
1.59652	0.619397	1.98691
1.58161	0.695193	1.44765
1.96286	0.617929	2.58957
1.67798	0.622773	4.51094
2.38033	0.521746	0.0889514
2.25926	0.518228	0.161488
2.79998	0.994309	0.2014
1.75103	0.719219	0.342039
1.82067	0.675943	2.66102
1.37844	1.01943	0.875514
1.71104	0.664668	4.11074
1.81028	0.656178	5.41484
1.61223	0.953546	2.21955
1.57328	1.08102	0.258855
1.71708	1.06819	0.201826
1.28081	0.93943	0.570173
1.91798	0.649338	6.17334
1.77928	0.654078	5.50217
1.72492	0.629972	4.26708
1.40181	0.699028	0.454439
1.89198	0.958178	0.346976
1.62544	0.650727	2.69167
1.33567	0.968043	0.708561
1.67787	0.618008	3.39634
1.83621	0.63049	4.77986
2.39457	0.771895	0.486387
2.46695	0.654942	0.520334
2.10289	0.755833	0.449113
1.52542	0.649062	1.84998
2.53491	0.679922	0.296084
1.99392	0.689544	1.18836
1.67409	0.746676	0.778744
1.28176	0.925747	0.646565
1.4691	0.616976	0.247703
1.49677	0.989379	7.36981
1.82068	0.671074	2.97231
2.30308	0.629748	0.983628
1.83184	1.0162	0.499333
1.5753	1.06247	1.22282
1.52931	0.984258	5.66208
1.47852	0.978236	7.17371
2.025	0.702533	0.868915
1.59838	0.757623	0.303401
1.64448	1.00267	1.60748
1.3444	0.923436	0.907669
1.49417	0.918495	2.14613
2.02853	0.654125	4.11165
1.69469	0.664537	4.19351
1.53069	0.98424	5.62309
1.63306	1.00443	2.38533
2.20618	0.955571	0.390377
1.49036	0.766086	0.414269
1.72857	0.636209	5.21056
1.94325	0.728902	0.497871
1.41417	1.0021	1.95812
1.52153	0.887445	1.21876
1.63063	0.950268	1.84831
1.77051	0.696923	1.81684
1.70051	1.04661	0.354516
1.79669	0.633001	5.06031
1.8379	0.63343	5.09936
1.54268	1.05128	2.7611
1.50487	0.844364	0.898701
1.27901	1.00437	0.548214
1.74323	0.789022	0.22767
1.44839	1.01963	3.6416
1.94846	0.644495	5.47966
2.34669	0.82625	0.166922
1.48233	1.06127	3.47943
1.88128	0.692711	2.37955
1.74814	0.620536	3.72783
1.61859	1.02464	2.24769
1.52495	1.03154	5.2636
1.49109	1.00456	7.3452
1.47512	1.06122	3.61523
1.87858	0.634526	6.33634
1.72413	0.632413	4.96062
1.70013	0.61341	3.02578
1.49447	0.985421	7.14937
1.70201	0.754835	0.615477
1.77681	0.649692	5.45571
2.10263	0.569752	0.147825
2.11591	0.992663	0.209236
2.07869	0.672422	2.45328
1.64332	0.948232	1.11654
1.77445	0.654982	5.14737
1.68571	0.673366	3.62637
2.43603	0.877866	0.147636
1.65557	0.959729	1.36517
1.33687	0.862973	0.428335
1.48159	0.840802	0.425532
1.49033	1.00806	5.85649
1.73976	0.658629	5.27386
1.9541	0.651252	5.82752
1.79346	0.694013	1.89792
1.60332	0.931851	1.53201
1.22905	0.799412	0.899356
2.06466	0.667493	3.84329
1.87823	0.643789	7.05537
1.92228	0.675292	3.32657
1.43582	1.13068	1.24206
1.83907	0.63815	5.631
1.28855	0.617719	0.599829
2.2285	0.619503	1.19661
1.75243	0.621022	3.70832
1.54351	1.01798	4.43897
1.8976	0.684189	2.8871
1.50914	0.98447	6.08397
1.89956	0.644622	5.79584
2.18984	0.922843	0.222315
1.69785	0.68866	1.72616
1.46698	1.01831	6.7768
2.20918	0.999312	0.221199
1.79677	0.64685	6.24294
2.02532	0.639051	3.30733
1.25159	0.722639	0.652354
1.51752	0.903702	1.33497
1.53414	1.02021	4.42906
1.75255	0.757061	0.543373
1.54258	1.00392	5.74879
1.68837	0.627118	4.32745
2.32323	0.997551	0.120535
2.38029	0.990654	0.121861
1.4617	0.935337	2.14043
1.48382	0.533689	0.191851
1.65335	1.04074	0.629534
1.3163	0.960888	0.560419
2.30211	0.999119	0.302868
2.10525	0.965158	0.279907
1.66994	0.944544	0.828814
2.09305	0.824289	0.145353
2.10548	0.662096	2.30256
1.41704	1.14082	0.794533
1.95262	0.677971	2.56259
1.90521	0.650089	6.38309
1.38497	0.942444	0.750542
1.69826	0.717044	1.06155
2.07733	0.666571	2.37948
1.51775	1.02395	5.7304
2.12981	0.83778	0.384143
2.08028	0.645617	2.43519
1.62865	0.713872	1.14595
1.50768	0.962547	5.51211
1.39715	0.852903	0.399578
1.50806	0.694457	0.495572
1.57803	0.999381	4.68391
2.85635	0.637433	0.397567
1.89412	0.610759	2.90131
2.22279	0.621936	1.22663
1.49726	0.935737	3.78883
1.6406	0.90401	1.09291
1.47164	1.01372	6.56056
1.82595	0.629242	4.66438
1.49403	0.973298	7.59101
1.72081	0.673727	3.93744
1.62189	1.0296	1.693
1.57264	0.673803	1.08877
2.1202	0.687148	0.318361
1.50215	1.03933	4.28914
1.87416	0.663516	5.83308
1.5119	1.00603	6.6634
1.44919	1.05227	3.13943
1.44159	0.96999	2.83098
1.64793	0.655678	2.64093
2.02076	0.676236	3.61732
1.49467	0.960324	4.33651
1.47113	0.968096	6.44207
1.2463	1.00549	0.760015
1.42003	0.933789	1.14157
1.6191	1.02888	2.15533
1.68729	0.659811	4.67323
1.40786	0.619698	0.379549
2.12152	0.667546	1.26898
1.8764	0.645796	6.3709
1.6283	1.00871	2.54486
1.95327	0.630489	3.37127
1.87116	0.954697	0.451457
2.07891	0.9267	0.126747
1.55909	0.71273	0.429766
1.48629	0.979805	7.07348
1.41558	0.961143	1.77581
1.67577	0.589022	2.02316
2.00324	0.675737	3.49898
1.41966	1.14194	0.897377
2.17986	0.617741	0.93107
1.99229	0.745297	0.172901
1.47787	0.922261	2.30302
1.94335	0.685403	1.99328
1.45827	1.0853	2.66027
1.98055	0.7736	0.437864
1.46116	0.556818	0.23787
1.83869	0.825596	0.222364
1.66959	0.612383	4.3295
1.38689	0.873905	0.279906
1.48049	1.12188	0.236753
2.39598	1.02525	0.106335
1.81233	0.649051	4.53161
1.61064	0.662483	3.69722
1.95861	0.62877	3.74846
1.87878	0.677432	2.45935
1.29185	1.00256	0.796904
1.95158	0.622756	4.84838
1.63299	1.00531	2.50508
1.26203	0.890667	0.610886
1.76879	0.621427	3.89364
1.38237	1.11123	0.464962
1.56279	0.893677	0.866403
1.56555	0.565919	0.363907
1.51073	1.01031	7.52778
2.13531	0.634145	1.8735
1.42359	0.853955	0.382793
1.61694	0.864583	0.798573
1.26004	0.720613	0.46404
1.91532	0.636088	5.38608
1.5919	0.701797	1.7191
1.44559	1.01532	3.88956
1.94506	0.711736	0.696377
1.48695	1.04188	5.44892
1.79375	0.627044	4.69886
1.28302	1.00327	0.640106
1.32075	0.64545	0.361461
1.45582	1.02159	4.75346
1.65781	0.590302	1.53997
1.51632	1.02514	6.07903
1.46011	0.97757	5.12697
1.77893	0.623715	3.86897
1.67913	0.634404	4.05008
1.76826	0.753465	1.14277
2.01926	0.645036	3.67522
1.72318	0.609781	2.52469
1.90662	0.959605	0.407768
2.05804	0.659458	3.17904
2.17865	0.643162	1.14517
1.6292	0.640824	3.28216
1.42432	1.0157	2.75679
1.97687	0.639237	3.84953
1.51221	0.570883	0.613843
1.49141	0.968319	7.52145
1.67109	0.688826	1.74152
1.63571	0.583116	1.22419
2.25553	0.984418	0.159495
1.56565	0.652132	1.70866
1.22237	0.71423	0.30404
1.29896	0.815001	0.11842
1.31912	0.822527	0.564649
1.94022	0.639322	4.72526
1.39338	0.709592	0.280701
1.28726	0.9851	0.872898
1.48534	0.971395	7.25
1.64255	0.603678	2.75066
1.58397	0.590488	1.60849
2.09903	0.942718	0.199211
1.87515	0.63301	6.40951
2.08008	0.674454	2.47589
1.88011	0.771255	0.470791
2.15753	0.590967	0.378693
1.77179	1.03273	0.304915
2.5004	0.776117	0.0931319
1.73219	0.684916	3.01286
1.83831	0.631092	4.92128
1.53578	0.600366	0.978169
1.24968	0.835516	0.782544
1.30391	0.690345	0.564155
1.50785	1.0528	3.49865
1.60379	0.647731	2.45138
1.74037	0.645308	4.46145
1.50573	0.74371	0.242181
1.64436	0.966938	1.43455
1.59075	1.02209	2.26945
1.80929	0.670493	3.41854
1.22605	0.834775	0.554625
2.0136	0.633564	3.90115
1.4764	1.01341	6.22633
1.56921	0.973246	3.4706
1.49001	0.981623	6.73614
1.41882	1.02364	2.31566
2.15947	0.719721	0.14651
2.23914	0.584015	0.159924
1.89379	0.647613	6.05642
1.91738	0.629113	6.20059
1.58068	1.01915	2.31894
1.82917	0.668063	2.66259
1.5189	1.03121	5.09713
1.99083	0.663003	4.23024
2.19361	0.631649	0.57064
2.42253	0.770857	0.310853
1.80655	0.649193	4.91002
1.26015	1.04787	0.267001
1.45472	1.02715	4.83739
1.79928	0.680795	1.8131
2.05956	0.666209	3.65472
1.41002	0.976131	1.65931
1.99707	0.634674	4.65973
1.46321	0.965337	5.06292
1.52317	0.942232	3.13648
1.65233	0.684124	2.01069
1.44833	1.0896	2.00991
1.8907	0.666284	4.70563
1.51924	0.971163	6.72197
1.69471	0.647997	3.87043
2.17277	0.815561	0.226686
2.41525	0.66264	0.236894
1.75241	0.60191	3.49359
1.53809	0.93604	2.94256
1.38918	0.841579	0.465631
1.51952	0.762441	0.199929
1.49195	0.973179	7.57024
2.30504	0.558808	0.281446
1.69385	0.941339	0.683112
1.89896	0.661587	5.26146
1.44042	1.0938	0.991744
1.60699	0.736126	0.735208
1.49377	0.968321	7.63969
1.73057	0.804557	0.21201
1.67423	0.654411	5.07626
2.10605	0.676707	1.40886
1.90803	0.755269	0.272355
1.49107	1.04871	4.84397
1.9351	0.659795	4.19146
1.63644	0.991378	1.67194
1.52641	0.991469	5.91231
1.48811	0.994289	6.35236
1.6367	0.862832	0.391389
1.90506	0.652279	5.78812
1.84934	0.640219	6.50405
1.84403	0.974669	0.364391
1.80562	0.639256	5.37149
1.90688	0.63404	5.3321
1.97169	0.670447	3.5429
2.02416	0.60898	0.988566
1.69992	0.660259	4.82792
1.47774	1.02266	8.0519
1.61693	1.01	1.84481
1.44968	0.871115	0.523536
2.03027	0.620452	1.9692
1.85936	0.676928	2.72839
1.52502	1.01463	4.98461
1.47831	0.67349	0.358617
1.64755	0.634453	3.4929
1.91763	0.704321	0.822704
1.66911	0.63804	3.20772
1.47116	0.96368	5.7225
1.48518	0.980668	7.0982
1.52798	1.00764	6.07365
1.87315	0.6984	1.66515
1.35973	0.968612	1.04058
1.38173	0.933636	0.42847
1.53487	1.0333	3.7712
2.39143	0.942832	0.33423
1.24959	1.00565	0.817942
1.589	1.03643	1.96436
1.40672	0.7855	0.140245
1.21843	0.788161	1.47805
1.72553	0.812276	0.417029
1.53372	0.734494	0.573099
2.40431	0.770526	0.264313
1.40119	1.04953	0.939902
1.89113	0.628188	4.81868
1.7513	0.667401	4.25038
1.48703	0.981226	6.97178
1.8832	0.681587	3.80879
1.60143	0.661738	3.29654
1.76921	0.664781	4.4922
1.43043	0.826645	0.400775
1.35913	0.674382	0.370256
1.24115	0.893637	1.62581
1.90595	0.982018	0.935151
1.95308	0.633196	4.46352
2.29209	0.596386	0.290892
1.5014	1.05523	3.51334
1.44015	1.10839	1.17026
1.79838	0.653865	6.63334
2.0794	0.629715	1.59942
1.49817	0.973447	7.62447
1.58356	0.567359	0.777894
1.5892	0.6683	2.57957
1.60326	0.734739	0.711295
2.43279	0.653097	0.185109
1.46836	1.07214	2.68608
1.5335	0.569291	0.845938
1.96327	0.977372	0.519073
1.64511	0.643976	3.25423
1.51061	1.02295	6.15126
1.88944	0.631995	5.88032
1.26189	0.897814	1.31547
1.96161	0.660511	5.319
1.46585	1.00522	7.29947
1.47132	0.809014	0.620762
1.43284	1.09032	0.765204
1.85321	0.995605	0.974949
1.58745	0.586189	1.18817
2.04999	0.654377	3.92697
1.99586	0.671803	3.36987
1.34876	0.719418	0.378685
1.28172	0.835481	0.255751
1.69615	0.575991	1.36642
1.4817	0.611309	0.279867
1.28036	0.672464	0.480178
1.9443	0.683482	1.91986
1.41847	1.13116	0.541906
1.43414	1.13192	1.10121
1.60987	0.609513	2.67615
2.23917	0.731682	0.152315
1.5204	1.05666	2.55929
2.16503	0.861145	0.19649
1.24992	0.731057	0.692965
1.3132	0.980662	0.399809
1.52849	0.837965	0.413868
1.57983	0.643933	1.93527
1.66525	0.602108	2.9071
1.78147	0.60813	4.07476
2.21096	0.996183	0.197873
1.57031	0.597073	1.29352
1.80669	0.836511	0.166964
1.81267	0.586983	1.14718
1.98827	0.665113	4.15676
1.83584	0.627989	4.75248
1.70167	0.624807	5.36942
1.96457	0.673825	2.67743
1.8526	0.631039	5.70591
1.67175	0.679591	2.70026
1.61167	0.895467	0.614118
1.52272	0.819315	0.386785
1.42553	0.99404	2.10317
1.45136	0.996437	6.17392
1.76309	0.657777	5.7427
1.71087	0.706913	0.789418
1.89274	0.688778	2.25805
1.75837	0.668106	3.89125
1.92305	0.668258	6.0227
1.59721	0.98101	2.58946
1.4362	1.07059	2.53866
1.90901	0.63296	5.3766
1.55958	1.07367	1.11037
1.43536	1.0044	3.85087
1.52692	0.976864	5.44072
1.45604	0.985504	6.55896
1.77804	0.601308	3.14064
1.58842	0.582695	1.03563
1.51252	0.952703	3.86162
1.40321	0.752162	0.474193
1.45746	0.687498	0.616329
1.91357	0.764935	0.18879
1.51749	0.903835	1.337
1.67379	0.598455	1.88557
1.24792	0.994209	0.638496
1.45197	1.02212	4.01838
1.58377	1.0056	4.20002
2.05643	0.70032	0.733805
1.77902	0.662525	4.57228
1.65963	0.639406	3.42855
1.25149	0.756568	0.582906
1.46373	1.08159	2.04069
2.08498	0.640126	1.97398
1.69408	0.953691	0.705365
1.2578	0.930736	1.01092
1.46692	0.965842	5.63215
1.53518	1.00412	5.92012
1.67495	0.769498	0.296676
1.55315	0.765401	0.276801
1.34402	1.0564	0.80437
1.65157	0.647287	4.36958
1.5951	0.699212	1.59392
1.23965	0.620497	0.203065
1.2694	0.615832	0.202518
1.27464	0.948384	1.27003
1.32044	0.720947	0.399097
1.7498	0.640518	4.83839
1.35491	0.698839	0.21986
1.55573	0.875219	0.482169
1.39245	1.0343	1.02354
1.73163	0.651152	3.89511
1.57271	0.920321	1.17442
1.87877	1.0288	0.314721
1.42661	1.06465	2.49432
1.83649	0.614496	3.40749
1.43034	0.908924	1.01003
1.69542	0.582496	1.42851
1.84751	0.608891	3.42721
1.80694	0.702478	0.844565
2.02888	0.695266	1.62638
1.89879	0.945638	0.108872
2.13231	0.633877	1.90089
1.52455	0.989975	6.48389
1.52135	0.691449	0.713151
1.2545	1.04876	0.362463
2.06234	0.650655	1.62113
2.26709	0.635697	0.703821
1.25293	0.550418	0.222724
1.91944	0.670974	5.73048
2.04718	0.8025	0.237949
1.50076	1.05659	3.18776
1.9137	1.06048	0.118842
1.81794	0.671182	3.0245
1.85325	0.614755	4.05531
1.66428	0.76096	0.549698
1.88732	0.668826	4.0721
2.34638	0.643559	0.777433
2.11125	0.649676	2.5763
1.51963	0.96729	6.65649
2.91302	0.89091	0.169444
2.33713	0.596412	0.325705
2.04924	0.703335	0.782871
1.84251	0.586743	1.10206
1.77114	0.633667	5.30863
1.35613	0.740368	0.320463
1.29546	1.09906	0.138088
1.49868	0.936011	3.84676
1.30766	0.540281	0.187436
1.46693	0.768034	0.660319
1.8838	0.651949	4.71925
1.49411	1.03546	5.88261
2.00505	0.682303	2.21962
1.69139	0.645316	3.57412
1.76094	0.683758	2.43144
1.4556	0.826851	0.351767
1.92901	0.61821	3.03956
2.57471	0.649708	0.156051
1.53773	0.965954	5.37746
1.69434	0.623767	5.45628
1.68615	0.734254	0.912137
1.8885	1.00637	0.80576
1.85968	0.996073	1.03173
1.48845	0.998619	9.12705
1.48099	1.02155	8.16369
1.21874	0.705772	0.483231
1.86942	0.629081	6.45101
1.47336	0.711604	0.445383
1.6323	0.9669	2.30219
1.96931	0.657257	4.98351
2.32545	0.685145	0.236753
2.02526	0.875019	0.200689
1.25132	0.902027	1.29014
1.73169	0.5946	2.26462
1.55728	0.628955	0.97358
1.66665	0.584546	2.17875
1.63906	0.604083	2.63714
1.4572	0.975953	4.37244
1.53865	0.670198	0.638362
2.02811	0.624811	2.55206
2.11749	0.684083	0.567624
1.67257	0.891558	0.208821
1.45555	0.980037	4.57058
2.0332	0.653724	4.32047
1.75905	0.611451	2.86826
1.527	0.83854	0.519404
1.92631	0.694577	1.42671
1.75128	0.644158	4.40571
1.99355	0.631207	5.01324
1.61811	0.612991	3.33069
1.28317	0.640887	0.422324
1.51244	1.01107	7.4254
1.54832	0.976987	5.44154
1.85415	0.817867	0.171565
1.85657	0.617261	4.37602
1.48381	1.06046	3.57214
1.7306	0.636244	4.8791
1.97472	0.694978	0.967482
2.12265	0.652122	1.8521
1.56469	1.0058	5.11812
1.95887	0.649818	6.09094
1.5885	0.650842	1.76367
1.55702	1.04659	1.83572
2.26957	0.666477	0.824848
1.2407	0.771597	0.771914
2.27908	0.876619	0.2246
1.49484	0.914666	2.00805
1.51749	0.958887	3.81632
1.72028	0.626763	4.41393
1.23881	0.959483	1.17264
1.98442	0.648496	4.68691
1.51343	0.98779	7.22172
1.22539	0.612419	0.487241
1.50932	0.933521	3.69062
1.42827	0.927784	0.762257
1.882	0.645426	6.78551
2.11428	0.616055	0.5987
1.62188	0.647785	2.94476
2.31557	0.600627	0.350866
1.4658	0.942448	3.25304
1.58511	0.709966	0.916929
1.77072	0.684361	2.40654
2.00497	0.672185	3.53354
1.69223	0.669798	3.5064
1.49966	0.9994	7.81313
1.53328	0.921262	2.88771
1.43021	1.08745	1.41207
1.324	0.989207	0.700631
1.73237	0.679371	3.77805
1.49405	1.06214	2.69598
1.71461	0.6736	3.81808
1.5573	0.659092	0.931152
1.54392	1.04365	2.06194
1.97404	0.782551	0.361598
1.59332	0.962874	3.03126
1.56214	0.940532	2.04004
1.85956	0.620376	4.88879
1.54504	1.0493	2.56465
1.47001	1.07963	2.27488
1.64114	0.665019	3.49025
1.72874	0.669559	4.10975
1.85052	0.59858	2.24787
1.52672	1.10393	0.189739
1.21904	0.616202	0.670774
1.48091	1.00338	7.82896
1.51826	0.939699	3.64314
1.88333	0.64102	7.47845
1.6441	0.674926	2.37715
2.02576	0.605448	0.93432
1.77503	0.612408	4.72806
1.45389	1.02374	4.58025
1.52053	0.968915	6.84908
1.56186	0.671775	1.63246
1.47372	1.04302	5.9269
1.22605	1.07353	0.517436
1.66736	0.755378	0.530991
1.8382	0.951302	0.0733106
1.48719	0.990119	7.12817
1.77132	0.691064	1.59068
1.35306	0.956007	0.810732
1.54117	0.950913	2.97944
1.62844	0.591431	2.08952
1.42173	1.00437	2.52844
2.75187	0.635676	0.537738
1.90894	0.631704	5.32685
1.4402	0.991994	3.71583
1.78862	0.655185	6.81453
1.84547	0.59821	2.43001
1.32335	0.981243	0.645861
1.58501	0.663608	1.91806
1.58969	1.0322	1.53985
2.00572	0.644176	3.52955
1.50683	0.996515	7.14335
1.48875	1.01771	7.41289
1.531	1.00788	5.90693
1.98936	0.640711	4.26711
1.664	0.537212	0.184101
1.45698	1.04077	4.89636
1.58639	0.641305	2.16815
1.51853	1.03432	4.33495
1.56681	0.797517	0.203169
1.5547	0.931772	2.07128
1.61252	0.630575	2.39041
1.58826	0.680763	1.8956
1.48732	0.741483	0.975796
1.72764	0.747043	0.163062
1.26679	0.702023	0.236753
1.462	1.07811	2.17888
1.45365	0.963884	3.81388
1.4561	0.647287	0.397316
1.37155	0.832352	0.13826
1.24701	0.991005	0.681694
2.01292	0.611232	0.731289
1.22688	0.878893	1.27078
2.03299	0.871195	0.171055
2.1084	0.657249	1.89437
1.81398	0.640862	6.35407
1.91736	0.690216	1.25543
1.84723	0.538233	0.1999
1.96013	0.665725	4.51571
1.231	0.900192	1.39647
1.80196	0.591695	1.49165
2.09028	0.675851	2.21183
2.32775	0.62379	0.39911
1.47013	1.02804	7.49286
1.67968	0.959353	1.23377
1.59573	0.722811	0.63909
1.36547	0.714848	0.404901
1.7272	0.621865	3.96379
1.89488	0.675792	2.97472
1.44927	1.08799	2.58845
2.55742	0.620313	0.11878
1.83291	0.661987	4.0125
1.7342	0.712378	0.441634
1.822	0.65589	5.19025
1.80867	0.686058	1.66815
1.49128	1.00044	9.69405
2.25304	1.00867	0.176574
1.89862	0.58466	0.530305
1.75745	0.628635	5.22012
2.04678	0.642695	4.0841
1.53182	0.990297	5.3897
1.64293	0.606365	2.45115
1.4643	1.04351	5.55516
1.77443	0.631338	5.86243
1.59721	0.702995	1.83891
1.9172	0.616697	2.48568
1.63307	1.00423	2.35855
1.51913	1.0571	2.43026
1.62899	0.984466	1.73931
1.62373	0.99412	2.64973
1.62822	0.518843	0.528308
1.24324	0.597444	0.65927
1.79226	0.850758	0.213887
1.49577	0.917224	2.1733
1.6817	0.596748	1.46536
2.09975	0.886068	0.425781
1.35608	0.917653	0.785806
1.31988	0.858662	0.407437
1.4746	0.982015	7.85113
1.86119	0.660493	5.49914
2.21896	0.982653	0.453416
1.82715	0.70139	0.910764
2.09152	0.637103	2.35161
1.76283	0.67262	3.07037
1.85976	0.648616	5.57969
1.96057	0.689759	1.6137
1.77741	0.628437	5.70955
1.44472	1.10038	1.1853
2.86242	0.570479	0.128419
1.24696	1.00147	0.796778
1.53915	0.985066	5.22834
1.4931	0.521988	0.367156
1.43061	1.00373	3.16061
1.22947	0.982018	0.669922
1.4629	1.06916	2.78427
2.10236	0.555032	0.124244
1.7382	0.612729	3.89996
1.87443	1.02735	0.473887
2.10687	0.631878	2.12794
1.51476	0.542629	0.342087
1.88612	0.663503	5.5559
1.81265	0.636647	3.0288
1.82267	0.561992	0.179028
1.32854	1.0152	1.01261
1.58523	1.03243	1.56233
1.90836	0.605909	2.38741
1.52766	0.955701	3.54672
1.75916	0.591036	1.269
1.90419	0.675684	3.71792
1.90259	1.02619	0.218355
2.40141	0.99036	0.309008
1.7044	0.975519	0.853969
1.4035	0.571404	0.235395
1.65578	0.643761	3.40945
1.97775	0.655934	4.96943
1.27149	0.76163	0.934561
1.34556	0.914114	1.0368
1.87226	0.670053	4.41338
2.3192	0.651336	1.01492
1.54987	0.993266	3.95204
1.87878	0.656292	4.79774
1.51921	1.03286	4.83836
1.55423	1.02099	4.14001
1.42034	1.07878	2.16235
1.7492	0.602331	3.63013
1.49315	0.963344	5.28467
2.12717	0.636481	2.71094
2.04323	0.671313	2.4297
1.88576	0.659171	5.07168
1.85524	0.78457	0.193605
1.86709	0.6163	5.0763
1.53698	0.995207	4.50699
1.32813	1.02887	1.09954
2.10853	0.647091	2.44271
1.5502	0.868839	0.614255
1.45194	1.00448	5.75297
1.66623	0.631504	3.85246
1.60782	0.958231	2.25282
2.91871	0.613905	0.0639879
1.47645	1.07557	2.5497
2.12238	0.665518	1.37568
1.47293	1.01918	7.56754
1.62082	0.703957	1.12417
1.88263	0.631878	6.40759
1.68895	0.761778	0.775505
1.46944	0.86691	0.244112
1.22187	0.877013	1.87461
1.8633	0.704437	0.962925
1.2968	1.0223	0.516484
2.10186	0.645778	2.65565
1.52116	0.922716	2.42647
1.48847	0.947516	4.09576
1.43192	0.744978	0.533776
1.40379	0.930557	1.17655
1.77137	0.657686	5.25608
1.63007	1.03692	0.496286
1.5883	0.677424	2.08955
1.48693	0.908242	1.77417
1.77271	0.661647	4.93637
1.60775	0.875068	0.567618
1.70342	0.687418	1.98049
1.36286	0.91929	0.593196
1.43772	0.735672	0.448981
2.08521	0.61553	1.24811
2.1149	0.693368	0.67696
1.6784	0.64774	4.07618
1.46892	0.968657	6.1419
1.70976	0.59396	1.82239
1.50022	1.00461	6.98596
1.77215	0.685409	2.15808
2.00836	0.667421	3.27394
1.68263	0.586152	2.33834
1.88552	0.675247	1.92241
1.59563	0.590154	1.19583
1.33732	0.829298	0.548449
1.39394	1.04969	0.839211
1.82754	0.660349	4.41658
2.10062	0.610091	0.937869
1.7383	0.659587	4.99771
1.75565	0.969511	0.725108
1.97507	0.643238	4.90913
2.16013	0.643034	1.80716
1.47033	1.13779	0.408285
1.47161	0.937149	2.72025
1.76144	0.975895	0.35033
1.58822	0.776606	0.211267
2.04426	0.678663	1.63618
1.74967	0.965214	0.548637
1.93032	0.61973	3.27211
1.91073	0.679202	3.35414
1.71352	0.577003	1.49992
2.05031	0.662459	3.55333
1.91161	0.645573	5.51822
1.23058	0.992236	0.720801
1.75796	0.726389	1.25656
1.52534	1.01862	4.92403
1.47862	1.05695	4.45208
1.56581	1.016	3.47592
1.84534	0.676943	2.81099
2.00603	0.653454	5.25571
2.03578	0.634858	2.70193
1.55081	0.999461	5.03422
2.01595	0.646056	3.8928
1.48867	1.04132	5.49135
1.77869	0.659909	4.92831
1.48675	1.02245	8.38672
1.89509	0.663702	5.212
1.62265	0.979639	1.69352
1.46619	0.966714	5.61275
1.79376	0.633893	5.1573
2.42114	0.773332	0.413709
1.87688	0.645471	6.4771
1.61659	0.93944	1.25462
1.46595	1.01522	6.34028
2.02652	0.70224	0.982022
1.70574	0.653729	4.51833
2.24025	0.609536	0.286035
1.29513	0.979182	0.584622
2.34924	0.67224	0.438541
1.44602	0.608595	0.181163
2.07049	0.666607	3.13612
2.4406	0.630089	0.667743
1.80264	0.700805	1.02034
1.32342	1.00059	0.946068
1.53889	0.640588	1.59548
1.52747	0.841682	0.995178
2.0079	0.68581	1.59184
1.99003	1.04222	0.122649
2.17531	0.660011	1.30023
1.52047	1.00371	6.26919
1.94343	0.619692	3.42993
1.75172	0.653607	5.40073
1.22308	0.861744	1.05582
1.87591	0.666233	5.18181
1.81239	0.656268	5.15985
1.68977	0.617364	3.12262
1.57839	1.00179	5.01567
1.70636	0.93028	0.623105
1.29344	1.00188	0.846583
1.54006	0.904401	1.02351
2.30297	0.640054	0.627699
1.48709	1.00208	9.12937
1.68475	0.635423	4.62154
1.2555	0.985908	0.623682
1.55698	1.01852	4.24827
1.51862	0.998367	6.16948
1.73942	0.615378	4.00002
2.29005	0.723747	0.132143
1.46657	1.07111	2.66566
2.34918	0.611243	0.598842
2.38372	0.578694	0.180424
1.71178	0.588399	1.32333
1.74482	0.65637	5.86344
1.75516	0.669238	3.87823
1.43521	1.00905	4.20052
1.51274	0.942496	3.58763
1.57427	0.663989	1.00227
1.66833	0.58521	2.05947
1.48477	0.922089	2.45959
1.40406	1.05891	1.18924
1.46504	0.869715	0.301929
2.08568	0.629674	1.66763
1.53223	0.977498	5.48806
1.50554	0.865322	0.469896
1.48407	1.00006	9.21208
1.83205	0.651109	4.33819
1.46855	0.953696	4.90598
1.4954	0.999958	8.68236
1.80795	0.660638	4.30376
1.82035	0.674654	2.72362
1.6741	0.79319	0.304929
1.56902	1.02527	2.25771
1.40344	0.51554	0.208807
1.4381	1.02016	3.09178
1.61814	1.00077	2.6097
1.28627	0.736054	0.643711
1.57778	0.999142	4.62183
1.58103	0.911061	0.916741
1.59596	0.633155	2.8313
1.9786	0.666668	4.15951
1.56832	0.986276	3.69402
2.1969	0.688456	0.291749
1.62116	1.0318	1.42841
1.73021	0.710279	0.564467
1.4995	0.885864	0.775374
1.66731	0.623527	4.00755
1.47266	1.04075	6.8777
1.38458	0.755485	0.473507
2.03323	0.600224	0.505481
1.83971	0.667903	2.90089
2.2936	0.594529	0.276081
2.34733	0.571488	0.175296
1.45952	0.688898	0.60896
1.51678	1.06863	1.17506
1.50849	0.968554	7.99678
1.73891	0.658607	5.1879
1.63376	0.707425	1.07191
1.50857	0.996708	6.98196
2.53486	0.622177	0.229106
1.31583	0.908134	0.554066
1.50286	1.02763	7.20137
2.00744	0.68592	1.55843
1.45997	1.02526	5.95646
1.24145	1.02324	0.685771
1.76412	0.597362	2.73561
2.16196	0.710484	0.203167
1.49291	0.99635	7.57013
1.61055	0.583852	1.86383
1.79151	0.672038	3.77486
1.86222	0.653503	5.76542
1.66329	0.578838	1.78662
1.50125	0.945235	4.10319
2.10175	0.671945	1.57046
1.98059	1.00331	0.342192
1.92223	0.771575	0.434441
2.0415	0.663585	3.29469
1.45465	1.0404	4.46078
1.28341	0.923622	0.952948
1.80141	1.05335	0.121156
1.47709	0.964984	5.89321
2.46761	0.802446	0.209004
2.15045	0.556967	0.189999
1.47967	1.06918	2.71257
1.33438	0.770727	0.632362
1.49593	0.967692	7.60474
1.45707	1.02933	4.61705
1.87882	0.766736	0.662425
1.86812	0.649196	6.01373
1.60055	1.01823	2.10068
1.47453	1.04559	4.88863
1.86006	0.665581	4.88004
1.30243	1.00469	0.641458
1.3057	0.66502	0.428058
1.49704	1.00093	8.36815
1.87466	0.680144	2.90957
1.85935	0.662043	5.14457
1.51207	0.929521	2.36992
1.46314	0.977836	5.74357
1.8418	0.635801	5.59101
1.69488	0.574099	1.18306
1.53208	0.97936	5.41178
2.21836	0.634232	1.40873
1.62236	0.95845	2.02981
1.87617	0.640478	6.69669
1.71933	1.01538	0.770271
1.44842	1.00833	4.95978
1.47323	0.956145	5.35051
1.67983	0.714307	1.08641
1.71462	0.81699	0.194662
1.80299	0.671038	3.49129
2.11027	0.668534	1.34121
2.0896	0.777476	0.262171
1.69371	0.77042	0.224376
1.91946	0.632878	6.09453
1.46132	1.01897	5.74493
1.46761	0.947362	2.9897
1.66916	1.0249	0.47404
1.45299	1.10729	1.43725
1.56267	0.94	2.02007
1.44174	0.975287	2.27521
1.4873	0.940766	3.13071
1.98978	0.661852	4.30605
1.71614	0.657668	3.9326
1.52845	0.967315	6.16218
2.25765	0.630354	1.05845
1.23765	0.931203	1.10696
1.9278	0.675312	3.07379
1.86605	0.57886	0.944759
1.43164	1.07352	2.37547
1.98882	0.674377	2.48786
1.70204	0.655897	5.18399
1.78832	0.590347	2.00466
1.6314	1.00604	2.68547
1.87049	0.700284	1.49436
1.92769	0.694104	1.44366
1.62368	0.572908	0.943116
1.85831	0.641394	6.14616
2.06835	0.650449	1.58078
1.80563	0.624119	4.90011
1.81334	0.667983	3.73615
1.43059	0.794543	0.223816
1.55386	0.616756	0.952032
1.48401	1.05548	5.15515
1.25129	0.83141	1.00419
1.52141	1.04923	3.14231
2.27063	0.898503	0.0852447
1.89611	0.648127	6.0978
1.93245	0.660909	4.29778
1.97971	0.657651	4.75034
1.37159	0.849302	0.269698
2.19977	0.697343	0.311631
1.80007	0.602075	2.53599
1.54809	0.965403	4.9066
1.91906	0.650572	5.79597
1.5521	0.990753	3.9066
1.62275	0.648764	2.88591
1.4411	1.04446	3.84639
1.89021	0.685278	3.17448
1.54101	0.727756	0.490643
1.52657	0.975088	5.7226
1.38285	1.03306	1.14295
1.80511	0.711318	0.86966
2.3551	0.60953	0.500251
1.53336	0.964266	4.62571
1.69871	0.6323	3.46245
1.74741	0.649415	3.7585
1.36818	0.812898	0.493472
1.35001	0.84302	0.412442
1.31746	1.04105	0.730185
1.98795	1.07106	0.156993
1.26392	0.90007	1.13819
1.51553	0.694881	0.480111
1.91069	0.607093	2.26976
1.86138	0.640159	5.98295
1.9479	0.621559	4.11832
1.47186	1.04984	5.15836
1.4305	1.07472	2.29862
1.7075	0.669743	3.77151
1.82692	0.690403	1.87754
1.74436	1.06393	0.315627
1.99916	0.638389	4.28552
2.0145	0.665373	3.14506
1.58166	0.928651	1.58888
1.67433	0.729829	0.992034
1.72288	0.614266	3.10115
1.82717	1.0049	0.460315
2.17771	0.765858	0.161656
2.55007	0.855391	0.160244
1.62991	0.56344	0.749004
1.8751	0.641163	6.67522
1.45619	0.932304	1.79838
1.4973	0.726205	0.440469
1.37908	0.589271	0.284426
1.77968	0.703347	1.33106
1.52466	0.97506	5.77852
1.42204	0.601695	0.209123
1.5916	0.658342	1.89769
1.44696	0.974934	2.88696
1.69068	0.629669	3.64523
1.77712	0.665054	4.50456
1.37411	0.892573	0.870188
1.44882	1.05787	3.26176
1.65807	0.668018	3.02343
1.46576	0.911448	1.27709
1.96112	0.620474	3.63166
1.78596	0.637593	4.77915
1.61301	0.659298	3.38634
1.973	0.658569	4.65509
1.25027	0.926291	1.04631
1.69195	0.614572	3.22572
1.25575	0.781094	0.729182
1.92329	0.626985	5.22681
1.55164	0.950639	2.70408
1.88536	1.01807	0.642932
1.92973	0.996504	0.728555
1.87535	0.642573	6.86335
1.24273	0.814391	0.501034
1.88751	0.806241	0.255939
1.7462	0.656741	5.85373
1.51573	0.614216	0.606999
1.47423	0.900708	1.07806
1.61141	0.583689	1.88492
1.5221	0.986651	6.78741
1.48134	1.0616	3.45511
1.58738	0.740262	0.245411
1.9554	0.986409	0.510608
1.78407	0.609978	4.23759
1.99599	0.622675	2.35421
1.51057	0.940099	3.79893
1.69578	0.591963	2.2843
1.53788	1.02082	4.1791
1.50047	1.02707	7.65556
1.61401	0.914925	1.26316
1.62477	0.739883	0.514023
2.59434	0.792803	0.121139
1.36538	0.933177	0.581156
1.38288	0.973248	1.43656
1.56883	1.00224	4.80145
1.53512	0.984228	5.50895
1.69035	0.648109	4.03886
1.47733	0.719138	0.22071
1.66156	0.657574	4.03668
1.60714	0.663129	3.59334
1.96181	0.67037	3.41072
1.53994	0.97898	5.90012
1.46197	1.03687	5.24749
1.45566	1.10165	1.29716
1.94772	0.653553	4.68478
1.70361	0.620766	4.90768
1.86631	0.630117	6.84091
1.57103	1.03819	2.22524
1.71869	0.594303	1.88302
1.48488	0.73924	0.875985
1.50731	0.645161	0.54218
1.30483	0.953909	0.345916
2.05322	0.647762	3.41277
1.36659	0.982767	0.616615
1.28614	0.972668	0.421098
1.31021	1.11304	0.151692
2.10664	0.638996	2.96973
1.56007	1.0102	4.27616
2.41016	0.631714	0.701379
1.3482	1.01033	0.702133
1.24225	0.654054	0.215078
1.60244	0.703822	1.59305
1.71519	0.873507	0.206317
1.60086	1.00101	2.90313
1.92499	0.633947	5.17069
1.5462	0.969554	5.61328
1.42147	0.93681	1.19154
1.68959	0.655297	5.11127
1.51706	1.01232	6.68146
1.57401	1.00134	4.88935
1.53977	0.970509	5.86018
1.83273	0.640911	5.43221
1.68796	0.67518	3.74274
1.71603	0.678473	3.54433
1.63325	1.01501	2.08405
1.93256	0.654331	3.72193
1.27276	0.733265	0.875853
2.08842	0.612678	1.04909
2.46455	0.705031	0.0961053
2.51524	0.727075	0.617986
1.85048	0.676876	2.72897
1.84374	0.653237	4.78219
1.56	1.01918	4.34826
2.00593	0.650923	4.80417
2.00091	0.656433	5.3387
1.45975	0.684361	0.478619
1.45511	1.006	5.89333
1.87994	0.710719	0.862629
2.02113	0.624383	2.52065
1.83071	0.634654	4.71612
1.73609	0.926117	0.354985
1.4885	0.987723	7.74462
2.04526	0.651222	4.6835
1.25754	1.09813	0.463993
2.11229	0.651759	2.21108
2.07189	0.630203	1.54779
1.70318	0.71454	1.18224
1.45724	1.06332	3.57444
2.71865	0.994575	0.143855
1.67634	0.701719	1.3593
1.30547	0.972293	0.661854
1.94031	0.618427	3.17279
1.60231	0.768024	0.436188
1.47674	0.991202	6.65716
2.12495	0.611689	0.500915
1.24294	0.7079	0.527589
1.68996	0.643665	3.29534
1.3975	0.828874	0.559961
2.82483	0.742409	0.122345
1.86839	0.627793	6.06379
1.73207	0.636561	4.67997
1.47535	0.954022	4.90015
1.94464	0.635059	4.34671
1.50434	1.08743	0.900903
1.25075	0.831385	0.968638
1.49303	1.02068	7.71516
1.56622	0.949995	2.09673
1.57115	0.635942	1.2221
1.45442	0.889462	1.00843
1.65413	0.594448	1.96196
2.59052	0.665952	0.122038
2.03568	0.610722	1.4961
1.62157	0.994599	2.8166
1.70217	0.672009	3.66373
1.78024	0.699267	1.72759
1.54985	1.00564	5.33947
1.61753	0.654807	2.87092
1.96974	0.688021	1.64414
1.75701	0.633748	6.19214
1.48726	0.95756	4.08949
1.59177	0.615436	2.09877
1.26949	0.990184	0.900328
1.98426	0.678077	2.04813
1.64609	0.636603	3.80617
2.10816	0.626353	1.2816
1.58257	0.602027	1.88702
1.7497	0.667668	4.30331
2.23984	0.992914	0.303152
1.92727	0.621828	3.70501
2.13304	0.640116	1.89258
1.63573	0.641636	3.37689
1.83674	0.654677	4.9857
1.88896	0.702926	1.10952
1.41423	1.07105	1.07926
1.91919	0.675615	3.33156
1.48705	1.02254	8.39524
1.77045	0.640943	5.19556
1.24081	0.889928	1.28172
1.89395	0.622032	3.18508
1.67744	0.58227	2.04593
1.66059	0.772276	0.522932
1.4739	0.960777	5.15856
2.64834	0.66063	0.127115
1.3505	0.79366	0.733745
1.49611	1.0289	7.19116
1.43882	0.87217	0.663141
1.88094	0.632424	6.41277
1.56751	1.0247	2.52597
2.21434	0.676723	0.60038
1.47343	1.00969	7.32778
1.43874	0.53261	0.171459
1.57428	0.76314	0.365482
1.92826	0.666034	4.83221
1.44945	0.984997	5.64192
1.65123	1.04954	0.464704
2.76494	0.636279	0.263281
1.49848	0.890987	0.749223
1.37354	0.585991	0.268793
1.70996	0.672439	3.74568
2.1683	0.637649	1.31619
1.60424	0.995295	3.02424
1.59518	0.838485	0.657278
1.61027	1.05199	0.578671
1.52961	0.846576	1.13713
1.44245	1.00852	4.66973
1.55311	0.979992	6.76851
1.48303	0.988272	7.49301
2.54588	0.61285	0.136145
1.67989	0.62324	4.7377
1.38198	0.977966	1.53906
1.7365	0.633053	3.61692
1.77848	0.588461	2.05033
1.71535	0.62893	4.26773
1.47217	1.00501	7.65496
1.28963	0.677972	0.670807
1.51142	1.02435	6.45866
1.91304	0.601027	1.87536
2.31278	0.849334	0.144539
1.63939	0.944519	1.16661
1.37453	0.735011	0.662225
1.46948	0.95147	4.10298
2.46011	0.91009	0.21401
1.54799	0.662982	0.666543
1.49899	0.914823	2.21366
1.92055	0.682809	2.82035
1.68261	0.616844	3.00309
1.69029	0.615386	3.16413
1.93092	0.63344	4.32323
1.4788	0.973527	6.64482
1.49693	0.986155	7.21197
1.37883	0.924809	0.404845
1.24112	0.821876	0.436223
1.4411	1.04475	3.8326
2.52115	0.91472	0.133091
1.50271	1.02868	6.57083
2.16426	1.00101	0.320112
1.86831	0.685911	2.64925
1.58073	0.88887	1.40148
1.40628	0.636573	0.23819
1.57444	0.953849	2.77565
1.97842	0.66407	4.11205
2.17484	0.712402	0.184445
1.79592	0.601389	2.85283
1.55511	0.866828	0.682298
2.23976	0.685421	0.332004
1.54663	1.01876	4.28937
1.5002	0.878856	0.876423
1.39078	0.899913	0.463381
1.65177	0.886096	0.236753
1.41179	0.646883	0.508814
1.52208	1.00361	6.20909
1.50978	0.9369	4.12746
1.68122	1.02381	0.472526
1.71915	0.62849	4.38918
2.18361	0.608752	0.421405
1.88688	0.664308	5.30988
1.43766	0.979109	3.11582
1.89646	0.61633	2.91201
1.39326	0.970875	0.778636
1.3909	0.953135	0.841284
1.41782	0.866801	0.71026
1.91192	0.721931	0.454824
1.5603	0.901463	0.94514
1.80506	0.612414	3.08404
1.90656	0.637175	5.51299
1.55931	0.991138	3.97276
1.23018	0.939316	0.68477
1.92528	0.628061	5.12977
1.70473	0.663389	4.56414
1.6571	0.682061	2.35899
2.11786	0.723685	0.413624
1.43129	1.03339	2.71357
1.50216	1.03185	4.76604
2.11342	0.675678	1.00658
2.18576	0.651761	1.80426
1.51996	0.938547	3.78134
1.96079	0.645753	5.78718
1.87945	0.697609	1.66882
1.63053	0.802829	0.356819
1.88661	0.652115	4.87078
1.54461	1.00319	5.68696
1.62376	0.539812	0.665703
1.74298	0.837392	0.383991
1.26645	0.97321	0.4295
1.27187	0.946359	1.18366
1.8361	0.641522	5.76549
1.49891	0.949795	4.35838
1.65895	0.618965	3.29041
1.8732	0.653032	5.45083
1.45813	0.997552	6.24554
1.53783	1.06708	1.16529
1.99752	0.630547	4.75739
1.3231	0.741978	0.369356
1.43029	1.05769	2.25246
1.96597	0.652202	5.3533
2.12251	0.620265	0.830516
1.45882	0.524889	0.243792
1.42448	0.658913	0.298305
1.30267	0.566024	0.199456
1.85829	0.589898	0.964209
1.70613	0.660143	4.7363
2.20809	0.952848	0.316315
1.80282	0.617028	2.38178
1.76791	0.697797	1.69951
1.93916	0.646557	4.18037
1.5027	1.04421	3.79852
1.42341	1.0146	2.72543
1.96507	0.648855	5.54596
1.83065	0.678181	3.22697
1.40605	0.902445	0.583677
1.7804	0.642276	5.91955
1.85158	0.995401	0.959628
2.26964	0.639062	0.423534
1.52964	0.950453	3.60684
2.11957	0.613501	0.569193
1.85493	0.639189	6.20761
1.65139	1.02978	0.781845
1.99682	0.654145	5.06736
1.63329	1.00138	1.98708
1.83456	0.677672	3.11398
1.87749	0.71987	0.524306
1.97612	0.659965	4.41109
1.54731	0.654576	1.14859
1.29941	0.967982	0.237422
1.68444	0.598479	1.49186
1.84552	0.598502	2.40055
1.7326	0.671712	4.03745
1.49541	1.04259	4.53763
1.86196	0.540316	0.188826
2.05788	0.616937	2.35366
1.48737	0.988229	7.6113
2.35127	0.611024	0.681607
2.04268	0.631875	2.51255
1.96486	0.626321	3.81695
1.64138	0.566604	0.913401
1.97028	0.692247	1.189
2.02147	0.693317	1.33574
1.6204	0.986999	2.4616
1.76924	0.639976	5.13247
1.85884	0.620364	4.86537
1.52762	1.03471	4.18738
2.31598	0.673617	0.404758
1.90759	0.620032	3.08521
1.58027	0.99301	3.2701
1.95261	0.623762	5.15215
1.48657	1.042	5.43594
2.21956	0.660599	0.88203
1.51975	1.00219	6.195
1.47778	1.01603	6.84321
1.73719	1.03987	0.246144
1.5231	1.05562	2.87267
1.84561	0.649639	4.25103
1.53851	0.898705	1.15504
1.55386	1.01928	4.30411
1.68301	0.664627	3.67459
1.83891	0.672198	3.01329
1.78834	0.603888	2.90809
2.01725	0.649776	4.88347
1.50403	1.03812	3.95123
1.43778	0.60111	0.29785
1.64239	0.581717	1.5881
1.79289	0.641477	6.36034
1.7454	0.676733	3.06255
1.61998	0.987281	2.50778
1.47467	1.00455	7.52212
1.66957	0.998402	1.065
2.10751	0.647769	2.50954
1.53564	1.03841	1.96267
1.72267	0.988993	0.753846
1.48572	1.02232	8.35095
1.96144	0.634651	4.69235
1.56692	0.982218	4.99046
1.76984	0.625226	4.41501
1.52042	0.953641	3.90302
1.47068	0.968562	6.3698
1.45258	1.06751	2.83547
1.86812	0.656033	5.72614
1.23006	0.894721	1.56558
1.53179	0.969336	6.25706
1.30401	0.775441	0.877652
1.96352	0.652621	5.4829
1.74372	0.565161	0.845632
2.00013	0.600397	0.882773
2.18927	0.603068	0.819056
1.76967	0.942938	0.273868
1.84119	0.662445	3.59707
1.95457	0.626155	4.57329
2.00258	0.667634	3.54711
1.73466	0.738353	0.306987
1.23003	0.821864	0.522015
1.48819	0.999031	9.42724
1.22843	0.704609	0.610627
2.21036	0.664377	0.672968
1.69626	0.641114	3.42742
2.0312	0.626895	2.69554
1.53207	0.949909	3.54932
1.47709	0.986047	7.57079
1.6393	0.51896	0.494961
1.77924	0.630675	5.99149
1.45126	1.06027	3.49879
1.65135	0.666035	3.54462
2.02189	0.639319	3.39398
2.28784	0.910597	0.196813
1.55981	0.578345	0.508505
2.32395	0.520913	0.10341
1.50639	0.937178	4.13535
1.45905	1.01436	5.44975
2.3706	0.804572	0.196221
1.71109	0.578027	1.56021
1.47711	0.972233	6.54772
1.52303	0.937659	3.88116
1.54371	0.900323	1.12347
2.01947	0.631728	3.59867
2.01545	0.645764	3.80367
1.88377	0.68783	3.37741
1.61169	0.697012	2.0835
1.61281	0.860041	0.790604
1.76674	0.661767	4.85187
1.85613	0.654665	5.44445
1.4612	1.01208	5.96434
1.26625	0.941833	0.931353
2.08124	0.633228	1.34934
1.30304	0.559788	0.374313
1.79687	0.642604	6.94254
1.78822	0.660527	4.43778
2.14956	0.643987	1.61471
1.58153	0.636076	1.92949
1.46374	0.949779	3.3056
1.89562	0.999711	0.735502
1.3952	0.969554	0.698249
1.44512	1.01857	3.55491
1.48403	1.03022	7.72384
2.15399	0.779631	0.231876
1.44363	1.02546	4.31468
1.49803	0.916003	2.31709
1.72063	0.694938	2.35162
1.97612	0.683757	2.78496
1.48534	0.973277	7.27783
1.70381	0.620406	4.78461
2.13201	0.624736	1.29799
1.56768	0.982613	4.67081
1.99868	0.623303	2.3622
1.51879	0.944816	3.62056
1.58545	1.00821	3.5838
2.06884	0.633587	2.14318
2.07141	0.619659	1.8664
1.57405	0.620105	2.51941
1.49482	0.986422	7.37244
1.64852	0.590634	1.56534
2.31077	0.609361	0.48663
1.96815	0.575485	0.239572
1.57586	0.620576	2.71294
2.00791	0.63224	4.07834
1.59761	0.930828	1.53248
1.44553	0.959586	2.76948
2.17936	0.578973	0.133505
1.46102	1.04697	4.94844
2.07902	0.736692	0.411248
1.53331	1.01565	4.97411
2.09299	0.625255	1.1778
1.69461	0.683965	1.44854
1.80245	0.595629	2.12333
1.63021	0.881203	0.435963
1.63351	0.890342	0.235706
1.97362	0.642889	4.95657
1.52618	1.06825	1.31212
1.31274	0.630303	0.332571
1.61938	1.02901	2.09801
1.57618	0.597834	1.77085
2.61692	0.93649	0.144104
1.94792	0.656149	4.61367
2.36344	0.651047	0.360825
1.80441	0.654121	5.91761
2.18206	0.647236	1.6077
1.50554	1.03269	3.42203
1.45726	1.00129	6.39166
1.4387	1.06779	2.74718
1.35086	0.7817	0.812916
1.76169	0.58054	1.55054
1.63682	0.650825	3.05356
1.74695	0.580002	1.52491
1.90178	0.679388	3.49965
1.54447	1.04784	2.54128
1.36611	0.894618	0.770534
1.47503	0.976702	6.77982
1.67435	0.657378	4.83605
1.23526	0.70844	0.684497
1.41703	0.780278	0.198086
1.7379	0.751829	0.182997
2.39848	0.618735	0.100995
1.74843	0.88815	0.169373
1.51131	1.00006	6.45995
1.66252	0.996138	0.953876
1.24449	1.04969	0.393099
2.02485	0.696926	1.35121
2.06247	0.627824	1.62588
1.33901	0.850612	0.25482
1.62137	1.03137	1.47536
1.40288	0.866438	0.969096
1.61077	0.678052	1.98917
2.03565	0.648058	4.79686
1.78438	0.613853	3.95276
1.47524	0.925202	2.15403
1.52375	0.912686	1.77649
1.45513	1.01042	5.40631
1.7491	0.826426	0.26301
1.7565	0.64945	3.98798
1.97777	0.653587	4.88394
2.6173	0.762203	0.156514
1.44656	0.979381	3.53308
1.58019	1.0028	4.81689
1.60545	0.696913	1.70591
1.25706	0.964168	1.15714
1.44973	0.989667	6.43754
1.48466	1.0075	6.16702
1.55266	0.968588	5.33106
1.64053	0.658997	2.88581
1.38896	0.918677	0.474141
1.51411	0.584686	0.477221
1.73235	0.606112	3.45661
1.69896	0.925202	0.41191
1.35214	1.00285	0.627477
1.458	0.968719	4.3313
1.77969	0.88455	0.315536
1.32718	0.82768	0.897643
1.85355	0.673033	3.28198
1.66235	0.934134	0.802568
2.28252	1.00557	0.210869
1.47116	1.06301	3.60421
1.77103	0.600689	3.10223
1.51573	1.00208	6.33376
1.48409	1.08927	1.08507
1.7204	0.652485	3.63642
1.49922	0.974993	7.42153
1.75158	0.54143	0.409732
1.64858	0.658659	3.12933
1.51119	0.985827	6.60075
1.47254	0.848341	0.453805
1.5813	0.992713	3.24854
1.53862	1.01546	5.00808
1.40809	0.962173	1.03925
1.91288	0.603161	2.43355
2.39485	0.648239	0.692546
1.51927	0.72526	0.555103
1.93385	0.670769	3.76178
1.44533	0.962458	2.95754
1.36279	1.05317	0.480749
1.4209	0.738842	0.469399
2.37984	0.640522	0.292982
1.87399	1.01611	0.556228
1.90881	0.744827	0.236753
1.86903	0.687896	2.71678
1.77486	0.613671	4.63515
1.85233	0.61688	3.95244
1.59679	0.630355	2.61871
1.50398	0.987464	7.37885
1.60946	0.965213	2.37618
1.48287	0.918044	1.82027
1.34463	0.933412	0.707607
1.36348	1.00741	0.751876
1.26079	0.943409	1.08279
1.51823	0.985405	6.33923
[truncated: 15,321 more rows]

## Sheet: Sheet7
1.24106	0.956426	1.01512
1.85859	0.650205	5.29002
1.85134	0.60273	2.21475
1.47868	1.01734	7.64232
1.38573	0.880647	0.496222
1.4958	0.992925	7.3506
2.00484	0.668869	3.57608
2.16111	0.695492	0.13012
1.87965	0.617137	2.99022
1.48274	0.622091	0.480962
1.4778	1.03608	4.46423
1.7348	0.772144	0.576762
1.47832	1.02506	6.97591
2.05235	1.0089	0.51965
1.80496	0.672274	3.42874
2.41377	0.655305	0.347271
1.94159	0.601342	1.37123
1.26271	0.784442	0.59216
1.44508	0.84375	0.772035
1.50591	0.747928	0.67404
1.96186	0.658238	5.1909
1.53375	0.987334	5.52342
1.67071	0.671314	2.59961
2.57918	0.583427	0.111514
1.29101	0.967552	1.23422
2.03275	0.671279	2.35512
1.96656	0.691645	1.47388
1.65432	0.953664	0.88072
1.7809	0.630164	5.88615
1.47057	0.986501	6.57581
1.82245	0.598773	1.70908
1.89966	0.650097	4.90399
1.8304	0.74213	0.429043
1.31447	0.946053	0.497597
2.39368	0.666169	0.240973
1.59119	0.628116	1.88425
1.80694	0.593044	1.26719
1.22563	0.802606	0.614746
1.54887	0.996618	3.9553
1.52639	0.973317	7.14798
1.76628	0.642232	5.61438
1.58608	0.935637	1.64865
1.6342	0.997706	1.80307
2.17576	0.658767	1.07732
1.45465	1.09212	1.04492
1.8493	0.688441	1.51117
1.92852	0.961004	0.433106
1.84059	0.610685	3.53739
1.22237	0.743402	0.770367
2.03275	0.635524	3.709
1.5371	0.68946	0.620397
1.93778	0.631115	2.79113
2.25296	0.975602	0.394667
1.31099	0.648499	0.217717
1.64831	0.676096	1.8903
1.66141	0.999281	1.44639
1.5563	0.665613	1.21628
2.06117	0.632954	2.10439
1.57379	0.809822	0.14331
1.59725	0.837731	0.393317
1.68222	0.862803	0.200488
1.93572	0.610152	1.69797
1.78406	0.589802	1.08196
1.41349	1.13629	0.244848
1.60617	0.658316	2.49823
1.52183	0.938239	2.91428
2.08181	0.642638	3.27664
1.73885	0.989576	0.604721
1.49143	1.02894	5.87542
1.74295	0.696073	1.3583
1.53356	1.011	4.39899
1.63054	0.654563	2.6909
1.34969	0.820952	0.374755
1.84607	0.649865	4.95994
1.38572	1.02946	0.850765
1.44422	0.95788	2.40137
2.06076	0.961559	0.213165
1.50236	0.933765	3.15263
1.84242	0.567264	0.358323
1.87968	0.996253	0.851902
1.48365	0.937303	2.92605
1.36259	1.01739	0.232126
1.46242	1.03352	4.75036
1.92435	0.693778	1.73961
1.75206	0.591209	1.68271
1.91778	0.679099	2.67803
1.7993	0.658415	5.12101
1.52766	0.991662	6.03248
1.47007	0.524023	0.215693
2.5929	0.746931	0.262454
1.8047	0.598786	2.2999
1.53816	0.772302	0.45324
1.93826	0.65147	5.25037
1.94945	0.657608	5.53557
1.48022	1.04241	4.26815
1.57962	0.954449	1.73819
1.459	1.01963	6.97133
1.89637	0.658036	3.94645
1.84076	0.658281	4.36864
1.79753	0.601832	3.24476
1.77891	0.972246	0.360721
1.60439	0.697881	1.0653
1.88047	0.994283	1.0475
1.61826	0.964837	2.30818
1.41629	0.809352	0.509924
1.51487	1.03839	3.8946
1.94678	0.675079	4.22986
1.91479	0.591239	0.879668
2.61073	0.7932	0.240486
1.44096	0.990951	3.62386
1.53287	0.989581	5.67082
2.38974	0.675762	0.215127
1.98412	0.664524	3.64842
1.67268	0.996884	1.27151
1.90022	0.610005	0.944454
1.62425	0.633757	3.24124
1.50672	1.04193	3.37914
1.54929	0.989697	4.48261
1.50171	1.02403	5.67863
1.80564	0.652556	4.71639
1.65972	0.638145	3.47458
1.69395	0.628185	3.93789
1.60627	0.585216	0.979809
1.7383	0.628226	5.06293
1.32704	0.747077	0.620514
1.85748	1.0301	0.323302
1.61591	0.590223	1.75268
1.7659	0.57465	0.84846
1.51952	0.999186	5.19727
2.16795	0.908871	0.150571
1.48271	0.712905	0.550013
1.55007	0.639957	0.840922
1.53237	1.03745	3.0388
1.69816	0.658074	3.49127
2.05986	0.850242	0.152063
1.56681	1.05039	1.37764
1.47436	1.00351	5.89986
1.63211	0.618085	3.11282
1.98816	0.659154	4.5944
1.5504	0.682457	1.43304
1.89885	0.78281	0.108845
1.50799	0.896533	1.45776
1.61023	1.02692	1.4338
2.04113	0.648994	2.20741
1.54385	1.05184	1.68138
2.03941	0.58221	0.334187
1.4201	1.04374	1.9673
1.55853	0.971489	3.06446
1.52223	0.958844	4.06653
1.28518	0.801072	0.823821
1.48962	1.00015	6.10246
1.95268	0.647944	5.3992
1.43888	1.02252	5.22793
1.84668	0.616172	3.45242
1.96727	0.644562	5.41811
1.73437	0.67907	2.72986
1.33827	0.751733	0.35217
1.42715	1.02775	4.47508
1.59209	0.981291	3.34642
1.4125	0.918375	0.661151
1.47902	1.0041	5.92752
1.64209	0.628054	2.86829
1.40971	0.989247	1.06513
1.39217	0.972161	0.899223
2.05838	0.924853	0.09442
2.05514	0.679112	0.989551
1.53633	1.0318	3.14809
1.91709	0.719888	0.584434
1.88964	0.649071	5.49711
2.12658	0.675367	1.0973
2.03759	0.660711	3.79222
1.84968	0.647602	4.90369
1.35267	0.523939	0.220488
2.00815	0.649438	3.73779
1.65222	0.75166	0.685745
2.31049	0.624823	0.63669
1.65853	1.02714	0.838604
1.40283	1.02848	1.4003
1.8407	0.584857	0.830685
1.58996	0.983819	3.26648
1.76226	0.669428	2.28552
2.2207	0.629006	0.986655
2.09688	0.670046	1.31156
2.1198	0.678449	1.08806
1.88488	0.598601	1.89234
1.62514	0.631765	3.10153
2.55551	0.639796	0.141548
1.87287	0.763009	0.320805
1.31872	0.983279	0.432021
1.60869	0.568466	0.44034
1.79405	0.605267	3.65976
2.27022	0.779207	0.130982
2.01084	0.62194	1.91702
1.48918	1.04201	4.67537
1.39466	1.09102	0.679327
1.59945	0.925194	0.783525
1.47096	0.940912	3.43366
2.31694	0.624484	0.68068
1.79247	0.685213	2.20872
2.00258	0.618105	1.79166
2.10013	0.674553	1.26074
1.4872	1.05956	1.86539
1.68647	0.942409	0.626228
1.72363	0.715837	1.15585
1.84182	0.971703	0.389134
2.48705	0.643007	0.324574
1.85403	0.623318	4.69966
1.78394	0.612462	3.31414
1.90916	0.651814	4.45133
2.0307	0.576511	0.281989
1.26081	0.552381	0.251715
1.71377	0.678794	2.31591
1.46347	0.985174	5.84839
1.75931	0.652835	4.98572
1.87991	0.583674	0.451394
1.45212	1.03035	4.43964
1.40418	0.783007	0.350573
1.59975	1.03517	1.06081
1.54798	0.587138	0.782658
2.02518	0.663181	4.18143
1.99357	0.59056	0.581171
1.68555	0.678133	2.04042
1.94614	0.894145	0.0751318
1.27776	0.956267	1.33983
2.6075	0.532671	0.173245
1.3746	0.631461	0.350174
1.71588	0.645909	4.48502
2.05981	0.662497	2.0216
1.98103	0.626933	3.36056
1.32665	0.947741	0.771452
1.47922	1.09936	1.08
1.46253	1.01459	8.52675
1.53629	1.02253	3.1905
1.89916	0.660988	4.36108
1.49984	1.00866	6.72785
1.65889	0.699193	0.94467
1.58141	1.05505	0.894654
1.48483	0.989398	8.05405
1.45367	0.62194	0.224705
1.46443	1.01793	7.42608
1.25863	1.00817	0.646913
2.28585	0.710111	0.0980454
1.78111	0.645361	4.7981
1.85743	0.63652	4.58049
1.74761	0.692178	1.85416
1.71095	0.635285	3.34221
1.61396	0.591551	1.87829
1.76516	0.765717	0.329042
1.68718	0.582445	1.199
1.42237	0.955459	1.53927
1.90523	0.6314	4.03917
1.25178	1.12378	0.189464
1.47681	1.01319	8.9592
1.71404	0.609683	3.30094
1.62684	0.970575	2.21838
1.48646	0.999836	6.14074
1.43486	0.701688	0.211432
1.48561	1.00708	5.88711
1.37245	0.618518	0.350833
1.48918	1.02737	6.35608
2.0052	0.653882	4.07979
1.53227	0.948607	2.81736
1.88762	0.622611	2.68216
1.47694	1.06456	2.65685
1.78821	0.616928	4.06636
1.76659	0.643746	5.53196
1.72799	0.576678	1.30173
1.61883	0.601427	1.50018
1.47911	1.05056	4.01112
1.7912	0.93812	0.121934
2.27561	0.750463	0.111169
2.09333	0.847545	0.156754
2.09062	0.630953	2.67296
1.27048	0.589126	0.140184
2.01543	0.66162	4.26787
1.80839	0.707386	0.843481
1.57507	0.995859	2.92181
1.56801	0.608756	1.01859
1.8545	0.804973	0.274778
1.81218	0.657162	5.25546
2.03953	0.659089	3.81436
2.9332	0.552998	0.268572
1.84474	0.627814	4.89543
1.66481	1.00189	1.66104
1.82213	0.613755	3.74024
1.94492	0.652529	5.32614
1.75573	0.596003	2.69722
2.21194	1.02616	0.329748
1.99639	0.636444	3.69206
1.50543	0.855907	0.371597
1.47786	1.01108	7.85048
1.94118	0.660998	5.29343
1.61547	1.01203	1.65489
1.59954	0.681312	1.41199
1.44296	1.0407	4.2545
1.6575	0.633019	3.61554
1.90347	0.60323	0.92111
2.04903	0.663376	2.68835
1.52979	0.908418	1.01015
2.01929	0.681835	1.83716
1.95486	0.603511	1.07619
1.97615	0.670577	3.59923
1.53351	1.00726	4.07332
1.43019	1.01023	3.35584
1.71137	0.606978	3.66557
1.42381	1.09582	1.62622
1.70513	0.661505	4.0868
1.52316	0.626004	0.618938
1.73213	0.585966	1.1453
1.47203	1.01698	8.04409
1.78871	0.633371	4.88348
1.83901	0.639827	5.58539
1.53738	0.943519	2.79666
1.51393	0.684858	0.482153
1.58825	0.983885	3.21573
1.66119	0.662245	1.89781
1.75173	0.618509	4.09408
1.53729	0.98484	5.06363
1.63797	0.635036	3.90843
1.93883	0.646502	5.67057
1.86347	0.634359	4.02137
1.56607	0.989471	3.27997
1.79449	0.775676	0.214084
1.68851	0.658294	2.80477
1.94449	0.662507	5.29835
1.61758	0.994143	1.39728
1.71852	0.603852	4.4155
1.52181	1.03671	3.39495
1.43119	1.04355	2.86151
1.55346	0.668589	1.3273
1.22311	0.974581	1.13
1.74904	0.636299	4.95895
2.18089	0.713771	0.68629
1.88883	0.654792	4.30476
1.78661	0.649835	4.32673
1.90788	0.692064	1.99282
2.01704	0.608099	0.518937
1.66209	0.643848	3.40118
1.53539	0.93405	2.42358
1.63713	0.966188	1.43026
1.51588	0.875256	0.69545
1.50518	0.991064	6.9357
1.70505	0.661821	4.09743
1.24363	0.901637	0.482136
1.45353	0.693252	0.547429
1.75483	0.595268	2.48763
1.92707	0.708498	0.5774
1.52352	0.976539	7.22386
1.71975	0.679248	2.78402
1.49235	1.0231	6.64104
1.45172	0.95523	2.77305
1.90927	0.698547	1.28709
1.92874	0.669859	3.61512
1.88685	0.686418	1.98369
2.37234	0.724247	0.107632
1.4848	1.00172	5.9354
1.92309	0.638071	4.43016
1.88925	0.622434	2.89247
1.52042	1.03807	3.68161
1.78516	0.58779	1.02681
1.2695	0.873102	1.02744
1.57015	0.973974	3.22467
1.80388	0.635081	4.7251
1.91945	0.660206	5.69388
1.90899	0.619455	3.53222
1.89798	0.64712	4.79886
1.48124	0.847315	0.570764
1.37024	0.884964	0.604956
1.80084	0.635873	4.86702
1.59746	0.576639	0.502881
1.78383	0.668336	2.53877
1.40506	1.0537	1.3752
1.58202	0.999304	3.75334
1.25174	0.76074	0.972658
2.06092	0.625671	1.98727
1.31714	0.782303	0.275381
2.13918	0.681498	0.945925
1.24304	0.681622	0.335792
1.80027	0.588127	1.03655
1.58362	0.57064	0.391115
1.54453	1.00485	3.37914
1.5295	0.978715	5.68175
1.71726	0.669632	2.98861
1.53006	0.994944	5.63564
1.95692	0.517213	0.132324
1.29682	0.729988	0.462383
1.49592	0.96696	6.3503
2.09922	0.658336	2.04068
1.45358	0.984577	5.52496
1.85993	1.06978	0.0939301
1.57811	0.720192	0.830546
1.8155	0.688128	2.34536
1.66108	0.685671	2.02333
2.39499	0.761341	0.104486
1.9052	0.659734	4.24245
1.88666	0.610978	3.17487
1.582	0.58331	1.33695
1.72167	0.674947	2.62101
1.85251	0.670019	4.33054
1.42644	0.77224	0.415659
1.69023	0.679682	2.15937
1.56491	0.561065	0.393217
1.48885	0.728028	1.02116
1.51362	0.681755	0.845562
1.49072	0.996121	6.9725
1.2738	0.783048	0.60225
1.81491	0.739843	0.408506
1.59754	0.681325	1.45239
1.72477	0.655217	3.66
1.46063	1.003	6.0476
2.33642	0.654805	0.451502
1.47762	1.0233	6.91516
1.78766	0.981989	0.462489
2.0087	0.666989	3.94187
1.65447	0.727198	0.999773
1.54716	0.706994	0.669134
1.64157	0.626048	2.59888
1.65625	0.772318	0.600083
1.46029	1.05902	3.94887
1.73741	0.639825	4.00173
1.71326	1.01791	0.438748
1.82545	0.643045	5.11441
1.51379	1.01964	5.63887
1.96091	0.673665	3.9966
2.01511	1.02199	0.303184
1.67353	0.637617	3.4385
1.72412	0.667811	3.40783
1.27578	1.02298	0.808931
1.60641	0.970456	3.20593
1.73134	0.999775	0.43745
1.44655	1.04218	4.25886
1.72427	0.643968	5.02749
1.43977	0.947972	1.3448
1.41377	0.60269	0.155902
2.88107	0.56272	0.0848333
2.00444	0.658854	4.21765
1.77095	0.680066	2.86524
1.43884	0.612522	0.314433
1.78459	0.630342	5.47542
1.71504	0.679491	2.44088
1.45913	1.04337	3.97817
1.62224	1.03933	1.01933
1.5952	0.654953	2.95107
1.45595	0.996392	5.25432
1.29099	1.02661	0.418463
1.42618	1.02092	3.50291
1.90145	0.624071	4.56626
1.5161	0.987769	6.52193
1.57422	0.716252	0.699841
1.52412	0.951916	3.25172
1.88402	0.606167	2.50756
1.72698	0.605246	3.86955
1.63158	0.705726	0.863776
1.22662	0.882124	0.826813
1.79275	0.638793	4.89888
1.45987	0.962798	3.05154
1.97994	0.673993	2.77726
1.95873	0.6776	3.40408
1.47666	1.02198	6.82565
1.47389	1.08443	1.47793
1.56549	0.735264	0.881283
1.72895	0.60329	3.64985
1.51263	0.832589	0.441375
1.76964	0.651534	5.02888
1.7044	0.663195	3.94064
1.55334	0.617588	1.28645
1.62738	0.650522	2.23226
1.46948	1.04979	3.20669
1.56774	0.577334	0.579809
1.62501	0.763884	0.33038
1.7417	0.601209	2.30807
1.43553	1.00453	3.75598
1.97256	0.647181	4.56524
1.41048	0.697841	0.327203
1.38533	0.887535	0.575294
1.75795	1.00476	0.289786
2.11303	0.644665	1.90569
1.9915	0.729046	0.580613
1.93482	0.626591	3.18585
1.59144	0.797527	0.612573
2.46818	0.75921	0.206173
1.83618	0.647872	5.93448
1.27537	0.654337	0.530434
1.87484	1.01483	0.347734
2.01565	0.916788	0.129714
1.2924	0.658855	0.202541
1.91873	0.995596	0.547612
2.01356	0.626829	1.94577
1.45556	0.841672	0.700332
1.81026	0.652364	4.83637
1.39239	1.0813	0.999724
1.53243	0.976661	5.63202
1.85083	0.615566	3.47873
1.69494	0.602183	2.259
1.82168	0.670214	3.70498
1.8602	0.707902	0.356957
1.80805	0.649119	4.24692
1.80343	0.638054	4.86708
1.79239	1.05412	0.146922
1.89753	0.632507	4.18455
2.21553	0.638559	0.957182
1.81858	1.00519	0.431215
1.23459	0.851369	1.03918
2.03995	0.69143	1.21496
1.52134	0.97922	5.90334
1.94268	0.668149	3.54992
1.40517	1.00727	1.53912
1.79289	0.638937	4.90486
2.19729	0.627284	1.31212
1.57217	1.03652	1.11672
1.65438	0.688275	2.04637
2.40182	0.798628	0.155728
1.83664	0.626459	4.65209
1.50896	0.99077	6.77781
2.01626	0.689364	1.47604
1.29096	0.895198	0.267364
1.37119	1.08751	0.345391
1.26202	1.11672	0.104834
1.78601	0.665671	3.47938
1.77921	0.615432	4.058
2.01207	0.620079	1.90329
1.72927	0.698631	1.28058
1.63323	0.592859	1.26762
1.80357	0.637095	4.91652
1.65232	0.659009	2.05414
1.7567	0.655265	5.76276
1.78059	0.588588	0.936834
1.52382	0.963049	4.65584
1.84744	0.68721	1.61769
1.53742	0.92306	1.26359
1.59713	0.987175	3.34485
1.47594	0.981487	5.32872
1.45776	1.13402	0.378956
1.59673	0.638141	2.51658
1.45791	1.0127	7.93693
1.76437	0.675129	2.56054
1.78088	0.639349	4.45822
1.53552	0.960716	4.04895
2.78544	0.762389	0.1252
1.4724	1.07225	1.90195
1.70808	0.978137	0.740144
2.12833	0.663584	1.17261
1.5592	0.9652	2.36683
1.7758	0.659964	4.56895
1.44808	1.01218	6.36178
1.58916	0.683171	1.5238
1.52119	0.989008	6.33959
1.51776	0.999458	5.26777
1.53985	1.03965	2.34326
1.54317	0.932393	2.20219
1.25266	0.869777	0.992935
1.70321	0.601984	2.78843
1.41467	0.902981	1.63802
1.73191	0.939057	0.313888
1.46561	0.924674	1.88037
1.54045	0.989596	5.18615
1.67084	0.66187	2.33457
1.52619	1.01125	4.66113
1.5414	0.619415	0.976411
2.58881	0.867392	0.181491
1.84591	0.798406	0.385643
1.92123	0.522775	0.100953
1.78238	0.624675	3.80005
1.44973	0.874899	0.539207
1.58489	0.883446	0.39953
1.51914	0.908292	1.03229
1.89144	0.631836	3.95645
1.67836	0.556107	0.471482
2.41467	0.940938	0.0932494
1.43074	0.958819	1.85543
2.52521	0.996813	0.122024
1.92213	0.652758	4.49778
1.49984	0.596262	0.37637
1.66122	0.652932	3.00713
1.45364	1.01959	7.21495
1.66165	0.883848	0.423197
1.932	0.611737	1.912
1.67876	0.984737	0.583138
2.29124	0.649268	0.707852
1.25659	0.931413	0.813624
1.71384	0.741485	0.3357
1.95938	0.677841	3.25927
1.64831	0.720689	0.635711
1.75413	0.699481	1.28477
1.88961	0.696032	1.60663
1.87247	0.637999	4.31589
1.84373	0.641601	5.32866
1.48889	1.0275	6.33251
1.62331	0.553186	0.242885
2.11683	0.689417	0.22292
1.48539	0.992238	7.70789
1.6106	1.02461	1.40938
1.81877	0.679788	2.57458
1.48795	0.971622	6.97161
1.55106	1.01427	3.76082
1.6875	0.591816	1.7279
1.36182	0.749339	0.683954
1.58807	0.996697	3.72478
1.54074	1.05433	1.49663
1.9568	0.668456	3.6069
1.90067	0.648955	4.92543
1.68597	0.652158	3.71559
1.43767	1.02584	5.44204
1.53423	0.999756	3.57611
1.53338	0.677849	0.74427
1.60579	0.947974	1.71155
1.56028	0.989348	3.5819
2.05916	0.643954	3.88355
1.61835	0.693434	1.06976
1.55918	0.944651	2.46973
1.84737	0.629069	4.94364
1.7538	0.620806	4.25142
1.82472	0.628589	4.48359
1.43538	1.02535	5.48764
1.66904	0.657554	3.04246
2.10706	0.637826	2.07716
1.47609	1.01771	7.57517
1.22462	0.718925	0.677725
1.26798	1.05588	0.370447
1.83144	0.617157	5.37392
1.51481	0.991172	6.56802
1.71704	0.670263	2.91207
1.62999	0.637474	4.02521
2.15846	0.880591	0.161807
1.60607	0.955622	1.9419
1.61207	0.608383	1.64135
1.57334	1.0064	4.03788
1.77077	0.584794	1.18694
1.68754	0.694977	1.68662
2.00995	0.645787	3.16857
1.8158	0.872216	0.352653
1.74626	0.640047	4.82004
1.80009	0.82245	0.186557
1.46489	0.992878	6.44256
2.2159	0.744767	0.158428
1.45234	1.01979	7.28262
1.45428	1.01818	7.21774
1.32855	0.948969	0.755094
1.36648	0.7354	0.457213
1.26198	0.686318	0.342334
1.22084	0.690226	0.472253
2.13371	0.640495	1.93939
1.36147	0.809485	0.606923
1.46968	0.92486	1.82117
1.60774	0.97691	2.41642
2.0373	0.629695	2.83364
1.93327	0.680442	2.56898
1.59638	1.02913	2.20064
1.27907	0.850776	0.688661
1.62576	0.633397	3.2722
1.90953	0.624218	4.16344
1.98016	0.621946	2.43082
1.37501	0.983574	0.771692
1.54728	0.642387	1.10967
1.68483	0.628775	3.08364
1.55794	0.963477	2.56098
1.76605	0.890813	0.311977
1.83258	0.620084	4.75922
1.92214	0.717238	0.642905
1.55602	1.01383	3.60955
1.95069	0.595163	0.945601
1.42746	1.00814	3.13061
1.64402	0.73713	0.541804
1.48341	1.02876	6.12132
1.69754	0.682425	2.00385
2.38883	0.739609	0.185649
1.68007	0.662191	3.19622
1.77044	1.0086	0.34357
1.52212	0.726932	0.800495
1.24399	0.828047	0.779958
1.52627	0.96155	4.25687
1.42826	1.05645	2.88203
1.38359	0.699736	0.329016
1.50687	0.72745	0.652406
1.91996	0.671481	3.95244
1.68975	1.02922	0.305313
2.17292	0.632594	1.01088
1.80303	0.809768	0.215964
1.52107	0.968072	5.89744
1.47	0.85983	0.568273
1.56194	0.729595	0.830932
1.42866	1.0795	2.24154
1.44945	1.0292	4.54225
1.28257	0.710634	0.566974
1.61002	1.03063	1.01839
2.07952	1.01388	0.20428
1.77329	0.718789	0.336357
1.85307	0.822432	0.263506
1.446	1.09233	1.12123
1.55198	1.12587	0.0850022
1.70743	0.671936	2.33411
1.96655	0.630006	4.76935
1.44162	1.03285	4.77535
1.96608	0.685066	1.88223
1.54083	0.938779	2.59727
1.50213	0.817582	0.230986
1.53401	1.03666	2.98889
1.54303	0.992795	5.1945
1.51541	0.974834	6.35419
2.39621	1.00795	0.0998813
1.49308	0.970016	6.65763
1.99029	0.65453	5.24146
1.99623	0.655517	5.07692
1.47624	1.10117	0.869413
1.62855	1.00314	1.98338
1.69658	1.04327	0.0733627
1.556	0.577961	0.858945
1.61023	0.658469	2.58214
2.29259	0.63075	0.661818
1.51374	1.00002	5.46607
1.24996	0.849382	0.705105
2.07755	0.637862	3.47893
1.72536	0.681188	2.98574
1.776	0.620933	3.86671
1.91504	0.633123	4.3241
1.46299	0.587715	0.281499
1.245	0.719348	0.404761
1.62986	0.573717	1.3136
2.5473	0.998988	0.1478
1.53159	0.987426	5.68679
1.22094	0.951767	1.00765
1.89559	0.666431	3.80294
1.25165	0.975541	0.662491
2.19646	0.64981	1.66132
1.94263	0.649983	5.31552
1.8572	0.640596	4.81781
1.57243	1.02224	2.64052
1.94854	0.644648	5.82801
1.60635	0.818303	0.519872
1.58008	0.85816	0.234437
1.44092	1.02536	5.27021
1.53024	0.619045	1.10847
1.83886	0.971801	0.404256
1.78546	0.591996	1.45194
1.78673	0.661567	4.56183
1.24511	0.985961	0.971424
1.47895	1.05123	3.95079
2.19807	0.622451	1.03863
1.28251	0.980898	0.43082
1.8903	0.652144	4.86388
1.80435	0.690692	1.97396
1.76269	0.705579	1.03259
1.70776	0.61252	3.41364
1.80725	0.976123	0.557386
2.31047	0.661718	0.215127
2.02866	0.663329	4.09173
2.15388	0.677578	1.01406
1.90515	0.618911	3.64882
1.67338	0.659274	2.7516
1.58217	0.997591	3.45408
1.9613	0.666073	4.12187
2.01471	0.654844	3.86493
1.54684	0.77035	0.360886
1.47107	1.04632	3.52351
1.55777	0.910295	1.12513
1.94879	0.641149	5.6193
1.45573	1.06198	2.94526
2.03084	0.660352	4.31188
1.5345	1.05163	1.8883
1.63173	0.596838	1.29173
2.52058	0.673891	0.102681
1.87608	0.607338	2.86082
1.57015	0.916921	0.383156
1.43047	1.11223	0.505093
1.74676	0.951184	0.134372
1.48199	1.02929	5.99324
1.33854	1.07994	0.343092
1.29578	0.643716	0.169707
1.55525	0.969035	2.45497
1.54849	0.57432	0.660802
1.33638	0.923975	0.394615
1.52758	0.616331	1.26408
1.71454	0.628037	4.72957
1.43869	0.602403	0.176045
1.7124	0.690233	2.01647
1.61924	0.644652	2.93518
2.06764	0.633888	2.27382
2.68437	0.615475	0.199616
1.49812	0.957897	4.70934
1.65062	0.628933	3.5512
1.8055	0.645655	4.33786
1.51971	0.735221	0.287586
1.81209	0.686528	2.40005
2.15519	0.656743	1.96686
1.78956	0.72336	0.675222
1.53527	0.950131	3.14775
1.70297	0.986537	0.828647
1.9399	0.633612	3.76958
1.90929	0.647128	4.67423
1.75567	0.601558	3.10135
1.94159	0.663985	4.86356
1.9033	0.668779	3.51435
1.33224	0.827688	0.585158
1.41374	1.01372	1.65271
1.37021	0.654364	0.141692
1.44377	0.741595	0.299995
1.58024	0.632143	1.25417
1.48766	0.870721	1.2819
1.54731	0.976575	3.58812
1.82339	0.64802	5.77975
1.58831	0.996762	3.74839
1.48981	1.03622	4.63748
2.63448	0.866111	0.100749
1.86481	0.71617	0.410353
1.37072	0.572027	0.206139
1.41446	0.941921	1.39719
1.58876	0.828196	0.194045
1.45209	1.07117	2.46942
2.56038	0.988003	0.1145
2.0394	0.998327	0.241277
1.64808	0.975192	1.14433
1.85444	1.01294	0.785144
1.88693	0.641782	5.10523
2.18789	0.633376	1.35874
1.49727	0.94757	3.49128
1.58445	0.684099	1.48439
1.48987	0.966305	6.48171
2.08965	0.634369	3.02985
1.43816	0.985082	3.65115
1.48423	1.06513	2.28507
1.8152	0.580754	0.913065
1.67365	0.666108	2.57187
1.72695	0.985949	0.973503
1.26245	1.03935	0.63532
1.76364	0.612411	4.09744
1.8588	0.746566	0.220868
1.58247	0.984353	3.03534
1.83835	0.662483	3.82117
2.60626	0.646133	0.194886
1.47325	0.953525	4.37865
1.79511	0.617341	3.88258
1.55455	0.984436	3.27893
2.09006	0.663435	2.21793
1.96309	0.666138	4.08098
1.65273	0.882491	0.649357
1.50808	0.755605	0.564357
1.72168	0.663441	4.50323
1.82985	0.650609	6.4655
1.58491	0.944627	1.6639
1.9486	0.652655	5.4115
1.34791	0.620048	0.339846
1.87301	0.636893	4.20976
1.75109	0.759258	0.191065
1.65327	0.622361	2.84392
1.82223	0.639959	5.27323
2.25954	0.771034	0.259123
2.14184	0.642551	2.0467
1.54017	1.06106	0.920581
1.76953	0.619181	4.13184
1.60463	0.98252	2.40435
1.53465	0.91281	1.04025
1.77568	0.964453	0.428852
1.40252	0.775304	0.326268
1.26356	1.07326	0.432875
1.50322	1.00475	6.83507
2.40446	0.530349	0.196729
2.28249	0.788658	0.23126
1.52035	0.895186	1.06701
1.72942	0.635738	3.39594
1.72261	0.778493	0.275616
1.53823	1.03429	3.21325
2.00662	0.637092	4.19577
1.61737	1.01085	1.70124
1.43122	0.926369	0.956104
1.39862	1.05395	1.2982
1.51414	1.00969	5.82659
1.74971	0.597672	2.54397
1.35541	0.995845	0.28789
1.43761	1.01871	4.78639
1.7255	0.670017	3.03966
1.573	0.98484	2.85475
1.69201	0.646557	4.13465
1.30527	0.837703	0.254614
2.08784	0.651492	2.31998
1.58449	1.00401	3.41758
1.4351	0.986671	3.19369
1.24438	0.725893	0.484563
1.51943	1.04348	2.78797
1.24644	1.02858	0.623359
1.22404	0.912961	1.18945
1.47214	1.02904	6.3326
1.28481	1.08206	0.355064
1.81876	0.628926	4.13173
2.23407	0.7104	0.260144
1.85907	0.591455	1.0102
1.93067	0.731573	0.512922
1.62137	0.751093	0.182532
2.11922	0.64579	1.94655
1.2419	0.903808	0.521828
1.71235	1.02487	0.336004
1.24845	0.842388	0.928786
1.70172	0.607948	3.39395
1.66139	0.676422	2.32531
1.24962	0.687043	0.479384
1.80147	0.624808	4.03894
1.97121	0.636062	4.03356
2.02005	0.672774	2.58706
1.85916	1.02197	0.51887
1.96105	0.584036	0.282268
1.95929	0.658435	5.40181
1.83386	0.610577	3.21883
1.46891	0.953007	4.17389
1.6917	0.688267	2.43284
1.34202	0.616139	0.542496
1.81706	0.98885	0.433502
1.68762	0.688161	2.40117
1.84604	0.65682	4.68354
1.41232	1.0632	1.43016
2.08839	0.63041	2.68774
1.78619	0.719396	0.620636
1.50171	0.788067	0.610387
1.69928	0.611401	3.40935
1.56899	0.965861	2.47645
1.59445	0.721193	0.269987
1.93339	0.65709	4.80965
2.12233	0.626332	1.68528
1.23592	0.670939	0.150282
1.22588	0.989223	0.937065
1.36907	0.810473	0.619377
1.71232	0.785134	0.446524
1.30584	1.07013	0.349889
1.45553	1.00601	7.26144
1.93532	0.64302	5.76643
2.0687	0.633896	2.36086
1.75536	0.681967	2.3366
1.46228	0.95925	3.36037
1.23529	0.986201	0.703671
1.54238	0.933446	2.28224
1.64478	1.00519	1.37019
1.71513	0.611198	3.15013
1.42908	1.02463	4.53563
1.41887	0.939255	0.908105
2.12594	0.65569	0.997602
1.72688	1.01828	0.660972
1.79591	0.610663	2.69142
1.95173	0.617748	3.25575
1.93611	1.00274	0.788085
1.75222	0.865202	0.288035
1.55762	0.940803	2.34413
1.87194	0.640193	4.57347
1.63464	0.640586	3.36897
1.28892	0.866279	0.748939
1.86789	0.630969	3.98578
1.3434	0.646222	0.323549
1.55548	1.02594	2.16057
1.42136	0.85037	0.587585
1.42395	0.88003	0.291008
2.24557	0.554425	0.196305
1.9015	0.638396	4.79451
1.73324	0.746266	0.382827
1.57304	0.893465	0.649304
1.41716	0.5086	0.201258
1.86466	0.641429	4.53176
2.21624	0.730083	0.218848
1.40868	0.613884	0.307842
1.75205	0.993247	0.455164
1.93042	0.659679	5.31443
1.75794	0.671599	2.45361
1.54471	0.618501	1.1369
2.16727	0.981079	0.160022
1.61406	0.942348	1.32585
1.77882	0.637849	4.29759
2.57163	0.712543	0.240121
1.76405	0.628132	5.20258
2.60342	0.768289	0.150898
1.73883	0.643138	4.14847
1.24734	0.623954	0.271024
1.97162	0.682913	2.31553
1.78862	0.692007	1.49633
1.28372	0.595879	0.123866
1.51436	0.977775	5.56204
1.42989	0.901486	0.695079
1.46485	1.02712	6.29571
1.71756	0.880861	0.139344
1.76528	0.634364	5.42855
1.77333	0.624712	4.05192
1.44521	0.945261	1.61213
1.5191	1.06536	1.46158
1.33145	1.05832	0.468211
2.01083	0.71299	0.640794
1.64116	0.83	0.108581
1.52957	0.972895	6.22436
1.67316	0.631589	3.44972
1.50986	1.00835	6.6151
1.78204	0.633158	5.11051
1.44619	1.04215	4.23409
1.70616	0.695618	1.2368
2.36282	0.645316	0.54151
1.68788	0.589975	1.60391
2.79647	0.669725	0.191144
1.82611	0.678219	2.98382
1.79443	0.853371	0.689925
2.07409	0.615464	0.832026
1.71961	1.03525	0.34597
1.36356	0.905463	0.423206
1.58851	0.651689	2.35631
1.26855	0.930706	1.07806
1.54784	1.01317	4.17081
1.83276	0.663964	4.21558
1.93967	0.619748	3.16128
2.13422	0.631381	1.11144
1.99829	0.724449	0.438844
1.52481	1.00597	4.63472
1.50313	0.915329	2.37985
1.773	0.702958	0.831424
1.22638	0.918084	1.25865
1.86129	0.662822	3.25321
1.77484	0.690751	1.89917
1.5909	1.01477	2.07065
1.5768	0.588123	1.30229
1.23579	0.648183	0.517881
1.80637	0.619393	4.40484
1.75924	0.985612	0.505554
1.4482	0.988127	4.96975
1.74905	0.628634	5.09532
1.7214	0.71669	1.11961
1.56179	0.636327	0.514995
2.6226	0.832775	0.334239
1.50098	1.01824	5.64785
1.26088	0.690434	0.481037
1.27352	1.02666	0.617243
2.14639	0.686662	0.507367
2.2396	0.665697	0.702133
1.47735	1.04596	4.14433
2.01876	0.617126	1.72016
2.33717	0.853328	0.113724
1.46416	1.0121	8.68892
1.6892	0.673549	1.7493
1.56478	1.04791	1.51388
1.56059	0.977931	2.63271
1.7011	0.650689	3.95685
1.92171	0.687191	2.28351
1.84061	0.639033	5.62181
1.43992	1.09192	1.1079
1.46524	1.02726	6.32193
2.0245	0.636326	4.1309
1.40914	0.776578	0.393378
1.58276	0.965551	2.47882
2.13664	0.640692	1.97285
1.63323	0.980228	1.64436
1.72011	1.02188	0.665425
1.79686	0.6433	4.78014
1.94222	0.619681	3.15728
1.45361	1.0318	4.55894
1.95862	0.985759	0.668037
1.55154	1.08258	0.539479
2.23573	0.621045	0.386339
1.93278	0.664035	5.24795
1.81355	0.689118	2.46211
1.47758	0.964062	4.73338
1.68204	0.655267	2.52709
1.85004	0.595269	1.26071
1.6652	0.598547	1.74795
1.48688	0.99669	6.87943
2.20992	0.648075	1.16171
1.90202	0.587977	0.560336
1.51776	0.98811	6.46247
1.4714	1.05856	4.03648
1.904	0.659948	4.18958
1.49506	0.945958	3.27734
1.91634	0.660729	5.63084
1.45938	1.07058	2.28311
1.64871	0.672485	2.48244
1.73494	0.646263	3.87988
1.90293	0.672125	3.07724
1.88646	0.659717	4.78729
1.80419	0.625581	4.19061
1.83999	0.613409	3.84323
1.51511	1.06455	1.6237
1.81494	0.787972	0.250783
1.21932	0.859395	1.21041
1.28537	0.819988	0.486966
1.87027	0.669906	4.1891
2.06798	0.714059	0.394115
1.85124	0.671888	3.75211
2.36309	0.513646	0.119359
1.45467	1.09145	1.01293
1.4655	1.09485	1.19631
1.70868	0.697942	1.07463
2.02228	0.653236	3.72652
2.33892	0.680441	0.370633
1.26849	0.786774	0.629754
1.84669	0.622514	4.65973
1.49978	0.953838	4.91659
1.82261	0.654544	5.10423
1.54061	0.897823	0.846924
1.40283	0.719576	0.439165
1.56791	0.669843	1.39234
1.82789	0.635176	5.81962
1.54838	0.661726	0.927705
1.5356	0.988375	5.44454
1.67296	0.963273	0.958244
1.98364	0.778811	0.405835
1.88744	0.660555	4.87942
1.67938	0.593653	1.77654
1.59213	0.645109	2.01981
1.97504	0.675376	2.59669
2.30676	0.69455	0.31565
1.68728	0.558427	0.835976
2.0105	0.691888	1.49663
1.76634	0.638489	5.2937
2.09587	0.722073	0.248185
2.29557	0.648775	0.623193
1.47288	0.999931	5.79381
1.34185	1.13353	0.101073
2.04102	0.642793	2.89759
1.54325	1.03469	3.10958
1.49435	1.04262	4.27184
1.75138	0.65954	4.42631
2.08395	0.612368	0.703986
1.44925	0.966651	2.65283
1.61517	0.640915	2.98449
1.25644	1.01458	0.506385
1.50659	0.70212	1.22209
2.15755	0.655811	1.94513
1.80521	0.579305	1.03139
1.76922	0.666899	2.87136
2.03657	0.700241	0.868717
1.4829	1.08761	1.16054
1.69244	0.976722	0.696002
1.50172	0.999928	6.11289
1.42505	0.839997	0.794402
1.47071	0.996146	6.61901
1.25137	0.954116	1.2173
1.53188	0.995215	5.43431
1.37807	0.798591	0.461419
1.67276	0.675873	2.30775
1.84267	0.959203	0.246155
1.46141	0.93365	1.06472
2.16114	0.985391	0.2607
1.9788	0.672254	3.133
2.17763	1.01524	0.108327
1.43382	0.999244	2.69808
1.43629	1.04489	3.12681
1.8577	0.632012	4.50461
1.25102	0.704328	0.28089
1.66999	0.808193	0.270528
1.80467	0.661941	4.63569
1.61344	0.956286	1.81117
1.89947	0.684871	2.47287
1.51065	0.699988	1.04789
1.5173	0.988598	6.47891
2.1431	0.671859	0.976272
1.92074	0.649499	5.17176
1.78919	0.592092	1.64574
2.04976	0.645306	2.73481
1.22618	0.774998	0.534039
1.50174	0.74466	0.461984
1.82633	0.674211	3.31459
1.61981	0.946454	1.56457
1.58914	1.00958	2.37983
1.48584	1.0172	7.42289
1.44906	1.0797	3.13653
2.05571	0.662032	2.3783
1.76616	0.646173	5.17564
1.23404	0.998785	0.713205
1.68593	0.557511	0.727797
1.91857	0.664112	5.98698
1.66483	0.616829	2.45467
2.02475	0.648833	2.53357
1.54793	1.00127	3.02259
1.48663	0.971225	6.79669
1.74811	0.582168	1.2152
2.36598	0.676908	0.466614
2.14363	0.625071	0.879532
1.72091	0.644616	4.9856
1.70023	0.995626	0.943043
1.9467	0.647069	5.55445
1.70521	0.644439	3.9546
1.90044	0.71781	0.81733
1.52595	0.654532	0.960368
1.81758	0.616296	4.53947
1.76221	0.645613	5.35948
1.46087	0.99452	5.85716
2.07684	0.624138	1.99031
1.67192	0.652358	3.38726
1.6776	0.593072	1.75758
2.13573	0.790889	0.160189
1.46092	0.965073	3.30133
1.45864	0.870658	0.437403
1.86706	0.664978	3.90821
1.85871	0.613498	3.66294
1.49222	1.01129	6.56443
1.49882	1.05923	2.35543
1.69457	0.644869	3.87376
1.35047	0.850801	0.142569
1.48396	1.01156	7.25205
1.57579	0.864332	0.403832
1.93764	0.597632	1.70811
1.30948	0.82927	0.662788
1.41238	0.817726	0.617492
1.61495	0.656518	3.25729
1.27019	0.85337	0.660261
1.52919	0.885032	1.20814
2.0114	0.676622	2.21643
2.1903	0.663766	0.778114
2.66299	0.780756	0.125458
2.27258	0.652876	0.509178
2.00981	0.663823	4.20909
1.24259	0.685499	0.362894
1.57747	1.02476	2.77925
2.02194	0.597499	0.430203
1.58145	0.976831	2.87692
1.80227	0.977878	0.42251
1.58274	0.986261	2.99677
2.03516	0.635992	3.67759
1.5069	1.0062	7.211
1.43953	1.02808	5.21748
2.04438	0.616928	1.67969
1.65096	0.706011	0.849064
2.03679	0.65576	4.23737
1.46072	0.984607	5.65901
1.82733	0.609275	2.6174
1.52032	0.989533	6.37063
1.62435	0.967983	2.87694
1.59724	0.969725	2.94522
2.04385	0.673093	1.72898
1.96613	0.645345	5.29626
1.43614	1.14051	0.127977
1.94504	0.644457	5.86008
1.62473	0.938802	1.08108
1.61753	0.968785	3.40518
1.92135	0.660117	5.66521
1.54614	1.03916	1.91776
2.08459	0.705756	0.131285
1.66748	0.628926	3.55057
1.40178	1.10138	0.989746
1.55299	1.00172	3.58628
1.72669	0.625976	4.87026
2.34973	0.644651	0.303849
1.92415	1.00299	0.834099
1.49931	1.05927	2.3813
1.99462	0.665288	3.51388
1.84364	0.687953	1.38679
1.43884	1.07129	2.9569
1.78222	0.657215	4.71784
1.49331	0.983931	6.88127
1.96734	0.654915	4.8407
1.78966	0.567578	0.453277
1.95479	0.616331	3.26734
1.51412	1.06323	1.70845
1.41421	1.09506	1.49933
1.4877	1.03656	4.6086
1.64193	0.776176	0.339259
1.79826	0.672745	3.12415
1.56307	0.585483	1.03401
1.91367	0.641166	4.27935
1.40697	0.813583	0.536832
1.93253	0.647807	5.36154
1.49771	1.04853	3.78354
1.26801	1.01775	0.820759
1.34242	1.01528	0.629829
1.47752	1.01673	7.88349
1.76046	0.633068	5.63555
2.16343	0.666373	1.06619
1.23653	0.986816	0.685567
2.36714	0.927844	0.148717
1.74092	0.619047	4.25783
1.38576	1.13191	0.159341
1.70131	0.624301	5.30558
1.83641	0.668591	4.09462
1.53241	0.994472	5.66755
1.45164	1.00878	7.5891
2.04526	0.628463	2.83141
1.29148	0.66856	0.381426
1.72644	0.618869	3.95866
1.44634	1.05028	3.68095
1.93192	0.866962	0.0775229
1.67318	0.626225	3.24045
1.49047	1.07029	1.94155
1.52673	0.897987	1.16071
1.84444	0.705523	0.802319
1.81898	0.600812	2.01557
1.51743	0.507616	0.163597
1.47033	1.06125	3.74629
1.80858	0.641161	4.57319
1.88039	0.631832	3.88646
1.33173	0.853916	0.585002
1.73747	0.615416	3.37953
1.26485	0.961031	0.862624
1.53274	0.692621	0.491827
1.58827	0.965013	2.20041
1.4336	0.976031	2.69938
1.28027	0.933588	1.1112
1.32182	0.833017	0.59483
1.61557	0.577515	1.44593
1.60579	0.973463	2.82308
1.55864	1.0784	0.450168
1.59279	0.715618	0.883907
1.28751	0.675318	0.400503
1.95921	0.608509	1.62684
1.498	0.938369	3.35497
1.59073	0.637518	2.20308
1.51825	1.02737	4.2849
1.75755	0.652032	4.62555
1.50414	0.964012	4.66657
2.0377	0.613726	1.36422
1.83585	0.623038	4.39969
1.79921	0.583292	0.708517
1.71729	0.601015	3.06818
1.67454	0.617869	3.32619
1.86944	0.645177	5.11671
1.66248	0.934525	0.454042
2.00321	0.636613	4.09636
1.84896	0.71178	0.86591
1.47984	0.988914	7.7184
1.46984	1.05288	3.0962
1.76356	0.614329	4.15145
1.67307	0.757036	0.252633
1.64007	0.822612	0.28494
1.68099	0.625431	3.17428
1.69278	0.622026	4.19141
1.47061	0.944536	3.58177
1.84137	0.730615	0.262035
1.46677	0.836382	0.591078
2.03621	1.00736	0.393746
1.47273	0.997355	6.38737
2.46485	0.937582	0.106812
2.01246	0.67547	2.2851
1.3784	1.06072	0.843809
2.02815	0.687013	1.60221
1.81417	0.641551	4.58179
1.43929	0.929429	1.05307
1.64185	1.02066	1.20473
1.90087	0.614003	2.21031
1.60321	1.02708	2.11654
1.32914	0.880904	0.757331
1.55808	1.00668	5.4644
1.44224	0.887941	0.645433
1.84597	0.645554	5.10421
1.48696	0.999818	6.15662
1.88208	0.609374	3.33301
1.73797	0.697885	1.31222
1.49275	0.958212	4.75577
1.41741	0.953186	1.17209
2.03366	0.778046	0.296642
1.92664	0.982552	0.429069
1.92327	0.646425	4.92455
1.64793	1.00653	1.54649
1.67512	0.604751	1.71512
1.49607	1.00692	6.57335
1.67503	0.651555	3.56848
1.24872	0.825775	0.804566
1.45503	1.03073	4.66649
1.5829	0.962677	1.66314
1.89773	1.02453	0.249406
1.45086	0.692631	0.563269
1.2313	1.07312	0.459093
2.02647	0.67105	2.67189
2.01	0.627935	2.08291
1.77015	0.626028	4.60546
1.4949	1.01125	6.50325
1.61293	0.938723	1.09306
1.90006	0.631301	3.93532
1.46589	1.01424	9.19404
1.91834	0.656299	3.75802
2.49389	0.777563	0.140815
1.95006	0.643678	5.94123
1.58372	0.979194	3.03173
2.13844	0.934338	0.152717
1.78188	0.619598	3.93327
2.65657	0.603566	0.200776
1.75248	0.999217	0.483211
1.62814	0.561827	0.790277
1.47678	0.980541	5.24846
1.6259	0.670187	1.79521
1.70076	0.612789	3.47565
1.79149	0.645109	4.46568
1.79812	0.665702	3.70782
1.97918	0.665323	3.71766
1.39566	1.0324	0.959193
1.46597	1.07346	1.94761
1.53838	0.679507	1.02264
1.68845	0.943954	0.551392
2.3661	0.647345	0.526558
2.12082	0.63309	2.09376
1.90185	0.643019	3.88765
1.48614	0.986136	7.97175
1.83863	0.648424	5.75719
1.85919	0.674655	3.21701
1.27425	0.827092	0.853574
1.53651	0.979538	4.80401
1.75253	0.684589	2.63297
1.45777	0.574046	0.359921
1.55485	0.985985	3.64008
1.43596	0.981355	3.45162
1.52313	0.979971	5.75758
1.53329	0.780917	0.459196
1.68851	0.648745	4.64759
2.07684	0.740411	0.154279
1.53737	0.94187	2.79024
1.47978	0.982557	6.10878
2.29262	0.697691	0.30285
1.95227	0.64694	5.529
2.19375	0.968946	0.145531
1.46084	0.927205	1.35563
1.99238	0.635503	3.29572
1.80228	0.640646	4.75854
1.80889	0.897421	0.292182
1.51086	1.00231	5.93896
2.11215	0.680223	0.963075
1.727	0.590689	2.028
2.75696	0.534107	0.0813361
1.52099	1.06688	1.34534
1.5822	0.881927	0.518962
1.66969	0.609934	2.1489
2.00385	0.670237	3.28813
1.7498	0.629981	5.18096
1.9402	0.926628	0.146213
1.5517	0.992521	4.31598
2.10313	0.650941	1.61804
1.78667	0.985344	0.584874
1.93771	0.679796	2.86902
1.47106	0.587485	0.33728
2.38661	0.68208	0.212465
2.7701	0.819708	0.135252
1.76616	0.61285	3.99668
1.42585	0.974556	1.99874
1.63632	0.584458	1.29149
1.80515	0.730969	0.271739
1.50873	1.08184	0.727556
1.53703	1.09769	0.267157
1.92827	0.649512	5.25999
2.47531	0.511789	0.182921
1.54708	0.956897	3.83595
1.78005	0.667681	2.63828
1.92807	0.670709	3.69031
1.72461	0.940686	0.308093
1.40441	0.80519	0.669581
2.16592	0.616687	0.509339
2.14312	0.645035	2.01043
1.57293	1.00351	3.98133
1.48525	1.03138	5.26363
1.922	0.624694	3.58007
2.04278	0.661613	3.33039
1.49372	0.883987	0.858927
2.09269	0.66927	1.65959
1.60456	0.587043	0.996985
2.96001	0.616929	0.165632
1.47452	1.01024	7.81847
1.45119	0.986433	5.44481
2.34877	0.755161	0.13137
1.47439	1.06636	2.54662
1.51614	0.933192	2.7456
1.62881	0.571116	1.17195
1.4772	0.961655	4.16423
1.78555	0.653952	4.81451
1.22303	0.977426	0.807666
1.52356	0.945655	2.82421
1.49708	1.03302	5.16372
1.46477	1.04737	3.3679
1.65338	0.528217	0.270658
1.45739	0.976262	5.29319
1.90936	0.642438	4.11422
1.30032	0.713969	0.369897
1.36683	0.687646	0.314723
1.71499	0.633226	3.72276
1.91738	0.628972	4.11718
1.73582	0.612259	2.89549
1.52935	0.903476	1.36823
1.2195	0.966953	0.961274
1.58579	0.978007	2.97026
1.45558	1.01817	7.23236
1.51382	0.650544	0.490681
2.6	0.656514	0.308218
1.7447	0.70685	1.35714
2.63403	0.514718	0.105817
1.69262	0.950929	0.554357
1.55516	0.974637	3.72627
1.60756	0.898194	0.215935
2.01674	0.670429	3.23693
1.52097	0.75084	0.561056
1.44315	1.12302	0.724951
1.5101	1.01386	5.38751
1.53125	0.92746	1.85923
2.52993	0.686935	0.144549
1.80539	0.742778	0.351301
1.28113	1.01204	0.466515
1.52536	0.856857	0.819816
2.29613	0.624149	0.468737
1.95657	0.675776	4.51488
2.00373	0.641205	3.43954
1.55992	0.605414	0.741188
1.46283	1.06034	3.70003
1.88442	0.980187	0.267675
2.06618	0.620664	1.46683
1.74559	0.653625	3.90955
1.37654	1.07289	0.430255
1.23162	0.711751	0.624158
1.68053	0.669748	2.28834
2.34563	0.938597	0.0727818
1.76012	0.620176	4.07621
1.90953	0.683397	2.34416
1.76607	0.71551	0.412177
2.01028	0.640594	3.43982
1.89342	1.05261	0.110744
1.83506	0.648295	6.10112
1.64833	0.625111	3.03693
1.61501	0.681052	1.1281
2.85913	1.00521	0.12886
1.72644	0.664514	3.96034
1.7671	0.612655	3.93841
2.10622	0.944483	0.0869895
1.96458	0.686712	1.81534
2.61779	0.902474	0.15142
1.31681	1.09414	0.233076
1.89103	0.60805	2.11711
1.46909	1.03511	4.54922
2.00099	0.639299	3.70184
1.45463	0.71839	0.19634
1.5218	0.955925	3.93687
1.28004	0.769717	0.380492
1.40972	1.06137	1.34494
1.56948	0.934834	1.80399
1.44016	1.01137	4.92748
1.47774	0.865784	0.733201
2.64421	0.67224	0.0826517
1.47495	0.991453	7.27222
1.45773	0.690148	0.432672
1.72977	0.816424	0.312921
2.09849	0.644958	1.90936
1.54524	1.03447	2.90438
1.90275	0.636462	5.11904
1.85407	0.955016	0.357321
1.47606	1.00774	6.45079
1.48733	1.01759	7.38426
1.82397	0.659993	4.673
1.5562	0.941669	2.43526
1.36398	0.939344	0.330968
1.7167	0.633881	3.53018
1.44602	0.842762	0.769744
1.54028	0.820415	0.221169
1.52104	0.859058	0.796766
1.82424	0.664989	4.28664
1.27696	0.919949	0.749673
1.60745	0.601435	1.11774
1.59812	0.636791	2.66067
1.99307	0.675548	2.36015
2.14478	0.917518	0.300806
2.45078	0.620078	0.375015
1.47599	0.985186	6.6397
1.97127	0.64723	4.62345
1.66321	1.06324	0.206189
1.67928	0.631612	3.26636
1.24263	0.958682	0.821399
1.85771	0.669014	4.74594
1.58684	0.611846	1.10138
1.88875	0.758467	0.268788
1.7911	0.60362	3.44196
1.60318	0.751896	0.278963
1.79471	0.607353	3.2706
1.72657	0.606329	3.66888
1.9126	1.01107	0.469827
1.64818	0.583225	1.2571
2.0829	0.62502	2.08321
1.52325	0.584725	0.818869
1.75689	0.660554	4.64264
1.79066	0.606423	3.21119
1.6746	0.901512	0.376005
1.94128	0.597171	1.51776
1.8257	0.641817	5.26855
2.14185	0.695496	0.360303
2.09567	0.759402	0.19532
1.51926	0.604958	1.20924
1.57895	1.02372	2.77407
1.6251	0.987455	2.19653
1.47726	0.763705	0.434569
1.99693	0.651129	4.47766
1.96346	0.703542	0.418688
1.65161	0.947827	0.391775
1.27842	0.925616	0.840813
1.75618	0.682981	2.51638
1.80583	0.597048	1.94619
1.50201	0.767755	0.247478
1.49201	0.984275	7.13068
1.57239	0.928376	0.658247
2.74479	0.554684	0.103752
1.47423	1.0559	3.56249
2.47088	0.609757	0.124892
1.52519	1.01894	6.25728
1.43333	0.997957	2.57187
1.78396	0.768866	0.154634
1.48713	0.937309	3.0798
1.54625	0.960904	3.61278
1.32179	0.93824	0.456113
1.43088	1.07143	2.86631
1.2669	0.967865	0.650512
1.93461	0.706	0.441881
1.56425	0.73583	0.817763
1.59161	0.964573	1.98536
1.22599	0.896737	1.00862
1.73296	0.661997	3.79378
2.55463	0.707305	0.142719
1.23304	0.763533	0.482147
1.61473	0.601061	1.31929
1.45568	1.1307	0.711301
1.49785	0.932031	2.98411
1.98355	0.628122	3.31971
1.29033	0.954537	1.23
1.67226	0.640733	3.6381
1.73145	0.632403	4.16807
1.89621	0.636722	5.06869
1.74691	0.638714	4.82778
1.81614	0.671672	3.69339
1.34954	0.663798	0.175343
2.15211	0.620085	0.894019
2.11983	0.629755	2.54874
1.64832	0.666429	2.57037
1.86591	0.980453	0.61037
1.72293	0.638014	3.42483
1.49285	0.732148	0.69355
1.72973	0.751993	0.60256
1.48252	0.998743	6.2996
1.52187	0.97481	7.62434
1.43985	1.03796	4.24271
1.44676	1.05932	3.53691
1.64994	0.643647	2.60335
1.52516	1.01353	4.72828
1.53451	0.877556	0.615576
1.49083	0.979127	6.25341
1.72902	0.717476	0.957366
1.80407	0.696893	0.977956
1.48442	0.97301	6.42034
2.04238	0.704382	0.502761
1.24518	0.98521	0.972918
1.64898	0.570028	1.13379
1.22388	0.842551	1.4879
1.71089	0.999475	0.647451
1.94712	0.671363	3.68956
2.19608	0.654748	0.969353
1.53414	1.05862	0.832712
2.23722	0.644026	0.907946
1.93103	0.695539	1.382
1.96998	0.644204	5.40625
1.75996	0.632041	5.59497
1.91351	0.724064	0.544987
2.15344	0.668798	0.678196
1.438	0.97155	3.20083
1.40952	1.00381	1.42499
1.76296	0.634449	5.54852
1.59316	0.599589	1.03789
1.91861	0.642938	4.27022
2.06299	0.631105	1.86457
1.64624	0.604877	2.53174
1.42649	1.00445	2.71345
2.24782	0.668974	0.554646
1.68995	0.636656	3.23435
1.68027	0.661299	3.10058
1.82194	0.638812	5.38916
1.78477	0.603387	2.67251
1.50625	0.962351	3.81784
1.83513	0.633893	5.61081
1.83012	0.971416	0.42964
1.92878	0.696549	1.30739
2.22694	0.94532	0.104186
1.61149	0.957434	1.69077
1.54748	0.99681	3.93996
1.5357	0.968428	3.67211
1.56829	0.706618	0.801389
1.78147	0.693418	1.24463
1.43965	0.999958	3.50322
1.8588	0.657254	5.22432
1.92577	0.780524	0.269253
2.01423	0.694567	1.36425
2.01051	0.617906	2.09348
1.87297	0.639868	4.58472
1.70919	0.611732	3.3862
1.61494	0.942466	1.34417
1.84369	0.646715	5.2335
2.0467	0.63023	2.96974
1.47864	0.963789	4.79225
1.59151	0.965922	2.41213
1.52864	1.09074	0.332275
1.70597	0.984952	0.804805
2.28929	0.668021	0.215127
2.0573	0.668828	2.20615
2.03971	0.644952	2.71516
1.25679	0.835989	0.704322
1.67155	0.914191	0.196295
2.12195	0.637156	1.6673
2.15312	0.645048	1.79588
1.82334	0.762771	0.155498
1.50698	1.01028	6.45494
1.66132	0.819057	0.196703
1.47204	1.09895	1.42226
1.80491	0.777685	0.272707
1.70735	0.605583	3.63703
1.62924	0.941543	1.41705
1.27088	0.730957	0.254632
1.2188	0.768038	0.582169
1.49981	1.03474	4.97538
1.4012	0.966868	1.13099
1.34179	1.03287	0.409058
1.32824	1.00086	0.560535
1.48173	1.05876	2.67487
1.51801	1.02922	4.02318
2.06772	0.698597	0.480339
2.85844	0.669605	0.168618
1.40959	1.03627	1.75491
1.44882	0.995078	4.38544
1.47815	1.01584	8.12941
1.45334	1.07687	3.22062
1.60926	1.05407	0.68934
1.52904	0.989229	5.90903
1.6447	0.700324	0.926889
1.66406	1.00319	1.43153
1.45061	1.0369	5.18542
1.41941	0.749299	0.217612
1.46795	1.00939	7.72091
1.43903	1.0317	4.93936
2.01577	0.620666	1.59831
1.36485	1.07161	0.439057
1.66865	0.71616	1.00455
2.16329	0.659965	1.34635
1.50182	0.959535	4.29565
2.07853	0.651303	2.61126
1.50137	0.98898	7.26383
1.65119	0.675472	1.98407
1.53631	0.989002	5.42368
2.65677	0.691476	0.200383
1.45412	1.01503	7.26611
1.30393	0.858651	0.436925
1.41506	1.10014	1.94958
2.48852	0.649605	0.425316
1.69107	0.689383	2.31465
1.22889	0.736256	0.804985
1.80058	0.661042	4.69649
1.39092	0.960333	1.0438
1.84169	0.612589	3.7268
1.64184	0.972342	1.15937
1.80573	0.65271	4.75209
1.78632	0.603686	2.85806
2.08931	0.677035	0.97725
1.47733	0.979014	5.32026
1.43604	1.03536	4.39828
1.78882	0.607755	2.99904
1.80835	0.780732	0.40317
1.94861	0.753903	0.380731
2.06797	0.685156	0.614168
1.89846	0.988524	0.792964
1.43834	0.799983	0.190439
1.53365	0.982917	5.1025
1.70153	0.972883	0.830955
1.48794	1.02913	5.88841
1.23606	1.02316	0.425394
2.05724	0.671865	1.77827
1.73845	0.633853	4.23301
1.25126	0.79199	0.775613
1.4906	1.04374	4.66313
1.78963	0.665672	3.51923
1.50906	0.902166	1.3728
1.31691	0.918403	0.622431
1.50343	0.981869	5.10685
2.0315	0.63706	3.87927
1.76377	0.624583	4.18741
1.53814	0.953612	4.0052
1.53448	0.964678	3.93072
1.5249	0.995755	5.71362
1.75478	0.541838	0.193461
1.76363	0.701039	1.27248
1.46315	0.989314	6.33886
1.53434	0.917301	1.25881
1.70568	0.628007	5.01019
1.507	1.01915	4.94284
1.97123	0.627915	4.21287
1.48006	1.02167	6.95838
2.61798	0.841886	0.0998907
1.58863	0.65073	2.34045
1.58406	0.700569	0.738167
1.69241	0.902446	0.273384
1.79272	0.652398	4.34254
1.33213	0.816817	0.554371
1.43058	1.06298	3.41976
2.08172	0.694359	1.38466
1.8129	0.558703	0.648736
1.33127	0.578494	0.140549
2.05406	0.675128	1.35986
1.45295	0.971342	4.24948
1.92956	0.669951	3.59435
1.85737	0.633065	4.54046
1.49577	1.0519	3.995
1.64868	0.538211	0.700392
1.78672	0.682035	2.71122
1.48492	1.03758	4.4885
1.94812	0.666918	3.95943
1.70814	0.779423	0.541777
1.42921	1.06515	3.42859
2.07571	0.657701	2.62499
1.60384	0.633135	2.73276
1.49923	0.983682	6.18937
2.05285	0.632815	2.64902
1.84058	0.683243	2.24687
1.6794	0.667711	2.54155
2.02425	0.636092	4.08198
1.45546	0.953181	2.9902
1.68979	0.603489	1.90802
2.00536	0.651694	3.97291
2.0555	0.621663	1.89258
1.62121	1.03971	1.09101
1.63123	0.619944	2.60839
1.44995	0.981069	5.13533
1.78987	0.985428	0.677527
1.72762	0.664011	3.97486
1.80496	0.625797	4.21398
1.68533	0.727609	0.235323
1.25331	0.89488	0.442626
1.58582	0.618558	1.58391
1.52426	1.03012	3.03288
1.46327	1.06907	2.27535
1.51416	0.631258	0.685601
1.75537	0.579799	0.95714
1.95279	0.6879	1.61313
1.72341	0.565228	1.21807
1.74639	0.639126	4.78491
1.89842	0.700123	0.909849
1.68563	0.65302	3.3174
1.52402	0.993178	6.2377
1.70142	0.649109	4.01338
1.52262	1.0978	0.400836
1.75343	0.645223	5.15173
2.22266	0.691004	0.482751
2.0208	0.650467	3.00359
1.52222	0.546166	0.774522
2.44971	0.749593	0.172104
1.68397	0.650677	4.27453
1.49954	0.99647	6.7007
1.45962	0.924103	2.02559
1.47281	0.79302	0.429368
1.73303	0.580996	1.2308
1.73135	0.689509	1.8533
2.01732	0.66695	3.76842
1.7904	0.63124	4.88019
1.42032	0.545141	0.172547
1.71438	0.603663	4.0472
1.46079	1.00731	7.18821
1.78308	0.636058	4.51207
1.74681	0.867126	0.250494
1.58119	1.02491	2.76952
1.49512	1.00686	6.47858
1.62546	0.624529	2.2549
1.63999	0.669765	2.5189
1.26249	0.613675	0.215127
1.26302	0.968286	0.635903
1.36041	0.589603	0.196147
1.90648	0.683725	2.49356
1.94343	0.622804	3.35412
2.13086	0.616576	0.976957
1.82873	0.630898	5.02218
2.019	0.647338	3.01164
1.49088	1.10665	0.333892
2.54239	1.01283	0.111361
1.56349	1.04685	1.59203
1.93538	0.643902	5.71433
1.92065	0.640269	4.34491
1.95966	0.634519	4.45315
1.77659	0.655704	4.40774
1.53013	0.982393	5.23789
1.29347	0.77646	0.318416
1.27306	0.86077	0.844107
1.26537	0.954679	1.38913
1.45915	0.97837	5.10698
1.46474	0.998144	5.80855
1.40724	0.942057	0.97735
1.4818	1.02574	6.91381
1.45866	1.06065	3.44457
1.22244	0.934274	1.49978
2.66061	0.693845	0.189485
1.41022	1.09996	1.65519
1.25929	0.552315	0.289166
1.64366	0.617647	2.46799
1.66129	0.657278	2.7434
1.70855	0.598288	1.7803
1.50618	0.561619	0.226807
1.63055	0.711738	0.630397
2.04892	0.633415	2.93391
1.46068	1.01112	8.02615
1.51048	0.868404	0.892094
1.50104	0.753119	0.785121
1.84393	0.67215	3.55138
1.9875	0.982035	0.350747
1.79069	0.624642	3.54897
1.5919	0.658473	2.02249
1.33507	0.74001	0.408932
1.99037	0.76241	0.265679
1.92947	1.00373	0.748579
2.39858	0.566516	0.0969351
1.95592	0.660033	5.48852
1.46859	0.952056	3.9369
1.94232	1.05518	0.0960224
2.08148	0.637224	3.76126
1.86225	0.642575	4.77266
1.49443	0.990159	7.70722
2.09741	0.651702	1.79594
1.47132	0.996554	6.53913
1.75518	0.661245	4.30909
1.50332	0.987425	7.11368
1.47203	0.949541	3.50506
1.5178	1.03013	3.91322
1.43424	1.06064	3.59925
2.06114	0.687318	0.615556
2.07817	0.645492	3.15948
1.69871	0.936943	0.3951
1.52662	0.867672	0.554939
1.7309	0.603389	3.47588
1.91919	0.687744	2.43854
2.01796	0.68463	1.69059
1.35981	1.02517	0.567951
1.38602	1.05349	1.269
1.35732	0.731914	0.46446
1.59371	1.01888	1.73021
1.84946	0.65827	4.34563
1.32266	0.652545	0.390334
1.29393	0.845783	0.239075
1.47603	1.0104	7.74414
1.75641	0.647154	4.62519
1.73185	0.601307	2.75548
1.47583	0.971565	5.23583
1.73757	0.661293	3.43791
2.17992	0.807536	0.323644
1.264	1.08136	0.306951
2.09519	0.798398	0.338302
1.84521	0.690864	1.30633
1.96957	0.732029	0.336666
1.4289	1.03091	4.62169
1.78928	0.631621	4.95
1.34457	0.72029	0.221199
1.93349	0.642963	5.58658
2.87489	0.77313	0.200339
1.56958	0.941157	2.11133
1.75273	0.654668	5.02035
1.51915	0.936791	2.98161
1.91903	0.877121	0.211345
1.55218	0.965365	2.60848
1.78874	0.677502	2.80343
1.70882	0.921748	0.393818
2.36491	0.654339	0.224792
1.91308	0.510664	0.114547
2.01489	0.624363	1.58217
1.83207	0.615431	4.78773
1.73518	0.625608	5.21109
1.59699	0.740927	0.420604
2.71562	0.944414	0.108026
1.41403	1.05264	1.4824
1.60915	0.640604	2.67942
1.50354	0.986305	6.68994
1.47497	1.05824	3.57796
1.59246	0.600071	1.04042
2.14465	0.638838	1.72749
1.25047	0.910556	0.750203
2.2415	0.98095	0.247323
1.599	0.63665	2.63824
1.672	0.623842	3.08352
1.36943	0.547583	0.269042
1.35211	0.937668	0.437266
1.57062	0.713694	0.754101
1.26561	0.955756	1.36163
1.31825	0.522792	0.154682
1.95438	0.657289	5.77912
1.54288	0.807504	0.156079
1.70417	0.614204	3.40963
1.69153	0.659783	3.35011
1.73265	0.717935	0.883318
1.44667	0.978491	4.78399
1.75153	0.704857	1.28877
2.76605	0.585565	0.179388
1.90077	0.693306	1.9215
2.11126	0.632432	2.38377
1.64194	0.599746	1.93338
1.26621	1.04496	0.464764
1.71718	0.657367	3.89247
1.50403	1.0527	3.18449
1.92413	0.694569	1.6662
1.46282	1.02588	6.16538
1.79197	0.637454	4.85779
1.49636	1.0375	4.49971
1.93418	0.815808	0.196227
1.95589	0.637129	4.6647
1.65468	1.01831	0.936891
2.02908	0.976933	0.606632
2.43915	0.675937	0.168851
2.31044	1.02064	0.193914
1.93688	1.00236	0.831952
1.78274	0.600244	2.65725
1.39225	0.849854	0.595517
1.49156	0.920548	1.68131
1.6304	0.945438	1.30985
1.39173	0.965377	1.06582
1.49447	0.974869	6.01771
1.56216	1.02775	2.00757
2.41055	0.528048	0.160694
1.41	1.05857	1.43413
1.4903	1.04628	4.82
1.56621	0.954976	2.28456
1.55269	0.947611	2.65144
2.12657	0.622124	1.03387
2.26454	0.572072	0.212457
2.59522	0.616908	0.212098
1.72901	0.632715	3.99479
1.79952	0.636557	4.94621
1.82368	0.672786	3.51542
[truncated: 15,123 more rows]

## Sheet: Sheet8
1.95685	0.998743	0.510627
1.30458	1.01791	0.402704
1.45577	1.09499	1.53603
1.64576	0.867159	0.28824
1.75324	0.623447	4.64904
2.54682	1.00638	0.173702
1.3905	0.961007	1.36152
1.48683	1.05633	3.36408
2.47144	0.623423	0.441621
1.59635	0.780209	0.615549
1.90457	0.634384	6.12043
1.26514	0.890762	0.997135
1.72527	0.690607	2.2485
1.86857	0.657304	4.1395
1.93927	0.595879	1.48481
1.67168	0.633146	4.67051
1.57949	0.731388	0.63279
1.75918	0.642815	4.85058
1.89251	0.614711	2.98756
1.37686	0.963853	1.38538
1.66352	0.612671	3.11195
1.86174	0.688502	2.89237
1.29104	0.644821	0.633138
1.31255	1.04084	0.671437
1.29717	1.10537	0.214622
1.42965	1.08292	1.64114
1.92335	0.649353	5.53017
1.46922	1.01814	8.0137
1.46696	1.05894	4.14935
1.51779	1.0144	6.15408
1.52106	0.99943	6.9572
1.5502	0.94708	2.58942
2.56843	0.690725	0.149723
2.03834	0.653035	3.95154
1.72872	1.07058	0.114319
1.58262	0.933048	1.05595
1.4552	1.01762	5.11248
1.45626	0.8852	0.404715
1.82212	0.695073	0.883715
1.55812	0.99185	5.67695
1.88099	0.609572	2.85574
1.54302	1.03145	2.27273
1.41714	1.06616	1.40283
1.82788	0.653196	6.27834
1.60574	0.563323	0.569632
1.45277	0.893794	0.753069
1.5368	0.573539	0.374035
2.09064	0.672965	2.24558
1.41391	1.02525	0.796005
1.58535	0.654114	1.26167
1.89431	0.687822	2.64126
1.50484	0.979261	7.18472
1.72483	0.951779	0.448427
1.59355	0.98865	2.8472
1.49735	0.988914	7.6154
1.6948	0.604023	3.48232
1.92525	0.647007	5.78868
1.54234	0.868003	0.830903
1.65841	0.583613	1.40974
1.53609	0.922445	2.01418
2.17229	0.596767	0.203688
1.49597	0.993658	8.03051
1.44006	1.02406	3.89241
1.77588	0.598215	1.79265
1.22346	0.940054	1.6432
1.5866	0.889028	0.28642
1.45889	1.0404	5.07798
1.96477	0.630312	3.70418
1.77749	0.655856	4.10967
1.47825	0.865201	0.858231
1.38964	1.06202	0.35073
2.05863	1.00534	0.285546
1.84157	0.705627	1.06681
1.5341	0.971401	5.14242
1.73081	0.630522	4.63289
1.36572	0.953644	1.25466
1.5312	1.02129	6.11758
1.71383	0.672494	4.01075
1.69425	0.960408	0.983921
1.83105	0.619519	3.49734
1.61239	0.596215	0.79223
1.30049	0.89066	0.496289
1.23008	0.721583	0.970937
1.674	0.612415	3.33502
2.11344	0.672572	1.73399
2.10882	0.642006	2.50629
2.47908	0.91518	0.191675
1.36773	0.745513	0.375323
1.78932	0.622982	5.36726
1.41072	1.10883	0.786803
2.09337	0.745827	0.327454
1.60957	0.728036	0.543585
1.89463	0.647764	4.93879
2.06475	0.520106	0.202742
1.56764	0.963869	3.49749
1.70194	0.983609	0.850308
1.50887	1.02916	5.3675
1.73454	0.761232	0.189376
1.37718	1.1057	0.196691
1.44814	1.00566	4.83809
1.47772	0.991768	7.49056
1.80367	0.688267	1.92134
1.92458	0.644411	6.44644
1.47075	1.0734	2.565
1.41035	0.969254	1.66397
2.00965	0.657237	4.0102
1.48381	0.968173	5.33231
1.624	0.664137	2.38266
1.95845	0.819898	0.403091
1.8282	0.614669	3.0562
2.03507	0.871882	0.295291
1.99744	0.682549	3.10914
1.87427	0.638859	6.01567
1.51056	0.928148	3.87372
1.51543	1.01852	7.0553
1.58775	0.977684	2.75844
1.72859	0.597166	1.92294
1.41988	1.0128	2.66042
1.57367	0.598975	1.34937
1.72049	0.702983	1.54005
1.38923	1.00961	1.17876
1.22957	0.791845	0.408297
1.87078	0.656746	4.30949
1.69095	0.641918	4.9975
1.45463	0.983743	4.86692
1.58117	0.693859	0.888051
1.33865	0.653737	0.326858
1.23144	1.0352	0.964662
1.90654	1.0081	0.388493
1.47445	1.0371	6.18838
2.17009	0.655491	1.7241
2.02323	0.657659	3.92472
1.88862	1.01903	0.526526
1.46943	1.04294	5.87224
1.91156	0.628001	5.07606
1.89893	0.643227	6.29234
1.49968	0.935579	2.65103
1.58415	1.05918	0.315036
2.17138	0.684949	0.5904
1.80131	0.631064	6.37844
1.29021	0.707533	0.468953
1.53848	0.985697	7.35379
1.82757	0.749957	0.438919
1.33325	0.736556	0.365483
1.45845	0.954305	3.43533
1.64473	0.680743	1.75721
2.82069	0.550699	0.179448
1.42035	0.767394	0.579382
1.49311	0.954338	5.8549
1.49219	0.9793	7.03182
1.36072	0.967165	0.685547
1.57917	0.861344	0.291715
2.15624	0.657879	2.4521
2.70925	0.611227	0.207201
1.48094	0.947697	4.8506
1.73625	0.953882	0.434856
1.72608	0.670388	4.44782
1.49136	1.00308	7.53516
1.50408	1.0612	2.80732
1.61973	0.995549	2.29007
1.78261	0.652636	4.58559
2.53401	0.6782	0.1472
1.24056	1.13821	0.283789
1.62553	0.629424	2.74014
1.5898	0.651	1.17526
1.5987	1.01424	1.77931
1.98624	0.629221	3.30287
1.56064	0.98521	5.72429
1.73893	0.628416	4.79794
1.42861	0.713687	0.396722
1.51821	0.96829	5.65955
1.94227	0.644601	5.49801
1.43013	0.58692	0.316842
1.52254	1.02699	4.41498
1.26093	0.911026	0.879236
1.28175	0.775587	0.488419
1.74369	0.669497	3.6144
1.75216	0.673545	3.64674
1.50375	1.00526	6.62094
1.24	0.98107	1.0539
1.57539	0.670606	1.31186
1.31492	0.688986	0.22659
1.94342	0.58725	0.401011
1.51081	1.02915	5.12721
1.74836	0.678582	2.76632
1.46871	0.971426	6.28712
1.70374	0.621584	4.07718
1.88633	0.638729	4.88005
2.86771	0.635362	0.151773
1.23542	0.753246	0.448958
2.06753	0.660314	2.35716
2.09449	1.00895	0.298238
1.68941	0.610059	2.90014
1.39082	0.913395	0.644212
1.59825	1.0224	2.60558
1.49812	0.980941	7.58
1.55855	1.00577	4.56931
1.47016	1.0265	6.99535
1.49929	0.988412	8.07631
1.70731	0.667244	4.36705
1.41142	0.830379	0.487721
2.01417	0.552555	0.233306
1.74613	0.70182	2.36075
1.5017	0.970436	5.96418
1.49886	0.929935	3.25483
1.51	0.942328	4.83849
1.95799	0.640962	4.95335
1.86663	0.617734	3.65584
2.0054	0.637971	4.54579
1.74625	0.701163	2.3744
1.38051	0.602149	0.32906
1.97629	0.621872	3.21296
2.923	0.985609	0.119505
1.67878	0.713237	1.01595
1.67294	0.645065	3.23093
1.38256	1.07599	0.376707
1.6309	0.925574	0.907059
1.52843	0.747137	0.414112
1.50896	0.98536	8.90461
1.56452	0.966194	3.88719
1.78093	0.605235	3.34129
1.57646	1.00434	3.44439
1.88855	0.681391	3.25525
1.69543	0.587754	1.72719
1.8178	0.654437	5.68471
1.94731	0.743524	0.253892
1.9492	0.636417	5.66228
1.47563	0.986221	6.69929
2.86052	0.654345	0.145115
1.39271	0.763319	0.466612
1.98704	0.673386	3.12169
1.48216	1.0382	6.26199
2.11057	0.619572	1.37275
1.88256	0.654585	5.35371
1.86801	0.614442	3.59462
1.40197	0.963993	1.27146
1.54086	0.997656	4.94657
1.54681	0.981145	5.67278
2.71046	0.645879	0.118832
1.79005	0.636466	6.10738
1.69192	0.590892	1.2439
1.49505	0.978106	6.72616
1.90333	0.621018	4.01625
1.73269	0.650886	4.5585
1.91063	0.628205	5.19303
1.47199	1.04601	6.52717
2.27771	0.668741	0.948828
1.74594	0.671654	3.74517
1.46976	0.951541	3.97006
1.45562	1.00883	5.35162
1.66105	0.642768	3.06296
1.49969	0.94416	5.03137
2.65562	0.780718	0.202487
1.68403	1.05814	0.224637
1.58964	0.975564	2.98119
2.32765	0.763138	0.157546
1.5406	0.819421	0.587193
1.42156	0.723473	0.343958
1.9037	1.01524	0.655939
2.21839	0.616739	0.249491
1.85063	1.00094	0.81531
1.94516	0.662553	6.70104
1.94983	0.631149	4.35075
1.55548	0.997135	4.4906
1.91895	0.632768	5.19837
1.40512	0.989052	1.12777
1.9517	0.653136	4.22684
1.52892	0.996974	6.33541
1.94886	0.675128	2.69612
1.89209	1.01033	0.520345
2.13555	0.83837	0.214878
1.55686	0.659338	0.564456
1.51861	1.02477	5.66209
1.91433	0.986417	1.11805
1.23808	1.07054	0.795119
1.77023	0.621225	4.55488
1.42515	0.724682	0.336587
1.666	0.632497	4.75398
1.94925	0.613455	2.13428
1.44127	0.719393	0.301491
1.54702	0.983328	6.30196
1.54756	0.742229	0.2862
1.49178	1.0433	4.94853
2.29327	0.894058	0.214845
1.49989	0.790416	0.308288
1.68121	0.730087	0.823505
1.61329	0.67444	2.5469
1.9441	0.65757	5.69458
1.86531	0.685807	2.8621
1.37249	1.03919	0.676097
1.47396	0.966503	5.16582
1.31652	0.980759	0.810033
1.71583	0.655109	4.40823
1.63216	0.670065	1.63803
2.51651	0.713815	0.359236
1.47634	1.07791	1.82887
1.63926	0.694699	1.77583
1.87535	0.587892	1.32146
1.7562	0.840139	0.172172
1.49887	0.988999	8.0011
1.59728	1.01452	1.87035
2.01734	0.666366	3.10495
1.63187	0.966645	2.18886
1.45725	1.00373	6.26483
1.8587	0.978025	0.49106
1.57596	1.07323	0.488082
1.51867	1.00958	5.53195
2.06505	0.657465	3.65323
1.60301	1.0774	0.118355
1.81955	0.650472	5.84101
1.42931	1.0103	3.4259
1.30334	0.746831	0.467972
1.42229	0.81411	0.643419
1.83077	0.631285	5.23296
2.18646	0.638904	1.50859
1.47505	1.01252	9.0891
1.25999	0.746636	1.27517
1.66773	0.747436	0.662219
1.61181	0.625942	2.42812
1.71495	0.626706	4.18173
1.68431	1.01195	0.859798
1.78271	0.793002	0.235429
1.32798	0.993874	0.703447
1.7859	0.63795	6.09767
1.49296	1.02414	6.85967
2.28665	0.968897	0.167407
2.05394	0.644017	3.65958
1.22964	1.0337	1.05855
2.07144	0.813814	0.168193
1.45906	1.02866	5.84467
2.40608	0.665903	0.455137
1.5141	0.707591	0.353594
1.77582	0.592732	1.80337
1.70103	0.970926	0.825348
2.06172	0.694137	0.642601
1.38438	0.992094	0.638615
1.49198	0.659032	0.463151
1.86215	0.633769	6.04386
1.7728	0.603842	3.0435
1.69077	0.686457	3.31715
1.48904	1.041	6.00024
1.54913	1.02244	3.79994
1.42436	0.897087	0.461398
2.14802	0.664014	2.36636
1.72946	0.588792	2.0205
1.97751	0.609466	2.06383
1.88657	0.648481	5.39539
1.75355	0.89516	0.197099
1.55521	1.05489	1.73413
1.36903	0.804646	0.277638
1.79253	0.631173	5.53996
1.93189	0.644182	6.27447
1.4337	0.981476	3.23687
1.46188	1.04217	5.4933
1.60983	0.657986	1.74876
2.60442	0.825126	0.223487
1.7367	0.610106	3.80492
1.86912	0.652744	5.48503
1.54266	0.768432	0.685264
2.02987	0.679653	3.031
1.5645	0.972932	3.86189
1.74104	0.953514	0.412117
2.04913	0.687346	1.59612
1.58443	0.875328	0.237583
1.69724	0.666898	3.91886
1.42873	1.00132	3.13483
1.4537	1.0036	5.75414
1.77129	0.645523	4.46016
1.72547	0.671162	4.4413
1.47739	0.998218	7.93665
1.9034	0.641078	6.40735
1.26243	0.959049	1.54905
1.57875	0.950633	3.40944
1.23901	1.08207	0.234827
1.96908	0.670881	2.79691
2.06968	0.620062	1.36433
1.51193	1.07898	1.78804
1.92347	0.658732	4.25805
1.71415	0.606834	3.77582
1.98572	0.982562	0.44706
1.55792	0.968016	4.62133
1.96755	0.662577	5.52163
1.68973	0.638498	4.94141
1.47833	0.599756	0.412529
1.46286	0.601365	0.486526
1.42172	0.724016	0.318877
2.081	0.674727	2.38727
1.6337	0.606508	1.66644
1.44283	0.955263	2.45816
1.96535	0.657439	5.00917
1.7638	0.711618	0.976924
1.48857	1.00074	9.08564
1.58647	0.6155	1.02298
1.44995	0.846811	0.825468
1.75699	0.596353	2.35675
1.55962	0.667596	1.76825
1.54645	0.990867	6.49724
1.30718	0.860966	0.470744
2.0799	0.645945	3.32532
1.97099	0.655684	5.31833
1.51015	1.01507	7.14224
1.90938	0.992508	0.535017
1.77645	0.918008	0.372015
1.4782	1.06955	3.22792
1.42475	1.08471	1.38665
1.56674	0.974479	3.47396
2.16925	0.629794	1.34541
1.89703	0.63034	5.74854
2.07635	0.986336	0.188766
1.4804	0.984956	6.40391
1.41548	1.06989	1.37747
1.67282	0.665631	3.67897
1.6071	0.899801	0.468011
1.52129	1.0275	4.37745
1.89645	0.668503	3.50927
1.48432	0.99425	7.74667
2.11603	0.684083	1.41705
2.16699	0.670549	1.21308
1.42557	0.74837	0.414741
2.12026	0.632003	1.96499
1.85003	0.872976	0.223307
2.00634	0.643533	4.19638
1.55479	0.589905	0.646568
1.7211	0.629205	4.3113
2.30543	0.643859	1.09222
1.85748	0.623904	3.14734
1.41434	0.827821	0.709206
1.85523	0.659075	3.93021
1.3302	0.611276	0.322576
1.66034	0.667182	3.07832
1.81101	0.688594	2.26947
2.01293	0.649446	3.93301
1.89048	0.625345	4.94799
1.5007	0.94329	4.97297
1.60711	0.67331	2.12024
1.71882	0.582494	1.54913
1.84161	0.603505	3.42742
1.82584	0.628259	5.63664
1.5401	0.618698	0.907575
1.87852	0.997781	0.820898
1.70491	1.00047	0.922482
1.363	0.843787	0.651187
1.53755	1.01032	4.08291
1.52114	1.03905	4.95175
1.46305	1.12014	0.74894
1.80897	0.664784	4.59541
2.35183	0.86407	0.228604
1.72486	0.531883	0.196236
1.67297	0.588505	1.41131
1.644	0.627199	3.08671
1.6465	0.541592	0.317441
1.58767	0.67811	1.38075
1.55164	0.975054	4.29915
1.51037	0.980638	7.37459
1.55815	1.01029	4.26231
2.18833	0.970109	0.157037
1.7256	0.673891	4.2569
1.40164	1.07062	0.802019
2.21667	0.945166	0.178787
1.78716	0.664514	4.09047
2.40121	0.828134	0.118596
1.87519	1.00945	0.910237
1.72886	0.958804	0.772175
1.3989	0.867985	0.600579
1.84773	0.632781	5.46386
1.84163	0.601441	2.84426
1.88959	0.680473	3.23224
1.97353	0.68172	2.53479
1.32387	1.04983	0.548826
1.95712	0.958647	0.137278
1.90466	0.649073	4.2414
1.55003	0.986779	7.0894
1.54463	0.981548	5.98781
2.25596	0.856169	0.246617
1.31728	0.845755	0.513059
1.44898	0.966207	3.55281
1.72375	0.986657	0.892371
1.38881	1.02011	1.49886
1.83659	0.564757	0.441499
2.01838	0.644526	4.46395
1.74801	0.696872	2.02253
2.09865	0.647911	2.3587
1.87641	0.653544	5.31007
2.27921	1.00258	0.165168
1.64521	0.645759	2.97263
1.55077	0.998849	4.24285
1.78927	0.634208	5.86625
1.48612	1.03991	6.26772
1.46173	1.05201	2.85345
1.87501	0.650354	6.08391
1.92731	0.6912	2.32351
1.81642	0.619775	4.46263
1.23529	1.02611	0.492435
1.9421	0.691388	1.91111
1.51907	1.01177	5.61615
1.42771	1.01136	3.31858
1.3683	0.524634	0.239642
1.54046	1.01534	4.3009
1.88832	0.631293	4.4528
1.88225	0.639964	5.14179
1.63046	0.990263	2.65753
1.82673	0.559342	0.539254
1.53435	0.939804	3.70564
1.90781	0.650442	4.377
1.47787	1.03581	6.69697
1.66109	1.01893	1.02759
1.46641	1.04376	6.00025
1.5466	0.969924	5.18615
1.73932	0.69597	2.35075
1.70654	0.596056	2.42683
1.81861	0.635201	5.18118
2.5476	0.63008	0.20257
1.66007	1.07916	0.130467
2.10126	0.672819	1.86168
1.53215	0.93877	3.70433
1.85792	0.706147	0.916087
1.48564	1.04016	6.1786
1.72473	0.60484	3.69916
1.74272	1.00131	0.63754
1.88674	0.697469	1.05587
2.1497	0.646835	2.63954
1.34006	0.981628	1.01652
2.02775	0.626614	3.84912
2.11565	0.668258	2.50382
1.23208	0.640944	0.223873
1.46105	0.997398	6.70009
1.66129	0.909512	0.379205
1.70112	0.631297	5.04307
2.33625	0.753767	0.205292
1.97065	0.60771	1.73941
1.94943	0.973521	0.35909
1.83111	0.616214	2.60392
1.52503	0.922659	2.73324
2.2286	0.627953	1.04739
1.48711	0.821849	0.562249
1.45426	1.00342	5.85339
2.08105	0.625937	1.95083
1.88756	0.640968	5.40426
1.66679	0.629407	4.58242
1.69583	0.9647	1.10595
1.60249	0.727369	0.626898
1.82227	0.637735	4.9924
1.57541	0.816446	0.622103
1.33811	0.728634	0.326526
1.73943	0.647753	4.74174
1.6544	1.04824	0.346827
1.3712	0.873346	0.201098
1.73503	0.674501	3.98254
1.90469	0.612015	2.08922
1.71171	1.07674	0.124336
1.79697	0.635312	5.48812
1.45809	1.04428	5.81821
1.86924	0.64128	6.50015
1.69251	0.590832	1.30088
1.55448	0.93712	2.06674
1.78079	0.61188	3.94112
1.69793	0.742149	0.48464
1.9011	0.639774	6.23133
1.77741	0.614786	4.23731
1.50982	0.924779	2.59928
1.73978	0.668871	3.2993
1.63971	0.65042	2.36166
1.36886	1.11771	0.139642
1.69789	0.591178	1.79625
1.74167	0.644287	4.84038
1.83007	1.01314	0.467339
1.70352	0.749055	0.400968
2.1219	0.648461	2.56038
2.70628	0.821491	0.0859245
1.6014	0.693316	1.019
1.42993	0.967919	2.17749
1.46842	0.937077	1.87838
1.72088	0.599918	2.54298
1.31089	0.872993	0.559178
1.86062	0.595433	1.45236
1.76572	0.644381	4.58601
1.88363	0.631075	3.83332
1.41061	1.01708	1.73219
1.48353	1.05276	3.27455
1.52015	1.0167	6.5748
1.69779	0.631401	4.52959
2.01312	0.691101	1.74485
1.90042	0.656339	3.84962
1.76627	0.640146	5.16952
1.92071	0.854241	0.116959
1.93567	0.684841	2.51461
2.03859	0.672507	2.68622
1.78177	0.624622	5.17302
2.6024	0.793906	0.333115
1.61712	0.648869	2.83936
1.69961	0.583409	1.95921
2.12438	0.853852	0.120806
1.48598	0.945436	4.98853
1.66426	0.630428	4.59849
1.47656	0.995678	8.07655
1.24745	1.03107	0.897255
1.5656	0.986983	5.6682
1.36887	1.04105	0.596703
1.47906	1.04525	5.71023
2.09233	0.717729	0.31883
1.68252	0.54804	0.278391
1.36689	0.895645	0.458267
1.46355	0.997869	6.89832
1.40941	0.959858	0.81534
1.9536	0.629181	3.75342
1.53757	0.635611	1.32034
2.31606	0.794839	0.148897
2.0071	0.673266	3.33994
1.45807	1.0565	3.90382
2.14536	0.660191	2.62242
1.54674	0.626005	0.830869
2.14566	0.671976	1.16576
1.57551	0.814036	0.613262
1.23927	0.67775	0.314056
1.72451	0.823994	0.366867
2.4033	0.765972	0.246502
1.55246	1.0161	3.89383
2.71045	0.591097	0.213254
1.43941	1.0215	3.56826
1.22978	0.855423	0.585033
1.72535	0.674504	4.22351
2.05638	0.631934	3.06187
1.47039	0.977338	7.37259
1.80116	0.634166	5.60892
1.3183	0.717883	0.376858
1.55973	0.954071	2.31664
1.59733	1.05269	0.868134
1.46269	1.00924	7.32926
1.32105	0.700092	0.461692
1.90204	0.607244	2.09988
2.04825	0.656368	4.39986
1.75322	0.631186	5.04313
1.61164	0.798931	0.261151
1.83976	0.676736	2.28169
1.89167	0.770318	0.0786681
1.48313	1.00856	7.22804
1.54926	0.99211	5.98037
1.91405	1.02552	0.521641
1.40843	1.10821	0.696234
1.47726	1.01114	8.71634
1.76015	0.582764	1.33291
1.45598	1.04193	5.32611
1.81072	0.980727	0.65903
1.5648	1.04611	2.0203
1.73166	0.620991	3.45283
1.27257	0.654194	0.451907
1.87095	1.03156	0.313522
1.54637	0.97812	4.96496
1.77139	0.718194	0.699919
1.49902	0.988853	8.02933
1.46528	0.981598	6.40824
2.16555	0.928287	0.133323
2.23544	0.642675	1.04182
1.67504	0.641772	3.91338
1.97161	0.651595	5.26627
1.39771	1.00649	1.78015
1.2442	0.981847	0.860047
1.68601	0.669738	3.16086
1.77864	0.648169	4.47326
1.50602	1.06404	2.92719
1.84725	0.658092	4.27589
1.47365	0.964683	5.13352
1.94504	0.674941	2.89201
1.73563	0.630475	4.76506
1.51553	0.971845	5.67525
1.48528	0.936006	2.09101
2.36083	0.7628	0.067668
1.62699	0.973161	1.94543
1.49651	0.943303	4.99547
1.36332	0.610007	0.801617
1.56742	0.898494	0.627266
1.69991	0.933494	0.302295
2.46754	0.787741	0.170815
2.01551	0.642352	4.60612
1.33055	0.854133	0.62
1.64544	0.549398	0.454738
1.47631	0.907946	1.56704
1.2356	0.82205	1.05694
1.62157	0.649141	2.57296
1.43021	1.08053	1.66984
1.99332	0.906355	0.320761
1.59582	0.630366	3.595
1.47497	0.99459	8.23462
1.5108	0.995312	7.79779
1.59366	0.726391	0.70862
1.64615	1.01159	0.973312
1.46927	1.002	7.34483
1.64963	0.955582	2.21638
1.41495	0.994989	1.75536
1.60651	0.970913	2.93686
2.03694	0.648416	3.85009
1.69792	0.633675	5.01458
1.7787	0.556047	0.365355
2.19472	0.613032	0.233306
1.27723	0.970679	0.678959
2.22389	0.667519	0.468671
1.62154	1.00731	2.74281
1.51453	1.05701	2.57239
1.41099	0.713988	0.288048
1.74814	0.862453	0.250334
2.20473	0.647477	2.22005
1.83033	0.53832	0.208913
1.43221	1.03658	3.665
2.22057	0.552083	0.323712
1.72549	0.633042	4.32596
1.76121	0.581348	1.35452
1.98372	0.857512	0.125944
1.54926	0.954687	3.01144
1.7964	0.834726	0.117527
2.19718	0.64063	1.48413
1.49488	1.03751	6.05823
1.87453	1.01378	1.28905
1.90202	0.663472	3.30158
1.63206	0.664386	2.95604
1.86813	0.68687	3.01762
1.99643	0.642631	3.61662
1.82968	0.654966	6.31909
1.3803	0.756184	0.464315
1.47482	0.647536	0.621428
1.60029	0.626392	2.42507
1.5725	0.637634	1.22685
1.80056	1.00424	0.148215
1.38916	0.96804	1.2901
1.37027	1.00325	0.75372
1.26994	0.677615	0.510852
1.47811	0.976117	6.86692
1.69143	0.624827	3.24995
1.67544	0.639587	4.3548
2.1188	0.625895	2.22088
1.53085	0.94815	3.0922
1.59191	0.611033	1.26555
2.42834	0.941304	0.158122
1.44191	0.981311	3.8651
2.00499	0.932475	0.334913
2.309	0.968652	0.256515
1.46417	0.957419	3.87502
1.43141	0.96932	2.15113
1.88685	0.986926	0.810638
1.69496	0.618969	3.77965
1.46038	0.643383	0.363427
1.69343	0.585511	1.68663
1.48874	0.988932	5.46635
1.53309	0.940178	3.79778
1.69384	1.03541	0.376238
2.1473	0.666569	2.02288
1.456	0.613847	0.145302
1.42678	1.06547	1.40003
1.51621	0.989183	8.20998
1.53376	0.979661	6.01993
1.74097	0.686599	2.50861
1.94289	0.596554	1.3087
2.25736	0.716002	0.173177
1.57887	0.749519	0.244627
1.51774	0.992059	7.60184
2.13639	0.704852	0.45457
1.39653	0.780711	0.502997
2.00719	0.627121	3.49835
1.46636	1.01159	8.18991
1.72602	0.664845	3.93978
2.07975	0.983221	0.338544
1.25499	1.07506	0.3624
2.42725	0.89978	0.0964682
1.80698	0.853995	0.185741
1.4689	1.04658	6.33634
2.00053	0.684525	2.78847
1.7686	0.628078	4.75645
2.90115	0.803269	0.0779291
1.64293	0.785585	0.224254
2.63322	0.61492	0.158635
1.96722	0.649404	4.91919
1.77215	0.675704	1.96625
1.93319	0.615655	2.93729
1.72793	1.05887	0.153379
1.84921	0.632095	5.43913
1.3193	0.810232	0.439844
1.56722	1.00878	3.92453
1.75995	0.629577	5.20544
1.98879	0.665043	3.3199
1.69201	0.604578	3.23931
1.96515	0.652007	4.79392
1.52795	1.08031	1.13199
1.53432	1.0763	1.23235
1.57733	0.989549	4.27035
2.0705	0.747387	0.219404
1.92847	0.644164	6.38515
1.56126	0.879662	0.769392
1.71194	0.62559	4.18178
1.91348	0.684839	3.31249
1.63406	0.732764	0.701068
1.51317	0.993131	8.06786
1.92949	0.616247	3.39126
2.79305	0.553569	0.0890286
1.63146	0.608055	1.82771
1.53348	0.94272	3.82967
1.55591	0.979433	4.68869
1.50914	0.960019	5.42915
1.32955	0.991646	0.751057
1.61053	0.994486	1.80765
1.47997	1.01178	8.62345
1.74904	0.609316	3.27508
1.23614	0.774125	0.463324
1.91081	0.669318	3.60198
2.50004	0.555632	0.101126
1.62179	0.74012	0.743061
1.45286	1.08474	2.07931
1.50508	0.977903	6.79784
1.4719	0.995433	8.1846
1.37032	1.05228	0.929888
1.44536	0.850256	0.783149
1.65395	0.623035	2.77322
1.49647	0.914676	1.77701
1.86957	0.817751	0.186987
1.92468	0.651491	4.99012
1.64881	0.674913	1.49398
1.45891	1.0618	3.88695
1.23675	0.872159	0.659879
1.88653	0.639609	5.06853
1.52721	0.662982	0.811511
1.874	0.737781	0.233306
1.46646	0.985499	6.73576
1.43853	1.00554	4.0927
1.64118	0.624085	2.6442
2.07157	0.954128	0.11703
2.06186	0.617765	1.59806
1.83776	0.656747	5.42427
1.6792	0.638495	4.59885
1.46702	0.986784	6.88998
2.00336	0.662261	3.20816
2.05516	0.679406	2.21764
1.31403	0.746141	0.341064
1.28039	0.892959	0.88655
1.25493	0.994409	0.919582
1.5331	0.871738	0.519781
1.8771	0.685287	2.58111
1.24292	0.592186	0.133811
1.62213	0.694949	1.40715
1.51689	0.992824	7.61443
1.85377	0.640182	5.48932
1.98574	0.642599	3.72819
2.11982	0.666446	2.25605
1.70005	0.660874	3.29774
2.01583	0.634662	4.65407
1.67488	0.632184	4.20696
1.80703	0.625783	5.59449
1.45461	1.1364	0.745872
1.26897	1.02751	0.536021
1.75644	0.613957	2.64192
1.98017	0.658383	4.70907
1.7741	0.626411	4.74273
1.69684	0.585282	1.97029
1.84403	0.849449	0.163013
1.68029	1.00104	0.811546
1.24114	1.00511	0.790328
1.7174	0.624722	3.63137
1.46242	1.04324	5.747
1.61248	0.885959	0.644043
2.18885	0.683191	0.220326
1.71527	0.664203	3.67317
1.76803	0.556031	0.37801
1.48963	0.966215	5.54388
1.27646	0.888632	1.10672
1.27646	0.888632	1.10672
1.89028	0.648499	5.09871
1.97149	0.657738	5.35142
1.5576	0.911339	0.63801
1.32743	0.846617	0.594028
1.47531	1.04378	5.88563
1.72189	0.687685	2.67748
1.49026	0.923533	3.35207
1.71864	0.634995	4.41551
1.89891	0.624014	4.70861
1.53287	0.999968	5.76526
2.37711	0.651933	0.533777
1.46933	1.0131	9.1072
1.86715	0.981027	0.453754
1.28432	0.951748	0.343958
1.36796	0.732733	0.250005
1.82981	0.664184	4.04349
1.59756	0.920708	1.13164
1.75043	0.652153	4.10571
1.73848	0.609317	3.66179
1.72107	1.00196	0.604332
1.80555	0.623784	4.81241
1.5577	1.03732	2.26586
1.53825	1.00015	4.88406
1.49383	0.967489	5.66918
1.22959	0.899944	0.998633
1.23311	0.995297	1.05089
1.88179	0.972353	0.377262
1.64456	0.560715	0.783047
1.58627	0.612019	1.29649
1.60078	0.958882	2.27566
1.51717	0.989165	8.07018
1.71868	0.979623	0.935009
1.9139	0.666457	3.62287
1.79434	0.664331	4.43918
1.86725	0.842954	0.438175
1.41257	0.755561	0.634275
2.09261	0.714361	0.545495
1.89757	0.976507	0.463484
1.52242	1.0238	5.92972
1.6636	0.529053	0.38385
1.43661	0.660945	0.319707
1.67142	0.781205	0.334739
1.94938	0.637295	5.64894
1.63678	0.858866	0.49111
2.16609	0.630501	1.38283
1.75874	0.628678	5.18917
1.90996	0.962333	0.503302
1.73956	0.666885	3.51709
1.70369	0.981935	0.900226
1.81378	0.628707	7.15898
1.55523	0.988375	6.68146
2.72079	0.634743	0.17422
1.51666	1.01694	6.78444
1.56907	0.924966	0.932165
1.58855	0.668136	1.43953
1.58421	0.642103	1.75092
1.50181	0.965981	5.89347
1.54017	0.61717	0.866808
1.4762	0.925638	2.15782
1.79677	0.678681	3.39532
1.2298	0.941288	1.4694
1.66909	0.972916	1.41643
1.76898	0.760269	0.278735
1.45127	0.939662	1.64129
1.56559	0.833343	0.427346
1.68994	0.664703	3.56086
1.76113	0.626177	4.91856
1.63348	0.59857	2.50834
1.47195	1.04031	5.25838
1.68898	0.684702	3.46012
1.61756	1.02982	1.26549
1.37511	1.09454	0.49383
1.36936	0.917762	0.334904
1.71055	0.677048	2.55527
1.84893	0.66351	3.06043
1.54186	1.07205	1.16654
1.66321	0.646123	2.86849
1.55434	0.954665	2.68437
1.53989	0.985995	7.4563
1.56608	0.677039	0.837235
1.50482	0.996586	7.60806
1.62132	0.724116	0.493093
1.43463	0.697813	0.225201
1.5885	0.665106	2.05589
1.77208	0.681148	2.85333
1.77325	0.606794	3.37781
1.8207	0.632289	6.05773
2.17876	1.0053	0.195125
1.4085	1.05552	1.32489
2.00968	0.675774	3.91905
2.23519	0.635649	1.16717
1.69785	0.876638	0.444108
1.70573	0.65163	3.34369
1.50236	1.0575	2.89103
1.4699	1.06304	3.53135
1.88618	0.650882	5.32966
1.56487	1.04567	2.0088
1.49985	0.975468	6.03088
1.50048	0.951539	5.61176
2.063	0.620384	1.32207
1.60708	0.557314	0.415952
1.68779	0.667956	3.46276
1.66193	0.982839	1.8618
2.02423	0.675939	3.71882
1.62517	0.659293	2.22009
1.80489	0.655683	5.44464
2.14754	0.615833	1.54609
1.63351	0.98363	1.65934
1.4307	1.02475	3.09363
1.87602	0.698049	1.0571
1.5812	1.02191	2.43575
1.72554	0.740526	1.16586
1.46072	1.07882	1.76508
1.49909	0.924397	2.68471
1.59942	0.673168	1.86613
1.496	0.990678	7.55764
1.61957	0.633895	2.55593
1.86316	0.534308	0.152064
1.46159	1.01158	6.60825
1.40686	1.11331	0.76384
1.74146	0.66968	3.45005
1.24183	0.806849	0.592548
1.50164	0.968104	6.06822
1.5752	0.70172	0.426111
1.87859	0.679971	2.80604
1.28981	0.762219	0.38787
1.65782	0.966248	0.853005
1.38654	0.857259	0.81702
2.00734	0.687311	2.43922
1.62183	1.01006	2.08739
1.53307	0.955252	3.97624
1.31271	0.754099	0.396188
1.47853	0.981492	7.13851
1.34827	0.981281	0.88109
1.3334	0.93707	0.569204
1.91196	0.637314	6.14053
2.02756	0.645627	4.42344
1.8285	0.669294	4.6842
1.98904	0.980023	0.396463
2.03721	0.603215	0.333514
1.81344	0.600141	4.11428
1.46541	0.95672	3.84407
2.27568	1.01935	0.159586
1.38806	1.02696	0.605618
1.23156	0.842751	1.10659
2.43015	0.643647	0.348409
2.64693	0.842007	0.0884405
1.37563	1.02966	0.505208
1.45823	0.918677	1.02905
2.27351	0.627236	0.543547
2.49224	0.508534	0.126839
2.02231	0.618198	2.3559
1.95128	0.642579	5.09816
1.53735	1.01185	4.14833
1.76699	0.685753	1.99543
1.7329	0.671862	3.97569
1.85978	0.724125	0.708911
2.0284	0.638046	5.20727
1.82133	0.734837	0.436572
1.43225	1.10481	1.44028
1.31815	0.777609	0.593754
1.79034	0.612249	3.72016
1.29818	0.867203	0.393198
1.46986	1.00353	8.04912
1.78418	0.696317	1.80483
2.02398	0.655992	3.83705
2.12209	0.558027	0.167115
1.92462	0.66037	4.4921
1.63418	0.630675	3.21008
1.55298	0.692413	0.692785
1.8304	0.621292	4.31018
1.84187	0.664678	3.55977
1.83813	0.997311	0.527042
1.60556	0.633585	2.472
1.46096	1.00427	6.8838
2.09094	0.63552	2.50314
1.95116	0.661164	6.08509
1.50052	0.930951	3.37339
1.55808	0.991268	5.81284
2.07688	0.634446	2.9797
1.89482	0.646602	5.22757
2.0058	0.655336	4.05685
1.63939	0.694216	1.78016
1.60355	0.682305	1.25732
1.73537	0.981132	0.471923
1.29863	0.946089	0.713626
1.37702	0.817298	0.230386
1.71827	0.663214	3.52412
1.52154	0.965323	5.35803
1.71489	0.637613	4.90071
1.74382	0.631214	4.90864
1.45473	0.998956	6.09823
1.61946	0.653441	2.04495
1.67908	0.62992	3.16903
1.63962	0.958375	1.67307
1.61474	0.98789	3.14426
1.90994	0.691252	2.39719
1.91118	0.665204	3.55176
1.94079	0.653462	4.75418
1.61042	0.707743	1.44767
1.97425	0.658252	5.40887
1.9226	0.652806	4.83555
1.51273	0.962065	5.33722
1.70632	0.951124	0.708911
1.54712	0.957931	3.31727
1.74812	0.65749	3.78861
1.60225	0.999238	2.92132
1.8949	0.614352	2.84291
1.45915	0.934221	2.04441
1.47952	1.06575	3.61395
1.56409	0.889726	0.433212
1.81926	0.598546	3.76812
1.83227	0.627615	5.12882
1.59394	0.61446	1.26442
1.40869	0.923516	0.510115
1.72293	0.910512	0.18868
1.6768	0.619653	3.24537
1.62392	0.931929	0.783253
1.73876	0.964605	0.828104
1.47021	1.01819	8.15398
1.51732	0.949873	4.0709
1.80782	0.663297	4.95178
1.52767	0.920581	2.58866
2.00884	1.00619	0.26613
1.91508	0.642002	6.60443
1.31941	0.851402	0.729706
1.44328	1.04059	4.30181
1.96329	0.645453	4.52318
1.75885	0.668285	4.77234
1.43086	1.0491	2.94496
2.48932	0.595444	0.146787
1.444	1.09535	1.39602
1.50033	0.983888	7.94393
1.5101	0.966426	5.89946
1.89424	0.632701	5.29919
1.52944	0.910119	1.24618
1.44394	0.95899	2.85588
1.42679	1.03651	2.89489
1.9322	0.675125	3.39326
1.78186	0.683287	2.84136
1.53374	1.08218	0.959942
1.47059	1.03082	7.59376
1.51145	0.951454	4.98514
1.55993	0.976021	4.43291
1.49064	0.980179	7.26417
1.58846	0.62537	1.60919
1.46243	1.07444	2.64423
1.91572	0.649466	5.51821
2.2443	0.620552	0.802267
1.36386	0.965917	0.61219
1.81908	0.668699	3.94614
1.494	0.985975	6.71015
2.33945	0.917663	0.12104
1.48063	0.988843	6.25289
1.66211	0.876529	0.292718
1.95965	0.665227	5.00556
1.77423	0.635898	7.24328
1.71645	0.903636	0.37884
2.0449	0.650582	3.84233
1.74903	0.64991	4.27847
1.57324	0.585597	0.968851
1.42296	0.965419	1.80487
1.22405	0.747101	0.312109
1.87646	0.666135	3.77011
1.48376	1.01925	8.00464
1.34301	0.668845	0.251116
1.50887	0.905517	1.58568
1.74255	0.619336	3.68468
1.64381	0.982801	2.1699
1.67767	0.687322	2.73602
1.69162	0.620155	3.70024
1.62428	1.01587	1.43712
1.47757	1.02398	7.18849
1.97054	0.601627	1.07249
1.71524	0.640632	5.16248
1.71439	0.675196	3.3856
1.39919	0.537155	0.217833
1.34561	0.969133	1.14479
1.4629	0.97646	6.05288
1.28818	0.843783	0.867507
1.2879	0.701462	0.464702
1.83246	0.734995	0.376801
1.83214	0.62881	5.14735
1.70784	0.688381	2.05516
1.47229	0.991122	7.8749
2.40635	0.631868	0.56198
1.26404	0.737994	0.426837
1.2554	0.898374	1.01074
1.72504	0.68664	2.53835
1.57174	0.690521	1.19341
1.50849	1.01057	7.13536
2.01088	0.609293	1.91084
1.44671	1.08824	2.04486
1.47753	0.991764	7.50802
1.43196	0.779797	0.491847
1.22078	0.903412	1.36607
1.40015	0.667865	0.482721
1.88117	0.605524	2.58076
1.51455	1.01236	6.38676
2.16041	0.664841	1.71436
1.29355	1.04511	0.561489
1.55266	1.03194	2.38972
1.80058	0.672618	3.99412
1.75679	0.641868	4.74511
2.12682	0.676917	0.871797
1.96465	0.665946	4.43729
1.57012	1.01779	2.92033
1.50451	0.580481	0.329697
1.59465	0.954706	1.20136
2.3956	0.538942	0.267265
1.85227	0.577958	1.22787
1.72347	0.962271	1.10523
2.07621	0.674529	2.26516
2.75222	0.667795	0.301067
1.74694	0.670397	3.83359
1.66761	0.651519	2.86175
1.77564	0.605048	3.18354
1.62691	0.596658	2.01985
1.23628	0.947762	1.56023
2.08571	0.659493	2.38114
1.47296	0.971053	6.19595
1.59673	0.646459	1.65639
2.12015	0.865015	0.196884
2.25162	0.672079	0.766961
1.53234	0.607406	0.416842
1.59805	0.653684	1.5428
1.85976	0.58672	1.30721
1.60924	0.618623	2.68738
1.83876	0.667576	4.27847
1.23521	0.830166	0.977186
1.84945	0.879942	0.117399
1.73658	0.66168	3.78066
1.5474	0.605371	0.53042
1.68201	0.686872	3.33869
1.53089	0.933814	3.11877
1.76001	0.576756	1.22361
1.45551	0.689586	0.396233
1.55181	0.984068	6.11682
1.52134	0.985083	7.37036
1.54893	0.979123	5.06434
1.45079	1.04888	4.30498
1.47109	0.979197	7.17852
1.47721	1.00138	7.81835
1.92615	0.966715	0.463929
1.51923	0.866368	0.79299
1.93169	0.655121	5.09266
1.91563	0.692813	1.83697
1.77181	0.642083	4.88966
1.81909	0.673036	3.27748
1.40493	0.759011	0.395969
1.77469	0.65863	4.01729
1.78053	0.641112	5.1955
1.7328	0.97439	0.520457
1.22985	1.04758	1.13801
1.50648	0.902689	1.99901
1.39098	1.00542	1.36456
1.29023	0.709182	0.470155
1.35202	0.782867	0.340979
1.80865	0.641377	4.9445
2.01182	0.624799	3.16455
1.62118	1.01146	1.79083
1.84665	0.635869	5.57501
1.47156	0.904815	1.16342
1.42214	0.77651	0.405643
1.48675	0.568418	0.742962
2.02148	0.66849	3.07221
1.58968	1.03676	1.22768
1.53943	1.03974	2.93374
1.52183	1.04099	4.51693
1.51162	1.02124	6.73148
1.50808	0.672746	0.783729
1.32017	0.677268	0.399476
1.66919	0.634023	4.95409
2.23815	0.641143	1.089
1.52436	0.881604	0.395224
1.71211	0.670152	4.57081
1.95147	0.66285	6.34037
1.47015	1.09018	1.8573
1.62256	0.724691	0.403482
1.55936	0.667829	1.79735
2.4832	0.764268	0.108904
2.19393	0.637642	1.37574
2.11576	1.0055	0.405902
1.47683	0.978174	7.05728
1.45462	0.990394	5.19389
1.22911	0.632583	0.228726
1.50108	1.08493	1.00853
1.42208	1.05708	1.65611
1.87807	0.657705	4.74084
1.43575	1.08531	1.87034
1.4879	0.805164	0.465356
1.63973	0.64134	3.0354
1.9494	0.947146	0.301671
2.07538	0.648383	3.11896
1.7143	0.622303	3.44187
1.26345	0.672063	0.233306
1.70834	0.65463	4.16985
1.44684	1.01752	4.01851
1.47814	1.05913	3.6485
1.58844	0.859595	0.473536
1.52564	0.899288	1.25423
1.55085	1.0189	4.05167
1.93101	0.623301	3.48268
2.17688	0.655284	1.51153
1.72695	0.586497	1.56484
1.87913	0.632773	4.41715
1.41907	0.981955	2.59482
1.53036	1.00618	4.56523
1.56539	0.982317	4.43841
1.86973	1.04031	0.279288
1.74054	0.627142	4.8047
1.40626	0.899873	0.681822
2.35845	0.707152	0.130181
1.5746	0.946146	3.00081
1.39693	1.03963	0.489459
2.53527	0.65691	0.628664
1.80283	0.684163	2.25111
1.71327	0.616576	2.71263
2.16944	0.644891	1.96658
1.49212	1.04057	5.84238
1.6582	0.697462	1.92482
1.64005	0.984813	1.97338
1.65148	0.634803	2.52054
1.83518	0.599762	2.52959
1.84451	0.646954	4.85339
1.42918	1.07294	1.72361
1.75496	0.62174	4.07696
1.67604	0.605063	2.75506
2.31128	0.926051	0.0940307
1.48912	1.09727	0.670899
1.43529	1.04558	3.66288
1.26537	0.73618	0.4095
1.77294	0.622942	4.96935
1.87631	0.63347	4.86602
1.50871	0.993261	8.63889
2.11337	0.627605	2.11931
2.03691	0.673044	2.89292
1.50627	0.659296	0.475078
1.46916	1.04627	6.5501
1.69042	0.883905	0.383813
2.12126	0.657876	2.63137
1.45203	0.717592	0.122531
1.83823	0.624334	4.42014
2.11393	0.641867	2.43805
1.58847	0.837112	0.677139
1.63042	0.85346	0.373864
1.48304	0.7366	0.233306
1.65673	0.996273	1.70207
2.03741	0.692735	1.331
1.50646	1.02923	5.65335
1.59274	0.619839	1.2494
2.03574	0.672548	2.94266
1.83011	0.670341	4.50928
1.53469	0.637079	1.11277
1.60155	0.937095	1.00075
1.98554	0.663606	3.66931
2.04968	0.658541	4.11769
1.74756	0.565195	0.960665
1.73038	0.653178	4.21227
1.57771	0.592959	1.62305
1.50863	1.00707	6.66657
1.59374	1.03558	1.21639
1.8615	0.588008	1.22397
1.54504	1.0091	3.92877
1.63029	0.61797	2.4151
2.14402	0.635154	2.07593
1.68298	0.619802	3.56112
1.86931	1.0502	0.368201
1.96952	0.653718	5.15145
1.86185	0.721946	0.865333
1.63837	0.96882	1.73959
1.59957	0.66368	2.62857
1.51486	0.934023	3.28408
1.25202	0.801192	0.706114
1.84233	0.61162	4.61617
1.39574	1.05423	1.22114
1.97713	0.703323	1.35285
1.48723	0.587402	0.392937
1.27616	1.06742	0.596772
1.47124	1.031	7.59064
1.45507	0.994071	5.92628
2.00047	1.03944	0.124649
1.59306	0.928274	0.777408
1.51733	0.924151	2.58854
1.25427	1.11529	0.307962
1.30666	0.694917	0.215911
1.30602	0.861201	0.469729
1.63936	0.596635	2.24017
1.47273	1.02966	7.34851
1.56188	1.045	2.17887
2.33839	0.593794	0.176383
1.424	0.766525	0.594437
1.35172	1.0095	0.625583
1.50973	0.956554	5.62937
1.48229	1.04153	5.8017
1.94211	0.684002	2.43446
1.80866	0.647823	5.23464
1.56324	1.0047	4.21395
1.42761	0.99481	2.26969
1.67344	0.583231	1.71673
1.31341	1.11104	0.232671
2.41538	0.868845	0.121629
1.96881	0.653609	5.09178
1.83355	0.623082	4.75488
1.77836	0.569652	0.541097
2.20686	0.659066	1.51528
1.22496	0.810163	0.515121
1.81388	0.669876	3.35412
1.21889	0.953723	1.32421
1.51668	0.969624	5.69813
1.78127	0.698348	1.48932
1.83576	0.589224	1.55591
1.78696	0.691601	1.78568
1.7614	0.552927	0.266565
1.83759	0.566302	0.377905
1.22796	1.11789	0.354698
1.31336	0.835013	0.418099
2.02928	0.640392	4.97368
1.76413	0.630181	4.97823
1.39047	0.733779	0.58651
1.89691	0.603446	2.41219
2.07973	0.659015	2.21675
1.62205	0.876361	0.441273
1.28397	0.716269	0.523542
1.77797	0.658495	4.09578
2.24828	0.808096	0.353725
1.54029	0.946896	3.12332
1.84748	0.64165	4.50091
1.28284	0.959232	1.06589
1.49715	0.992952	8.05094
2.03473	0.646091	4.16178
1.483	0.984651	6.27285
1.62345	0.602197	1.51142
1.88314	0.627648	4.30492
1.77482	0.646282	4.43252
1.657	0.980467	2.41875
1.57998	1.05431	1.4954
1.84802	0.697316	1.38354
1.7536	0.660868	4.42346
1.46934	1.07372	2.51819
1.63684	0.615084	2.53712
1.60233	0.936274	0.994277
1.47727	1.01845	8.11539
1.48648	1.06606	3.84852
1.68063	0.614757	3.66786
1.683	0.647258	3.45144
1.80504	0.985855	0.238329
1.81503	0.609734	3.02781
1.77188	0.656117	4.1264
1.86666	1.01661	1.28777
1.82808	0.666111	4.36154
1.49155	1.03486	6.49087
1.78166	0.906171	0.119482
1.42537	1.01225	3.13835
2.03117	0.678644	3.09571
1.7968	0.593753	2.23057
1.46744	0.989445	7.35044
1.5232	0.666338	0.922812
1.77158	0.625013	4.8943
1.66268	0.662171	3.48088
1.99339	0.646497	4.26369
1.46458	1.04806	5.24558
1.5272	0.896511	1.27514
1.78743	0.618428	4.4204
2.14684	0.656104	2.432
1.73133	0.625669	4.14456
1.67198	0.713028	1.41023
2.09904	0.645746	2.55008
1.94832	0.639043	5.53429
1.76833	0.837776	0.363767
1.94639	0.657237	5.38891
1.49975	1.07799	2.03287
1.98101	0.659801	4.50861
1.30399	1.12125	0.126678
1.79566	0.796778	0.53308
1.50628	0.797421	0.809769
1.72387	0.729526	0.569748
2.70749	0.972724	0.127062
1.85763	0.657472	4.17898
1.38553	0.862326	0.808266
1.49851	1.00383	6.77578
2.07729	0.67345	2.393
1.86784	0.646477	6.66125
1.72499	0.597502	1.75017
1.4643	0.583479	0.636631
1.27939	0.712843	0.49899
1.50415	0.951512	5.57971
1.46815	1.04	5.03634
1.8387	0.626603	4.71892
1.49716	0.99331	8.09568
1.57029	0.960021	2.93715
1.49431	0.964175	5.679
1.71114	0.643765	5.32325
1.46042	0.956655	3.62339
1.46935	0.962845	4.89257
1.49321	1.0162	8.15133
2.05936	0.625181	1.89356
1.72236	0.642323	5.00845
1.44729	1.02137	4.56622
1.42383	0.989269	2.29085
1.51462	0.604642	0.177686
1.89741	0.607867	2.1641
1.87662	0.579816	1.18568
2.08774	0.637429	3.00758
1.69043	1.00709	0.757427
2.01791	0.66052	3.84474
1.46102	1.0125	6.25246
1.37569	1.0435	0.59671
1.49283	1.05516	3.32713
2.18847	1.0086	0.176049
1.43387	1.06966	1.69632
1.42536	0.985177	2.63649
1.48095	0.949259	5.04596
1.89839	0.626188	5.17887
1.74955	0.679967	2.33908
1.7177	0.646742	4.85093
1.94818	0.581355	0.120437
1.45394	1.02575	4.8152
1.45785	0.658696	0.18429
1.42875	1.04525	3.21147
1.63687	0.632495	2.96384
1.33465	0.869905	0.52407
1.71676	0.768947	0.231796
1.45297	1.04101	5.12835
1.31718	0.775135	0.463317
1.79168	0.616838	4.01467
1.97416	0.678741	2.3416
1.99023	0.650968	4.82809
1.37361	0.815223	0.359197
1.58108	0.580433	0.671121
1.61472	0.647716	2.94283
2.05693	0.658785	3.60457
1.52019	1.03013	3.63659
1.60961	0.686396	1.66652
1.79584	0.664364	4.4667
1.53938	1.04918	2.5411
1.77603	0.823767	0.422039
1.84171	0.595771	1.62637
1.7716	0.621612	4.69962
1.62088	0.632551	2.52269
1.80612	0.725739	0.409786
1.52532	0.974555	5.27613
1.84486	0.679482	2.06358
2.23886	0.664754	0.966069
1.93041	0.670599	4.0645
1.25134	0.754103	1.27173
1.49559	0.613299	0.527697
2.11477	0.641947	2.44347
1.68804	0.727525	1.264
1.96995	0.666003	4.10939
1.47582	1.0238	7.2337
1.99624	0.67374	3.44218
1.81631	0.611895	3.37589
1.72875	0.627191	4.19197
1.63113	1.041	0.566199
1.31381	0.817431	0.302479
1.22428	0.779782	0.766806
1.4735	0.92248	2.08487
1.56287	0.966157	3.98714
1.50425	0.934598	3.11769
1.48863	0.939492	3.74486
1.70153	0.684191	1.86694
1.45152	0.988638	4.36376
1.40733	0.529124	0.175209
1.66562	0.671621	2.31597
1.8505	0.638945	5.35675
1.63095	0.746114	0.458533
1.48487	0.993989	7.66436
1.97342	0.723002	0.615278
1.46206	1.00095	6.52974
2.08252	0.668775	2.98853
1.78507	0.995673	0.263105
1.9078	0.674762	3.22072
2.12033	0.682415	1.44736
2.06277	0.667411	1.93922
1.64018	1.0012	2.2442
1.55253	0.598937	0.852245
1.88462	0.747331	0.649746
1.51557	0.946032	4.30478
2.10492	0.654968	3.47556
1.45475	0.860968	0.572068
1.84993	0.690576	1.32776
1.82473	0.647635	5.81213
2.44962	0.574199	0.194132
1.59662	0.702422	0.73186
2.258	0.700578	0.400417
1.82246	1.00456	0.373147
1.8306	0.65958	4.84797
1.74755	0.688861	2.16192
1.22281	1.01757	0.791553
1.44059	0.752398	0.385085
1.69296	0.967024	0.891548
1.8258	0.640307	5.01309
1.85786	0.64236	5.59001
1.57263	0.684963	1.27076
1.49796	0.991748	8.03148
2.28609	0.62557	0.624341
1.82501	0.593316	2.4869
1.5998	0.632768	2.71733
1.77683	0.584543	0.49729
1.55875	1.02995	2.57098
2.67197	0.613778	0.0913063
1.93206	0.702665	1.25394
1.35031	0.680379	0.17511
2.1701	0.628293	1.21082
1.51451	1.0321	3.83052
1.28016	0.939545	0.879171
1.50508	0.94611	5.06197
2.2589	1.00694	0.384825
1.58127	0.69758	0.649713
1.39798	0.874457	0.557622
1.78074	0.679852	2.94115
1.481	1.03591	6.70591
1.42817	0.982268	2.96468
1.95277	0.651542	4.10098
1.30833	0.636511	0.457425
1.92027	0.633409	5.27998
1.48592	1.05791	3.35468
1.55943	0.985717	6.0028
1.27186	0.680921	1.00711
2.29548	0.630805	0.768621
1.28188	0.780774	0.336225
1.46781	0.976999	7.0069
1.99537	0.644838	3.88879
2.23586	0.659319	0.971603
1.2342	0.940681	1.28371
1.58056	0.911061	1.11618
1.53949	0.788662	0.279074
1.50928	1.01568	7.18133
1.89105	0.645743	5.50211
1.986	0.650569	5.0442
1.97267	0.687672	2.16983
1.45684	1.03462	6.02286
1.67524	0.656394	3.43412
1.52451	1.02173	6.92738
2.02124	0.703592	0.941254
2.11301	0.653169	2.91951
1.8777	0.638442	5.51653
1.57784	0.670893	1.20111
1.69869	0.531157	0.57005
1.7017	1.05046	0.492251
1.91398	0.60464	1.9298
1.6654	1.01583	1.44559
1.49987	1.0397	5.51702
1.82789	0.625187	5.29649
1.47243	1.07508	2.29534
1.56429	0.918541	0.798381
1.72921	0.658395	3.74491
1.43388	0.973381	1.94465
1.53715	0.722772	0.418386
1.22335	0.75177	0.429699
1.64754	0.677395	1.5893
1.78912	0.659518	4.69651
2.05385	0.676873	2.24221
1.21974	0.756866	0.719895
1.68873	0.69716	1.74446
1.4929	0.866239	1.03389
1.42588	1.01474	3.00317
1.56841	1.00591	4.0302
1.33993	0.769924	0.509063
1.46608	1.01697	7.52693
1.49058	1.02048	7.64043
1.64661	0.95472	2.14283
1.80868	0.641751	4.98287
1.4461	0.997907	4.92978
1.97504	0.66639	3.7036
1.56535	0.587949	0.966721
1.30484	0.765664	0.865131
1.48405	1.00655	6.62859
1.70865	0.97255	0.495184
2.39125	0.622426	0.159554
1.49297	0.954009	5.83205
1.44269	0.975626	2.87804
2.07134	0.673091	2.21365
1.62292	0.574516	0.924897
2.08323	0.694741	1.57532
1.62293	0.634645	2.64887
1.55487	0.821881	0.470656
1.79166	0.64587	4.38535
1.46503	1.0357	6.33206
1.60071	1.008	3.05795
2.12329	0.664843	2.2527
2.23308	0.564332	0.268451
1.92267	0.749634	0.212744
1.48897	0.994889	7.75864
1.43282	1.03672	3.73517
2.34604	0.697125	0.287319
1.56352	0.942735	1.65659
1.9234	0.628287	4.34578
2.31183	0.715105	0.374187
1.2575	0.866333	1.49558
1.34426	0.940697	0.421218
1.50008	0.89527	0.421901
1.94799	0.752788	0.207746
1.84226	0.528806	0.0903322
1.86586	0.617333	3.69528
1.80645	0.677213	3.14292
1.50992	0.945134	4.76523
1.50711	0.934953	3.17397
1.43799	0.849195	0.795011
2.01166	0.643586	4.42787
1.52407	0.969848	5.36643
1.91014	0.632836	5.79362
1.7264	0.578099	1.97221
1.75875	0.658847	4.63706
1.76682	0.615085	3.36503
1.46983	0.916269	1.40687
1.2361	0.6836	0.409507
1.99625	0.651451	4.49963
1.48306	1.06478	3.73892
1.45832	0.993134	6.35813
1.58785	0.761417	0.334111
1.72993	0.652493	4.36838
1.59811	0.979699	2.39384
1.72481	0.742389	0.874577
2.4094	0.682811	0.404428
1.56507	0.960972	3.26805
1.69908	1.04929	0.372438
1.81489	0.673694	3.02924
1.28663	0.718478	0.483556
1.54269	1.06047	1.19225
1.9541	0.715031	0.6638
1.26998	0.556865	0.155037
2.06141	0.70115	0.820066
1.47447	0.964205	5.15598
1.86333	0.63459	6.41975
1.30772	0.914476	0.595897
1.39665	0.664739	0.714758
1.55872	1.02275	3.18088
1.99553	0.865284	0.224552
1.64796	0.619756	3.34281
1.53415	0.649409	0.5926
1.51422	1.03326	3.68199
1.68319	0.663999	3.66175
1.47125	0.893926	1.03841
1.93096	0.667082	4.72033
1.8307	0.577542	0.707537
1.73596	0.620971	3.79546
1.36075	0.892213	0.445173
1.51216	0.985806	8.63214
1.57939	0.949379	3.81546
1.80155	0.643665	4.60885
1.91891	0.999608	0.219346
1.71004	0.795902	0.118451
2.01416	0.652455	3.99388
2.1784	0.58602	0.178734
1.76813	0.621824	4.5641
1.91008	0.992637	0.512456
2.08911	0.640137	2.9626
1.50084	0.80876	0.38417
1.84217	0.757625	0.281265
1.32852	1.00891	0.832135
1.28012	1.05209	0.468329
1.64323	0.661872	2.76029
1.90462	0.605799	2.21916
1.59848	1.0099	2.54082
1.54696	0.996691	4.86454
1.94333	0.627997	3.97153
2.20947	0.623585	0.890609
1.99181	0.633922	4.11044
1.4471	0.966422	3.4291
1.61952	0.718221	0.532262
1.33983	0.68993	0.361203
1.61752	0.937952	0.725186
1.88635	0.632152	4.21216
1.52865	0.7598	0.581187
1.30029	0.767742	0.601661
1.23412	1.03927	0.324022
1.6707	0.631224	4.58866
2.10012	0.669761	2.4295
1.93591	0.621398	3.05271
1.88288	0.605675	2.50765
1.80501	0.905432	0.146026
1.45924	1.0419	5.38339
1.58122	0.989278	3.90376
1.54265	0.944561	3.12535
1.57845	0.917035	1.09411
1.65235	0.979402	2.55125
1.57716	0.999628	3.59932
1.94093	0.663839	6.3969
1.28559	0.882621	0.677875
1.34996	0.585641	0.128697
2.09261	0.616086	0.936419
1.93226	0.620709	3.33226
1.62212	0.998941	2.85808
1.56591	1.07159	0.633258
2.0131	0.650634	3.95967
1.49274	0.950163	5.58325
2.15218	1.01015	0.108215
1.49482	0.970504	5.70718
1.95006	0.638157	5.61823
1.5714	0.955222	1.93469
1.47657	0.996692	7.99783
1.53498	1.00257	4.97272
2.10879	0.684049	1.45011
2.00888	0.619014	2.89068
1.76472	0.614672	3.15974
1.8452	0.646651	4.76698
2.2395	0.657956	1.03868
1.6765	0.667254	3.51481
1.60324	0.630681	2.89034
1.22099	0.713844	0.27207
1.90174	0.647255	4.71279
1.71703	0.633917	4.6032
1.5302	1.08136	1.01481
2.06812	0.658992	2.82187
1.47544	0.975885	7.08042
1.42006	1.10158	0.663876
1.52907	1.04205	3.73773
1.48911	0.992376	6.91314
1.83013	0.648264	6.16718
1.50344	0.918826	1.82249
2.10511	0.631719	1.93222
2.0353	0.754177	0.223444
1.69019	0.750356	0.617548
1.79099	0.605766	3.60548
2.22827	0.600553	0.121942
2.49412	0.797614	0.328707
2.52152	0.623756	0.130511
1.42126	1.07202	1.53511
1.47326	0.71035	0.382023
1.60606	1.0041	3.35066
2.30289	0.652978	0.824767
1.63789	0.659697	2.7081
1.46684	0.886594	0.729068
2.25323	0.667833	0.799686
1.74717	0.66888	3.92298
1.46249	0.978392	5.9944
1.30863	0.918277	0.525916
1.46985	1.02884	7.31485
1.8167	0.63624	4.67707
1.50674	1.08482	0.946311
1.49993	0.766971	0.376728
1.51637	0.935189	3.18766
1.5738	0.81023	0.439278
2.39132	0.541852	0.297021
1.40061	1.0552	1.19395
1.49058	0.995381	7.90673
1.80819	0.617348	4.86497
1.86939	0.64953	6.72392
1.89653	0.589472	0.820793
1.73858	0.595935	2.24833
2.04101	0.917784	0.168609
1.44691	1.06991	2.8937
2.37939	0.600313	0.138031
1.67112	0.954907	1.03712
1.23421	0.970258	1.03734
2.06875	0.624178	1.38295
1.45882	0.942258	1.39746
1.46507	0.991264	7.24692
1.52567	0.996775	6.66118
1.56686	0.613387	1.03483
1.46047	0.855545	0.53678
2.2008	0.656347	1.53232
1.80234	0.617592	4.54731
1.76101	0.644998	4.58251
1.30818	0.939783	0.697595
2.25812	0.658992	0.867145
1.47876	1.09439	1.08624
1.47576	0.973644	6.78776
1.54816	0.974025	4.22684
1.80417	0.642391	4.76213
1.95499	0.7047	0.630838
1.4372	1.00821	3.90638
1.67471	0.671253	2.68329
1.90796	0.630949	5.87115
1.55898	0.600701	0.706511
1.52727	1.05908	2.15686
1.89273	0.637351	5.22844
1.53727	0.598491	0.568049
1.91042	0.603548	2.07917
1.42356	0.547627	0.16737
1.4668	1.02211	7.0429
1.45251	0.936639	1.97594
1.79705	1.0226	0.309845
1.51267	0.927924	3.63403
1.57714	0.84881	0.222149
1.46083	1.04425	5.9159
1.79412	0.590855	2.29404
1.73628	0.683345	2.46158
1.87216	0.886935	0.160914
1.81016	0.698243	1.54014
1.6012	0.975378	3.16282
1.85439	0.669009	3.86446
1.98581	0.92566	0.192046
1.52363	0.972778	5.37831
1.72339	0.65658	4.23813
1.67387	1.00508	1.35338
2.10517	0.670554	2.25551
2.00562	0.634162	4.41662
1.59402	0.921356	1.1243
1.76008	0.641989	4.77996
1.5815	0.989291	3.87687
1.51989	0.971412	5.5232
1.65829	0.695363	2.36445
1.63685	0.614447	2.45938
1.58559	0.689173	1.13824
1.5864	0.59458	1.37759
1.46965	0.969563	5.71293
1.49404	0.95854	5.78299
1.70794	0.689648	1.83761
1.60121	1.02942	1.4843
1.65771	0.998003	1.61326
1.86219	0.64087	6.37636
1.72399	0.930725	0.245402
1.71265	0.659148	3.8048
1.89991	0.627694	5.61588
1.54889	1.04356	2.62354
1.22857	0.55655	0.232923
1.49255	0.968019	5.6023
1.8627	0.573471	1.04755
1.65109	0.953321	1.9115
1.786	0.603103	3.19267
1.67533	0.695419	2.36946
1.93773	0.620864	2.86675
1.88295	0.574993	0.853279
1.89581	0.641618	6.04416
2.02397	0.649005	3.86198
1.64172	0.989038	2.08119
1.95087	0.980286	1.35038
1.80594	0.619101	4.71769
1.6123	1.03094	1.48432
1.88294	0.661072	4.59817
1.22351	1.00091	0.866293
1.42174	1.09091	1.24008
1.85402	0.600801	2.58228
1.51463	1.03305	3.56899
2.19768	0.62296	0.997714
1.6134	0.697617	1.47208
1.47823	0.980046	7.14303
1.5832	0.587626	1.21011
1.3686	0.721409	0.655839
1.59756	1.03101	1.473
1.90366	0.63003	6.33803
1.56283	0.964252	3.75936
1.60739	0.620698	2.41302
2.10935	0.649421	2.34628
2.91645	0.642041	0.127654
1.61311	0.680193	1.77104
1.5577	0.881511	0.781625
1.55973	0.967031	4.31461
1.47074	1.03757	5.83656
1.732	0.637648	4.4694
1.49212	0.957335	5.82851
1.73509	0.579487	1.5858
1.71605	0.578545	1.63666
2.03065	0.664974	3.93856
2.28299	1.07074	0.156965
2.28768	0.685654	0.371383
1.64813	0.542731	0.349696
2.15303	0.67271	1.27379
1.92815	0.689119	2.75187
1.5542	1.04863	2.30923
1.77139	0.834257	0.372383
1.23981	0.956168	1.60486
1.23336	0.929639	1.15529
[truncated: 15,430 more rows]

## Sheet: Sheet9
1.96691	0.629346	4.22323
[truncated: 17,442 more rows]

[truncated: 19 more sheets: Sheet10, Sheet11, Sheet12, Sheet13, Sheet14, Sheet15, Sheet16, Sheet17, Sheet18, Sheet19, Sheet20, Sheet21, Sheet22, Sheet23, Sheet24, Sheet25, Sheet26, Sheet27, Sheet28]
