# Supplementary material for: A fast impedance-based antimicrobial susceptibility test
Source: Nat Commun. 2020 Oct 21;11:5328. doi: 10.1038/s41467-020-18902-x (PMC7578651; doi:10.1038/s41467-020-18902-x)
Supplement: Supplementary file 4 — Source Data [file 41467_2020_18902_MOESM4_ESM.zip › Figure3.xls]

## Sheet: Information
Data information
Sheet 2 (named Fig3b) contains information on the data within the sheet.
Sheets 3 onwards (named "K14 1" onwards) contain the data for one of the 21 scatterplots shown in Figure 2a
Sheets are named with the bacterial isolate (K14, KS11 or 18397) and a number from 1 to 7, corresponding to the meropenem concentration (0, 0.25, 0.5, 1,2 4 or 8 mg/L). e.g "K14 1" is the data for the bottom-left figure (K14, 0mg/L).
Each sheet (K14 1 onwards) has the same format: column A is the x-data (electrical diameter), column B is the y-axis (electrical opacity), and column C is the Z-axis (density). Each row is a different cell.

## Sheet: Fig3b data
Below is the raw data for the three repeats shown in the plot in figure 3b
Data is cells within the control contour (0mg/ml) reported as a percentage
Strain	Strain name	Repeat #	0.25mg/mL	0.5mg/mL	1mg/mL	2mg/mL	4mg/mL	8mg/mL
1	43292	1	52.7732	12.7585	2.87236	1.28605	2.82704	6.09031
1	43292	2	60.8864	29.6213	8.06368	7.12565	7.00516	4.62134
1	43292	3	40.6837	13.6878	3.93191	2.46888	5.1558	8.33509
2	18397	1	44.9149	15.7711	4.16053	2.4789	4.7635	10.331
2	18397	2	40.1519	12.1203	3.79084	2.48504	3.94616	10.3198
2	18397	3	36.6846	10.9492	4.13844	2.0553	2.94609	8.07739
3	43358	1	13.2184	1.24214	0.513667	1.28261	3.11936	6.27607
3	43358	2	38.912	6.04431	1.87981	1.79883	4.89907	12.615
3	43358	3	34.6882	0.0485319	0.661247	0.770444	4.64693	11.3747
4	44271	1	31.107	5.4797	1.85424	0.99631	10.1476	3.14576
4	44271	2	19.192	1.38896	0.554529	1.33615	5.72485	15.004
4	44271	3	19.3071	2.85337	0.763677	1.34685	4.00583	13.6768
5	700603	1	32.4413	2.14226	1.13585	1.29441	3.54993	9.09973
5	700603	2	8.48507	1.63433	0.701493	4.01493	10.1866	17.8358
5	700603	3	12.5508	0.759039	0.446102	1.67787	9.2616	17.6177
6	KS11	1	101.308	114.862	120.649	103.866	11.3478	7.12069
6	KS11	2	105.076	121.35	131.268	94.7817	15.245	7.69359
6	KS11	3	101.711	110.324	114.943	95.624	18.2207	6.642
7	KS1	1	100.198	103.407	98.553	73.6749	15.6225	12.8859
7	KS1	2	95.6687	97.9183	100.446	89.5121	29.0948	10.3951
7	KS1	3	113.821	98.2355	101.617	56.1986	6.88227	10.0312
8	1705	1	97.2076	104.516	112.822	114.147	107.551	84.6417
8	1705	2	98.8699	98.669	103.918	108.564	103.164	68.4957
8	1705	3	95.9553	99.8911	106.176	106.53	94.791	70.0531
9	K1	1	91.7999	92.6326	91.8665	92.4727	90.2944	91.0472
9	K1	2	96.4815	92.1899	94.2128	96.6693	94.957	96.4959
9	K1	3	100.054	95.649	96.0337	94.7117	91.1351	95.8956
10	K14	1	110.445	123.679	123.144	109.05	103.729	115.305
10	K14	2	108.881	107.222	118.335	111.536	94.8407	112.052
10	K14	3	116.326	116.058	117.349	127.382	123.147	119.406

## Sheet: K14 1
x	y	z
2.19049	0.695983	1.45104
1.9429	0.770363	6.86835
1.55419	0.752615	11.9342
2.01429	0.781981	1.1539
1.58111	0.705365	7.72278
1.7755	0.787006	5.24593
1.39531	0.753036	1.24361
1.60787	0.733248	13.5769
1.92532	0.755158	12.6936
1.6218	0.722765	13.4246
1.30292	0.718032	0.186104
1.76125	0.772372	8.16851
1.95157	0.789695	1.63673
1.81037	0.782397	6.24146
1.75466	0.720122	14.4604
1.37772	0.747717	1.11206
1.76268	0.748767	18.2444
1.57202	0.762537	10.6551
1.90107	0.71873	12.5635
1.59163	0.679573	4.88734
1.5679	0.654246	1.77098
1.58407	0.710784	10.1717
1.51362	0.745036	8.50538
1.60439	0.740157	15.3671
1.72355	0.696337	9.40442
1.63401	0.729938	14.9604
1.42209	0.803092	1.06016
1.99923	0.750601	10.2814
2.48528	0.736741	0.325744
1.97733	0.740963	14.1078
1.6725	0.724214	14.1675
1.5221	0.707289	6.33403
1.73899	0.727054	16.5533
1.86415	0.694967	6.26627
1.50973	0.79321	3.91994
1.90172	0.720025	12.8199
1.72032	0.731767	17.2478
1.75011	0.679229	5.16336
1.57566	0.761008	10.5195
1.58846	0.605505	0.15633
1.93202	0.736716	18.7132
1.88421	0.720636	14.1197
2.07643	0.723564	8.82062
1.84896	0.732732	17.3604
1.70701	0.749699	14.2467
2.01838	0.77777	1.29788
2.31187	0.731517	2.75562
1.81207	0.76208	15.0229
1.69261	0.732191	16.7161
2.34043	0.728629	2.26561
1.9659	0.750805	12.8364
1.59398	0.692153	6.2828
1.67008	0.74801	15.3115
1.57566	0.752643	12.644
2.00524	0.73684	12.7136
1.77204	0.781254	7.3304
1.95802	0.72034	9.85493
2.2654	0.711665	2.78607
2.20787	0.724936	5.84835
1.75534	0.745744	17.9973
1.90751	0.768353	8.78297
2.18353	0.736675	6.85223
1.93365	0.740036	15.5517
1.75562	0.783654	6.03653
1.86114	0.779776	6.09719
1.72938	0.767672	10.5151
1.89657	0.763109	11.3584
1.77365	0.680028	4.84832
1.75261	0.624175	0.129122
1.6128	0.72737	12.9679
1.60695	0.820449	1.29403
1.6119	0.767265	11.0369
1.55062	0.755428	11.1709
1.99337	0.73286	13.4161
2.12913	0.737865	8.2794
1.5476	0.756561	10.5511
1.96372	0.715362	9.17393
1.79603	0.709637	11.8673
1.66411	0.701083	10.6617
1.71944	0.713203	13.745
1.65812	0.752939	16.4972
1.88746	0.689681	3.37501
2.11769	0.708069	3.92204
1.76674	0.707881	11.254
2.15827	0.760531	2.02592
2.08585	0.715604	6.11824
1.52041	0.754125	8.44726
1.87456	0.748914	16.8699
1.8761	0.708511	9.84706
1.52154	0.731781	6.98412
1.51093	0.73956	7.98384
1.88873	0.753846	13.803
1.71453	0.708261	12.0601
1.5871	0.733922	12.48
1.49643	0.711561	4.65613
1.6606	0.789977	6.09461
1.85572	0.751323	16.4861
1.4622	0.745197	3.95095
1.68192	0.747694	14.7689
1.68788	0.666262	2.82575
2.25047	0.713028	3.53121
1.84514	0.730861	17.2295
1.50384	0.817479	1.93359
1.64875	0.768125	12.1364
1.9179	0.750132	16.7164
1.80752	0.773219	8.91341
1.96929	0.733119	15.421
1.72953	0.748562	16.741
1.60842	0.800388	4.18474
1.5885	0.726388	12.082
1.98088	0.72619	12.1555
2.10722	0.753461	5.9727
1.75124	0.71586	13.8816
2.07827	0.759357	4.38582
1.83473	0.760693	15.147
1.90961	0.740495	16.6329
1.97978	0.74929	12.2885
2.0788	0.708915	4.72503
1.60278	0.694768	6.98813
1.32159	0.725105	0.261802
1.60596	0.734985	14.1047
1.89629	0.757341	12.9735
1.76811	0.749941	17.654
1.70344	0.637394	0.537608
1.98363	0.728887	13.4886
1.49649	0.754909	6.67269
1.56573	0.713255	9.92434
1.96816	0.751951	12.2027
1.98273	0.727912	13.0353
1.65958	0.81037	2.62818
1.89121	0.716828	12.9148
1.94231	0.688227	2.3335
2.10791	0.716342	6.24162
1.80423	0.739927	18.1291
1.68102	0.688163	6.49809
1.8993	0.714217	11.3729
1.64186	0.693063	8.71667
1.63663	0.723139	13.5669
1.5783	0.719395	11.4051
1.6879	0.703766	11.0444
1.78238	0.715835	14.7666
2.09473	0.666208	0.183752
1.75471	0.74697	18.3287
1.78325	0.647285	0.565805
1.94147	0.729379	16.593
2.1448	0.743547	5.37051
1.72938	0.720198	14.9078
2.04908	0.744782	8.92812
1.67119	0.754743	15.3806
1.50364	0.710109	5.04234
1.5283	0.755016	9.16459
1.36423	0.697608	0.47343
2.24755	0.70379	2.38793
1.96858	0.762837	8.64723
1.71059	0.762685	13.2649
1.69621	0.670799	2.71784
1.86592	0.720633	14.7502
1.76256	0.715499	14.1208
2.21283	0.740027	5.49098
1.68947	0.77942	8.55751
1.74868	0.722342	14.4279
2.00434	0.745295	11.7059
1.94356	0.731373	17.2384
1.48225	0.79574	3.46196
1.8393	0.782281	5.76481
1.43407	0.822789	1.23414
2.15352	0.723468	6.60128
1.37731	0.560543	0.0765119
2.00243	0.73862	12.8972
1.91831	0.728533	16.8937
1.83981	0.776931	7.42474
1.49875	0.812902	2.29729
1.94684	0.721126	10.6904
2.01783	0.719487	10.975
1.77964	0.681421	5.27117
1.73245	0.733176	16.9417
1.89264	0.735916	18.6895
1.70039	0.65831	1.54385
1.99693	0.773086	3.99837
2.07111	0.712874	5.4817
1.91844	0.743705	15.7208
1.91458	0.728442	16.7852
1.75689	0.68277	5.82984
2.17287	0.741397	5.98415
2.37811	0.725619	1.45934
1.72217	0.73388	16.4147
2.44577	0.72213	0.592522
1.79574	0.744	18.8642
1.69353	0.674465	3.82895
1.88981	0.714685	12.1595
2.03767	0.756634	5.89157
1.66199	0.80024	3.79383
1.64271	0.725509	14.1102
1.79419	0.796152	2.86447
1.59191	0.791189	6.37683
1.76769	0.768389	10.765
1.65999	0.799488	3.85219
1.62982	0.714542	13.6367
1.57074	0.768161	10.3696
1.62715	0.718209	13.6266
2.2183	0.729534	6.02091
1.74726	0.754504	15.8938
1.66002	0.800892	3.77277
1.89131	0.715316	12.3084
1.5436	0.69804	6.22083
1.77759	0.765034	13.3894
1.60279	0.776736	9.46804
1.69143	0.76202	13.7355
1.87829	0.762588	12.2095
1.76795	0.706525	10.4935
1.45908	0.728769	3.34832
1.84439	0.73425	17.3968
1.65426	0.744698	15.8052
1.54543	0.799178	4.33677
1.7895	0.670301	1.88997
1.77279	0.694832	9.49261
1.80315	0.779131	8.23339
2.17364	0.767648	1.33346
1.76884	0.726075	15.8942
1.7637	0.700772	10.1079
1.70831	0.770475	9.26353
1.68067	0.75279	14.9443
1.98475	0.76847	6.68645
1.56939	0.753159	12.8805
1.77858	0.79013	4.91646
2.01488	0.693349	2.43872
1.82577	0.713138	12.7409
1.73588	0.731746	17.6412
1.76863	0.691433	7.77173
1.81375	0.714972	13.8372
1.53885	0.670981	2.87047
1.67737	0.738228	16.7389
1.56211	0.745352	11.526
2.07568	0.743998	8.15161
2.32797	0.756688	0.536677
1.78131	0.759349	15.7993
1.62405	0.803986	3.52211
1.6308	0.75369	13.5115
1.52959	0.740852	9.45967
1.97419	0.710167	8.44911
1.78371	0.744368	18.8434
1.73426	0.808082	2.22333
2.11908	0.787881	0.38666
1.86875	0.764441	12.0026
2.28859	0.758483	0.954902
1.60441	0.696198	7.70898
2.10183	0.694419	1.83575
1.41364	0.713116	1.25272
1.83638	0.717534	13.9763
2.13438	0.763826	2.17342
2.15138	0.721661	6.83959
1.79635	0.692996	9.27657
2.03751	0.762552	4.70874
2.19296	0.684863	0.725648
1.88103	0.718686	14.3809
1.58316	0.732627	12.2023
1.86955	0.721461	14.7347
1.64697	0.686588	5.87668
1.72153	0.730487	17.8092
1.75216	0.706214	11.1399
1.78138	0.804505	2.22817
2.03548	0.726782	10.4072
1.69488	0.727	16.0653
1.71356	0.572584	0.0650626
1.83016	0.716963	13.9247
1.66449	0.716631	15.2398
1.8366	0.83317	0.14046
1.70625	0.678789	5.36942
2.77003	0.740583	0.178314
1.82072	0.724392	16.4614
1.53636	0.73875	9.25075
1.67029	0.741668	16.7989
2.19787	0.756613	2.09697
1.58047	0.709456	9.30986
1.91466	0.735695	19.5737
1.61242	0.681859	6.32382
2.02461	0.706228	4.54648
1.62918	0.745969	15.5735
1.89905	0.74434	17.431
1.70895	0.746991	15.253
1.79332	0.705067	8.90184
1.5562	0.756463	11.2883
1.78394	0.755594	15.5518
1.7392	0.741743	16.5849
2.07645	0.775266	1.32995
1.69783	0.686869	6.57214
1.7093	0.740661	17.9569
1.81011	0.78974	5.15696
1.54808	0.781134	6.11594
1.92987	0.691714	3.18923
1.62996	0.755435	12.8305
1.90754	0.743766	16.6549
2.05259	0.743689	9.11253
1.60763	0.787689	6.17062
1.67473	0.70441	10.9386
1.96399	0.733501	15.9003
1.88308	0.722571	14.1932
1.51205	0.735599	7.08981
2.04007	0.701276	3.57751
1.81038	0.719668	15.1512
2.13108	0.729643	6.69916
1.73934	0.7793	8.22612
1.46132	0.837637	1.13139
2.16324	0.74087	5.93646
1.71153	0.743316	17.7486
1.71331	0.738321	16.5548
1.97153	0.730552	15.1258
1.7325	0.736092	15.7495
2.20347	0.730564	6.50769
1.93691	0.774608	4.95602
1.70554	0.762373	13.5867
1.59291	0.775556	9.07606
1.79373	0.738573	18.4364
1.51821	0.792978	4.00084
1.89934	0.744416	17.4237
1.61894	0.674163	3.97755
1.75768	0.749086	18.1279
1.87777	0.724845	14.8013
1.984	0.759511	7.62559
1.64835	0.704732	10.5801
1.62672	0.750622	14.1748
1.78049	0.729552	18.3306
2.18317	0.753202	2.76967
2.12224	0.711173	4.92703
1.51247	0.710577	5.64972
1.82793	0.714915	13.2784
1.79936	0.736119	17.8077
1.65126	0.771056	10.5372
1.86928	0.701794	6.86991
1.74924	0.73332	17.2651
1.82781	0.719212	14.8697
1.62659	0.689426	6.40661
2.01172	0.78717	1.14867
1.97083	0.78786	1.71174
2.04146	0.713092	6.19909
1.77192	0.718427	14.9712
2.07264	0.742392	8.865
1.73742	0.737191	16.0048
1.62542	0.805206	3.27034
2.13626	0.778522	0.689221
2.23649	0.748325	2.02673
1.48568	0.713542	4.02974
2.27706	0.739541	3.17772
1.65238	0.776095	9.44054
1.70947	0.762908	13.2014
1.57317	0.764278	10.8382
1.91666	0.725403	14.5204
2.15006	0.740629	5.82268
1.77365	0.708204	11.2399
1.61803	0.706454	9.88499
1.92157	0.76543	9.3339
1.79658	0.749866	17.5628
1.81738	0.754104	16.0476
1.51632	0.686463	4.15232
1.51906	0.672416	2.30441
1.65274	0.730636	17.0933
1.63049	0.696199	8.98529
1.62445	0.703496	9.94315
1.67576	0.754364	15.2474
1.63039	0.727269	14.0672
1.83409	0.735339	17.3071
1.59175	0.776168	8.91065
1.60207	0.757019	10.7556
1.85883	0.725805	16.1417
2.06615	0.742247	9.0484
1.81603	0.733348	17.6682
1.69101	0.67924	5.38262
1.76817	0.745021	18.2462
1.58088	0.734458	12.0607
1.7884	0.781128	7.46239
1.673	0.694433	9.50373
1.70631	0.734474	15.8341
1.84836	0.749642	17.4846
1.583	0.77891	7.62299
2.26028	0.710376	2.92252
1.89364	0.727373	15.9406
1.78773	0.731687	18.4137
1.72472	0.73284	16.9067
1.54013	0.773824	6.89063
1.94193	0.709385	8.63721
1.84469	0.70942	10.9102
1.69002	0.750164	14.206
1.37869	0.732046	0.917524
1.70846	0.776935	8.78878
1.83043	0.691404	7.19825
1.76304	0.732248	17.9354
1.72944	0.744496	17.1269
1.59491	0.726921	12.3293
1.43933	0.770243	2.98162
1.85728	0.781425	5.66385
1.9248	0.729211	17.5154
1.70135	0.773862	8.62851
1.85714	0.738529	17.7161
1.88527	0.767726	10.1594
1.64478	0.731858	16.4102
1.54882	0.711466	8.19817
1.63052	0.745983	15.5921
2.18229	0.739348	6.54948
1.97212	0.768798	7.23038
1.5633	0.726802	11.0441
1.76615	0.76153	14.008
1.72611	0.789415	4.61599
1.69032	0.701814	11.0122
1.58515	0.763884	10.863
2.14448	0.719099	7.16957
2.08936	0.745692	7.13415
1.77425	0.746108	18.4985
1.95717	0.70614	6.90877
2.03912	0.774507	2.00197
1.77477	0.788521	5.02922
1.93026	0.798523	0.948565
1.49133	0.719571	4.53715
1.99418	0.723302	11.1511
1.84854	0.717458	14.0263
1.97219	0.741781	14.2064
2.06998	0.767472	2.88568
1.57196	0.780656	6.60274
1.52467	0.761688	8.25752
1.67588	0.730073	17.3514
2.06172	0.742317	9.10698
1.85583	0.691604	5.80443
1.86991	0.70563	8.6824
1.89227	0.684132	2.3485
1.84268	0.765282	12.6312
2.04675	0.745644	8.75362
2.09498	0.732278	8.17327
1.69166	0.696516	9.56782
1.77266	0.778585	8.94586
1.74757	0.784898	5.63337
1.50575	0.769518	5.95407
2.11787	0.736181	9.05423
1.75433	0.706589	11.1641
1.62839	0.773596	9.88184
1.83925	0.727629	17.1188
1.8735	0.714516	12.7529
1.76575	0.796726	2.93868
1.79821	0.688306	5.50473
1.83429	0.752573	17.0226
1.53295	0.666299	2.38173
1.97711	0.752256	11.4135
2.14453	0.76842	1.30691
1.9638	0.749858	13.4384
1.56923	0.755175	12.4152
1.47233	0.729786	4.2112
1.61871	0.743172	16.0833
1.59077	0.794974	4.70415
1.45544	0.754194	3.99969
1.67867	0.744655	16.3212
1.65613	0.751728	16.5134
1.69167	0.764896	12.6709
1.72309	0.707666	11.859
1.8714	0.746842	17.7223
2.12908	0.714057	5.91356
1.74684	0.752032	16.9806
1.73098	0.757722	14.2137
1.86986	0.700847	6.39591
1.54621	0.795267	4.2619
1.43942	0.780993	2.33534
1.71477	0.784114	7.07328
1.63032	0.676623	4.5826
1.85569	0.790003	4.14564
1.8469	0.730414	17.2084
1.66407	0.811065	2.42724
2.03168	0.723413	10.7244
1.89583	0.787423	3.09989
1.79484	0.722252	14.9134
1.82007	0.67198	1.78557
1.58501	0.807137	3.13002
1.52561	0.736142	8.06606
1.79755	0.76402	14.431
1.62588	0.714188	13.3981
1.59471	0.74157	14.4626
2.25682	0.723915	4.12857
2.15881	0.727012	6.45928
1.62705	0.780024	8.21916
1.57403	0.721784	11.1309
1.64122	0.75484	14.4456
1.67398	0.713915	14.8647
1.84158	0.702245	8.07949
1.93844	0.768355	7.79121
1.63058	0.770699	10.4995
1.58545	0.754847	11.736
2.03146	0.72558	10.7487
1.75703	0.74724	18.4212
1.71542	0.755765	14.4422
2.05411	0.768001	3.2928
1.97494	0.700219	5.05492
1.68397	0.732073	16.8995
1.89729	0.738625	18.2169
1.83804	0.764937	12.9593
1.7724	0.767942	11.2799
1.70705	0.744042	17.3323
1.98047	0.735094	14.6059
1.83415	0.779695	6.622
2.23619	0.716226	3.43549
1.75142	0.653633	1.28843
1.69263	0.714056	14.7235
1.98023	0.746413	13.0135
1.99372	0.783444	1.61625
1.88257	0.7936	2.63458
1.47419	0.826218	1.57283
1.53758	0.739089	9.37146
2.23036	0.721082	4.31896
1.96298	0.765465	8.72263
1.76507	0.779518	8.29479
1.8238	0.706513	9.98009
1.78207	0.763332	14.4158
1.90756	0.740722	16.687
1.9817	0.765015	7.89465
1.91812	0.814685	0.665736
1.81557	0.716396	14.2387
1.83366	0.760644	15.1969
2.26251	0.744144	2.51569
1.90946	0.772189	7.09987
1.851	0.78228	5.52978
1.85045	0.729484	17.1048
1.80546	0.720382	15.2121
1.46211	0.770503	4.34197
1.88434	0.765012	11.1976
1.61042	0.697218	8.42105
1.65227	0.755114	15.6492
2.01141	0.719479	11.0361
1.91726	0.708364	8.72046
1.72263	0.763267	12.6287
1.69694	0.727707	16.4102
1.84052	0.763184	13.6833
1.71999	0.773075	8.32042
1.54824	0.731123	9.8768
2.79904	0.729672	0.132953
1.87896	0.749226	16.549
1.49208	0.810074	2.80569
1.7617	0.720517	14.587
2.17246	0.765249	1.7446
1.84408	0.699755	6.99986
1.77456	0.736016	17.2496
1.58179	0.800619	4.752
1.5404	0.700817	6.51158
1.96538	0.763263	8.76537
2.06779	0.755419	5.5932
2.01965	0.730251	11.0989
1.59334	0.793555	5.34303
1.82201	0.716672	14.1052
1.7392	0.793103	3.51738
1.67538	0.713086	14.6527
2.25107	0.687045	0.47795
1.75408	0.734113	17.0787
1.97987	0.7491	12.3508
1.66165	0.795644	4.17725
1.72249	0.779045	8.48582
1.7774	0.772573	8.50738
1.75571	0.763901	12.4584
1.59948	0.735862	13.8069
1.54034	0.729974	8.9909
1.9137	0.734885	19.3031
1.94117	0.749795	15.6376
2.07848	0.763528	3.46305
2.2198	0.737273	5.6269
1.91684	0.738459	17.6968
1.65972	0.779456	8.39584
2.008	0.74625	11.1472
1.54659	0.803268	4.38951
1.85044	0.766775	11.6901
1.81933	0.719215	14.9792
1.87721	0.748574	16.9611
1.61327	0.728884	12.8111
1.81267	0.774927	8.71983
1.78562	0.740393	18.7901
1.83555	0.819725	0.616579
2.03271	0.753646	7.18169
2.09874	0.752922	6.04463
1.6293	0.759897	11.3671
2.11854	0.702444	2.71449
2.15081	0.744784	5.20451
2.08391	0.746512	6.92175
1.72296	0.729687	17.8744
1.8161	0.737114	17.5282
1.7032	0.795631	4.2299
1.65498	0.765133	13.4551
2.06976	0.712347	5.35158
1.6692	0.664029	2.87954
2.1876	0.759054	2.05582
1.74901	0.727939	17.2196
1.48272	0.771707	5.19885
1.5375	0.741783	9.8905
2.11566	0.740108	8.05748
2.22645	0.738392	5.1351
2.07336	0.778391	1.04803
1.34408	0.677306	0.411878
1.60364	0.786588	5.9599
1.91231	0.716035	10.898
1.6224	0.633752	0.675697
1.63279	0.751394	14.445
1.75493	0.704906	10.8915
1.75716	0.725698	15.6524
2.06433	0.695087	1.47792
2.04858	0.723624	9.64865
1.69465	0.642632	0.671557
2.18979	0.738259	6.52178
1.49737	0.714993	4.53463
2.52434	0.701103	0.150823
1.89711	0.817425	0.755688
1.81665	0.682554	4.17839
2.245	0.806497	0.216655
1.71092	0.746011	16.0427
1.48676	0.759375	5.92156
1.76094	0.715807	14.1472
1.64847	0.783519	6.13672
1.50995	0.699755	4.95739
2.19118	0.74298	5.90248
1.87825	0.756222	13.6353
1.60758	0.71386	12.3283
1.6054	0.774179	9.77617
1.83312	0.78481	5.30386
1.55522	0.715493	9.27628
1.66301	0.836787	0.505439
1.42981	0.682017	0.975543
1.80541	0.759216	16.1333
2.15475	0.710761	5.04014
1.55706	0.745913	11.3731
1.9521	0.715097	9.39777
1.60066	0.753856	11.1136
1.58807	0.76402	10.8926
1.50125	0.781274	5.00869
1.69496	0.731722	16.8323
1.65363	0.770312	11.0013
1.69883	0.721619	15.6028
1.6328	0.67599	4.44509
1.54798	0.778212	6.44846
2.10916	0.706118	3.48485
2.18745	0.726453	6.4076
1.86514	0.722175	14.997
1.54147	0.703718	6.52558
1.61402	0.731395	13.3032
1.70701	0.774533	8.61177
1.5233	0.806035	3.75405
1.73139	0.717942	14.9309
1.64535	0.638311	0.424416
1.64172	0.751922	15.2227
2.15465	0.707253	3.31179
1.70152	0.734858	15.5843
1.6779	0.681819	5.70276
2.21142	0.716215	4.73583
1.84852	0.717435	14.0165
1.82901	0.8045	1.47382
1.80643	0.694847	9.37247
1.70737	0.726838	16.1423
1.50514	0.708041	5.07738
1.58107	0.689055	5.8445
1.77141	0.695114	9.44936
1.58146	0.757386	11.2039
1.42115	0.75236	2.33969
1.87938	0.72434	14.4644
2.15336	0.745336	5.20554
1.92433	0.750282	16.6832
1.7465	0.814674	1.24773
2.31355	0.717988	2.81245
1.7428	0.688031	6.24356
2.28914	0.720087	2.93582
1.76873	0.708605	11.5871
1.68289	0.794055	4.63929
1.43422	0.674065	1.21301
1.84822	0.745477	17.6361
1.58446	0.718873	11.6982
1.71363	0.762269	13.3417
2.06083	0.754981	5.71321
1.60445	0.741571	15.7306
1.92306	0.706757	8.06808
2.09496	0.724043	8.91343
2.04736	0.706796	4.8482
1.48268	0.76226	5.59964
1.89466	0.72641	15.3719
1.81508	0.745506	18.0832
2.12327	0.710552	4.73084
1.8676	0.73922	18.2765
1.95917	0.76998	6.89129
1.8956	0.712784	11.0993
1.68466	0.78912	5.79641
1.61696	0.631519	0.638897
1.80832	0.719477	15.1444
1.76067	0.76933	9.86107
1.71084	0.707725	11.8779
2.01911	0.728684	11.2271
1.75476	0.759827	13.685
1.75971	0.745953	18.156
2.14043	0.72536	6.94212
2.33126	0.786095	0.156418
1.92425	0.72428	13.5264
1.94358	0.749796	15.4063
1.44653	0.813682	1.49099
2.2044	0.717845	5.20414
2.11537	0.711751	4.99963
2.04562	0.736029	10.6974
1.82244	0.772029	9.26084
1.56522	0.745629	11.8003
2.17026	0.712275	5.45633
2.36165	0.784224	0.152113
1.64441	0.778808	8.83942
1.79291	0.80692	1.66017
1.79035	0.787551	5.40966
1.82952	0.772923	9.09145
1.48158	0.752836	5.48915
1.62901	0.75328	13.4145
1.63167	0.720098	13.7176
1.59608	0.722595	12.4291
1.756	0.707411	11.4002
2.11387	0.733977	8.37745
1.54687	0.773953	7.27345
1.43121	0.842138	0.802027
2.22025	0.729453	5.95006
1.90496	0.714582	11.1138
1.59212	0.795038	4.68899
1.98708	0.730475	13.7841
1.82005	0.75481	16.0909
1.95173	0.767367	8.13584
2.14552	0.742627	5.26801
2.12237	0.724007	8.00138
1.71903	0.773048	8.33093
1.69605	0.771861	8.73954
2.09643	0.705406	3.64433
1.85668	0.771572	9.34591
2.19123	0.735153	6.4976
1.77398	0.756437	15.4388
1.5948	0.79496	4.74808
2.23726	0.745955	2.41443
2.1452	0.80002	0.157804
1.79443	0.692398	8.8552
1.49156	0.812086	2.31837
2.11272	0.748137	5.70842
1.71488	0.729324	17.4838
1.92421	0.734149	19.479
1.67456	0.750831	15.2317
1.63946	0.730252	15.6245
1.89635	0.703603	7.25631
1.76732	0.780503	7.75145
1.92022	0.732521	18.8316
1.89376	0.747101	17.7512
1.67855	0.683644	5.94712
1.72181	0.697698	10.1142
1.45454	0.754219	3.94723
1.77996	0.714199	14.2618
1.96366	0.755797	10.79
1.72096	0.736735	15.8031
1.82302	0.747414	18.3582
1.7692	0.753467	15.9426
1.52014	0.784452	5.35819
1.56599	0.818609	2.33027
1.86259	0.754361	14.8697
2.19202	0.761484	1.86961
1.85258	0.733955	17.4845
1.70838	0.77274	8.45418
2.18062	0.719913	6.29568
1.70195	0.715001	15.1028
1.89789	0.733721	18.417
2.3138	0.715779	2.34547
1.84912	0.761054	14.2219
1.86538	0.704775	8.42544
1.64992	0.760237	12.1666
1.9083	0.773906	6.44351
1.94571	0.761685	9.87997
2.09402	0.721454	8.00838
1.66042	0.70026	10.5693
1.65342	0.758585	13.2742
1.95291	0.714939	9.40149
1.56974	0.763495	10.74
1.76534	0.731062	18.3283
1.4975	0.784717	4.31472
1.77619	0.740372	18.172
1.55245	0.74384	10.6659
1.71745	0.739502	17.0229
1.80879	0.733849	17.7956
1.63279	0.746533	15.5721
2.23531	0.714692	3.79386
1.87948	0.771115	9.12648
2.14922	0.711999	5.71303
1.96221	0.725782	12.4555
1.5482	0.730825	9.89851
2.06273	0.73432	9.66863
1.78139	0.769781	10.226
1.66053	0.780509	7.88565
1.66117	0.711564	14.6045
2.08757	0.734243	8.9944
1.59651	0.679148	4.99081
2.07804	0.777056	1.14387
2.17378	0.752423	3.31121
2.31224	0.752343	0.996009
1.73324	0.79199	3.86668
1.69304	0.780889	8.20263
1.92505	0.701703	6.48936
1.87039	0.741924	18.8046
1.45053	0.716888	3.17411
1.93829	0.788541	1.79356
1.96396	0.765007	8.7333
1.79154	0.76377	14.6993
1.73476	0.80091	3.48805
1.62552	0.720336	13.5124
2.2445	0.737343	4.85498
1.99027	0.757075	8.27726
1.70386	0.756872	14.3161
1.78938	0.692395	8.97172
1.95276	0.717884	9.10354
1.93329	0.748362	17.6777
1.6745	0.734876	16.6561
1.55457	0.694058	5.83118
1.6029	0.72575	12.7484
1.48498	0.712065	4.00666
1.76064	0.779894	8.03975
1.76249	0.744088	17.8753
2.15593	0.742101	5.11699
1.92739	0.707929	8.34165
2.21005	0.728007	6.11994
1.68974	0.785292	6.89584
2.02412	0.71354	7.02552
1.65745	0.744338	15.8358
1.76443	0.661781	1.46545
1.70901	0.750748	14.3743
1.68907	0.719804	15.8241
1.97712	0.704313	5.81789
1.89513	0.704311	7.56606
1.74869	0.795192	3.05747
1.89839	0.771428	8.00944
1.9535	0.699497	5.1188
1.83689	0.763694	13.5981
1.65776	0.768177	12.224
1.58254	0.725293	11.7375
1.67106	0.681265	5.31379
2.07247	0.722232	8.36454
1.80843	0.732212	17.9071
1.81396	0.744432	17.9473
1.88829	0.720644	13.8523
1.5808	0.735586	12.0304
1.87034	0.749449	16.7471
2.14257	0.722086	7.04281
1.53272	0.67634	2.95795
1.54126	0.712683	7.76301
1.72326	0.692579	7.74553
1.73122	0.718461	14.9324
1.72619	0.712137	13.2212
1.55867	0.745421	11.3458
1.58962	0.77607	8.81324
1.69775	0.7695	10.0316
1.86751	0.715582	13.2692
1.57561	0.730426	12.08
1.90986	0.696022	4.7751
1.67984	0.717591	15.8798
1.7236	0.750419	15.7205
1.5744	0.723657	11.1013
1.53235	0.742406	9.80754
1.67071	0.811581	2.24027
1.81029	0.726096	16.4992
1.7558	0.778347	8.79905
1.91895	0.790973	1.91791
1.82618	0.77003	10.4648
2.17493	0.81985	0.187368
2.20754	0.716738	4.95749
2.03223	0.757559	5.66945
2.06682	0.735775	9.91344
1.83077	0.776214	7.93949
1.77619	0.713495	13.9825
1.96024	0.756671	10.5947
2.04273	0.730727	9.88558
1.76405	0.685609	5.76741
1.89774	0.701493	6.37084
1.565	0.738273	10.5272
2.26141	0.756062	1.74978
1.99693	0.773769	3.65973
1.7277	0.678583	5.2066
1.63675	0.79262	5.45523
1.59774	0.744574	14.5677
1.88379	0.728388	16.4368
1.66716	0.738656	16.7323
1.66438	0.686883	6.08104
1.71648	0.803461	2.99416
1.65617	0.743977	15.764
1.73118	0.732953	17.0082
1.95716	0.790362	1.51957
1.59956	0.77233	9.75954
1.49304	0.750547	6.27036
1.7807	0.790314	4.92439
1.67329	0.727236	15.8436
2.05722	0.746775	7.60805
1.67604	0.699524	10.6474
1.80012	0.734053	17.9536
1.60805	0.830081	0.890982
1.64072	0.731144	15.907
1.68932	0.691505	7.75799
1.93556	0.720837	11.0716
1.99445	0.741353	13.2384
1.40929	0.669597	0.763457
1.77283	0.781671	7.08027
1.67474	0.744899	16.1474
2.08299	0.761758	3.74179
1.71235	0.823462	0.701107
2.05556	0.717809	7.28327
1.63631	0.648584	1.23149
2.08498	0.717714	6.72966
2.13008	0.730469	6.84977
1.62295	0.717685	13.4116
1.7825	0.717063	15.1024
1.92617	0.713501	9.71249
2.22194	0.680819	0.439692
1.53857	0.790237	5.14415
1.85023	0.72278	15.8657
1.95881	0.726862	13.5079
1.85462	0.722515	15.5621
1.78501	0.73317	18.1462
2.11817	0.763272	2.57395
1.86534	0.741388	18.3388
1.67806	0.700033	10.7949
1.93755	0.731136	17.6228
1.64201	0.606794	0.163027
1.8158	0.793608	3.61731
2.02764	0.697178	3.26448
1.50869	0.701904	5.03581
1.64818	0.683271	5.25106
1.94996	0.731536	16.7942
1.55164	0.670271	3.35373
1.86876	0.78773	4.04377
1.56935	0.658871	2.03647
1.94378	0.720763	10.6647
1.9895	0.717968	9.57966
1.82843	0.740448	16.6409
1.41355	0.787671	1.71542
1.40299	0.734199	1.28673
2.02262	0.767852	4.884
1.42665	0.715507	2.24446
2.10615	0.746408	6.41347
2.05392	0.743214	9.20605
1.9754	0.708248	7.37239
1.63406	0.709676	12.3975
1.70223	0.714207	14.6705
2.73181	0.734868	0.199405
2.18618	0.768383	1.12906
1.67747	0.694996	9.46571
1.91182	0.745838	17.368
2.2992	0.756017	0.901697
1.75217	0.731866	17.9095
1.67018	0.745617	15.8962
1.6029	0.747188	14.4791
1.59239	0.762182	10.7294
1.96548	0.71335	9.49931
2.50594	0.790774	0.202748
1.82801	0.717521	14.1957
2.05865	0.706685	4.92027
2.05236	0.752488	6.58021
1.84205	0.759512	15.1647
1.79114	0.676503	2.87885
2.01165	0.705045	4.63202
1.99905	0.683796	1.59862
1.65149	0.760742	12.335
1.77792	0.732678	18.087
1.59682	0.780585	7.44075
1.98143	0.738514	14.2382
1.67762	0.715401	15.2194
1.54976	0.72693	9.65231
1.95062	0.732904	16.9675
1.66538	0.755855	15.111
1.87083	0.71849	14.4655
2.02923	0.760984	4.80594
1.79015	0.722969	14.5982
1.71818	0.800405	3.46099
1.49317	0.722609	5.35879
1.93143	0.735108	19.1935
1.56779	0.625635	0.737393
2.25262	0.745992	2.26004
1.7222	0.796552	3.58625
1.70078	0.756487	14.2158
1.5329	0.687804	4.9001
1.47401	0.765292	5.06376
1.954	0.748084	15.4279
1.77978	0.714494	14.3355
1.86566	0.770369	9.70066
1.86182	0.727798	16.5626
1.88359	0.70986	10.2983
1.79027	0.741882	19.4471
2.13093	0.71803	7.05676
2.09993	0.699415	2.31069
1.78244	0.793078	3.98258
1.99761	0.71941	10.3554
1.58521	0.755178	11.666
1.89316	0.770148	8.79883
1.82048	0.773332	8.93422
2.14969	0.752133	4.60831
1.56377	0.692856	6.07925
1.39882	0.811336	1.03078
1.82118	0.757904	15.9367
1.50538	0.796761	3.89599
1.77823	0.743507	18.6185
1.81786	0.756681	15.9891
1.74094	0.747608	18.0747
1.6183	0.731104	13.6231
1.70107	0.735942	15.155
1.79699	0.76296	14.9613
1.56291	0.760084	10.2653
1.78697	0.74521	18.8797
1.86506	0.771552	9.20904
1.95208	0.729324	15.8667
1.77952	0.747239	18.5763
1.90587	0.745833	17.4964
1.72384	0.641131	0.596626
1.73837	0.746214	17.5306
1.95761	0.734981	16.6325
1.97269	0.73491	15.2187
1.47873	0.746425	4.91401
2.21851	0.708115	3.60674
1.49045	0.731495	5.26279
1.75289	0.738618	16.5163
1.59974	0.733389	13.1655
1.61902	0.741694	16.3067
1.6242	0.697851	9.25953
1.44208	0.826118	1.3022
1.74575	0.740087	16.1795
1.76127	0.693181	8.53655
1.9747	0.720929	9.7412
1.64181	0.718873	14.2232
2.14574	0.731253	6.95447
1.70892	0.75999	14.5552
1.70897	0.753771	14.1749
1.67928	0.756684	14.5038
1.93168	0.699514	5.63752
1.57046	0.72735	11.5389
1.70097	0.790931	5.0581
1.56094	0.762256	10.3495
1.72246	0.778779	8.57526
1.57177	0.750663	12.8179
1.6165	0.774896	9.88397
1.96344	0.736741	15.908
1.43075	0.761058	2.22849
2.21246	0.718718	4.78196
1.5836	0.70867	9.11335
1.42231	0.776911	1.67673
2.29133	0.728187	2.76586
2.13096	0.741168	6.74495
1.71379	0.73496	15.7947
1.87178	0.793165	2.92482
1.51815	0.760111	8.02982
1.56295	0.800583	5.04201
2.05321	0.786068	0.815067
1.59204	0.808597	2.64213
1.88601	0.758995	12.9382
1.77086	0.726765	16.3748
1.52512	0.712375	6.44419
2.02926	0.723233	10.8478
1.6523	0.736997	17.0828
1.6408	0.752717	15.0089
2.34007	0.743021	1.42155
1.8908	0.7599	12.6723
1.86876	0.752873	15.1188
1.84641	0.725801	16.7289
1.74493	0.698549	10.7526
1.88691	0.728398	16.4732
1.5545	0.747597	11.5826
1.9176	0.733994	19.1904
2.32489	0.736198	2.52044
1.80884	0.700797	7.90063
1.63793	0.687129	5.93922
2.12899	0.717536	6.89663
1.49616	0.800085	3.6518
1.76956	0.777124	9.09825
1.64463	0.839609	0.445087
1.67262	0.706392	11.2191
1.7727	0.76633	12.4715
1.58673	0.784417	5.71175
1.89374	0.755427	13.3554
2.00618	0.736823	12.6438
1.4868	0.775896	5.14326
1.59782	0.726428	12.4645
1.69354	0.806667	2.13255
1.89889	0.768964	8.97502
1.64482	0.706223	10.6632
1.51	0.796691	3.98498
1.67823	0.748968	14.8828
2.55225	0.733905	0.209007
1.79441	0.787094	5.3911
1.74319	0.724962	15.1723
1.74193	0.756119	14.9443
2.10652	0.755793	5.37351
1.58319	0.689987	5.95486
1.4928	0.714252	4.36547
1.49994	0.708485	4.69118
1.78122	0.722248	14.6707
1.51835	0.716546	5.2016
1.52647	0.710701	6.55575
1.84097	0.701549	7.78681
1.5155	0.75592	8.01037
1.85329	0.71591	13.4011
2.02156	0.745542	10.4984
2.11919	0.761467	2.9784
2.17285	0.760757	1.9714
2.03439	0.759562	4.83628
1.75176	0.760328	13.2668
1.85339	0.769629	10.2933
2.3091	0.727418	2.4814
1.63547	0.712023	13.8967
1.65756	0.745525	15.9097
2.09945	0.737204	9.11124
1.46631	0.786249	3.20289
1.69254	0.697257	9.85554
1.96342	0.695965	3.10455
1.8336	0.729191	17.228
1.74046	0.790966	3.78635
1.77729	0.72684	16.4184
2.10034	0.817485	0.229087
1.73716	0.764665	11.749
2.02784	0.748477	8.97754
1.71117	0.748847	14.7266
1.63413	0.766859	12.1577
1.75153	0.751705	17.0474
1.4303	0.812841	1.46439
1.85484	0.78611	4.66674
2.01151	0.774227	2.88286
1.60262	0.709737	10.7665
1.91524	0.729246	17.3883
2.00509	0.708362	5.65275
1.90677	0.752431	14.61
1.62431	0.776206	9.74539
1.85301	0.709204	10.6583
1.78058	0.793386	3.84252
1.70091	0.798078	3.87129
2.11302	0.743443	7.28101
1.86021	0.715315	13.147
1.69407	0.772726	8.74876
2.24663	0.715902	3.20604
1.6625	0.713746	14.9785
1.93801	0.746169	16.3279
1.44943	0.669638	1.43555
1.74805	0.745376	17.674
2.21071	0.770385	0.554551
2.09192	0.74495	7.39139
2.31829	0.737147	2.53411
1.95102	0.721231	10.5405
1.47024	0.739528	4.54202
1.63482	0.716423	13.9671
1.77868	0.764103	13.8548
1.76992	0.738947	17.5301
1.84979	0.718446	14.41
1.66439	0.657409	2.55223
1.47948	0.798042	3.50821
1.54944	0.807904	3.44311
1.59783	0.701041	9.08938
1.57018	0.780238	6.62771
1.91765	0.758584	12.2551
1.51361	0.694004	4.06035
2.10829	0.737761	8.84384
2.26253	0.741607	2.97144
2.01363	0.75302	8.26638
1.58062	0.728875	12.0276
1.65242	0.682119	4.87744
1.8453	0.727855	16.9787
1.56331	0.759955	10.2975
1.5235	0.733106	7.41384
1.86002	0.732667	17.4495
1.84433	0.721296	15.5654
1.65591	0.74119	15.8194
1.55778	0.623695	0.664637
1.90817	0.793465	1.9443
1.58164	0.745838	13.1364
1.80229	0.689174	6.16512
1.70958	0.786916	6.15568
1.62608	0.681803	5.80441
1.71641	0.723676	14.7951
1.79383	0.743883	18.9804
1.92274	0.762443	10.7084
1.94127	0.741181	14.4933
1.68113	0.814073	1.91955
1.48589	0.83272	1.46231
1.92545	0.782587	2.37831
1.73599	0.719369	14.652
1.60984	0.736226	14.9178
1.51733	0.796584	4.13239
1.8488	0.724967	16.5029
1.59561	0.733961	13.0462
1.82283	0.722993	16.1825
1.68193	0.727146	15.9289
1.64452	0.752113	15.4995
1.99252	0.723683	11.1934
1.60714	0.749223	13.7104
1.94602	0.771488	6.33791
1.58995	0.719407	11.969
1.52804	0.748383	9.43776
1.5444	0.791882	5.13879
1.60514	0.788216	6.32871
1.75008	0.749887	17.8363
1.69729	0.772706	8.65378
2.01468	0.70072	5.03207
1.86336	0.770908	9.51606
1.60156	0.661505	2.90667
1.66136	0.718328	15.1652
1.75261	0.735247	16.5907
1.52617	0.747627	9.31595
2.04478	0.735109	10.5718
1.40502	0.68154	0.879349
2.02085	0.799802	0.392173
1.82531	0.719569	15.0341
1.87071	0.752818	15.041
1.76091	0.706641	10.8793
1.32331	0.605685	0.0766837
1.61771	0.742473	16.2696
1.64801	0.726793	14.9151
2.17122	0.772113	0.369139
1.71095	0.750029	14.6045
2.07175	0.742881	8.68562
1.632	0.746084	15.6037
1.37557	0.639902	0.576692
1.69434	0.699719	10.8928
1.86871	0.720671	14.684
2.01733	0.730671	11.2743
1.95927	0.745834	14.5753
1.59525	0.724063	12.4451
2.37471	0.732775	1.50602
1.82252	0.747769	18.461
2.24519	0.712255	3.92179
2.24917	0.76319	1.09692
1.34284	0.832879	0.318858
1.86732	0.763165	12.5126
1.65396	0.76368	13.0816
1.80695	0.728999	17.6601
1.63965	0.756702	13.3377
1.70379	0.735406	15.4166
1.53217	0.675379	2.87631
1.44217	0.697043	1.35325
2.23451	0.736013	5.67583
1.93002	0.716867	9.79499
1.86634	0.740519	18.3332
1.72508	0.733424	16.6695
1.93293	0.795835	1.12924
2.00412	0.724593	11.6846
1.82143	0.712111	12.5698
1.74448	0.719749	14.2675
1.38492	0.722907	1.57088
1.98096	0.73639	14.5632
1.43372	0.746968	2.85871
1.68056	0.749483	14.7685
1.87048	0.777718	6.60662
1.3009	0.750813	0.263335
1.59119	0.726266	12.1927
1.53787	0.735055	8.77489
2.01047	0.711517	6.3115
2.04739	0.688179	1.63928
1.71379	0.723148	14.9329
1.77424	0.73377	17.7582
2.0934	0.745445	7.14417
1.73285	0.752285	16.0177
1.80183	0.705881	9.24488
1.64536	0.807813	3.0377
1.62181	0.735026	15.2557
1.83976	0.68837	5.27491
1.93566	0.662511	0.26035
2.14533	0.711232	5.27215
1.5882	0.623675	0.534188
1.42281	0.7766	1.71346
1.90966	0.769312	8.27778
1.98574	0.736996	14.1319
1.76805	0.692159	8.19279
1.5115	0.775767	5.68226
2.10318	0.715979	6.10047
1.54869	0.631777	0.869144
2.06752	0.721415	8.09691
1.75826	0.752171	16.7416
1.47022	0.677401	1.4234
1.95406	0.702522	6.01128
1.59022	0.730636	12.2805
2.07319	0.755314	5.6216
1.64244	0.698205	9.99392
1.62197	0.797426	4.27922
1.75688	0.748629	18.3356
1.8838	0.769505	9.54074
1.77677	0.749943	17.5767
1.58354	0.722103	11.6752
1.4155	0.6867	1.09904
1.63455	0.732771	15.6337
1.93068	0.688118	2.57736
1.61402	0.751717	12.4623
1.72632	0.700014	11.3758
1.44562	0.685227	1.51337
1.62766	0.741942	16.1424
1.85651	0.758562	14.5039
1.89045	0.757018	13.1628
1.64251	0.794879	4.56691
1.75123	0.756793	14.792
1.84326	0.742058	16.5537
1.79652	0.752639	16.1309
1.7487	0.77747	8.75892
1.77708	0.772864	8.54857
1.94228	0.790566	1.62145
1.63107	0.703832	10.1011
1.84519	0.748999	17.8465
1.59099	0.787433	6.32738
1.89926	0.750876	15.8146
1.50199	0.775886	5.47991
1.50518	0.830444	1.51226
1.4237	0.795887	1.98805
2.35104	0.716013	1.80222
1.73017	0.74827	16.8882
1.84621	0.718393	14.3804
1.55507	0.672013	3.44606
2.07956	0.751502	6.18823
1.49462	0.687982	3.39118
1.69456	0.700507	11.0298
1.64409	0.734443	16.6913
1.7561	0.730569	18.4382
1.91914	0.737455	18.539
1.60339	0.727737	12.5388
1.64157	0.701392	10.3252
2.12091	0.708171	3.93624
1.99662	0.708691	6.2892
1.48817	0.753043	6.0163
1.92407	0.733896	19.3924
1.47614	0.773202	5.05974
1.51556	0.815327	2.34874
1.51633	0.783238	5.39183
1.69112	0.766669	11.8943
1.70688	0.756858	14.3338
1.7567	0.743637	17.4878
2.0513	0.738729	10.1883
1.82379	0.750184	17.6935
2.02909	0.716508	8.75338
1.52586	0.764851	8.08697
1.72052	0.727755	16.7562
1.53444	0.672466	2.78047
2.17381	0.744138	5.13766
1.47086	0.635104	0.437645
1.54614	0.80097	4.51953
1.64071	0.732603	16.1441
1.57914	0.746771	13.0561
1.78666	0.715337	14.7504
1.77153	0.751284	16.9656
1.58521	0.67533	3.90922
1.74583	0.731347	18.0531
2.17257	0.744759	4.94759
1.88104	0.760142	12.8497
1.70817	0.804017	2.74702
1.8361	0.751288	17.4059
2.12368	0.754387	5.14613
1.94781	0.711092	9.30102
1.50753	0.665232	1.82337
2.08414	0.734587	9.18469
1.55654	0.772297	8.36087
1.66209	0.688479	6.56367
1.7917	0.757211	15.9532
1.91762	0.725152	14.3185
1.74899	0.740848	16.4317
1.80857	0.691204	7.56791
1.88645	0.726087	15.2345
1.76474	0.753896	15.8304
1.78762	0.758925	16.1803
1.7157	0.722924	14.9461
1.69129	0.765236	12.554
1.38718	0.721542	1.45723
2.29013	0.735302	3.24173
1.67507	0.706851	11.4918
1.71211	0.741056	18.0248
1.52332	0.799192	3.88038
2.13033	0.738565	7.93819
1.90137	0.7229	13.5333
1.87141	0.736052	18.0043
1.77402	0.777899	9.30892
1.90158	0.713213	10.9356
1.60307	0.743615	15.2917
1.7116	0.783055	7.49473
2.23352	0.732406	5.62154
1.74204	0.711286	12.7782
1.77678	0.724219	14.5713
1.80696	0.751914	16.7081
1.9709	0.722168	10.0041
1.69146	0.716347	15.7438
1.71023	0.65133	1.2831
2.1103	0.700808	2.53432
1.88244	0.678428	1.68783
1.73644	0.831055	0.435537
1.69245	0.721307	15.4824
1.85805	0.757771	14.5514
1.68108	0.753094	14.933
1.64199	0.695445	9.47834
1.75272	0.719988	14.4196
2.01147	0.725238	11.7977
1.74296	0.77088	8.47028
1.57448	0.765883	11.0082
1.83522	0.669115	1.45292
1.84676	0.742999	17.0548
1.76997	0.670814	2.71054
1.87151	0.780965	5.53465
1.39103	0.719859	1.41443
1.96201	0.699672	5.00614
2.03823	0.718473	9.01368
1.99117	0.76334	7.13456
2.27631	0.708949	1.95468
1.65391	0.779171	8.53287
1.47408	0.818854	1.26532
1.63315	0.720889	13.7056
1.45523	0.792026	2.9544
1.91121	0.729036	17.1732
1.90008	0.744499	17.3915
1.60636	0.754515	10.6881
1.77364	0.695659	9.47599
1.83186	0.759722	15.5977
1.89599	0.736562	18.7258
1.90742	0.761057	11.8105
1.4704	0.7887	3.50885
2.11457	0.714988	5.94095
1.71554	0.724147	14.8189
1.57915	0.754539	12.1499
1.72608	0.75352	15.2425
2.08783	0.751288	6.11323
1.61209	0.720399	13.104
1.73407	0.727112	16.5417
1.64416	0.716292	14.4552
2.01237	0.727106	11.7086
1.87028	0.743574	18.4564
1.69896	0.721122	15.7677
1.58852	0.674619	3.87886
1.58149	0.759644	10.5515
1.63438	0.733879	15.86
2.2075	0.709643	4.06483
1.80589	0.693064	8.98666
1.9145	0.777139	4.73851
1.65339	0.73717	17.0765
1.83453	0.728755	17.2154
1.68071	0.713268	14.5937
1.78646	0.731725	18.3926
1.68959	0.714705	15.0224
1.75946	0.725882	15.776
2.39311	0.73731	0.896958
1.49649	0.696789	3.32907
1.65605	0.728582	16.4231
1.60324	0.729514	12.3291
2.01501	0.726548	11.6846
2.11491	0.694384	1.9122
1.66683	0.796656	4.03483
2.19026	0.744109	5.15779
1.64782	0.78935	6.24601
1.98623	0.750798	11.2306
1.98812	0.73576	14.0392
1.7803	0.732404	18.1855
1.849	0.683129	3.21628
1.76365	0.73448	17.2483
1.90934	0.774777	6.02087
1.96292	0.774573	4.38884
2.13331	0.735411	8.82292
1.72717	0.693074	7.88701
1.65368	0.692043	8.85094
1.68411	0.71885	15.9212
1.9926	0.745438	12.4048
1.64191	0.764224	12.6072
1.99149	0.718163	9.73706
1.76653	0.775004	8.6963
2.16731	0.704051	2.40841
1.93298	0.709842	8.89909
1.50864	0.683664	3.30784
1.55727	0.727562	10.5783
1.59344	0.666112	3.46509
1.86488	0.780915	5.67569
1.80953	0.695566	9.02869
1.69994	0.777605	8.87327
1.55252	0.725713	9.71703
2.17842	0.749278	3.39664
1.78847	0.776236	9.31247
2.13344	0.763266	2.2702
1.70307	0.73825	16.6676
1.92638	0.723682	13.0301
1.70173	0.718277	16.6299
1.79482	0.738374	18.3481
2.36972	0.730833	1.91226
2.26042	0.741767	2.94815
1.70111	0.779614	8.55541
1.7892	0.746347	18.7791
1.88665	0.690409	3.64238
1.45797	0.842299	0.86919
1.86415	0.755296	14.6182
1.70244	0.781348	8.16235
2.17977	0.722842	6.27538
1.86762	0.772676	8.70167
1.90324	0.734368	18.7641
1.4958	0.834718	1.45526
2.06269	0.79437	0.354999
1.94865	0.74426	14.784
1.78098	0.738963	18.1743
1.78809	0.751114	16.8411
1.4261	0.714288	1.85734
1.83239	0.748569	18.3326
1.82216	0.71818	14.6122
1.60391	0.808513	2.46973
1.67039	0.747472	15.4261
1.45368	0.781297	2.98175
1.68493	0.752394	14.6349
2.20955	0.745105	3.80106
2.03202	0.763612	4.93455
1.60447	0.73026	12.3682
1.6093	0.724211	13.324
1.62403	0.697201	9.00935
1.89436	0.746878	17.7582
1.50223	0.748799	7.05164
1.74586	0.759619	13.0805
1.48598	0.699265	2.88568
2.03329	0.773539	2.42893
2.297	0.698572	0.968475
1.52148	0.755287	8.495
1.59376	0.667104	3.40024
1.74746	0.72897	17.9346
2.00406	0.772401	4.00501
1.33391	0.692707	0.892158
1.77271	0.692069	8.26105
2.12186	0.728669	7.06859
1.65992	0.687479	6.14366
2.03698	0.726101	10.3642
1.63726	0.709015	12.1483
1.4812	0.732709	4.89115
1.77263	0.742221	18.2421
1.68465	0.698719	10.4536
1.68661	0.722159	15.0235
1.74125	0.750848	17.1647
1.89659	0.786316	3.20424
1.48736	0.754516	6.01719
1.85682	0.781905	5.5267
1.9907	0.706824	5.85797
1.89886	0.697853	5.32918
1.83577	0.738049	16.8385
1.57578	0.741758	12.0134
1.81675	0.72758	17.1091
1.84452	0.723038	16.2691
1.84523	0.702432	8.03363
1.86957	0.763625	12.254
2.29313	0.709935	1.49854
1.79556	0.752472	16.196
1.51004	0.629958	0.434358
1.75883	0.69744	9.76561
2.86885	0.732421	0.141696
2.11159	0.744602	6.9459
2.05001	0.715772	6.98058
1.62097	0.756629	11.585
1.8525	0.774671	8.13678
2.02157	0.715231	8.35396
1.69361	0.680023	5.72005
1.83949	0.769212	10.8155
2.09456	0.690718	1.76142
1.59838	0.72627	12.4979
1.62777	0.735962	15.9174
2.23089	0.755167	2.52158
1.83927	0.693267	7.73331
1.82009	0.747429	18.3851
2.04086	0.725541	10.1601
2.05677	0.721884	8.52604
2.08144	0.731936	8.50709
1.83021	0.757499	15.944
2.2211	0.728428	5.82233
2.02177	0.747016	9.91493
1.65729	0.760308	12.5033
1.78601	0.739449	18.5853
1.80989	0.799504	2.38511
1.93996	0.742106	13.9117
1.91738	0.757897	12.3849
1.37309	0.713741	0.60939
1.83829	0.716411	13.5667
1.62814	0.787663	6.12839
1.71327	0.759977	14.3439
1.55568	0.667959	3.19269
1.80699	0.760475	15.9295
1.62756	0.703029	10.0316
1.53688	0.745311	10.0691
1.56239	0.767192	10.4049
1.8229	0.683755	4.21816
1.48029	0.690266	2.32459
1.68544	0.752663	14.613
1.92057	0.709321	8.94366
1.62809	0.757937	11.8876
1.57452	0.736387	11.4385
1.76525	0.709111	11.9141
1.89663	0.766991	9.88273
1.88838	0.772398	8.15793
1.45922	0.703175	1.92186
1.90545	0.755197	13.134
1.57115	0.796607	4.11505
1.99968	0.756389	7.85469
1.63222	0.774175	9.81873
1.71553	0.732159	16.9701
1.75499	0.699716	10.6664
1.57997	0.662212	2.75653
1.74281	0.763272	12.001
1.86068	0.762071	13.2239
1.59987	0.748846	13.7252
1.86599	0.741434	18.3938
2.45671	0.788859	0.10797
1.52545	0.653026	1.70856
1.56494	0.774124	8.27458
1.78469	0.791303	4.68674
1.91847	0.706601	8.10531
1.5004	0.668418	1.90686
2.15342	0.734164	8.06188
1.5705	0.666893	3.29683
1.87583	0.735415	17.9931
1.67518	0.805728	2.85449
1.73277	0.725886	15.7697
1.59838	0.706569	8.96946
1.51701	0.723583	6.37439
1.55714	0.814614	2.17921
1.79093	0.767359	12.505
1.60805	0.774697	9.85691
1.93491	0.746182	16.5863
2.39509	0.732045	1.13175
1.48851	0.707007	3.64006
1.72589	0.744995	17.0151
1.76804	0.753072	16.1547
1.96761	0.712088	9.72682
1.53231	0.789646	4.76531
1.97908	0.704839	5.84399
1.84083	0.756145	15.8414
2.27087	0.785994	0.203247
1.85913	0.776621	7.23694
1.80237	0.716125	14.6229
1.89341	0.708267	9.29485
2.24528	0.710527	3.74365
1.6821	0.740261	17.3211
1.78367	0.709751	12.1091
1.61309	0.789446	6.54244
1.79324	0.753199	15.7574
2.18506	0.713226	5.3659
1.61506	0.746994	15.0797
1.57125	0.648088	1.63343
1.97304	0.74577	13.601
1.60604	0.766736	11.035
1.59871	0.745125	14.571
1.72879	0.699759	11.2726
1.66768	0.689419	7.10763
1.77063	0.749431	17.8804
1.9063	0.76586	9.86644
1.9325	0.710385	9.09084
1.96618	0.771776	5.99511
1.74779	0.76712	10.708
1.77332	0.765831	12.8151
1.72259	0.775965	8.60797
1.95185	0.732114	16.7423
1.922	0.698237	5.33646
1.47385	0.776212	4.78633
1.7752	0.782121	6.80418
1.45502	0.836159	1.08055
1.63564	0.744946	15.7427
1.61829	0.793354	5.38718
1.96836	0.746737	13.8355
1.73336	0.742496	17.0536
1.85156	0.700587	6.95573
1.93571	0.750433	15.6126
1.61347	0.700816	9.8615
2.18707	0.741786	6.39271
1.83907	0.743303	16.6673
1.89584	0.765364	10.5529
1.70131	0.741108	18.6693
1.69398	0.764476	12.7971
1.84854	0.73054	17.2185
1.89116	0.785468	3.57387
1.77585	0.688522	5.90603
1.74444	0.760439	12.7072
1.55515	0.721701	9.60442
1.68978	0.800339	3.55712
1.80891	0.792836	4.00568
1.98593	0.760573	7.28124
2.03937	0.674737	0.536213
1.9925	0.738249	13.5509
1.79077	0.780719	7.72509
1.75243	0.650747	1.1094
2.13525	0.718408	7.12824
1.77933	0.707664	10.7245
1.81833	0.764568	13.6574
1.82671	0.752688	16.8087
1.60593	0.787257	6.0886
1.49682	0.689733	3.3207
1.39815	0.629429	0.43898
1.93412	0.71986	10.6407
1.80622	0.721273	15.2708
1.82496	0.729998	17.5106
1.79698	0.757407	15.989
1.88314	0.759082	12.9926
2.36914	0.719293	1.56416
1.72441	0.674367	4.02618
2.06378	0.721324	8.07999
1.81149	0.749734	17.7588
1.93441	0.735059	18.891
1.57337	0.805112	4.08188
1.53632	0.697504	5.85952
1.95196	0.77009	6.90684
1.67147	0.776729	9.13767
2.01765	0.728923	11.289
1.85792	0.734543	17.6057
1.87537	0.674685	1.15984
1.36428	0.722054	0.979329
1.65568	0.748861	16.2556
2.08133	0.712334	5.22621
1.52401	0.779804	5.96162
2.15526	0.727715	6.44391
2.06067	0.763955	3.88638
2.27352	0.711186	2.28856
1.60098	0.7128	11.8567
1.785	0.712895	14.0319
2.0512	0.739979	10.0654
1.71993	0.731973	17.153
1.76492	0.800542	3.02925
1.65432	0.724719	13.9704
1.66614	0.757843	14.0739
1.89485	0.70113	6.20982
1.675	0.715126	15.1351
2.02233	0.742622	11.5732
2.05515	0.685682	1.2281
1.93424	0.770691	6.80687
1.81915	0.736935	17.4603
2.01882	0.70987	5.46281
1.59277	0.724458	12.2807
1.99216	0.772517	4.50106
1.73644	0.742911	16.9427
1.88105	0.761978	12.2823
1.82693	0.723739	16.6783
1.69164	0.701241	11.012
1.96454	0.73277	15.7973
1.47363	0.763908	5.03795
1.57968	0.738668	12.1961
1.63592	0.725247	13.8319
2.17648	0.754869	2.85205
1.6799	0.795089	4.38757
1.97723	0.739614	14.3297
2.25565	0.737238	4.44643
1.63415	0.683539	5.65807
2.19708	0.727741	6.4862
1.98137	0.771503	5.51764
2.06553	0.723751	8.91706
2.25705	0.703719	2.08492
1.87602	0.752046	15.164
1.57397	0.72139	11.1387
1.91395	0.736255	19.4389
1.90625	0.731998	18.2671
1.73504	0.748801	17.2643
1.86569	0.764391	12.1393
2.02849	0.717663	9.54516
1.35435	0.832165	0.361975
1.68838	0.679153	5.29681
2.14676	0.706017	2.75112
1.72866	0.7102	12.6084
1.91642	0.713426	10.1852
1.87103	0.706658	9.1224
1.61845	0.73121	13.6764
1.64391	0.688815	6.53994
1.88967	0.720868	13.7806
2.31348	0.734209	2.77479
1.7275	0.763712	12.3179
1.53721	0.7048	6.4638
1.66413	0.700703	10.642
2.3076	0.721748	2.44306
2.06821	0.735614	9.84291
1.59863	0.744516	14.6618
1.81137	0.764523	13.8493
1.59387	0.637171	0.852985
1.66099	0.678077	4.59338
1.54526	0.711393	7.92256
1.58429	0.685497	5.42314
1.7737	0.743878	18.3897
1.84712	0.808868	0.500813
2.23779	0.710595	4.05931
2.10837	0.733703	8.32073
1.47895	0.765866	5.33413
1.64607	0.691285	7.98975
1.9948	0.751075	10.4563
1.71967	0.814632	1.53795
1.93487	0.747633	17.5634
1.70042	0.821079	1.00492
1.99741	0.738677	13.212
1.85106	0.749924	17.2675
1.82852	0.721803	15.9559
2.05175	0.754843	6.04967
1.62005	0.775906	9.80815
1.46091	0.74747	3.95081
2.32099	0.722198	2.05536
1.65701	0.761631	12.7403
1.73909	0.710666	12.6486
1.96012	0.712337	9.67431
1.80682	0.701103	8.00451
1.68909	0.698374	10.3262
1.57424	0.665081	3.10634
1.69341	0.768161	10.9517
1.77244	0.712006	13.5148
1.57292	0.758807	10.8573
2.03141	0.74246	11.0203
1.75662	0.667344	2.47604
1.54476	0.720662	8.44297
1.56632	0.650475	1.69367
2.00849	0.723158	11.5908
2.03359	0.73502	11.0396
1.96803	0.730445	15.3861
1.80938	0.719898	15.1824
1.60691	0.753698	10.8578
2.25024	0.753594	2.4694
1.80309	0.695922	9.1364
1.74784	0.724575	14.8935
1.58364	0.727871	11.9986
1.59115	0.783034	6.02946
2.19479	0.71129	4.74009
1.40553	0.784784	1.54172
2.10061	0.740401	8.69072
1.99383	0.7228	11.0147
1.96494	0.727759	13.8237
1.59388	0.743863	14.2639
1.99229	0.666679	0.237284
1.47379	0.796878	3.32617
1.49919	0.746337	6.93293
1.81464	0.762441	14.7844
1.71586	0.731552	17.2252
2.13322	0.689103	1.48195
1.55602	0.765138	10.235
2.08745	0.729486	7.83796
1.68696	0.69435	8.89123
1.51905	0.785515	5.01901
1.65747	0.715943	15.0686
1.60959	0.728934	12.4977
1.58419	0.837084	0.798147
1.90087	0.735673	18.9859
1.99558	0.816772	0.130836
1.54	0.778698	6.28742
1.90042	0.76585	10.1531
1.75534	0.78025	7.80442
2.21347	0.719586	4.86225
1.77174	0.77104	9.00337
1.65475	0.708442	12.5716
1.84673	0.732099	17.3049
1.69582	0.727153	16.1489
1.83179	0.759002	15.71
1.38989	0.661807	0.4709
1.8447	0.745706	17.6328
1.65661	0.763885	13.1718
1.86211	0.685163	3.26954
1.66993	0.685248	5.90715
1.62652	0.778839	9.03122
1.68345	0.765997	12.5719
1.957	0.727006	13.7332
1.62709	0.723814	13.4581
1.67982	0.821567	0.900637
1.62129	0.739801	16.0219
1.51987	0.764683	7.68262
2.15718	0.710943	5.09875
1.7153	0.719985	15.5227
1.82105	0.706218	9.79522
1.66564	0.73906	16.6812
1.71833	0.728709	17.2351
1.98571	0.716256	9.11817
2.12357	0.762744	2.57583
1.69894	0.674878	3.9282
1.58666	0.709936	9.91234
1.99544	0.72595	11.9034
1.9865	0.693963	2.09341
2.08715	0.756318	5.29126
2.17483	0.726114	6.41595
1.57423	0.76726	10.6612
1.65082	0.741842	15.6252
1.85617	0.75102	16.5954
1.69068	0.769378	10.3473
1.67628	0.710667	13.6204
1.5349	0.670886	2.71963
1.88244	0.747626	17.4091
1.51056	0.717657	4.76224
1.77995	0.794037	3.60668
2.14667	0.69895	2.09103
1.70171	0.722268	15.3923
2.37583	0.697421	0.210437
1.76219	0.739952	17.2085
1.49222	0.824567	1.50403
1.80416	0.721954	15.2466
1.69893	0.731982	16.6806
1.69547	0.659902	2.06592
1.79147	0.686134	5.25899
1.86285	0.705581	8.89055
1.39686	0.752288	1.37776
1.879	0.730083	17.1977
1.68988	0.7056	11.1186
1.54687	0.752094	11.1791
1.49605	0.676088	1.97656
1.61946	0.687981	5.83151
1.63454	0.677179	4.65638
1.93649	0.757365	11.6547
2.10482	0.775233	1.25652
1.57765	0.755173	12.0218
1.5894	0.697799	7.88559
1.58629	0.702459	8.29728
1.83598	0.785294	5.23329
2.13622	0.737289	8.39056
2.17964	0.719201	6.33138
1.73292	0.697997	10.352
2.19145	0.714071	5.36893
1.41954	0.717364	2.49125
1.74273	0.778173	8.70253
1.90146	0.754605	13.3246
1.54739	0.735395	9.43371
1.66188	0.596231	0.218388
1.83451	0.764566	13.2639
1.7464	0.667203	2.75334
1.90949	0.75581	12.9366
2.09606	0.769355	1.90847
1.8005	0.740454	18.4218
1.64462	0.733108	16.5563
1.39272	0.685909	0.849092
1.8891	0.723915	14.0556
1.52824	0.712637	6.66922
1.77973	0.77654	9.19615
1.67292	0.766464	12.6953
1.95848	0.697552	4.05521
2.01443	0.707975	4.98179
2.10703	0.741364	8.34386
1.92045	0.734525	19.4573
1.68152	0.77528	9.05809
1.89233	0.733825	18.2433
1.72899	0.762512	12.6962
1.64483	0.758958	12.5251
1.71177	0.679226	5.50298
1.73054	0.692426	7.68482
1.65761	0.707728	12.0642
1.5008	0.808583	3.34875
1.87525	0.673434	0.954188
2.18682	0.727714	6.52534
1.70392	0.77121	8.91703
1.62607	0.766496	11.9104
1.39432	0.813781	0.889833
1.73181	0.800457	3.46313
1.66961	0.737534	16.7549
2.01611	0.74403	11.4506
1.7851	0.716574	15.0478
1.85099	0.779344	6.40714
1.54426	0.689897	5.288
2.20747	0.744107	4.46923
1.55994	0.714074	9.56159
1.62129	0.74662	15.3164
1.78752	0.753062	15.7951
1.91787	0.713366	10.0975
1.87253	0.709904	10.5721
1.51647	0.704261	5.88635
1.55758	0.708376	7.59416
1.61902	0.734562	14.9043
1.91445	0.764458	10.0968
1.71	0.743532	17.6502
1.5786	0.733304	11.9562
1.90239	0.751167	15.6206
1.81216	0.725339	16.2913
1.64006	0.712069	14.1828
1.75995	0.724725	14.9682
1.76271	0.655399	1.2306
1.58257	0.722137	11.6187
1.50835	0.717009	4.7737
1.63995	0.704552	10.3383
1.84834	0.684391	3.58849
2.20957	0.730552	6.32099
1.64059	0.759636	11.9464
1.84572	0.787743	4.73547
1.73117	0.774861	8.40035
1.93122	0.712965	9.66859
1.55737	0.748968	11.9845
1.74238	0.666796	2.69258
1.51128	0.75778	7.64783
2.27337	0.701171	1.3188
1.46705	0.722071	4.24103
1.93625	0.720198	10.7218
1.72569	0.696247	9.36548
1.93699	0.733223	18.1831
1.75984	0.736069	16.6167
2.37697	0.707924	0.509612
2.58582	0.730278	0.127526
1.52746	0.641362	1.00996
1.78355	0.740691	18.7249
1.96783	0.717494	8.69817
2.02732	0.737095	11.449
1.78249	0.702529	8.90842
1.86791	0.733121	17.5723
2.0986	0.754742	5.81586
1.83795	0.710313	11.3455
1.72811	0.737364	16.0439
1.90108	0.713504	11.0487
1.79684	0.745147	18.7244
1.80045	0.761319	15.6774
1.98672	0.717504	9.35071
1.68268	0.765575	12.6967
1.59837	0.793911	5.21452
1.71483	0.722161	15.112
1.70772	0.734167	15.9854
1.87993	0.724805	14.6562
1.80605	0.724246	15.535
1.51006	0.742297	8.47578
1.79108	0.777785	9.53466
1.58865	0.772651	9.45662
1.71723	0.7231	14.8884
1.64552	0.623607	0.302056
1.94949	0.747571	15.8815
1.74521	0.709245	12.2444
1.58576	0.789926	6.94927
1.61213	0.765551	11.2798
1.53201	0.758662	8.95769
1.92642	0.739566	16.2223
1.64304	0.738663	16.3635
1.48226	0.760557	5.60094
2.08314	0.781095	0.906678
2.00926	0.743471	12.0401
2.03693	0.730914	10.2341
1.83605	0.767523	11.75
1.85771	0.783873	4.90928
1.61338	0.694275	7.10387
1.69773	0.714048	14.6724
1.65973	0.748085	15.9355
1.59599	0.742914	14.6034
2.014	0.741841	12.3441
[truncated: 23,382 more rows]

## Sheet: K14 2
x	y	z
1.59559	0.769821	10.1038
1.72651	0.716322	15.2194
1.701	0.776736	9.71008
1.85585	0.73033	17.1813
2.1497	0.726548	5.28762
1.75383	0.740052	18.5346
1.77592	0.688224	6.6712
1.72913	0.672832	4.86231
1.57378	0.736381	12.4034
2.2124	0.732574	3.24275
1.82125	0.761915	13.2925
1.79874	0.710328	11.9844
1.86257	0.763191	11.1086
1.80163	0.7503	15.1356
1.66131	0.731942	15.7979
1.75765	0.729046	17.7005
1.85258	0.698477	7.79426
1.8038	0.759715	14.1419
1.73832	0.781145	7.02275
1.66572	0.779122	8.40266
1.50414	0.771355	5.45529
1.79683	0.718989	15.2692
1.72609	0.764433	11.718
1.92833	0.695372	4.29005
1.65261	0.728965	14.3491
1.56946	0.773612	9.21449
1.43025	0.656654	0.614718
1.92682	0.725663	13.0319
1.78399	0.794404	3.44687
1.64081	0.78052	7.83795
1.59051	0.725371	11.3228
1.59824	0.685887	5.72526
2.03783	0.765089	3.26701
1.69054	0.722146	14.2162
1.65133	0.757906	12.6089
1.57216	0.758342	12.234
2.14446	0.750808	2.91463
2.33447	0.742253	1.56313
1.85656	0.723713	16.1445
1.96541	0.787025	1.45002
1.69833	0.743154	15.943
1.9283	0.707646	7.28252
1.71045	0.647011	1.55753
1.67004	0.703441	13.1293
1.83674	0.760711	14.0481
1.76758	0.732551	17.609
1.60839	0.705885	11.8805
1.81865	0.752356	15.8462
1.43277	0.739308	2.11967
1.58262	0.707913	10.4312
1.83716	0.693446	6.59705
1.86132	0.7139	11.6997
1.56972	0.642045	1.23406
1.55358	0.782939	6.46965
1.61627	0.706289	12.2128
2.3331	0.718469	1.56276
1.92339	0.730511	14.2643
1.65332	0.705414	13.1518
1.76485	0.735037	18.0983
1.87784	0.839679	0.432215
1.76711	0.717993	15.8047
1.59882	0.779232	8.05121
2.47345	0.714181	0.291955
1.3856	0.585215	0.183904
1.55427	0.769092	8.56419
1.58356	0.78083	7.66032
1.89632	0.719714	13.2587
1.66059	0.71139	14.4624
1.97201	0.701177	4.20271
1.68584	0.686403	8.49063
1.50876	0.68759	2.97921
1.97033	0.759021	8.22006
1.33272	0.742753	0.31102
1.6414	0.708413	13.2792
1.60534	0.733517	13.185
1.73628	0.739087	19.1915
2.04475	0.707726	4.61697
1.79858	0.692324	7.45232
1.74898	0.743138	18.2747
1.48384	0.717768	4.38488
1.70362	0.767069	10.9681
1.46324	0.813844	1.51058
1.89141	0.741921	15.3239
1.58217	0.704126	9.91064
1.77972	0.755034	14.2391
1.64364	0.695892	10.3688
1.57053	0.730765	11.1755
1.59143	0.7567	12.9571
1.79297	0.740825	15.147
1.71579	0.663548	2.95258
2.10489	0.750769	3.98186
2.00211	0.724079	10.2427
1.51439	0.776848	6.22447
1.76392	0.735803	18.2767
2.24961	0.795921	0.166554
1.59702	0.651716	1.87805
1.74491	0.714574	14.3358
1.72134	0.730773	17.9789
2.65536	0.726947	0.146632
2.24034	0.717001	1.76959
1.73685	0.714831	14.5626
1.70342	0.712867	14.6536
1.54246	0.730056	9.46227
1.87112	0.745837	16.7641
1.72557	0.742324	17.6124
1.84879	0.760265	13.3944
1.65731	0.700913	13.1909
1.95556	0.692565	3.05139
1.76598	0.758999	14.6325
1.83859	0.74345	16.0182
1.56125	0.724662	10.202
1.74258	0.73022	18.3933
1.49294	0.719236	4.86709
1.61481	0.72306	11.9544
1.79907	0.727237	15.961
1.59158	0.733053	12.5469
1.56279	0.719077	10.663
1.55374	0.700726	7.40047
1.88105	0.735787	16.9268
1.69978	0.752875	14.1757
1.74348	0.753729	14.6416
1.98746	0.742541	11.2923
1.7651	0.736771	18.0615
1.50876	0.783257	5.47594
2.2418	0.722842	3.75892
1.84402	0.711961	11.7186
1.82024	0.720399	15.6377
1.85219	0.765109	10.6053
1.70942	0.737579	19.0863
1.79149	0.791556	3.96877
1.79077	0.716666	14.6118
1.31471	0.639548	0.205778
1.63351	0.708469	13.0154
1.37711	0.822672	0.531717
1.80345	0.708863	11.833
1.78391	0.76457	12.2377
1.88542	0.730311	15.6165
1.67065	0.761732	12.3354
1.69925	0.73391	18.9191
1.58554	0.725372	11.1786
1.76154	0.747888	16.2584
1.8799	0.750354	15.9081
1.88918	0.752421	13.5884
1.98731	0.754313	8.698
1.92996	0.736896	14.3575
1.63494	0.769436	10.3967
2.00169	0.723146	9.93129
1.94261	0.683064	1.4408
1.77787	0.746766	15.8056
2.32912	0.70982	0.936162
1.83887	0.763527	12.0115
1.52265	0.746792	8.76524
1.72959	0.727732	17.4402
1.85821	0.710006	10.6358
1.64092	0.709645	13.4854
1.72339	0.733421	19.031
1.98496	0.720864	9.673
1.60029	0.700378	9.7533
1.81682	0.756625	15.3034
1.64406	0.786244	6.1362
1.6855	0.754432	13.4992
1.97063	0.75141	11.0419
1.77692	0.725239	15.9251
1.76582	0.792837	3.62924
1.80752	0.737939	16.6794
1.86851	0.701374	7.58039
1.70247	0.697391	10.8862
1.81995	0.767667	10.3534
1.67047	0.800108	3.55651
1.43219	0.757439	1.95306
1.84775	0.78292	4.95571
2.08836	0.699449	2.64089
1.81261	0.651084	0.526742
1.34717	0.716283	0.546487
1.92249	0.712511	10.2287
1.60626	0.697119	9.28683
1.90998	0.71464	11.1742
1.87385	0.725668	15.8824
1.87876	0.772787	6.87056
1.87522	0.736839	17.1216
1.67271	0.744487	15.4771
1.42293	0.757907	1.72141
1.82814	0.772467	8.48315
1.81142	0.697168	8.89572
1.64339	0.697193	11.0127
1.8203	0.678822	3.59268
1.5613	0.678703	3.63994
1.58364	0.673145	3.71733
1.67657	0.690094	9.45165
1.67793	0.738825	16.8828
1.65538	0.787167	5.62781
1.96493	0.705665	6.32664
1.65861	0.723422	13.5698
1.92653	0.700637	5.83325
1.8492	0.712294	11.5794
1.54905	0.733953	9.85739
1.82052	0.678717	3.55537
1.6682	0.773112	9.45393
1.72899	0.743791	17.5385
1.7883	0.736662	15.9838
2.05093	0.760637	3.77569
2.20739	0.733564	3.52051
2.08512	0.748972	5.20704
1.54113	0.70476	6.56397
1.55368	0.835706	1.07117
1.58958	0.703808	10.2243
1.69955	0.746424	16.3956
1.34765	0.638741	0.16815
1.59136	0.688603	6.09291
1.69866	0.731098	17.4954
1.62192	0.772698	9.81518
1.53493	0.814968	2.9413
1.61465	0.823512	0.92232
2.05279	0.703143	3.4699
2.01103	0.748502	8.10476
2.08618	0.735677	6.88049
2.32055	0.741421	1.72177
1.56959	0.776501	8.28341
1.81794	0.741785	15.8623
2.09497	0.685591	0.697255
1.74533	0.734819	19.6613
1.66435	0.670472	5.27399
1.69106	0.760342	13.373
1.86564	0.67727	2.19588
2.10218	0.738081	5.97864
1.83445	0.71054	12.0282
2.14042	0.708642	2.77547
1.57059	0.662111	2.78472
1.58214	0.720605	11.2942
1.54705	0.727442	9.31083
1.51943	0.667665	1.95625
2.17577	0.71823	3.50107
1.98528	0.711532	7.47724
1.67135	0.749585	15.6076
1.62184	0.726947	12.6861
1.66373	0.746837	15.9802
1.50502	0.793285	4.23832
1.52545	0.725514	7.08407
1.89891	0.785481	2.68125
1.58304	0.747543	12.8228
1.97619	0.733863	12.5542
1.57089	0.767094	9.07517
1.71171	0.697292	10.7787
1.72151	0.720767	15.7891
1.47431	0.712929	2.66333
1.53644	0.769093	7.56405
1.43566	0.819388	1.2029
1.59128	0.69312	7.6212
1.99942	0.770709	3.96975
1.71586	0.669537	3.2646
1.61488	0.784845	8.06085
1.72325	0.676451	6.06589
1.66174	0.766264	11.3016
2.00398	0.763469	4.83248
2.99133	0.720996	0.0532782
1.54043	0.757191	9.74794
1.60706	0.747639	14.5031
1.62034	0.767802	10.7522
1.69003	0.669332	3.53178
2.22968	0.749582	1.31282
1.384	0.708883	0.757454
2.04284	0.742165	7.26121
1.52758	0.735964	6.8317
1.77334	0.757854	14.3817
1.77487	0.786504	4.97521
1.83371	0.658905	0.768931
1.55676	0.694933	6.29877
1.645	0.754935	13.2177
1.56198	0.721013	10.4448
1.88909	0.693402	4.71802
1.63907	0.673499	5.1635
1.83811	0.734757	18.9787
1.63362	0.711184	13.4392
1.68905	0.687439	8.73931
1.96084	0.717297	9.49034
1.58913	0.677759	4.09856
1.5271	0.658842	1.80434
1.65573	0.77338	9.32876
1.9761	0.730628	12.0034
1.89803	0.760127	11.4298
1.62226	0.718436	13.3253
1.55571	0.731657	10.3826
1.65889	0.72547	13.723
1.58068	0.760655	12.0129
1.48279	0.796516	2.84259
1.83885	0.731647	18.3791
1.68105	0.699355	11.7693
1.7575	0.749762	15.7941
1.8381	0.786989	3.97302
1.55102	0.720461	9.39599
2.3134	0.728845	2.47842
2.04013	0.734384	8.23293
1.84335	0.709421	11.3958
1.87362	0.745512	16.8094
1.9466	0.739264	13.3866
1.84334	0.681777	3.9031
1.9592	0.745613	13.1135
2.06089	0.739945	6.472
1.61911	0.764228	11.641
1.75828	0.777636	6.96307
1.84957	0.716992	13.9474
1.67369	0.734192	17.4757
1.80201	0.690269	6.70027
1.65265	0.672581	5.7809
1.58155	0.81164	3.21766
1.84624	0.722999	16.2077
1.72815	0.78062	7.21405
1.49282	0.715159	4.34252
1.82856	0.713349	12.9174
1.68663	0.726027	14.5703
1.76432	0.755163	14.4612
1.96646	0.70784	7.16441
1.60225	0.763932	11.4129
1.58215	0.715294	11.1924
1.8375	0.75787	15.412
1.79072	0.776613	7.0932
2.02785	0.707715	4.89453
1.65371	0.623107	0.609574
1.68494	0.708409	14.243
1.90091	0.750957	13.7302
2.0958	0.734898	6.59099
2.1865	0.71606	3.17605
2.11935	0.730761	5.1232
1.87478	0.767215	9.22609
1.7617	0.758674	14.7433
1.65898	0.727872	14.3425
1.99179	0.750309	9.74273
1.79109	0.745887	15.2047
1.98173	0.737505	12.3166
2.07591	0.696314	2.14384
1.64296	0.803456	3.38486
1.78061	0.695534	8.98033
2.04486	0.696616	2.33595
1.8077	0.742906	15.3743
1.81451	0.760242	14.1664
1.64837	0.687964	8.8621
1.70916	0.803481	2.12099
2.04526	0.75136	6.19596
1.70083	0.716998	15.1366
1.74436	0.694057	9.50491
1.63625	0.802702	3.57337
1.61707	0.719852	12.6885
1.78487	0.739755	15.703
1.60873	0.655624	2.48685
2.14546	0.727773	5.18814
1.95497	0.716891	9.91981
1.89215	0.721798	14.0591
2.03421	0.705213	4.23419
1.53062	0.722871	7.19968
1.77391	0.792571	3.75871
1.50631	0.679585	2.42438
1.6791	0.764207	11.8793
1.57998	0.755234	12.7851
2.02763	0.747624	7.44471
1.97744	0.739458	12.4374
1.59786	0.673798	3.76839
1.72617	0.781534	6.8839
1.87828	0.774675	6.67542
1.85633	0.719689	14.6785
1.92035	0.770746	6.98115
2.31906	0.730826	2.4411
1.83512	0.76441	11.5509
1.67556	0.730322	15.8931
1.63342	0.693682	9.19078
1.61448	0.746319	14.8898
1.48008	0.712584	2.93441
1.64605	0.674924	5.55263
1.8441	0.740952	16.7876
1.46054	0.763587	3.09817
1.9545	0.701886	5.07319
1.82213	0.721659	15.8585
1.78726	0.740356	15.3655
1.6585	0.751739	14.447
2.10437	0.691242	1.20834
1.51026	0.7797	5.8129
1.68177	0.694173	10.3806
1.67987	0.67451	5.12517
1.97117	0.784005	1.69077
1.68282	0.806146	2.28624
1.64767	0.718796	14.9342
1.52948	0.740821	7.85499
1.73379	0.806523	1.32714
1.72249	0.695395	10.3714
1.75451	0.708556	12.9891
1.77264	0.755216	14.3418
1.95658	0.710853	8.53273
1.60681	0.735447	13.53
1.77201	0.754736	14.3392
1.7306	0.767712	9.88603
1.52656	0.716959	6.96729
2.23145	0.704627	1.63569
1.66788	0.698045	11.7536
2.18972	0.715428	3.11224
1.57379	0.612729	0.298414
1.607	0.690221	7.04951
1.97182	0.733424	12.8108
1.6154	0.775901	8.8574
1.91891	0.721117	12.9592
2.14122	0.746317	3.20708
1.59637	0.782645	8.06724
1.97162	0.751085	11.1487
1.53825	0.714746	7.71328
1.89874	0.749832	14.7813
1.70575	0.716974	15.197
1.74819	0.682	6.27839
2.03023	0.738455	8.59583
1.61109	0.679359	5.01428
1.76696	0.742025	16.9641
1.66582	0.719652	15.0155
1.69626	0.676588	5.32373
2.0733	0.679708	0.546186
1.75117	0.731443	18.4353
1.83326	0.714721	13.6325
1.55861	0.654346	1.9639
1.70767	0.695764	10.728
1.74338	0.650335	1.0997
1.89254	0.731578	15.5912
1.52758	0.699669	4.05884
1.70754	0.747559	16.599
1.58652	0.708584	10.7311
1.84601	0.727313	17.1599
1.62366	0.670852	4.16219
1.69429	0.72948	16.4699
1.68744	0.833809	0.399733
1.82807	0.723966	16.4764
1.5624	0.707407	9.02148
2.04666	0.693356	1.93613
1.57801	0.724144	10.8533
1.69425	0.712717	14.7425
1.78591	0.731965	16.4243
1.86192	0.726214	16.3548
1.9397	0.739359	13.4585
1.59184	0.785798	7.19016
1.66583	0.74506	15.4758
2.24876	0.73459	2.51315
1.43084	0.802554	2.04631
1.54629	0.785123	6.13113
1.88297	0.673223	1.51264
1.77235	0.763015	12.8242
1.7828	0.754767	14.202
1.63398	0.653239	1.8842
1.50672	0.830102	1.69142
1.62721	0.74108	14.7797
1.77406	0.764902	11.8468
1.96868	0.72056	10.1653
1.85167	0.708467	10.7887
1.60134	0.691887	7.59139
1.79043	0.723075	14.7985
1.90707	0.705171	7.10722
1.52578	0.827102	1.78317
1.78277	0.769867	10.2214
1.89294	0.726916	15.0285
2.09435	0.712781	4.35169
2.09859	0.701668	2.75778
1.79413	0.780195	5.7123
1.86912	0.693901	5.51303
2.00086	0.768298	4.06364
1.78385	0.75842	14.0918
1.6369	0.742512	14.6298
1.59073	0.723532	11.1985
1.86381	0.713027	11.1171
1.62958	0.776762	8.71546
1.80448	0.700746	10.3208
1.77189	0.687744	6.54961
1.9524	0.710856	8.63444
1.91905	0.734244	14.8732
1.89515	0.753064	12.5878
1.56701	0.738368	11.8237
2.25109	0.748871	1.22053
1.85541	0.724637	16.3716
1.59865	0.690832	7.0723
1.92206	0.758697	11.5792
2.06311	0.70642	3.9579
1.51257	0.713893	5.35333
1.83969	0.723444	16.5362
1.39867	0.807632	0.857264
1.93543	0.680604	1.10747
2.00492	0.726116	9.98811
1.89581	0.69281	4.4175
1.91152	0.750136	13.5059
2.4559	0.715113	0.340704
1.95577	0.727906	12.648
1.63276	0.770788	10.1073
1.69173	0.739126	17.4156
1.96017	0.692812	3.004
2.13316	0.720877	4.6122
1.93758	0.687896	2.64366
1.53737	0.736478	8.24967
1.85638	0.764415	10.8233
1.60136	0.706292	11.4933
1.62749	0.680347	5.66189
1.89452	0.679485	1.95225
1.65373	0.738938	15.5825
1.6116	0.680719	5.35864
1.74195	0.724218	17.8181
2.03666	0.702168	3.26039
1.65097	0.745992	15.5002
1.68439	0.732201	17.2228
1.88692	0.757453	11.7634
2.05429	0.757336	4.31551
1.65635	0.739749	15.294
1.50247	0.754496	5.88792
1.63365	0.7217	13.159
1.55305	0.726894	9.69417
1.70567	0.768297	10.536
1.73273	0.744453	17.5618
1.76257	0.743047	17.1781
2.08259	0.722646	5.55526
1.62962	0.734222	14.7184
1.73882	0.763199	12.5823
1.75896	0.702163	11.6589
1.45179	0.8016	1.95695
1.93396	0.715721	11.1654
2.24008	0.759003	0.726579
1.63918	0.766809	11.0321
1.75565	0.747151	16.6338
1.90637	0.700467	6.04841
1.58804	0.831269	0.965091
1.60157	0.688012	5.99005
1.78417	0.730499	16.5484
1.66973	0.735419	17.7513
2.17825	0.720381	3.62857
1.83417	0.741954	16.3781
1.82237	0.721928	15.9053
1.70658	0.737515	19.0724
1.72254	0.707283	13.9449
1.44252	0.80989	1.6074
1.7036	0.729835	17.0527
1.79434	0.74347	15.0441
1.47079	0.752921	3.76741
1.77331	0.770742	9.47038
1.56054	0.782336	6.70012
1.61114	0.701248	10.4119
1.80665	0.802503	1.42848
1.60182	0.68265	5.46995
1.90631	0.69563	4.83493
1.54239	0.719842	8.58336
1.77996	0.726484	15.9854
1.70885	0.649468	1.50854
2.24402	0.79101	0.121105
1.86867	0.710735	10.1454
1.9705	0.717017	8.69066
1.97234	0.769951	4.36975
1.6721	0.759062	12.877
1.48999	0.748643	6.59572
1.71065	0.749495	15.931
1.93974	0.743141	12.9645
2.02219	0.728444	8.79693
1.91895	0.768938	7.91575
2.10224	0.72211	4.85944
1.55531	0.729251	10.1184
1.76997	0.711396	12.4644
1.83905	0.701695	9.93421
2.08947	0.748939	5.01595
1.73606	0.760083	15.0447
1.67496	0.689054	9.26645
2.09233	0.71341	4.55017
1.39419	0.792929	1.33329
2.12827	0.724119	5.11573
1.95311	0.70623	6.51467
1.61545	0.716297	12.8749
1.78304	0.75689	14.1502
1.88011	0.759802	11.0352
1.67224	0.70411	13.2513
1.75178	0.731399	18.3908
1.52767	0.757628	8.54478
1.68316	0.743148	15.4578
2.17676	0.739209	3.8504
2.01734	0.720862	8.42569
1.57482	0.742586	11.9794
1.69204	0.78962	6.37086
1.70584	0.757452	13.913
1.81882	0.705765	11.4029
1.59456	0.741852	13.7082
1.57871	0.772745	9.59826
1.6456	0.769794	10.2391
1.66364	0.727854	14.5132
2.0092	0.715279	6.94244
1.98806	0.741959	11.278
1.7448	0.768444	9.11785
2.1005	0.737333	6.30972
1.53362	0.823817	1.94635
1.65796	0.707322	13.5595
1.85836	0.728947	16.8395
1.45573	0.722919	2.94616
1.89675	0.751494	13.6611
1.53372	0.793488	4.91497
1.57982	0.728959	11.3493
1.80985	0.678605	3.96096
1.7252	0.725924	16.7227
2.0162	0.72848	9.11481
1.69853	0.692747	10.3795
1.63547	0.780324	7.97982
2.13797	0.736708	5.25639
2.16405	0.728056	4.62597
1.83808	0.721035	15.9441
2.11031	0.706925	2.9226
1.72944	0.743512	17.6201
2.26474	0.776429	0.255967
1.52769	0.732625	7.84494
1.8055	0.757675	14.5608
2.21589	0.7195	2.82322
1.74035	0.719607	16.565
1.45315	0.691228	1.32274
2.17864	0.722982	3.79849
1.92377	0.729435	14.0576
1.57809	0.643053	1.44586
1.60945	0.765813	11.0033
1.73205	0.745028	17.3932
1.70398	0.680724	7.04189
1.89437	0.738367	15.8268
1.65974	0.745679	15.5455
1.57935	0.77812	7.85474
2.00585	0.735188	10.4881
1.77496	0.765679	11.4753
2.03914	0.71048	5.23503
1.86189	0.739837	16.8736
1.44324	0.771629	2.74793
1.70539	0.719496	15.0925
1.50366	0.837515	0.899569
1.53109	0.728577	8.42873
1.80702	0.702539	10.7107
1.6202	0.725152	12.2331
1.81014	0.711163	12.0827
1.91336	0.747328	14.9011
1.42625	0.790806	1.65417
1.9618	0.729411	12.611
1.65353	0.668588	5.15942
1.77409	0.737623	17.0926
1.6092	0.79641	5.19152
1.49962	0.746539	7.054
2.03559	0.720878	7.70254
1.8622	0.69358	5.67983
1.82975	0.68646	4.54775
1.68316	0.705188	13.6428
1.43143	0.725741	1.90275
1.73564	0.695479	10.0948
1.89198	0.717559	12.5011
1.84478	0.694202	6.60574
1.80347	0.68992	6.53018
1.56423	0.745669	11.3371
1.62346	0.742145	14.8301
1.6845	0.706037	13.9648
2.12537	0.698381	1.82077
1.41983	0.83184	1.11717
1.53389	0.776663	7.11381
2.10456	0.737737	6.07771
1.72246	0.763798	12.1717
1.52414	0.739563	7.07775
2.21206	0.767736	0.618653
2.06575	0.684816	0.903057
1.56804	0.654952	2.18941
1.89111	0.762211	10.6582
1.52873	0.801113	2.63022
1.56857	0.647067	2.03796
2.01868	0.701519	2.99976
1.83791	0.710866	11.9098
1.84661	0.775617	7.30302
1.39993	0.741526	1.05627
1.77043	0.817162	1.00561
1.98323	0.753402	9.23161
2.09927	0.750947	4.16386
1.6271	0.777637	8.46367
1.88889	0.762127	10.6466
1.99977	0.748906	9.30732
1.47174	0.796736	2.44324
1.72495	0.740622	18.1695
1.72928	0.782372	6.62989
1.52823	0.79022	5.76522
1.87997	0.741496	16.244
1.59578	0.740121	13.6398
1.63605	0.714055	13.9278
2.00275	0.722493	9.62519
1.79397	0.68007	4.70901
1.65352	0.803996	3.20112
1.89217	0.73012	15.3372
1.74242	0.713327	13.6947
1.77043	0.724948	16.3282
1.70655	0.796512	3.54286
1.52328	0.796187	4.18272
1.69018	0.778653	9.06557
1.59995	0.679992	4.87918
1.96272	0.71335	8.96654
1.50129	0.767099	5.27893
1.77142	0.745823	16.1692
1.64615	0.742919	14.5882
1.62042	0.728054	12.8706
1.54156	0.753141	9.8446
2.16031	0.725782	4.82889
1.7571	0.709973	12.8095
1.92816	0.696098	4.51534
1.73105	0.678148	6.48596
1.64963	0.694119	9.56672
1.6222	0.76913	10.5202
1.76242	0.695188	9.34475
1.88766	0.738339	16.2335
1.86134	0.721735	15.2342
1.87615	0.727105	15.8568
1.78547	0.725799	15.4657
1.53185	0.791319	5.49929
1.94258	0.807982	0.490042
1.66546	0.702394	13.0387
1.66643	0.678566	6.17359
1.57425	0.752264	12.6169
1.58862	0.686784	5.69427
1.45482	0.813549	1.53091
1.94636	0.720493	11.4878
1.66675	0.617013	0.275261
1.73869	0.749651	16.071
1.85229	0.727685	16.9496
1.82432	0.684706	4.62633
1.49456	0.720427	4.87442
2.32111	0.729653	2.45724
1.68369	0.769123	10.4584
2.14857	0.735367	5.06268
1.85754	0.738095	17.524
1.65548	0.734085	16.3059
1.68817	0.744049	15.784
1.50758	0.727348	6.21963
1.96019	0.743647	12.9189
1.54533	0.698368	6.03086
1.55396	0.740596	10.2281
1.80005	0.704753	11.2696
2.05379	0.710744	5.16531
1.36043	0.703928	0.746171
1.4756	0.760706	3.97278
1.5075	0.698214	3.1229
1.79273	0.774647	8.2125
1.68016	0.694295	10.373
2.18545	0.702498	1.67063
1.74116	0.732607	19.0334
1.82738	0.724496	16.575
1.65561	0.74351	14.7049
1.62714	0.740362	14.8086
1.88285	0.712275	9.83871
2.01403	0.719681	8.153
1.85349	0.764405	10.9267
1.87093	0.748073	17.025
1.56182	0.712066	9.40234
1.76588	0.743608	16.8138
1.85848	0.776246	6.92447
1.69928	0.74889	16.151
1.89796	0.721981	13.8776
1.84486	0.690016	4.94762
1.77419	0.718714	15.684
1.90813	0.679792	1.55326
1.8458	0.76462	11.0626
1.85095	0.683031	3.77858
1.66122	0.666813	4.27736
2.10381	0.738167	5.91076
1.76094	0.70652	12.8776
1.72887	0.760954	14.1732
2.01502	0.728491	9.17651
1.89686	0.763486	10.3481
1.9118	0.65136	0.248689
1.74167	0.745016	17.747
1.65167	0.680315	6.25804
1.71316	0.690892	9.23307
1.93784	0.700491	5.33402
2.02073	0.711421	5.53099
1.35207	0.754737	0.340205
1.4666	0.690648	1.5763
1.81903	0.697125	8.72747
1.52146	0.716603	6.40961
1.60726	0.738746	14.193
1.60737	0.695797	9.10346
1.67818	0.674151	5.11113
2.15765	0.778168	0.464838
1.61305	0.731368	13.2137
1.53786	0.824421	1.81405
1.5806	0.75161	12.8214
3.17443	0.733882	0.118964
2.09579	0.732896	6.07546
1.57696	0.672554	3.76517
1.61975	0.692577	8.53088
1.9971	0.725571	10.4672
1.71242	0.730824	17.7619
2.19839	0.729179	3.36259
1.54998	0.812937	3.20242
1.98506	0.751845	9.75123
1.59588	0.755699	13.1568
1.83847	0.736268	19.0582
1.54575	0.740631	9.42031
2.00553	0.735919	10.6213
1.81861	0.77712	7.06733
1.85582	0.682157	3.57579
1.76681	0.767807	10.294
1.73371	0.738718	19.2061
1.74069	0.748294	16.5858
1.75716	0.715903	14.8501
1.54517	0.688306	4.78204
1.68472	0.707399	14.1249
2.03642	0.739242	8.09077
1.85739	0.722244	15.5755
1.49677	0.772994	4.99107
2.38324	0.717909	0.59676
1.62637	0.634377	0.625836
1.72357	0.721253	15.9284
1.81794	0.7441	15.4948
1.58612	0.716537	11.5304
2.02742	0.699448	2.47474
1.78938	0.735555	16.0374
1.77086	0.736517	17.5862
2.21837	0.770388	0.332021
2.02017	0.746842	7.77513
1.74086	0.799104	1.87692
1.42107	0.73401	1.56372
1.85705	0.73144	17.3296
2.04193	0.768386	2.73188
1.6792	0.788008	5.79821
1.496	0.71854	5.08994
1.72498	0.768289	9.86854
1.92913	0.695224	4.22541
1.99482	0.727336	10.5681
1.73973	0.72587	17.7936
1.90658	0.74585	15.0765
1.57074	0.705598	9.47379
1.92227	0.713817	10.8541
1.65052	0.750276	15.0619
1.98117	0.774362	3.57965
1.63653	0.764642	11.5267
1.30485	0.746041	0.195813
1.89743	0.790565	1.86489
1.66989	0.770024	10.1472
1.65758	0.667417	4.61976
1.79868	0.711722	12.1222
2.05213	0.746968	6.8365
1.57316	0.73805	12.2069
1.72302	0.678703	6.4431
1.66729	0.736158	17.7526
2.05105	0.741421	6.83297
1.64289	0.702335	12.576
1.64336	0.777327	8.75313
1.76598	0.710692	12.5595
2.14115	0.747127	3.15733
1.96428	0.714867	9.01267
1.84259	0.750026	15.6775
1.64294	0.651247	1.66096
1.73176	0.687876	7.21316
1.95418	0.761278	8.80507
1.97224	0.76098	7.31555
1.81215	0.738888	16.6435
1.71165	0.77209	9.15769
1.64529	0.741347	14.5701
1.51172	0.787759	5.36139
2.04733	0.714745	6.36225
2.4868	0.702432	0.163206
1.72644	0.732314	18.6716
1.75979	0.723947	16.9596
1.7635	0.710286	12.6306
1.84406	0.73503	18.7141
1.88432	0.72317	14.9847
1.68671	0.778453	9.16223
1.49831	0.681952	2.35693
1.89751	0.730856	15.2727
1.51751	0.784892	5.73414
1.751	0.66512	2.30637
1.54626	0.728862	9.49125
1.59981	0.724505	11.4433
1.98796	0.759796	6.89891
2.30926	0.744146	1.27775
1.84312	0.739009	17.6403
1.57853	0.839076	0.962335
1.41735	0.835654	0.744979
1.50467	0.757161	6.41136
1.6551	0.790836	5.26563
1.55091	0.803179	3.27458
1.57044	0.680869	4.28868
1.68703	0.694937	10.6639
1.3646	0.646519	0.269131
1.64061	0.696566	10.5861
1.91017	0.756101	10.9952
1.59283	0.760693	12.4235
1.56054	0.651868	1.72003
1.56746	0.707537	9.44176
1.84927	0.73349	18.1487
1.54428	0.784621	6.12185
1.66197	0.650842	1.57166
1.86616	0.700488	7.40624
1.92476	0.710755	9.23041
1.88828	0.754347	12.395
2.02119	0.72424	9.07976
1.76898	0.681104	5.61008
2.14313	0.730742	5.09958
1.37439	0.693244	0.350365
1.95823	0.739641	13.161
1.58407	0.690549	6.54495
1.7446	0.7811	7.01933
2.09519	0.786259	0.444319
1.988	0.730979	11.1825
1.51721	0.843709	0.753745
3.02833	0.743697	0.0395489
1.62003	0.750198	14.4923
1.56333	0.779458	7.3961
1.66901	0.731751	16.1526
1.51438	0.702059	3.48031
1.54598	0.756477	10.2956
1.81384	0.744197	15.4143
1.61768	0.756815	13.3464
1.56559	0.76709	8.83773
1.63321	0.725917	12.9007
1.58346	0.704706	10.0862
1.60023	0.733919	13.0433
1.74555	0.738273	19.5899
1.90126	0.7355	15.8867
1.83096	0.783349	5.17853
1.71401	0.762402	12.991
1.8586	0.711085	10.7667
1.97003	0.755368	9.21034
1.72414	0.690842	8.78003
2.02905	0.722931	8.303
2.31398	0.701514	1.15132
1.62972	0.719805	13.4694
1.7035	0.737697	18.8996
1.60684	0.746023	14.584
1.98702	0.755435	8.35217
1.45916	0.702197	2.01361
1.5817	0.784232	7.23644
2.0031	0.692954	2.47546
1.65459	0.715012	15.1394
1.85093	0.699332	8.22567
1.7176	0.728904	17.1868
2.0756	0.758151	3.50673
1.58748	0.755131	12.9859
1.80667	0.715082	13.7877
1.52539	0.77213	6.7802
1.54606	0.742846	9.59734
2.36041	0.736758	1.1271
2.01002	0.718658	7.91983
1.84879	0.725411	16.7027
1.98964	0.729446	10.9015
1.80385	0.707617	11.7016
1.52718	0.758851	8.6386
1.61302	0.705959	12.088
1.77843	0.680204	5.27076
1.64979	0.750284	15.0443
1.85972	0.748416	16.2321
1.69018	0.759163	13.4727
1.90783	0.749409	14.3794
1.70055	0.664023	3.59387
1.70852	0.756903	13.9615
1.85667	0.70034	8.11739
1.51311	0.786562	5.48309
1.56818	0.749053	11.9583
1.9647	0.77389	4.04445
2.07553	0.718965	6.29472
1.9235	0.676491	0.81975
1.94519	0.742831	12.8931
1.76993	0.71107	12.4673
2.00357	0.770177	3.94011
2.02097	0.801044	0.380382
1.62024	0.727133	12.6638
1.83469	0.692751	6.39438
1.93727	0.768531	7.09094
2.2805	0.719454	1.40404
1.69834	0.675356	4.81566
1.80579	0.784922	4.58934
1.85643	0.676777	2.12631
1.54382	0.752572	10.1205
1.60351	0.773234	9.7059
1.52926	0.742411	8.12297
1.96833	0.726239	12.1176
1.78313	0.733517	16.5881
1.52114	0.722888	6.257
1.61595	0.687968	6.49658
1.61318	0.705235	11.8542
2.02111	0.716943	7.18779
1.57592	0.803908	3.76068
1.59256	0.772185	9.94502
1.76263	0.760659	14.3644
1.8193	0.776845	7.17167
1.67945	0.741586	15.3215
2.29603	0.723361	1.72668
1.95382	0.726846	12.5676
1.73741	0.708527	13.5063
1.47968	0.722877	3.85608
1.99715	0.693718	2.70356
1.51515	0.711712	5.16302
2.00952	0.727055	9.64946
1.71091	0.814508	1.18503
1.52002	0.830356	1.96295
1.60727	0.696396	9.20204
1.82394	0.722677	16.0745
1.69806	0.734177	18.9773
1.54036	0.694194	5.1657
1.6962	0.684171	8.00211
1.78599	0.729709	16.3963
1.75325	0.74783	16.5211
1.77971	0.747489	15.7231
1.76619	0.757911	14.5716
1.60299	0.673302	3.75173
1.60671	0.739705	14.3522
1.86173	0.742814	16.285
1.58337	0.834293	1.0149
2.10401	0.747929	4.51539
1.7351	0.762703	12.9646
1.68001	0.771366	9.7776
1.95545	0.722921	11.7812
2.07299	0.817801	0.202284
2.2983	0.666544	0.0749568
1.67777	0.730775	16.2113
1.628	0.702681	11.8084
1.76273	0.75868	14.713
1.78611	0.739028	15.7281
1.51434	0.780986	5.95088
1.73531	0.760903	14.3761
1.64457	0.721699	13.711
2.10662	0.709271	3.31858
1.93071	0.775871	4.47792
1.92128	0.740676	13.4738
2.0327	0.755067	6.05135
1.6357	0.72923	13.7355
1.78954	0.691017	7.40571
1.66328	0.737157	16.9719
2.09592	0.709282	3.63136
2.14138	0.751653	2.9684
1.95988	0.683639	1.43804
1.76635	0.734164	17.8742
2.01101	0.75255	7.83237
1.46276	0.787379	3.08906
1.6525	0.778559	8.53151
1.88399	0.741243	15.9911
1.81104	0.735988	17.5507
1.55213	0.690542	5.3698
1.31396	0.814106	0.556088
1.87386	0.728522	16.0225
1.62127	0.770758	10.2424
2.02538	0.746128	7.73328
2.15886	0.735413	4.84802
1.82345	0.705841	11.399
1.41296	0.724326	1.49781
1.79062	0.692797	7.85227
2.01713	0.72786	9.11288
1.36415	0.742468	0.516606
1.63609	0.776503	8.83339
1.56624	0.790641	5.93757
1.61784	0.705759	12.1567
1.66914	0.71241	14.6761
1.33892	0.669323	0.300083
1.70802	0.766472	11.0125
1.72477	0.785456	5.81156
1.69996	0.738137	18.5222
1.53116	0.695901	4.59764
1.95418	0.760184	9.37967
1.96227	0.735417	13.5474
1.74711	0.73161	18.711
2.20432	0.72777	3.23987
1.54996	0.746225	10.435
2.00717	0.75074	8.28597
2.04704	0.741152	7.12917
1.82962	0.698478	9.14599
1.97159	0.704712	5.84145
2.01922	0.796093	0.30087
1.72997	0.698571	10.8221
2.88116	0.721178	0.0547906
1.7122	0.704612	13.4339
1.67458	0.739389	16.3833
1.70604	0.784593	5.04299
1.85037	0.755998	15.0884
1.66749	0.792781	5.03274
2.1464	0.7378	4.61413
1.95769	0.74264	12.8327
1.6342	0.738227	15.1628
1.69377	0.70472	13.5787
1.68802	0.7693	10.4169
1.80418	0.712747	12.556
1.6267	0.812452	2.39776
1.45331	0.713244	2.26936
1.5428	0.763693	8.64216
1.53479	0.70445	5.8373
1.81244	0.774662	8.01184
1.63	0.639422	1.07909
1.89529	0.736181	16.2265
1.77087	0.75136	15.0528
1.99907	0.736268	11.1029
1.74879	0.694281	9.44332
1.50105	0.727349	5.67728
1.70097	0.766701	11.1561
1.60656	0.715426	12.3488
1.61702	0.751837	14.0603
1.81804	0.734588	17.9535
1.6944	0.773671	9.65949
2.01763	0.728345	9.04859
1.74772	0.712218	12.952
1.63159	0.679641	5.6425
1.46083	0.789919	2.69383
2.22724	0.764453	0.759386
1.82242	0.72644	16.8339
1.82077	0.685977	4.86273
1.64441	0.712827	14.2024
1.86558	0.758084	12.9089
1.5887	0.761313	11.9944
1.54547	0.713104	8.09053
1.64283	0.800222	3.96689
1.61702	0.775657	8.94242
1.77478	0.719579	15.6947
1.41874	0.786381	1.70225
1.94961	0.810151	0.376659
1.87342	0.725133	15.8699
1.71206	0.665832	3.16895
1.57805	0.798049	4.22764
1.99177	0.752512	9.0601
1.77662	0.694359	8.69192
1.53743	0.708689	6.73819
1.67347	0.717254	15.4155
1.42572	0.770681	2.26254
1.66652	0.782448	6.44342
1.53757	0.748271	9.94593
1.94342	0.725878	12.6863
1.94973	0.736242	13.9782
2.1504	0.747409	2.80663
1.74403	0.685959	6.56402
1.80288	0.696789	8.91552
1.58488	0.702639	9.75951
1.5861	0.779194	7.84003
1.87155	0.785474	3.44632
1.81525	0.692052	6.78371
1.86616	0.69331	5.4376
1.97924	0.76216	6.3601
2.04574	0.698175	2.5036
1.85867	0.735874	18.1082
1.60791	0.723057	11.6945
1.54253	0.727446	8.97328
1.65543	0.725452	13.6436
1.47965	0.78446	4.25153
1.63577	0.6892	8.22366
1.77831	0.719748	15.5691
1.57816	0.80618	3.76027
1.8677	0.744567	16.4947
1.46928	0.778063	3.02495
1.60647	0.793148	5.30342
1.48975	0.747791	6.72734
1.61072	0.7241	11.6459
1.65363	0.791176	5.20067
1.58417	0.6439	1.57585
1.90425	0.701909	6.42864
2.07822	0.744384	5.55551
1.66944	0.754464	13.3458
1.59247	0.756278	13.0204
2.12762	0.76112	1.94763
2.13889	0.712793	2.80439
1.78714	0.732569	16.3294
2.01031	0.776928	2.4176
1.73041	0.705814	13.7748
1.47487	0.720127	3.78079
1.63868	0.682155	6.23293
1.91484	0.722707	13.2244
2.11761	0.735588	6.20984
1.81695	0.734994	17.9135
1.87185	0.71087	9.98417
2.01144	0.730363	9.35748
1.57882	0.763924	10.3508
1.59424	0.714184	11.6674
1.72785	0.749483	16.0576
1.63404	0.752828	13.856
1.89091	0.688057	3.34161
1.75926	0.763389	12.5263
1.49441	0.738994	4.94685
1.96744	0.709662	7.83235
1.63436	0.761388	12.3243
1.93249	0.692735	3.59301
1.83761	0.736887	18.8061
1.7432	0.733796	19.3961
1.75791	0.765894	10.7038
1.54934	0.751385	10.6895
1.59648	0.748922	13.6854
1.53302	0.730751	8.76389
1.88438	0.729582	15.5746
1.79472	0.749728	15.1006
1.75602	0.750637	15.5482
1.86605	0.702998	8.4202
1.7028	0.714895	14.9132
1.66009	0.755369	13.1045
1.50549	0.741269	6.00988
1.9011	0.708666	8.61025
1.86855	0.722243	15.1768
1.81411	0.783339	5.00935
1.54627	0.716688	8.84829
1.80164	0.711794	12.1356
1.7214	0.73281	18.7683
1.79312	0.737958	15.7728
1.87304	0.725328	15.8921
1.35031	0.834406	0.336588
1.95039	0.731005	13.2776
1.60403	0.754293	13.4592
1.76265	0.779476	6.5987
1.87817	0.744107	16.6585
1.7355	0.759977	15.088
1.75995	0.734644	18.4425
1.68418	0.697757	11.2666
1.64791	0.738866	15.4516
1.44864	0.668556	1.37992
1.76068	0.674043	5.32137
1.67109	0.780954	7.31344
1.84937	0.724051	16.4458
1.58658	0.755113	12.9647
1.85493	0.727278	16.7714
1.83262	0.763733	12.0669
1.55146	0.748292	10.8046
2.05365	0.70302	3.439
1.87531	0.770232	7.86332
1.77612	0.732825	17.0629
1.88864	0.66828	0.884001
1.99459	0.760088	6.37855
1.86952	0.743307	16.3844
1.79399	0.760124	13.8634
1.76104	0.745978	16.68
1.66066	0.738246	16.2627
2.10573	0.735206	6.53085
1.6532	0.787741	5.62872
1.91758	0.709955	8.84069
1.49561	0.775611	4.85653
1.65887	0.763679	11.7292
1.78755	0.749976	15.0613
1.91064	0.75932	11.6791
2.2556	0.736513	2.55608
1.66111	0.734098	16.6589
2.08977	0.733218	6.31347
1.69793	0.738937	17.8632
1.60986	0.799904	4.28008
2.22621	0.675455	0.207955
1.66563	0.741222	14.9647
1.55381	0.725037	9.54111
1.95356	0.729368	12.917
1.82878	0.757069	15.7068
1.55782	0.805744	3.71797
1.85926	0.776078	6.93513
1.75897	0.694248	9.14868
1.90253	0.727545	14.621
1.65239	0.689024	9.23457
1.64544	0.673692	5.47232
1.50902	0.751249	7.1808
1.89514	0.753505	12.2488
1.51431	0.796461	3.8958
2.08223	0.725894	5.60343
1.71985	0.759049	14.4573
1.69497	0.74473	16.072
1.69002	0.713245	14.7989
1.87976	0.675603	1.86611
1.87526	0.753284	14.0739
1.59589	0.657125	2.64269
1.99041	0.76434	4.98917
1.68345	0.757467	13.3304
1.59975	0.740962	14.0443
1.98454	0.762079	6.14657
1.5472	0.73341	9.66103
1.81542	0.752132	15.6589
1.96126	0.723065	11.6668
1.69874	0.644881	1.50782
2.32082	0.746712	0.684386
1.63306	0.73855	15.0764
1.73946	0.797022	2.14668
1.65097	0.684859	7.67808
1.59997	0.757038	13.172
1.78827	0.760598	13.6891
1.92787	0.688481	3.06183
1.77361	0.767832	10.5721
2.03588	0.73459	8.49272
1.56822	0.693397	6.56539
2.10555	0.760087	2.42242
1.93079	0.690749	3.32142
1.57571	0.624373	0.407209
1.79986	0.687727	6.04554
1.75909	0.742961	17.4868
1.84055	0.730225	18.026
2.18888	0.755353	1.82403
2.02691	0.718547	7.60255
1.46615	0.672166	1.82002
2.27719	0.700529	1.09807
1.74821	0.722135	17.337
1.50862	0.782541	5.51686
1.77403	0.715671	14.3926
2.05192	0.7196	7.19709
2.21982	0.723857	3.71042
1.86631	0.726768	16.2395
2.03402	0.715619	6.70418
1.98879	0.729945	10.9646
1.71473	0.736463	19.7632
2.04464	0.701028	2.96042
1.64097	0.79701	4.4422
1.59558	0.756125	13.1166
1.76578	0.772592	8.45512
1.53868	0.749515	9.89033
1.73119	0.735611	19.8718
1.57929	0.716391	11.2229
2.14585	0.739993	3.98246
1.64758	0.758814	12.526
1.84775	0.786758	3.80665
1.64886	0.691503	9.24906
2.08724	0.733129	6.3606
1.64052	0.693984	9.3676
1.77961	0.728071	16.3519
1.69967	0.717616	15.1843
1.66562	0.750089	15.3167
1.96881	0.766299	4.78103
1.88924	0.695896	5.23147
2.00431	0.792292	0.471166
2.08158	0.722528	5.60305
1.59982	0.713926	11.9417
1.44312	0.766269	2.75256
1.69642	0.776247	9.69862
1.97116	0.698886	3.57367
1.63781	0.696753	10.5559
2.04602	0.71385	6.08276
1.91118	0.724352	13.6387
1.77601	0.718337	15.6256
2.12024	0.729489	4.96956
1.89797	0.755096	11.5935
1.83833	0.759242	14.7392
1.86241	0.72494	16.1991
1.75953	0.738033	18.3494
1.82514	0.747889	14.868
1.94417	0.716067	10.5608
2.47594	0.733395	0.287766
2.221	0.698306	1.16517
1.7403	0.750115	15.9118
1.60335	0.644937	1.59017
1.59876	0.744725	14.0135
1.63504	0.702111	12.1009
2.20963	0.726014	3.30551
2.13415	0.720475	4.53154
1.67763	0.748904	15.9906
1.89038	0.769743	7.83711
1.50894	0.797815	3.2906
1.833	0.74108	16.7587
1.64037	0.739512	15.0796
1.86873	0.739501	16.8021
1.5665	0.706277	9.26994
1.91202	0.783452	2.81327
1.53275	0.697077	4.70888
1.77512	0.755066	14.3036
2.50603	0.778319	0.0918507
1.73707	0.687626	6.94914
1.65195	0.746077	15.5439
1.74314	0.768416	9.18737
1.49922	0.736071	4.82209
1.64411	0.749868	15.1093
2.22859	0.693644	0.654437
1.87737	0.775666	6.58612
1.81897	0.725041	16.3178
1.59665	0.78249	8.0763
2.00202	0.773699	3.43013
1.67889	0.656429	1.97875
1.50556	0.796035	3.73344
1.3992	0.774511	1.28156
2.60882	0.74749	0.175613
2.22651	0.778445	0.204905
1.86826	0.691134	4.65973
1.66352	0.747975	16.3314
1.61953	0.787418	6.57237
1.55467	0.677274	3.27157
1.71819	0.732584	18.6247
1.92533	0.748026	14.1218
1.7654	0.746529	16.3684
1.79512	0.743731	15.0782
1.982	0.750532	10.5411
1.98499	0.77166	4.09876
1.53578	0.728853	8.80956
1.7022	0.756895	13.7832
1.61158	0.804435	3.36787
1.64748	0.769752	10.2381
1.81561	0.711713	12.1556
1.89364	0.733594	15.912
1.90078	0.733016	15.5035
1.97105	0.744964	12.819
1.65966	0.785988	5.66621
1.89568	0.726809	14.8777
1.67897	0.708611	14.1719
1.67932	0.701043	12.3457
1.87321	0.72921	16.0904
1.64802	0.754244	13.3069
1.57091	0.72464	10.7107
1.59549	0.788846	6.06509
1.68046	0.727837	15.1395
1.7943	0.745728	15.1993
1.76865	0.749688	15.5605
1.84	0.708344	11.4335
1.60323	0.677985	4.48226
1.8269	0.730968	18.0678
1.68642	0.706629	14.0774
1.68324	0.714536	14.9685
2.231	0.726496	3.38624
2.14357	0.724056	5.33257
1.59504	0.795087	5.033
1.86293	0.700106	7.51789
2.13669	0.737505	5.04548
1.56177	0.734328	11.3619
1.75759	0.754261	14.48
1.81665	0.693796	7.36286
1.81662	0.690905	6.32174
1.68428	0.762796	12.3737
1.87468	0.72695	15.9114
1.7286	0.717985	15.885
1.70339	0.794903	4.29821
1.99271	0.677462	0.860444
2.1683	0.729298	4.455
1.57692	0.748914	12.4791
1.97465	0.725512	11.7571
1.94297	0.698398	4.62686
1.65272	0.767502	10.8984
1.82303	0.784805	4.68735
1.93433	0.752447	10.5149
1.69205	0.72212	14.2298
1.68938	0.717086	15.2363
1.64589	0.72408	12.9731
1.72321	0.731427	18.2756
1.93245	0.705528	6.24864
1.80397	0.699315	9.8861
1.65854	0.841164	0.414217
2.01323	0.721049	8.6509
1.37017	0.787038	0.927708
1.71014	0.691399	9.54547
1.9569	0.715118	9.49462
1.45058	0.781414	2.72351
2.02501	0.74023	8.66288
2.13948	0.759794	1.99091
1.75706	0.722807	16.9459
1.68505	0.795093	4.38085
1.60846	0.715151	12.4307
2.05067	0.761125	3.67509
1.75553	0.707628	13.0247
1.63131	0.755666	13.2672
1.58899	0.800423	3.99975
1.53873	0.774005	7.55248
1.49467	0.773687	4.84156
1.63469	0.74883	15.2658
2.12697	0.76012	2.11621
1.58549	0.752146	13.0278
1.7307	0.722781	16.574
1.91767	0.726801	13.7368
1.68746	0.759934	13.3591
1.47104	0.753272	3.66698
1.74584	0.717153	15.7806
1.57714	0.773759	9.24729
1.78562	0.727269	15.816
1.54207	0.781397	6.59513
1.62755	0.703104	11.8726
1.73071	0.73624	19.9237
1.75479	0.735852	19.0937
1.73406	0.729384	17.9659
1.71951	0.703148	12.6194
1.61249	0.749991	14.3828
1.59228	0.772616	9.79479
1.63587	0.701079	12.0038
2.07923	0.725268	5.64457
1.74007	0.737807	19.6091
2.44671	0.730812	0.497675
1.55932	0.762093	10.3241
1.70867	0.704495	13.4125
1.63432	0.712375	13.6411
1.53402	0.755562	9.0038
1.63467	0.670309	4.72083
1.75547	0.692105	8.35877
1.79373	0.742438	14.954
2.03721	0.736227	8.49539
1.66606	0.707139	13.6939
1.89671	0.744467	15.5039
2.04371	0.71274	5.73935
1.69496	0.684803	8.12127
1.61442	0.782524	8.44499
1.85427	0.737659	17.7904
2.08332	0.729308	5.85967
1.61393	0.670195	3.54678
1.65335	0.775175	9.12997
2.07821	0.713133	5.0608
1.45704	0.595755	0.130318
1.85546	0.787177	3.51712
1.59745	0.740785	13.8386
1.74976	0.724404	17.7581
1.63963	0.727638	13.5349
1.79896	0.766896	11.3051
2.47567	0.728177	0.315921
1.8794	0.716571	11.9865
1.7687	0.741256	16.9359
1.57885	0.744573	12.4111
1.65228	0.72876	14.289
1.77015	0.754337	14.3496
1.79689	0.773659	8.6962
1.78976	0.73189	16.193
2.45196	0.7401	0.350298
1.86044	0.757361	13.6413
1.51007	0.713266	5.07853
2.18505	0.700351	1.28176
1.70322	0.725337	14.8021
1.82887	0.70905	11.824
1.54862	0.764291	8.70878
1.65324	0.756796	12.7822
1.82483	0.754334	16.5025
2.00365	0.726579	10.0415
1.93701	0.72597	12.8583
1.56878	0.831654	1.14588
1.71658	0.791452	5.32808
1.66437	0.695224	10.4479
1.81238	0.691046	6.53717
1.8313	0.708091	11.6895
1.54473	0.775383	7.68417
1.78352	0.788799	4.44855
1.65018	0.690034	9.17856
1.67568	0.682766	7.28861
1.98064	0.704783	5.56199
2.17976	0.739711	3.7164
1.59656	0.78326	8.0868
1.62032	0.697352	9.97319
2.06286	0.824505	0.150948
1.95775	0.763972	7.03099
1.59579	0.703538	10.463
1.58142	0.707196	10.2969
1.74061	0.721071	16.9415
1.47608	0.749504	5.29157
1.83945	0.782048	5.5279
1.73802	0.724171	17.4494
1.72595	0.729333	17.6504
1.73094	0.788853	5.53881
2.14851	0.731787	5.08827
1.5452	0.764951	8.27968
1.72042	0.684929	7.41214
1.79141	0.712881	12.6009
1.87605	0.725727	15.8088
1.68959	0.693698	10.4723
1.69919	0.736835	19.3747
1.8493	0.739459	17.2926
2.10609	0.719397	4.69202
1.97433	0.691995	2.54695
1.80432	0.707411	11.6785
1.80723	0.763542	12.4978
1.84913	0.765332	10.5626
1.57701	0.774121	9.12718
1.65548	0.670273	5.82564
2.03212	0.737542	8.61316
1.85531	0.726258	16.6081
1.95934	0.746991	13.2428
1.65739	0.750661	14.9745
1.8308	0.727994	17.6102
1.84164	0.726247	17.1194
1.67005	0.754857	13.3053
1.68983	0.687951	8.85691
1.84484	0.742558	16.2453
2.02124	0.738231	9.18911
1.98063	0.741401	11.9567
1.63809	0.74403	14.9059
1.91999	0.714649	11.2392
1.85518	0.728247	16.9014
1.62658	0.733513	14.3602
1.6507	0.698228	11.9529
1.70682	0.754517	13.7906
1.72951	0.76284	12.8283
1.99155	0.742641	10.9313
1.59337	0.7453	13.5744
1.71929	0.78299	6.09534
1.66324	0.709702	14.1407
1.68369	0.654565	1.79702
1.7846	0.75678	14.1191
1.81638	0.692822	7.02067
2.3136	0.777479	0.23647
1.7368	0.738461	19.3713
1.6153	0.796371	5.10378
1.77822	0.720922	15.5727
1.62616	0.637869	0.959613
1.48787	0.798513	2.59419
1.44496	0.7048	1.73688
1.60862	0.716832	12.4784
1.56234	0.794308	4.71707
1.74381	0.777141	7.27287
2.02783	0.784256	1.09133
1.61223	0.733375	13.4842
1.67055	0.734062	17.2257
1.86195	0.719945	14.5005
1.98904	0.670056	0.417275
2.00466	0.761278	5.41399
1.66317	0.712181	14.6276
1.78262	0.727952	16.1542
1.72058	0.76868	9.8882
1.87734	0.752627	14.365
1.84244	0.772398	8.07569
1.61826	0.785555	7.5209
1.6973	0.700655	11.4479
1.70102	0.768436	10.6577
1.6343	0.73095	14.113
1.66115	0.703544	13.2003
1.83208	0.747248	14.9254
1.46112	0.684784	1.24287
1.62979	0.693484	9.07152
1.73495	0.789211	5.37054
1.69153	0.718684	15.1344
2.03884	0.699879	2.61324
2.06113	0.776865	1.06539
2.07225	0.741585	5.74591
2.06578	0.699936	2.83399
2.25853	0.719537	1.94018
1.74472	0.760815	14.6973
2.64942	0.815779	0.0674977
1.70291	0.684007	7.91539
1.69738	0.706938	14.355
1.64964	0.76632	11.2391
1.60012	0.76133	12.4121
1.8377	0.747265	15.0466
1.56835	0.79533	4.44556
2.06884	0.730801	6.66571
1.74814	0.777794	7.09463
1.68875	0.750938	15.0594
1.57058	0.689047	5.88403
1.50523	0.739971	5.76719
1.819	0.733569	17.9221
1.56294	0.760088	11.5992
2.04945	0.747084	6.91489
1.73994	0.723364	17.4548
1.44845	0.805	1.92042
1.35925	0.732258	0.501143
1.53576	0.729345	8.92795
2.39778	0.725003	0.787188
1.667	0.782266	6.54478
2.10893	0.754551	3.26102
1.90091	0.738826	15.3284
1.92866	0.684041	1.78629
2.05471	0.726717	6.83149
1.73048	0.742346	17.9377
2.25109	0.721101	2.67497
1.92091	0.752	11.2333
1.91686	0.730062	14.4474
1.88887	0.756799	11.8542
2.19353	0.726288	3.25155
1.76225	0.779878	6.55701
2.16418	0.7416	3.36497
1.74668	0.717869	16.1687
1.69643	0.74514	16.1653
1.67895	0.716591	15.2685
1.99349	0.727845	10.6472
1.85258	0.752157	15.7599
1.87808	0.75855	11.6621
1.95614	0.708328	7.44086
2.33603	0.723932	1.87429
1.58242	0.777197	8.15775
1.80192	0.717882	15.259
1.73712	0.761892	13.629
2.02769	0.769154	3.2816
1.8718	0.753888	14.0086
1.44373	0.654247	0.661237
1.9437	0.715868	10.5371
1.87818	0.703822	7.94688
1.78146	0.698105	9.83572
1.4768	0.674424	1.64617
1.45678	0.668045	1.55401
1.49409	0.725941	4.88643
1.71112	0.716378	15.142
1.91935	0.750685	12.4252
1.691	0.725861	14.6028
1.9035	0.686674	2.94952
1.71119	0.754874	13.9112
1.654	0.755294	13.0583
1.83297	0.759498	14.8578
1.97975	0.765538	4.7384
1.94495	0.773903	4.7508
2.01538	0.763357	4.43841
1.72819	0.747297	16.8037
1.84236	0.708637	11.3412
1.72676	0.753636	14.3384
1.89267	0.684388	2.71407
1.85944	0.704085	9.28521
1.76383	0.700697	11.0431
2.28614	0.730141	3.05659
1.88821	0.733741	16.1791
1.80878	0.716537	14.5538
1.64519	0.798958	4.11109
1.79954	0.726107	15.6864
1.98586	0.761352	6.39276
1.65542	0.763015	11.7629
1.6955	0.71693	15.1617
1.90762	0.712521	10.1313
1.93083	0.71137	9.45286
1.71576	0.769151	9.90636
1.54628	0.703998	6.98621
1.55113	0.707569	7.93753
1.62142	0.639678	1.16573
1.81201	0.711932	12.1735
1.66586	0.758431	12.759
1.78375	0.739313	15.8913
1.80248	0.721515	15.2929
1.96471	0.697768	3.68063
1.82453	0.750558	15.5997
1.88046	0.768577	8.48946
1.65938	0.729923	14.8908
1.56123	0.755582	11.9506
1.8524	0.763934	11.2079
1.66409	0.74441	15.237
2.02649	0.763819	3.94726
2.0255	0.753078	6.94803
1.86151	0.708506	10.2358
1.98137	0.722032	10.3751
1.85327	0.724522	16.4164
1.45383	0.74942	3.51456
1.79298	0.764905	12.1956
1.61157	0.71679	12.6373
1.85503	0.743862	16.2031
1.68739	0.763975	12.0494
1.59938	0.740051	13.8929
1.7484	0.771869	7.87418
1.93111	0.739206	13.6217
1.61477	0.786679	7.09353
1.73894	0.691808	8.64308
1.49592	0.783518	4.93142
1.64806	0.788465	5.64049
1.63828	0.705585	12.7083
1.64942	0.732343	15.3001
1.88094	0.729424	15.7005
2.08238	0.717575	5.9207
1.70982	0.752553	14.5014
1.91505	0.772368	6.28798
1.9402	0.731239	13.7012
1.73183	0.78899	5.49694
1.69214	0.684289	7.98268
1.93087	0.699778	5.50946
1.73815	0.765069	11.0594
2.12105	0.715963	3.97363
2.01648	0.732222	9.28358
1.95442	0.738179	13.4792
1.53552	0.82853	1.68983
2.20115	0.719737	3.10572
1.65827	0.701893	13.1766
1.32109	0.750409	0.302575
1.57734	0.783145	7.16875
2.0783	0.705887	3.44797
1.55339	0.648787	1.67378
1.7649	0.723922	16.5724
1.49013	0.727397	4.775
1.72312	0.682211	7.02671
1.6199	0.833563	0.824179
1.489	0.774669	4.43279
1.63611	0.826558	0.918535
1.67259	0.767795	10.8363
1.85411	0.725134	16.4842
1.81208	0.701284	10.3662
1.596	0.772131	10.0037
2.0942	0.714266	4.63129
1.84371	0.765891	10.3498
1.67125	0.7752	9.34906
1.76638	0.671802	4.1982
2.04284	0.740027	7.56785
1.87989	0.695907	5.4176
1.91856	0.734075	14.875
1.60057	0.728463	12.1584
1.73824	0.750442	15.7702
1.77113	0.72735	16.7026
2.29237	0.723986	1.75343
1.55242	0.806917	3.59675
1.54129	0.764564	8.24372
1.54211	0.640642	0.720832
1.81384	0.746153	15.2182
1.86516	0.761026	11.801
1.88158	0.737471	16.7262
1.80308	0.742643	15.2486
1.54131	0.690556	4.8422
1.60964	0.777076	8.41099
1.74177	0.72745	18.0843
1.50404	0.747193	7.56637
1.83864	0.800041	2.12447
2.03055	0.686575	1.1727
1.73835	0.758788	15.0389
1.79078	0.724874	14.9521
1.93507	0.737773	13.9738
2.03339	0.713899	6.15818
1.69387	0.778028	9.63495
1.97271	0.718134	8.72394
1.88856	0.742936	15.7536
1.49832	0.796544	3.3448
1.67838	0.676016	5.46524
2.19103	0.743528	2.7445
1.77669	0.765425	11.6612
1.61409	0.749188	14.5827
1.70604	0.797174	3.4134
1.93249	0.713249	10.2731
1.43971	0.84329	0.712705
1.90354	0.780866	3.94171
1.61615	0.757673	13.3087
1.69425	0.717117	15.1924
2.30874	0.719069	1.47966
1.90557	0.698747	5.63009
2.03101	0.755646	5.96826
1.86627	0.779191	5.98585
2.1434	0.688132	0.743528
1.53333	0.81557	2.87926
1.92424	0.740307	13.3899
1.77061	0.748167	15.9318
1.5502	0.721316	9.25352
1.79042	0.761975	13.2021
1.63673	0.669023	4.52977
1.92943	0.733314	14.3486
1.59542	0.759536	12.8525
1.58377	0.751079	12.9432
1.73247	0.737299	19.6028
1.83073	0.753043	16.6753
1.72334	0.764411	11.7648
1.6301	0.712538	13.4513
1.62718	0.811512	2.43432
1.76749	0.62399	0.106397
1.35694	0.765489	0.704976
1.8623	0.732392	17.2267
1.48015	0.747677	6.00881
1.96985	0.711285	8.36865
1.81953	0.74023	16.5323
1.52648	0.819112	2.65869
1.4128	0.708823	1.27627
2.05818	0.754607	4.59288
2.16967	0.766325	0.930589
2.3112	0.727169	2.29156
1.59682	0.684757	5.57514
1.66094	0.769343	10.3331
1.6475	0.70192	12.8171
2.55708	0.747258	0.199021
1.61115	0.710995	12.4273
2.04608	0.753689	5.57481
1.76957	0.738181	17.4052
1.63907	0.755621	13.1778
1.79162	0.752667	14.518
2.20772	0.7164	2.79798
1.76166	0.731851	17.8923
1.61742	0.769758	10.4417
1.63473	0.729946	13.8563
1.98908	0.737445	11.7421
1.54078	0.669735	2.97038
1.44389	0.721136	2.54747
1.69044	0.732266	17.6001
1.7051	0.784108	4.8699
1.75238	0.737656	19.0654
1.45624	0.714769	2.57829
1.76761	0.686375	6.33632
1.99896	0.759486	6.31434
1.81035	0.710237	11.9786
2.01701	0.763591	4.33429
1.34999	0.773528	0.42228
1.67766	0.685839	8.33487
1.64147	0.740877	14.737
1.66684	0.690873	9.5381
1.93721	0.712089	9.6577
1.56983	0.721059	10.8841
2.23018	0.732983	2.67597
1.77063	0.70384	11.8263
1.75862	0.781043	6.53421
2.12339	0.749204	3.64667
1.63791	0.713363	13.9424
1.92439	0.733101	14.5068
1.9947	0.736674	11.3943
2.00057	0.772785	3.68967
1.80863	0.701461	10.4434
1.88111	0.720487	13.8686
1.39416	0.642385	0.314594
1.82962	0.705085	11.1723
1.6241	0.718066	13.5395
1.64368	0.703077	12.677
1.59587	0.767148	10.19
2.11533	0.797171	0.183595
1.72232	0.758343	14.4769
1.93811	0.759621	10.8922
2.37557	0.691118	0.0545857
1.72678	0.733479	19.0968
1.81233	0.7459	15.2411
1.6978	0.760446	13.5723
1.77517	0.699112	10.3069
1.82803	0.763749	12.1185
2.09779	0.722369	5.02383
1.67973	0.733538	17.5562
1.51362	0.688081	3.27799
1.70016	0.721233	14.4794
1.8654	0.681204	3.07272
1.59805	0.7554	13.2355
1.89168	0.775099	6.16364
1.85069	0.749049	15.752
1.67504	0.750306	15.2758
1.61129	0.744558	14.9307
1.89848	0.743156	15.0527
2.14624	0.775616	0.470357
1.89474	0.74321	15.3504
1.91758	0.748744	14.1314
1.60747	0.747977	14.5105
1.41255	0.604864	0.210288
1.745	0.723855	18.0436
1.81668	0.677324	3.36664
1.82919	0.759792	14.6547
1.76236	0.719274	16.093
1.74933	0.759643	15.2299
1.81711	0.720279	15.5656
1.92459	0.798246	0.792079
1.58017	0.742548	12.4478
1.61804	0.746062	14.9581
1.70067	0.77284	9.66564
1.59788	0.75098	13.5937
1.92959	0.776173	4.38587
1.51818	0.746066	8.25705
1.62002	0.782551	8.18821
1.9155	0.730462	14.5471
1.59494	0.691712	7.28073
1.75594	0.702307	11.7966
1.75569	0.703848	12.3607
1.56903	0.803765	3.81547
1.8325	0.712119	12.291
1.62329	0.74881	14.9342
1.66801	0.807267	2.22374
1.43145	0.730858	1.37908
1.68616	0.736589	18.7171
1.73932	0.703905	12.8162
1.60351	0.80232	3.68837
1.54472	0.746911	10.206
1.4133	0.763405	1.86093
1.9509	0.736577	13.8752
1.75501	0.798506	1.92518
1.82581	0.77163	8.81359
1.85199	0.777713	6.79367
1.68269	0.781907	6.58491
1.73956	0.72484	17.6664
1.72854	0.737334	19.53
2.05525	0.751191	5.78595
2.0991	0.726449	5.04438
1.75869	0.741359	17.8598
1.66867	0.767293	10.9856
1.47719	0.711135	2.57704
1.66865	0.737333	17.2028
1.88994	0.670069	1.05978
1.73157	0.731991	18.6602
1.83888	0.730019	18.0833
1.55074	0.761164	10.1625
1.49162	0.787371	4.37897
1.89187	0.762184	10.6778
1.53622	0.776261	7.22745
1.59656	0.747532	13.7719
1.96255	0.766531	5.38014
1.88759	0.726344	15.2706
1.87304	0.663555	0.488317
1.70955	0.728554	16.6947
1.47461	0.778951	3.33074
1.78287	0.812947	0.956495
1.59523	0.773875	9.39633
1.82086	0.73768	17.6192
1.53095	0.655891	1.56711
1.80997	0.722606	15.5559
1.70848	0.713416	14.5953
2.29488	0.825783	0.16004
1.70851	0.702778	12.4917
1.59213	0.745887	13.4735
1.56451	0.719977	10.7701
1.54532	0.751426	10.3166
1.75836	0.656797	1.65214
1.74137	0.751771	15.3153
1.66062	0.701485	13.0895
1.85231	0.720616	15.1973
2.25091	0.722924	3.333
1.67911	0.768529	10.6253
1.68739	0.656086	1.96564
1.54708	0.717608	9.10388
1.97311	0.740287	12.6964
2.39631	0.661703	0.0656723
1.6676	0.703006	13.0834
1.8815	0.720093	13.6706
1.73676	0.658249	1.9841
1.87145	0.714617	11.4753
1.56719	0.761799	10.9377
1.97995	0.747979	11.8878
2.09458	0.73551	6.76122
2.00037	0.75612	7.44467
1.54923	0.770937	8.437
1.81596	0.72795	16.9204
1.67862	0.722275	14.122
1.72648	0.781474	6.90832
1.81823	0.769615	9.74037
1.74875	0.747304	16.8407
1.73416	0.693399	9.53298
1.52888	0.8112	2.90995
1.66621	0.749566	15.5807
1.69563	0.755896	13.6126
1.609	0.713287	12.4155
1.62762	0.773716	9.48059
1.97128	0.733217	12.8155
1.70195	0.696308	10.86
1.55633	0.678011	3.41992
1.72908	0.729585	17.825
1.85039	0.720579	15.2708
1.76381	0.779103	6.61918
1.93236	0.738657	13.7679
1.84649	0.71098	11.439
2.00837	0.704907	4.65873
1.62474	0.709014	12.7776
1.62456	0.760886	12.6515
1.53539	0.754762	9.10151
1.87468	0.711363	9.89357
2.58192	0.716734	0.0726659
1.93425	0.690723	3.22525
1.78236	0.719287	15.4361
1.83508	0.70484	11.0708
1.84296	0.759404	14.2809
1.52784	0.718016	7.26746
2.0342	0.751254	6.72675
1.66358	0.727099	14.2934
1.7636	0.709235	12.6663
1.785	0.700341	10.4949
1.69561	0.815899	1.20044
1.49081	0.761943	5.13197
1.96579	0.764118	6.14149
1.7138	0.767663	10.458
1.80863	0.762952	12.7652
1.66033	0.724635	13.5317
2.05766	0.687762	1.07149
[truncated: 25,171 more rows]

## Sheet: K14 3
x	y	z
1.74219	0.741801	17.158
1.84282	0.749643	15.0901
1.62238	0.723039	14.7603
1.72145	0.754062	15.5323
1.69298	0.736852	17.431
1.49035	0.768777	5.06547
1.53592	0.783281	6.9749
1.90848	0.734655	15.2574
1.75447	0.769793	9.73343
1.6824	0.797665	3.8781
1.85389	0.771694	8.65796
2.28314	0.744306	1.22958
1.91533	0.759193	10.5502
1.66113	0.761021	12.8326
1.95168	0.753413	10.1011
2.17369	0.721813	2.80467
1.31626	0.838242	0.348465
1.73527	0.737254	17.7946
1.655	0.672316	4.90959
2.05033	0.738774	6.25363
2.22982	0.775044	0.115497
1.37561	0.737316	0.906406
1.3383	0.722057	0.608454
1.82968	0.724304	17.4623
1.80397	0.745884	16.9257
2.01883	0.750138	7.19832
1.74339	0.753388	15.4359
1.6607	0.700205	11.2995
1.60968	0.710782	12.6164
1.64755	0.823821	1.08202
1.42756	0.796082	1.91877
1.56922	0.774063	8.17182
1.78334	0.715359	15.3397
1.61814	0.797105	4.84232
1.54488	0.678228	3.81688
1.51516	0.828798	1.5502
1.61601	0.705462	10.9882
1.62303	0.790371	6.48684
1.33253	0.639264	0.302252
1.83055	0.748258	15.6363
1.65762	0.749452	15.0342
2.17665	0.712222	1.83979
1.50831	0.788911	5.14837
1.75739	0.722879	18.3838
1.64573	0.670463	4.23512
1.66505	0.749936	15.1165
1.70723	0.734899	17.3581
1.96976	0.764846	4.82176
1.62102	0.787889	7.21097
1.66314	0.685728	8.09637
1.70973	0.72869	17.9684
1.72371	0.680131	6.33356
1.76099	0.713689	15.2119
2.00832	0.730513	8.81896
1.85467	0.675384	2.22418
1.67991	0.69366	12.0863
1.66364	0.665857	3.3134
1.56443	0.790891	6.7664
1.57679	0.69241	7.59364
1.5888	0.720913	13.3921
1.52324	0.780608	6.68787
1.64011	0.732014	17.1083
1.55157	0.757041	10.4595
2.09448	0.715886	3.49345
1.79869	0.753438	15.8924
1.58275	0.720985	13.0309
1.81588	0.708304	11.626
1.78358	0.698566	10.1947
1.54874	0.812144	2.79628
1.6553	0.749534	15.0042
1.81465	0.738552	17.6265
1.49228	0.760723	5.82752
1.74486	0.726064	18.5021
1.51031	0.77955	6.28535
2.01754	0.758992	5.70726
1.54348	0.742157	10.3908
1.39064	0.699393	0.724435
1.86767	0.712184	10.9215
1.65276	0.681383	6.99968
1.39697	0.769001	1.16121
1.91427	0.7684	6.83343
1.62591	0.753073	14.4222
1.76369	0.765326	11.0324
2.1357	0.731189	3.28965
1.68317	0.75529	14.9186
1.67579	0.763477	12.6211
1.88356	0.781772	4.53853
1.69835	0.767198	10.3607
1.82535	0.724666	17.6041
1.78478	0.71222	14.0941
1.40021	0.780721	1.73007
2.05448	0.748703	5.39623
1.60132	0.75193	13.6385
1.76707	0.756635	15.0952
1.55875	0.795492	5.18888
1.58105	0.780846	8.70062
2.44495	0.700924	0.303491
1.93234	0.700967	5.28708
3.4549	0.729054	0.081787
1.6313	0.756892	13.5469
1.52739	0.728029	9.34518
1.8998	0.747832	14.7747
1.54546	0.676961	3.66312
1.98455	0.775058	2.68081
2.11902	0.726882	3.93676
1.30261	0.602921	0.21789
1.61487	0.673181	4.82739
1.83922	0.800371	1.79076
2.18111	0.725432	2.71327
1.71586	0.714327	16.679
1.66606	0.735047	18.1032
1.7512	0.70863	13.9596
1.59414	0.75615	12.9178
1.72476	0.786042	6.04941
1.65046	0.707814	13.3667
1.59502	0.794918	5.31181
1.64624	0.718588	16.6368
1.88502	0.738028	17.7174
1.78484	0.759319	14.0832
1.81185	0.771506	9.98607
1.81661	0.790364	3.12575
1.3558	0.652869	0.427479
2.00948	0.748493	8.52779
1.93919	0.740568	14.4819
1.85419	0.789728	2.89005
1.665	0.744276	16.5697
1.74816	0.719945	17.6892
1.36052	0.727206	0.764613
1.78787	0.744771	18.0396
1.69961	0.681227	6.99506
1.88842	0.722192	14.5772
1.78934	0.761308	12.9844
1.87184	0.704793	7.86821
1.84786	0.775377	7.4582
1.53313	0.776482	7.25121
2.31599	0.723975	1.61952
1.82274	0.752208	14.9757
1.91256	0.768132	7.0019
1.77135	0.807826	1.44548
2.46264	0.731671	0.356428
1.66712	0.724141	16.3675
1.7788	0.789468	3.6509
1.63838	0.752483	14.6084
1.62452	0.731972	16.2725
1.78643	0.75224	16.2686
1.85768	0.722995	16.159
1.86154	0.73667	18.0524
1.39678	0.792249	1.96893
1.50628	0.797546	4.31622
1.51187	0.706214	5.40069
2.12712	0.761496	1.37018
1.68075	0.756814	14.2338
1.73466	0.714444	16.1655
1.78746	0.742553	19.1844
1.70368	0.711739	16.2818
1.55541	0.763447	9.63987
1.50084	0.823357	1.68465
1.77274	0.70058	11.1776
1.79452	0.747021	16.7322
1.55541	0.719534	10.4374
2.10109	0.764235	1.84406
1.71125	0.751313	15.7467
1.48499	0.77893	5.74257
2.23331	0.726555	2.23931
1.54473	0.773379	7.41569
2.06039	0.766498	2.38787
1.86378	0.762336	10.3635
1.77821	0.753519	16.0696
1.71432	0.728642	17.9837
1.56063	0.745847	11.1705
1.88972	0.778844	4.71623
1.94153	0.748138	12.5996
1.63605	0.737601	17.3899
1.64487	0.741311	17.3331
1.79003	0.761428	12.9046
1.89163	0.746737	15.452
1.52957	0.731979	9.78811
1.70907	0.717443	17.7975
1.59354	0.741412	14.9729
1.60898	0.73911	16.3393
1.71757	0.761363	13.0638
1.976	0.725461	9.79178
1.49912	0.798051	4.11498
1.51507	0.682316	2.72973
1.68033	0.782368	8.26242
1.75646	0.724983	18.5337
1.74499	0.743967	17.0576
1.84058	0.729187	18.5246
1.41233	0.793597	1.89636
1.88883	0.743051	16.7283
1.63762	0.708038	12.8378
1.87471	0.735666	18.2742
1.8477	0.766573	9.83628
1.64149	0.697818	10.9892
1.9906	0.750051	9.0531
1.59435	0.717226	13.2701
1.48135	0.682287	1.2651
1.56375	0.671731	3.15271
1.84964	0.737788	17.5515
1.73769	0.738537	17.6549
1.70616	0.775788	9.12615
1.50935	0.780766	6.11112
1.55305	0.685735	4.77465
1.4799	0.807903	2.39764
2.02726	0.74085	6.86345
1.72973	0.762084	12.9991
1.45326	0.748502	3.65168
1.504	0.652133	1.78228
1.58908	0.692203	7.82335
1.51177	0.73531	8.03268
1.59491	0.735934	15.2197
1.99897	0.726381	9.24305
1.96519	0.754862	9.13041
1.73093	0.72551	18.8663
1.50947	0.746375	7.70872
1.97916	0.719983	8.12109
1.63406	0.801117	3.97452
1.70066	0.733742	17.2701
1.90822	0.76087	10.1381
1.80495	0.666686	1.98118
1.63797	0.758268	13.1256
1.57826	0.752272	12.6293
1.49023	0.745806	5.97045
1.67897	0.78675	7.21969
1.76062	0.765743	10.8037
1.60201	0.708425	11.2579
1.51115	0.731465	8.58138
1.95616	0.71753	8.71072
1.55886	0.661106	2.8367
1.62771	0.739689	17.0226
1.86815	0.746408	15.9545
1.35899	0.760577	0.758063
1.54445	0.762482	8.86361
1.80555	0.720403	16.8121
1.7393	0.783905	5.74161
2.21075	0.736004	2.9463
1.65232	0.733824	18.0475
1.48711	0.693157	2.98048
1.74329	0.818179	1.04131
1.71207	0.728091	18.1997
2.09148	0.790122	0.397808
1.73262	0.743683	17.0576
1.73272	0.791805	4.48507
2.00149	0.749117	8.72797
1.65973	0.716249	16.6401
1.3795	0.638749	0.15833
1.43061	0.698014	1.21868
1.66829	0.727347	17.0559
1.88463	0.733089	16.9025
1.62957	0.691607	9.50637
1.60384	0.793909	5.49697
1.91324	0.777401	4.8166
1.62421	0.755013	14.1141
1.80283	0.744861	17.3825
1.68089	0.758551	13.5091
1.83325	0.735889	17.8732
1.67177	0.717328	17.3561
1.87403	0.755099	12.2149
1.7077	0.725915	19.1119
1.5517	0.775455	7.81387
1.63823	0.802127	3.7469
1.50577	0.772959	6.33558
1.45782	0.750423	3.55221
1.70951	0.738459	17.4561
1.76925	0.671053	3.13867
1.74259	0.696259	10.9962
2.32625	0.741449	0.369088
1.57363	0.752986	12.5363
1.82788	0.728343	18.4124
1.65301	0.764158	13.4541
1.70634	0.78158	8.40181
1.85167	0.756673	12.576
1.90341	0.743117	16.0332
2.17693	0.733828	3.23657
1.7762	0.695351	9.47316
1.64535	0.76601	13.2307
1.82864	0.725668	17.8017
1.81352	0.704202	11.0612
1.73885	0.704264	13.2636
1.79283	0.738381	18.2458
1.54806	0.696464	6.62346
1.66224	0.76997	12.2969
1.7846	0.714691	15.0533
1.7978	0.716413	15.4464
1.77011	0.776785	8.82983
1.54163	0.740744	10.4611
1.98687	0.754126	7.95796
1.58529	0.729428	12.3607
1.8333	0.735893	17.8729
2.13043	0.716271	2.8375
1.6228	0.724658	14.7485
1.66505	0.747974	15.1473
1.52423	0.712342	7.16039
1.68371	0.769074	10.8395
1.52664	0.736678	9.45637
1.79277	0.762986	12.0058
1.66886	0.682146	7.25326
1.76926	0.745693	17.3273
1.59923	0.738062	15.5073
1.69289	0.751893	15.5696
1.83792	0.739581	16.7285
1.84147	0.713868	12.6396
1.7271	0.697232	11.7137
1.47637	0.726435	4.36637
1.77722	0.700257	10.9363
1.69189	0.763555	11.9871
1.78157	0.721657	17.5588
2.08229	0.734608	5.68242
1.75808	0.704519	12.6412
1.72477	0.770574	9.23572
2.12318	0.704902	2.57972
1.92673	0.737918	14.4129
1.95455	0.777492	3.61263
1.74016	0.711155	14.914
1.73368	0.780805	7.76723
1.63294	0.798361	4.58163
1.92712	0.831495	0.10071
1.4236	0.603191	0.213368
1.9112	0.754664	11.0497
2.22715	0.75216	1.3116
1.92581	0.702191	5.88575
1.64946	0.672151	4.79942
1.63403	0.68201	6.59968
1.79777	0.751076	16.049
2.01308	0.746915	8.37014
1.76414	0.646066	0.423922
1.81074	0.764718	10.9868
1.87741	0.732581	17.2051
1.65882	0.787303	7.48802
1.83983	0.770455	9.91224
1.72713	0.698419	12.0437
1.72216	0.765308	11.0968
1.72892	0.713995	16.1817
1.94971	0.723565	10.6918
1.77046	0.776117	8.9072
1.64319	0.77429	11.0094
1.78042	0.78417	5.21235
1.81754	0.752363	15.1622
1.60991	0.769596	11.0635
1.77621	0.762991	12.2686
1.98159	0.741952	11.9617
1.74124	0.738393	17.7022
2.08155	0.739729	5.16908
1.92124	0.692231	3.29391
1.62616	0.774023	11.0661
1.6381	0.639391	0.648203
1.51649	0.667286	2.29948
1.92905	0.7443	14.5149
1.88084	0.729852	16.0332
1.55493	0.791931	6.15965
2.06925	0.733327	6.01793
1.5654	0.78836	7.24436
1.85921	0.73689	17.9625
1.74218	0.735295	18.0446
2.32001	0.717567	1.38846
1.67674	0.64849	1.515
1.63576	0.745141	15.7161
1.46796	0.630087	0.586045
1.932	0.739921	14.627
2.12845	0.696604	1.33539
1.86795	0.756349	12.0615
1.50503	0.773877	6.31065
1.89726	0.700634	6.25252
2.41047	0.713904	0.574101
1.73473	0.713889	15.969
1.58256	0.723484	13.631
1.86708	0.717877	14.8022
1.551	0.736602	12.022
1.43171	0.669609	0.862971
1.69535	0.733642	17.3561
1.94025	0.738905	14.0815
1.80889	0.747218	16.2875
1.80666	0.706206	11.3005
2.15868	0.713855	1.93604
1.72629	0.724342	19.3121
1.53915	0.702524	6.14222
1.58354	0.73508	14.2429
2.0381	0.817734	0.200822
1.59906	0.708632	11.1659
1.67047	0.725035	16.8578
1.69357	0.72272	19.0802
1.69871	0.760501	12.9009
1.81876	0.71505	14.1817
1.78663	0.734325	17.3932
1.78589	0.714434	14.9243
1.81127	0.688172	6.40917
1.43469	0.724772	1.92036
1.30831	0.791815	0.383809
1.69693	0.815357	1.5133
1.9618	0.782978	2.17827
1.72506	0.750608	15.9556
1.73619	0.733929	17.8457
1.86815	0.743757	16.6092
1.57474	0.756942	11.8743
1.50736	0.803905	3.00859
1.90188	0.715554	11.6365
1.95287	0.680838	1.54929
1.51171	0.644142	1.08335
1.71782	0.741973	17.4419
1.7352	0.778483	9.0175
1.63765	0.714283	14.9468
1.77371	0.757534	14.8373
1.73967	0.781239	7.3176
2.0195	0.715967	5.8403
1.85294	0.7179	15.2723
1.80224	0.718313	16.2294
1.90565	0.753434	11.6324
1.73947	0.665188	2.55764
1.59173	0.679616	5.48258
1.90579	0.742783	16.0217
2.11627	0.76751	1.13319
1.74907	0.75791	14.8988
1.60643	0.709791	12.0405
1.71294	0.700197	12.8011
1.79876	0.704076	11.0927
1.69896	0.748528	15.4628
1.48479	0.727045	5.26952
1.62851	0.72739	15.5353
1.58112	0.802813	4.33286
1.78796	0.748216	16.3406
1.71842	0.736454	17.5726
1.66026	0.741128	17.5561
1.38382	0.61058	0.284143
1.82935	0.709337	11.3536
1.48378	0.766305	4.34938
1.94744	0.744929	13.4039
1.82914	0.723687	17.3227
1.49179	0.700234	3.35891
1.5738	0.700776	8.10594
1.69027	0.747745	15.4504
1.83645	0.733598	18.3441
1.61461	0.738168	16.4887
1.69781	0.755949	14.9044
1.37064	0.67023	0.535252
1.89951	0.672125	1.27131
1.75655	0.708146	13.6298
1.4736	0.803939	2.94724
1.80213	0.698449	9.95207
2.1003	0.74459	3.61683
1.87385	0.727018	16.1128
2.11029	0.780502	0.210304
1.55981	0.783235	7.66943
1.62658	0.742304	16.8668
1.67839	0.708261	14.4013
1.52538	0.643442	1.36542
1.8241	0.737691	17.4825
1.77525	0.740655	18.5432
2.2506	0.737362	1.68701
1.6245	0.663495	3.46797
1.61414	0.713222	13.6416
1.52014	0.741785	8.93515
1.80161	0.74189	18.6172
1.67082	0.737281	17.943
1.62266	0.723267	14.727
1.70656	0.755763	15.0392
1.79702	0.732082	17.3994
1.78154	0.732772	17.3444
1.84443	0.761385	11.4505
1.95672	0.721787	9.65062
1.99213	0.795702	0.44492
1.73063	0.688932	8.41461
1.73653	0.730448	17.6439
1.69088	0.693948	11.9619
1.64872	0.711805	14.3912
1.61866	0.718681	15.306
2.11315	0.758996	2.07599
1.8641	0.720731	15.4868
1.95014	0.739718	13.8646
1.8946	0.699093	5.91505
1.59817	0.725367	14.0766
1.73038	0.809213	1.60627
1.73965	0.683801	6.82327
1.68591	0.719887	18.0736
1.51244	0.762193	6.62389
1.57134	0.633764	0.653254
1.50665	0.692919	3.9289
1.60299	0.723912	14.286
1.61464	0.7651	11.0742
2.07171	0.761957	3.34192
1.91229	0.735878	15.2765
1.6466	0.755596	14.1678
1.7769	0.717569	16.3329
1.72635	0.719162	17.9431
1.7925	0.7295	17.1942
1.74389	0.657225	2.11624
1.71812	0.798942	2.92397
2.11264	0.761583	1.76898
1.62087	0.692757	9.29752
1.87068	0.724997	15.9737
1.96277	0.744313	12.8926
2.02434	0.697449	1.84905
1.83861	0.736424	17.7748
1.47584	0.691328	2.04738
1.98788	0.735827	10.4381
1.52077	0.723409	7.55285
1.49256	0.703584	3.9079
2.23166	0.712933	1.97983
1.75333	0.745976	17.0993
1.29578	0.758783	0.255596
1.5107	0.72459	6.93336
1.85075	0.752607	13.9142
1.86441	0.760539	10.9181
1.66686	0.731001	17.6344
1.88962	0.765133	8.63592
1.81837	0.829435	0.120495
1.62411	0.784335	8.30402
1.63643	0.737902	17.3887
1.51275	0.828909	1.50757
1.94194	0.748367	12.479
1.57794	0.797867	4.85876
2.16283	0.715114	2.22036
1.72286	0.753021	15.6449
1.65801	0.701168	11.5119
1.74924	0.678734	5.71183
1.81472	0.749699	15.6823
1.65899	0.686053	8.10471
1.70237	0.70645	14.3165
1.68311	0.690493	10.3909
1.83568	0.702872	11.0166
1.77653	0.686362	6.32637
1.60798	0.75207	13.962
2.08086	0.735143	5.76342
1.71132	0.736775	17.4429
1.69704	0.702913	13.4737
1.83762	0.720996	16.5071
2.01071	0.734653	8.21952
1.58175	0.740968	13.7885
1.54726	0.738311	11.3151
1.48695	0.798071	3.99078
1.61846	0.71567	14.618
1.78192	0.70013	10.7283
1.63695	0.711342	13.8342
1.6173	0.680496	6.09696
1.63702	0.742507	16.9218
1.7721	0.721658	17.7386
2.02934	0.746646	7.25406
1.86805	0.709994	9.9364
1.64279	0.753015	14.691
2.0053	0.707967	5.48418
1.71594	0.70853	14.8077
2.00757	0.729313	8.92416
1.75862	0.757111	14.9809
1.7375	0.677655	5.69858
1.5726	0.809219	3.7181
1.51229	0.734236	8.25799
1.87937	0.708753	8.82938
1.64406	0.776873	9.76154
1.94309	0.723612	11.2718
1.82249	0.79081	3.05139
2.0631	0.732386	6.18456
1.45578	0.697614	2.05309
1.68224	0.711195	15.5072
1.90346	0.719573	12.6726
1.5141	0.807749	2.76815
1.52692	0.754555	9.51053
1.86222	0.714214	12.4228
1.68555	0.725908	18.128
1.68635	0.721084	18.2244
1.65332	0.725058	15.3852
1.56277	0.763746	10.1744
2.1958	0.729704	2.96959
1.89499	0.719572	13.4125
1.97056	0.719627	8.37214
1.36922	0.681348	0.677354
1.59318	0.713116	12.3202
1.74438	0.758821	14.8377
2.05623	0.743151	5.50475
1.93671	0.759978	9.37867
1.87029	0.758101	11.4411
1.76899	0.656814	1.35689
1.88108	0.756937	11.407
1.78619	0.739009	18.4707
1.64844	0.758625	13.0825
1.57721	0.822688	1.46812
1.89584	0.728041	14.7427
1.5342	0.6003	0.165348
1.66684	0.754284	14.9998
1.45436	0.841449	0.595266
1.74656	0.734917	18.0463
1.43755	0.784449	2.68921
1.83956	0.731104	18.658
1.94954	0.749503	11.6026
1.3425	0.736673	1.18575
1.70555	0.762177	12.3618
1.91623	0.656647	0.32318
2.08657	0.728371	5.10188
1.62752	0.681322	6.36564
1.8124	0.734267	17.7822
1.7303	0.759168	14.3883
1.58819	0.73402	14.1235
1.97751	0.708526	6.76333
1.82704	0.733797	18.1475
1.71986	0.728135	18.1546
1.77512	0.761293	13.2842
1.31358	0.757346	0.303316
1.69061	0.733577	17.4503
1.65223	0.697682	11.5767
2.24563	0.752962	1.16904
1.97289	0.744715	12.0712
1.63524	0.680603	6.47614
1.82556	0.70582	10.9998
1.74916	0.719516	17.543
1.65733	0.736049	18.4667
1.46764	0.634515	0.311961
1.7768	0.686016	6.21801
1.88507	0.746955	15.6604
1.54758	0.700237	6.29984
2.11028	0.732824	4.56394
1.87503	0.728585	16.2603
1.69739	0.74658	15.946
1.70139	0.722678	19.6371
1.56069	0.709525	9.21034
1.78808	0.711987	13.9254
1.63086	0.718595	15.9003
1.7367	0.765909	10.8162
1.93074	0.745008	14.2231
1.60882	0.701199	9.94096
1.76291	0.671522	3.27007
1.80644	0.793828	3.0558
1.94181	0.735228	13.2897
1.72647	0.6662	2.72984
1.60438	0.694824	8.70068
1.70861	0.691153	10.3305
1.79193	0.736378	17.6177
1.74361	0.708509	14.1929
1.7522	0.739233	17.7494
1.79342	0.741935	19.3068
2.04422	0.832067	0.124688
1.83488	0.765996	10.4877
1.85266	0.760674	11.3397
1.53331	0.755333	9.69428
1.85159	0.74343	16.2357
2.22565	0.688099	0.233088
1.80859	0.761216	12.5506
1.68406	0.713009	16.1888
2.13808	0.745478	3.23037
1.74957	0.79206	4.16724
1.60494	0.723532	14.3464
1.66441	0.695208	12.4145
1.71792	0.714836	16.7781
2.43381	0.657518	0.0618872
1.8549	0.775017	7.19479
2.02082	0.748102	7.98738
1.78696	0.740141	18.8484
1.71971	0.750576	15.8843
2.009	0.72648	8.78289
1.90287	0.721961	13.5228
1.74309	0.759434	14.7437
1.64429	0.67086	4.33404
1.77876	0.710935	13.7686
1.36555	0.629673	0.265705
1.82111	0.717194	15.494
1.74258	0.79224	4.257
1.80118	0.746791	16.6535
1.5664	0.736997	13.4551
2.00946	0.755721	6.03395
1.98051	0.746277	10.8283
1.68463	0.738768	17.6146
1.83545	0.714612	13.3364
1.9089	0.709713	9.42654
2.10302	0.711813	2.47887
1.93998	0.645986	0.129198
1.70109	0.644874	1.35271
2.01603	0.756804	5.67937
1.63672	0.721026	15.5398
1.71313	0.715124	17.0014
1.51387	0.750013	8.16839
1.4343	0.740234	2.42311
1.89001	0.753523	12.1958
1.79856	0.721179	17.1305
1.56205	0.775262	8.08595
1.9239	0.697574	4.60733
1.49321	0.768585	5.23654
1.40064	0.587233	0.114553
1.92298	0.74606	14.3116
1.61331	0.740494	16.6819
1.55762	0.724638	12.0689
1.44484	0.778966	3.18419
1.86106	0.743024	16.577
2.46071	0.834829	0.0507946
2.3068	0.704415	0.771068
1.7202	0.69818	12.1436
1.91329	0.742587	15.7286
1.88081	0.725918	15.6049
1.61861	0.811008	3.35
1.68961	0.739431	17.5601
1.89645	0.724008	14.5515
1.63016	0.74488	15.7093
1.67112	0.695122	12.3482
1.96571	0.6876	1.5542
1.60268	0.692657	8.26264
1.64229	0.706724	12.6639
1.49771	0.745255	6.6484
1.80213	0.758532	13.882
1.6917	0.758671	13.6014
1.93151	0.766548	7.10453
1.60799	0.806532	4.03586
1.67162	0.728236	17.3123
1.87687	0.750808	14.0933
1.42709	0.811804	1.25093
1.99209	0.73533	10.0592
1.79089	0.740628	19.0693
1.56634	0.707879	8.99916
1.60522	0.689836	7.77018
1.79295	0.774439	9.09519
1.95038	0.742019	14.3488
1.49696	0.710482	5.0357
1.62657	0.757935	13.1442
1.76596	0.724245	18.5227
1.58303	0.713003	11.6216
1.76088	0.700472	11.6245
1.97759	0.736046	11.473
1.78676	0.748623	16.3485
2.06581	0.750504	4.22091
1.6538	0.746239	15.7023
1.91909	0.760044	10.4682
1.85515	0.730374	17.8023
1.77373	0.729888	17.2605
1.84181	0.774252	8.42051
1.83076	0.76325	11.3457
1.65647	0.723316	15.3715
1.58599	0.721333	13.302
1.65692	0.661422	2.63173
1.66419	0.754438	14.8841
1.66611	0.748287	15.1438
1.53204	0.692829	5.37117
1.76865	0.742633	18.2283
1.9377	0.728884	12.4395
1.42096	0.823055	0.837745
1.52576	0.747029	8.95767
1.54605	0.632397	0.645268
1.78455	0.726442	17.7725
1.58707	0.681398	5.59606
1.5085	0.695109	4.17984
1.643	0.69443	11.6946
1.98163	0.730724	11.6082
2.10963	0.712127	2.35786
1.88332	0.73411	17.4084
1.89355	0.70699	7.86123
2.17078	0.75514	1.20264
1.53905	0.80423	3.59553
2.09291	0.729978	4.93535
1.54627	0.706433	7.3621
1.83987	0.768204	10.0894
1.93692	0.706297	7.33488
1.41254	0.737375	1.97368
2.04491	0.726099	6.74094
1.5304	0.686811	3.81954
1.72587	0.706675	14.0408
1.68258	0.729765	17.4814
1.51014	0.792896	4.93883
1.75529	0.747641	16.8866
1.8588	0.710612	10.493
1.42156	0.809419	1.1716
1.76494	0.725757	18.2331
2.24607	0.616508	0.0768844
2.04456	0.714097	4.46872
1.53664	0.82216	1.91612
1.73506	0.734293	17.8475
1.81587	0.694299	7.60099
1.59139	0.704831	9.56837
1.61271	0.753045	14.2089
1.54166	0.6525	2.00643
1.85645	0.762843	10.5076
1.75982	0.756232	15.1541
1.60714	0.827645	1.35524
1.76096	0.645942	0.446794
1.57401	0.702701	8.35307
1.80151	0.706733	11.5444
1.79066	0.75486	15.9044
1.82897	0.674753	2.67913
1.30568	0.792798	0.330923
1.83373	0.820021	0.489284
2.01765	0.710826	5.78749
1.81862	0.706192	11.1254
1.74836	0.73114	17.7134
1.72382	0.741133	17.4123
1.94539	0.713211	9.2936
1.72885	0.743525	17.0789
1.73763	0.674642	4.77943
1.90253	0.755021	11.2915
1.74524	0.728857	17.9086
2.18118	0.748236	2.6123
1.64323	0.794101	5.76181
1.70158	0.758347	13.8938
2.02351	0.797089	0.13886
1.7432	0.76647	10.6356
1.78486	0.750587	16.3042
1.606	0.822982	1.54484
1.82864	0.726885	18.0895
1.81008	0.717087	15.5791
1.99913	0.70091	3.32559
1.65713	0.717429	17.0798
2.13746	0.706864	2.58542
1.52055	0.746502	8.67531
1.86615	0.702642	8.26713
1.58431	0.753879	13.1467
1.6714	0.743386	16.9565
1.3318	0.687822	0.393934
1.76999	0.717067	16.2916
1.79216	0.739935	18.7657
1.56004	0.73628	13.0654
1.84741	0.773321	8.49898
2.0692	0.735488	6.12554
1.54736	0.763079	9.05306
1.54504	0.782358	7.34334
1.97769	0.767218	3.9517
1.48796	0.767355	4.75608
1.41529	0.813192	1.06777
1.51821	0.657086	1.76844
1.90955	0.773727	5.12564
1.75464	0.759948	14.5383
1.74763	0.740036	17.5254
1.95418	0.712454	8.70847
1.57094	0.776233	8.68315
1.73475	0.760281	14.213
2.05515	0.73778	6.24945
1.63339	0.662094	2.98907
1.72035	0.707818	14.4861
1.59374	0.731822	13.8325
1.71886	0.819175	1.01172
1.86804	0.767792	8.51925
1.51665	0.718188	6.96478
1.99505	0.731617	10.1112
2.16491	0.703061	1.85504
2.03484	0.715212	5.07722
2.09748	0.723532	4.531
1.98091	0.758238	6.81915
1.59743	0.694972	8.59308
1.90778	0.703498	6.66513
1.89527	0.729514	14.8463
1.69387	0.769957	9.71033
1.67522	0.737935	17.7985
1.74781	0.820194	1.03677
1.7321	0.734815	17.8218
2.07782	0.798736	0.281409
1.5315	0.747352	9.28407
1.94875	0.762096	7.47729
1.76294	0.755202	15.4026
1.6507	0.720006	16.3408
1.56511	0.755343	11.9451
1.98603	0.727263	10.1737
1.46354	0.801841	2.94842
1.48158	0.778333	5.89287
2.00476	0.729428	9.19806
1.63052	0.735657	17.1232
1.88144	0.732742	17.055
1.93466	0.730053	12.5432
1.95945	0.711646	8.2388
1.84108	0.70719	10.5611
1.89365	0.73259	15.9163
1.97474	0.740639	12.6627
1.6358	0.782705	8.40797
1.7135	0.700746	12.9048
1.66027	0.739022	17.8972
1.72948	0.728913	17.8912
2.01323	0.738385	7.72363
1.80257	0.719182	16.4848
1.54715	0.774397	7.56122
1.6968	0.702578	13.3967
1.62952	0.755114	14.1422
1.60432	0.8038	4.0072
1.95774	0.724396	10.2906
2.08107	0.751199	3.59257
1.68152	0.727489	17.6805
1.86161	0.710197	10.255
1.73394	0.76247	12.8714
1.79757	0.733476	17.4626
1.46535	0.799476	3.28643
1.74871	0.795122	3.66787
1.93331	0.723744	12.1646
1.8595	0.722467	15.986
2.16774	0.758591	0.939364
1.69649	0.71567	17.419
1.54414	0.694163	6.558
2.09331	0.70458	2.65063
1.81023	0.794154	2.9262
1.52547	0.745612	9.03469
1.58922	0.722068	13.6094
1.56502	0.694477	8.02096
1.39855	0.788204	2.14589
1.48213	0.73303	5.26567
1.56835	0.720959	12.1325
2.00765	0.737878	8.38408
1.56536	0.807934	3.98929
1.57693	0.650199	1.84149
1.70626	0.707739	14.7316
1.92508	0.752973	11.1132
1.78963	0.727855	17.4148
1.80424	0.731422	17.6521
1.71204	0.740962	17.5041
1.8584	0.731744	17.7395
1.86436	0.735759	18.2028
1.79852	0.764708	11.0557
1.67821	0.741205	17.5725
1.67683	0.781165	8.50023
2.18375	0.70782	1.89346
1.42195	0.76417	1.88845
1.66431	0.730131	17.5507
1.62389	0.679449	6.17554
2.18354	0.733725	3.27879
1.76083	0.764559	11.5397
1.72471	0.684166	7.33947
1.43629	0.805158	1.75727
1.91512	0.703412	6.52763
1.77511	0.739393	18.3112
1.78196	0.733164	17.3698
1.72462	0.698252	12.0569
1.88095	0.744579	16.6007
1.5628	0.741479	11.7704
2.01755	0.716567	5.90235
2.18348	0.727627	2.78318
1.51721	0.774829	6.80174
1.91474	0.727187	13.4084
1.84728	0.771008	9.28919
1.44544	0.827624	1.0308
1.77174	0.799959	2.32502
2.07445	0.762375	3.12209
1.61594	0.739528	16.6607
1.5902	0.785958	7.72392
1.75326	0.706516	13.3352
1.7596	0.745771	17.194
1.9281	0.726077	12.6419
1.65725	0.790232	7.29022
1.68405	0.693534	11.9268
1.86792	0.744122	16.5138
1.83809	0.666613	1.50962
1.52196	0.783892	6.5589
1.97805	0.751044	9.57869
1.79369	0.737796	18.0465
1.6803	0.838938	0.265699
1.85388	0.735541	18.0919
1.61043	0.727115	14.8849
1.46048	0.785735	3.14316
1.59134	0.736677	15.0156
1.78664	0.697643	9.79255
2.00509	0.784767	0.671436
1.6124	0.654514	1.95838
1.60828	0.753305	14.1189
1.77172	0.742527	18.4127
1.92669	0.714328	10.3762
1.95382	0.698822	4.24838
1.88049	0.713989	11.8563
1.6653	0.751288	15.1059
1.93412	0.748627	12.8302
1.61616	0.700854	10.1275
2.08082	0.731631	5.51969
1.82922	0.755272	13.8873
1.59613	0.757839	12.4707
1.76038	0.729032	17.638
1.6313	0.824065	1.27485
2.08385	0.722307	4.70968
1.69414	0.713602	16.7411
2.13082	0.744576	3.37772
1.81304	0.721	16.8884
1.49452	0.781297	5.34888
1.54182	0.687065	4.31078
1.80889	0.732127	17.8012
1.50421	0.780377	5.96121
1.71215	0.694536	11.4588
1.90284	0.71735	12.0363
1.63362	0.654724	2.09959
1.83519	0.710163	11.2048
1.97172	0.743647	12.647
1.52272	0.762303	7.22018
1.62121	0.707923	12.0437
1.60195	0.70577	10.2912
1.70142	0.773299	8.69126
1.60015	0.667306	3.51014
1.59972	0.711922	12.4577
2.009	0.733997	8.45048
2.10897	0.765628	1.50189
1.80646	0.744006	17.5053
1.50962	0.804962	2.93074
1.69123	0.729401	17.5861
1.82398	0.719702	16.4218
1.74038	0.723785	18.9908
1.52835	0.75722	8.69372
1.81238	0.708249	11.7159
1.64688	0.744227	16.3518
1.46098	0.771034	3.67008
2.17429	0.724853	2.78527
1.91893	0.715996	10.6534
1.56976	0.720771	12.145
1.85098	0.689322	5.6119
1.66506	0.720706	16.8588
1.83008	0.700828	11.1364
1.44223	0.759731	3.22973
2.04295	0.719547	5.39046
2.08486	0.754286	3.29553
2.1523	0.828681	0.106888
1.52866	0.796894	4.73768
2.03373	0.730329	7.33707
1.85823	0.753217	13.45
1.72868	0.758602	14.4622
1.50379	0.760663	6.34786
1.81259	0.751712	15.4589
1.59142	0.685014	6.19765
1.9578	0.727814	11.8085
1.5287	0.687625	3.80631
1.44685	0.797579	2.67612
2.02702	0.699906	2.11172
1.69346	0.729326	17.627
1.63374	0.67825	6.20145
1.6145	0.741148	16.7736
1.56891	0.699135	7.81721
1.80702	0.730752	17.7784
1.76596	0.726962	17.9717
1.69388	0.711958	16.2404
1.77741	0.727911	17.5975
1.78664	0.770113	9.89802
2.05058	0.736716	6.56241
1.54986	0.746915	10.4307
1.43884	0.718532	2.6197
1.49957	0.770741	5.84344
2.02823	0.723013	7.43281
1.3797	0.770383	0.839256
1.91471	0.71758	11.0022
2.06253	0.71173	3.15789
1.65737	0.749687	15.0248
1.47952	0.732115	5.07278
1.7379	0.755307	15.1539
1.55801	0.757626	10.7562
1.83616	0.756709	13.1494
1.81079	0.673477	2.87104
1.81093	0.724568	17.7732
1.65325	0.77054	12.6746
1.78932	0.722898	17.8131
1.85341	0.734279	18.045
1.7503	0.710548	14.468
1.65611	0.743817	16.683
1.87276	0.686062	3.97883
1.42303	0.713179	1.98512
1.53556	0.589352	0.147406
1.67136	0.735446	18.0012
1.57502	0.808102	3.97985
1.72601	0.763117	12.335
1.89672	0.717291	12.5541
1.81844	0.706803	11.2502
1.75011	0.720482	17.8083
1.79024	0.712859	14.2073
1.68024	0.817574	1.41841
1.98339	0.740566	11.5151
1.86459	0.746069	16.0015
2.08828	0.755461	3.22845
1.66404	0.697966	11.8218
1.75127	0.716873	16.6294
1.8008	0.780074	6.84807
1.43426	0.67813	1.13757
1.7777	0.714941	15.3062
1.86705	0.735209	18.1103
1.82365	0.699264	10.5588
1.51447	0.744923	8.22382
1.65429	0.747191	15.3436
1.95064	0.775065	3.76876
1.79408	0.726075	17.7697
1.77118	0.711292	14.0979
2.0211	0.733414	7.66936
1.62743	0.790759	6.49881
1.99902	0.710681	6.42987
1.58928	0.751264	12.9876
1.63823	0.778927	9.16677
2.19337	0.744378	2.4419
1.71312	0.734258	17.4685
1.57248	0.828816	1.4599
1.61477	0.763868	11.3919
2.20656	0.707025	1.66711
1.6573	0.747528	15.2531
1.68702	0.708911	14.8901
1.75237	0.779426	8.17604
1.67038	0.73464	17.9514
1.88705	0.746935	15.5833
1.97905	0.70192	4.58685
1.94528	0.745093	13.4547
1.82447	0.715776	14.4944
1.91151	0.760185	10.4114
1.94232	0.749631	11.9352
1.58716	0.742185	14.1786
1.77718	0.720286	17.211
1.76977	0.786286	4.72262
1.8891	0.746322	15.6895
1.78174	0.6802	4.60292
1.88612	0.756302	11.4772
1.59383	0.729331	13.3439
1.81516	0.74227	17.4265
2.36263	0.700956	0.256478
1.81958	0.718932	16.2662
1.77151	0.72615	18.045
1.41042	0.685013	1.20123
1.65303	0.695818	12.1799
1.52424	0.726219	8.68068
1.66322	0.765159	13.2857
2.10458	0.71972	4.02905
1.68506	0.743551	16.9897
1.65617	0.736653	18.3885
1.86862	0.707471	8.82539
1.58829	0.74778	12.539
1.46187	0.80839	2.0183
1.65064	0.68032	6.74642
1.69792	0.743314	17.1686
2.02421	0.753321	5.45345
2.2249	0.715721	2.33196
1.62536	0.745016	15.5363
2.17399	0.753134	1.45526
1.66198	0.743246	16.945
1.89304	0.753873	11.8926
1.80663	0.749221	15.9373
1.84196	0.746183	15.7586
1.40797	0.808446	0.890974
1.71768	0.723736	19.5597
1.58032	0.735775	14.3763
1.63692	0.716813	15.8904
1.89463	0.756869	11.1528
1.83993	0.727149	17.9828
1.81557	0.682095	3.51828
1.75581	0.725894	18.3565
1.79025	0.703647	11.0388
1.85405	0.747453	15.6771
1.47447	0.737203	4.25407
1.89637	0.74788	14.9012
1.80061	0.674446	3.33364
1.87095	0.752736	13.2726
1.70066	0.730992	17.3546
1.79225	0.755279	15.6466
2.00203	0.754338	6.67862
1.61551	0.765342	11.0736
1.84215	0.690576	6.026
1.82731	0.734131	18.1001
1.71155	0.743707	17.0431
1.86194	0.752504	13.6375
1.8216	0.736215	17.722
1.59515	0.812338	3.22821
1.82994	0.739668	16.863
1.6593	0.705795	13.1406
1.52361	0.765487	7.17653
1.58355	0.797064	4.92347
1.70671	0.683185	7.55315
1.98988	0.723451	8.74312
1.5632	0.701258	7.58834
1.55289	0.708293	8.29663
1.56004	0.727822	10.7879
1.79119	0.716558	15.6338
2.02012	0.719825	6.5414
1.74589	0.699598	11.9728
1.8755	0.720136	14.973
1.88358	0.739812	17.5971
1.79269	0.718154	16.2472
1.5845	0.700132	8.55928
1.98635	0.732729	10.9085
1.60702	0.833041	0.807614
1.81206	0.773094	9.49997
1.67978	0.69203	11.2099
2.63851	0.709913	0.0831007
1.49864	0.735165	6.72853
1.61742	0.819603	1.61699
1.70337	0.722025	19.3777
2.03311	0.733772	7.24161
1.79637	0.711702	13.4211
1.79255	0.743354	18.6943
1.9529	0.715594	8.83063
1.56203	0.70905	9.14001
1.95036	0.728542	12.232
1.67389	0.792774	5.65973
2.13918	0.738764	3.7392
1.52549	0.706844	6.27887
1.54812	0.781961	7.49367
1.77642	0.725641	18.0653
2.15273	0.741201	3.48983
1.6072	0.703972	10.2988
1.89054	0.799975	0.956735
1.76279	0.763277	12.3094
2.0078	0.74208	8.29984
1.49355	0.660619	1.29683
1.61326	0.815017	2.78879
1.66231	0.671081	4.49254
1.72799	0.747398	16.4957
1.69047	0.781814	8.49253
1.82286	0.741196	16.9711
1.44815	0.687115	1.66495
1.66117	0.720276	16.7417
1.95314	0.72735	11.7559
1.76372	0.732441	17.5868
1.81501	0.709533	11.9276
1.51644	0.740688	8.52574
1.91321	0.738776	15.5377
1.36375	0.731657	0.929966
1.88824	0.748123	15.1325
1.38186	0.620917	0.210494
1.93135	0.712024	10.3233
2.04656	0.726677	6.66415
1.64683	0.716018	16.041
1.90666	0.756553	10.9516
1.93984	0.684887	1.58735
1.72199	0.768411	9.92627
1.83727	0.747855	15.6349
1.80495	0.769564	10.0948
1.96031	0.739181	13.3413
1.86079	0.730778	17.5069
1.94657	0.700127	4.68156
1.76691	0.658711	1.58113
1.8065	0.740301	18.0542
1.56112	0.755039	11.7551
1.62915	0.711599	13.6356
1.6956	0.715688	17.3997
1.58247	0.61246	0.361721
1.55039	0.75619	10.6392
1.53637	0.721431	9.11974
1.92939	0.76186	9.28323
1.84002	0.731724	18.5449
2.06733	0.704209	2.62276
1.89627	0.708377	8.63954
1.7865	0.783566	5.47335
1.60066	0.746975	13.5611
1.87658	0.721775	15.2079
1.35192	0.740386	0.929215
1.79377	0.716169	15.4229
1.4909	0.757741	5.754
1.46907	0.802881	2.97616
1.70224	0.729285	17.7107
1.53842	0.708419	7.40347
1.70487	0.756328	14.8031
1.93035	0.758925	10.062
1.6963	0.720212	18.6719
1.71132	0.670802	3.75649
1.89141	0.726055	14.9463
1.63099	0.653402	2.10201
1.88164	0.753257	12.664
1.61486	0.689868	8.17474
2.15782	0.736508	3.35377
1.57568	0.736988	14.0304
1.62853	0.802774	3.75168
1.79279	0.695635	8.97438
1.56642	0.680272	4.99344
1.75575	0.73855	17.8665
1.82157	0.747651	15.901
1.52284	0.739328	9.08433
1.93687	0.703505	6.21008
1.69683	0.673914	4.69377
1.72259	0.73128	17.5583
1.81643	0.771023	10.0686
1.7109	0.729366	17.7014
1.6316	0.711092	13.5579
1.93459	0.709183	8.75234
1.75558	0.744839	17.2807
1.59138	0.740004	14.8251
1.69783	0.730955	17.3681
1.78492	0.766871	10.3173
1.73108	0.771738	8.93274
1.86833	0.750089	14.5856
1.65941	0.694309	12.7161
1.62445	0.706657	11.7542
1.64898	0.688016	8.35466
1.9321	0.74284	14.8111
1.77173	0.759127	14.3797
1.75698	0.70304	12.3574
1.82423	0.783275	4.49006
1.45648	0.714381	2.92414
2.03339	0.766294	2.74966
1.75702	0.726366	18.2394
2.12052	0.738562	4.2813
1.59523	0.72895	13.5435
1.78817	0.696706	9.44575
1.60066	0.73638	15.5511
1.61436	0.734606	16.0811
1.94838	0.717474	9.04902
1.77075	0.737326	17.9378
1.66884	0.776822	9.50981
1.85622	0.765128	9.79925
1.61429	0.71934	15.0278
2.67288	0.770172	0.0418299
1.77058	0.772211	9.39035
1.60801	0.807243	4.05424
1.59196	0.676377	5.16284
1.65062	0.68548	7.822
1.7941	0.771637	9.7932
1.42169	0.769136	1.86109
1.85334	0.759947	11.5376
1.9689	0.733583	12.5304
1.50551	0.756368	7.02983
1.84871	0.745198	15.9427
1.90241	0.743087	16.0885
1.7904	0.765415	10.7108
2.03592	0.720607	6.08472
1.63882	0.657245	2.08197
1.79594	0.676382	3.70735
1.83268	0.748233	15.6072
1.78979	0.745803	17.519
1.7053	0.765211	11.0357
1.53985	0.748917	9.8744
1.54238	0.736807	11.085
1.87651	0.739508	17.7873
1.80413	0.726946	17.775
1.62844	0.689237	8.48447
1.67088	0.742624	17.2449
1.84032	0.746747	15.7052
1.59677	0.602037	0.232233
2.56159	0.799016	0.0416551
1.57756	0.708948	10.0339
1.37604	0.750659	0.930581
1.98954	0.751804	8.52336
1.92247	0.697462	4.62223
1.84946	0.722256	16.3317
2.03043	0.775646	1.44878
1.70397	0.757115	14.4665
1.81252	0.674933	3.12494
2.08914	0.83953	0.0937014
1.86961	0.708366	9.15745
2.09601	0.751551	3.17437
1.67703	0.735971	17.8786
2.00585	0.716679	6.41929
2.08197	0.714436	3.33572
1.72847	0.734041	17.7238
1.69683	0.723184	19.5141
1.6019	0.69274	8.26345
1.67421	0.726981	17.3198
1.79905	0.760399	13.1994
1.55009	0.765334	9.13754
1.67836	0.747695	15.3678
1.84002	0.718515	15.8748
1.91897	0.753894	10.8733
1.6429	0.698797	10.8808
1.98726	0.756226	7.26091
1.59781	0.757364	12.688
1.57311	0.779189	8.82557
1.51202	0.744012	8.02801
1.69816	0.704131	13.7576
1.5288	0.769083	7.37718
1.86881	0.724121	15.917
1.48423	0.737497	5.19809
1.71072	0.737339	17.4435
1.86923	0.739198	17.6555
1.69322	0.733525	17.399
1.86497	0.736966	18.0403
1.54443	0.765895	8.69121
1.6408	0.737415	17.6188
2.06182	0.717631	4.19001
1.40305	0.608541	0.268884
2.08509	0.704534	2.66018
2.09642	0.724086	4.613
2.17339	0.713096	1.9531
2.61219	0.729447	0.170319
1.59366	0.664385	3.67654
1.93727	0.727256	12.2707
1.85521	0.74601	15.9142
1.62939	0.73817	17.0874
2.27976	0.753866	0.817307
1.53801	0.751801	10.1616
1.65766	0.708212	13.7613
1.55068	0.739653	11.3469
1.63516	0.759346	12.724
1.69505	0.682876	7.58232
1.64975	0.671242	4.53566
1.57249	0.700253	7.97618
1.60918	0.733895	15.6858
1.77081	0.71584	15.8055
1.63477	0.725576	15.2057
1.94485	0.747491	12.6287
1.88865	0.730007	15.4121
1.88008	0.834018	0.291001
1.88967	0.752039	12.9965
1.79419	0.724165	18.0518
2.11116	0.73125	4.34496
1.41187	0.704083	1.40941
1.30888	0.721386	0.384454
1.94593	0.790504	1.23313
1.6908	0.708367	14.8148
2.21791	0.710025	1.81237
1.83238	0.743841	15.9324
1.50233	0.752892	6.99045
2.03233	0.729791	7.41311
1.95139	0.73024	12.7247
1.62883	0.710517	13.2628
1.90386	0.748372	14.3621
1.71386	0.739224	17.4893
1.79762	0.835498	0.124193
1.77941	0.715512	15.4872
1.64763	0.814907	2.22748
1.72406	0.73698	17.6493
1.68593	0.715289	17.0012
1.81497	0.694494	7.74739
2.07415	0.745318	4.63353
1.80793	0.741129	18.0368
2.0804	0.745217	4.35901
1.75989	0.762455	12.8686
1.6116	0.687145	7.4518
1.62021	0.771147	11.6025
1.61969	0.728556	15.4637
1.51809	0.744714	8.5765
1.6141	0.763383	11.4825
1.8897	0.717601	13.3137
1.4756	0.741827	4.33462
1.71373	0.775586	9.10438
1.44324	0.787065	2.69381
1.63552	0.71232	14.1113
1.61762	0.743881	15.9387
2.10228	0.791784	0.444259
1.47632	0.653941	1.06804
2.37778	0.717247	0.798696
2.16489	0.746622	2.92417
1.74697	0.76721	10.418
1.74148	0.75171	15.8935
1.76248	0.706991	13.0568
1.62662	0.698402	10.2325
1.77412	0.742194	18.653
2.10512	0.748523	2.50472
2.31345	0.786926	0.0803178
1.52905	0.816219	2.30422
1.33022	0.649514	0.369626
1.54796	0.739249	11.2021
1.93106	0.755357	10.3102
1.9992	0.776049	2.28547
1.9033	0.719513	12.6659
1.72864	0.750231	16.0663
1.57203	0.75054	12.0538
1.69952	0.718971	18.4551
2.15745	0.720334	2.87724
1.65488	0.799526	4.29046
1.609	0.708596	11.728
1.6693	0.763476	12.8674
1.43309	0.789355	2.1561
1.68945	0.725233	18.5914
1.53104	0.71167	7.60921
1.67367	0.655265	2.13227
1.77187	0.744754	17.6741
1.70098	0.684441	8.15992
1.65413	0.662986	2.87577
1.31374	0.679998	0.283214
1.89616	0.78153	4.11527
1.54149	0.746296	9.96639
1.72522	0.75271	15.6745
1.49394	0.769473	5.36978
1.79321	0.641327	0.465876
1.86074	0.734765	18.0363
1.63637	0.806991	3.22186
1.63141	0.666784	3.62877
1.94342	0.71858	9.45224
1.7239	0.746458	16.5463
1.69398	0.735385	17.3724
1.88631	0.731485	16.1546
1.47319	0.841891	0.729797
2.23325	0.732408	2.26864
1.74909	0.697372	11.1317
2.14354	0.681171	0.33612
1.97352	0.75274	9.45043
1.59745	0.732732	14.4616
1.59879	0.776032	9.99942
1.86566	0.728433	16.8032
1.92192	0.759135	10.5179
1.5457	0.739889	10.9023
1.96833	0.75587	8.49914
1.89305	0.710993	10.0815
1.90009	0.722912	14.0136
1.68192	0.828721	0.713316
1.93693	0.713601	9.81736
1.47523	0.724625	3.99411
1.40381	0.634907	0.452657
1.95598	0.684975	1.56884
1.71118	0.732504	17.4425
1.52673	0.706722	6.32715
1.77564	0.737997	18.0653
1.66268	0.732013	17.8009
2.03723	0.724756	7.20287
1.87363	0.703367	7.63215
1.5248	0.770402	7.21672
1.78898	0.723279	17.9424
1.31982	0.602767	0.168346
1.58113	0.735329	14.2097
1.70952	0.724139	19.7973
1.67335	0.715085	16.5586
1.68447	0.719312	17.9582
1.7563	0.729152	17.6764
1.58891	0.753303	13.2633
1.67968	0.73671	17.7697
1.59832	0.781798	8.9421
1.65592	0.572784	0.075831
2.16422	0.745347	3.00579
1.75679	0.700288	11.7443
2.00591	0.76724	3.07134
1.82785	0.75641	13.5945
1.70955	0.719624	18.4659
1.79819	0.757281	14.542
1.99184	0.742956	10.3982
1.51958	0.724453	7.61817
1.89077	0.776507	5.11987
1.83081	0.698171	9.84117
1.6711	0.684601	7.91791
1.63836	0.710201	13.5355
1.53722	0.794093	5.31352
1.8306	0.727224	18.2022
1.51219	0.756668	7.58003
2.00101	0.826821	0.19932
1.66898	0.739283	17.7666
1.93724	0.709103	8.59715
1.49213	0.775364	5.88286
1.77142	0.702914	11.7078
1.88113	0.747994	15.4916
1.65776	0.730256	17.6013
1.94737	0.738338	13.673
1.59295	0.747694	12.8219
1.60734	0.76061	12.0493
1.88795	0.754929	11.785
1.73211	0.726076	18.6871
1.73852	0.698998	11.9552
1.72355	0.736789	17.6515
1.40592	0.786977	2.1785
1.50715	0.631785	0.697477
1.65254	0.77791	9.04621
2.25939	0.71583	1.77533
1.40699	0.731743	1.89726
1.46317	0.71494	3.05032
1.67384	0.706634	13.7543
1.62055	0.747596	14.1374
1.82461	0.778861	6.6372
1.96739	0.709693	7.3674
1.50335	0.832902	1.08325
1.72781	0.768175	10.0402
1.85437	0.7206	15.814
1.49382	0.799407	3.77331
1.57421	0.799127	4.76395
1.78086	0.801475	1.77991
1.98196	0.76673	3.92341
1.90254	0.744552	15.6441
1.89406	0.737582	17.012
1.91587	0.748513	13.7975
1.56491	0.668177	3.05915
1.79774	0.692459	7.77615
1.64668	0.700844	11.027
1.66491	0.783337	7.90059
1.73711	0.784305	5.76589
1.57315	0.758536	11.3352
1.85705	0.753157	13.5122
1.75164	0.755166	15.2465
1.90892	0.712336	10.7584
1.72473	0.777093	9.26677
1.63739	0.728575	16.2119
1.6302	0.695655	10.4966
1.46721	0.758213	4.32219
1.64688	0.675511	5.7919
1.80225	0.765452	10.6788
1.53194	0.802177	3.5077
1.68771	0.698235	12.3406
1.43243	0.811335	1.34335
1.6953	0.721926	19.0448
1.76924	0.758905	14.4824
1.70699	0.689032	9.57113
1.73986	0.790554	4.64472
1.70045	0.657262	2.45093
1.82698	0.713496	12.8488
1.59342	0.750479	13.0752
1.85893	0.737991	17.688
1.84033	0.669677	1.09614
1.3903	0.718832	1.46949
1.42975	0.663786	1.24124
2.0841	0.704949	2.77392
1.72426	0.734323	17.6618
1.98222	0.750856	9.34718
1.62388	0.692234	9.35666
1.94404	0.700291	4.79636
1.90802	0.709892	9.52363
1.8414	0.736717	17.7236
1.74972	0.706583	13.5125
1.97061	0.713505	7.69936
1.68025	0.760509	12.8303
1.67989	0.73483	17.7302
1.77113	0.713483	14.8989
1.92405	0.72794	12.6973
1.62151	0.714884	14.4878
1.49533	0.779231	5.91527
1.50714	0.822893	1.85178
1.64407	0.730425	17.0744
1.65392	0.793267	6.19249
1.81883	0.796617	2.35507
1.74277	0.708873	14.2966
1.91721	0.705319	7.13446
1.6743	0.765148	12.6039
1.87101	0.675566	1.83682
1.9506	0.697338	4.01046
1.79054	0.774472	9.10553
1.86076	0.715408	13.2868
1.59943	0.715551	13.3322
1.36739	0.784864	1.43545
1.55843	0.736525	12.825
1.58798	0.766122	10.3261
1.52197	0.765475	7.05665
1.54541	0.815816	2.23704
1.61578	0.756657	13.4718
1.85053	0.742868	16.2815
1.50774	0.816693	2.1202
2.01249	0.727905	8.53809
1.62707	0.759588	12.583
1.49811	0.749637	6.63001
1.64581	0.730195	17.1291
1.68735	0.706394	14.0151
1.6704	0.783892	7.82769
2.36545	0.715594	0.811191
2.2062	0.716982	2.65612
1.32148	0.667293	0.307097
1.44643	0.749096	3.26123
1.66056	0.687958	8.56993
1.66281	0.733591	18.0013
1.78838	0.758074	14.5463
1.5576	0.798556	4.76568
1.73931	0.805312	1.72393
1.63762	0.791904	6.39234
1.3296	0.73641	0.994476
1.69909	0.772628	8.62891
1.4516	0.671422	1.49227
1.79937	0.735719	17.553
1.62466	0.801656	3.89287
1.60266	0.710285	12.0079
1.60876	0.704231	10.4248
1.8436	0.745913	15.798
1.80168	0.702664	10.9228
1.67943	0.724262	17.7352
1.95775	0.753055	10.0359
1.49154	0.755433	5.67821
1.97445	0.742814	12.6533
1.7926	0.723842	18.0567
1.6556	0.771078	12.5348
1.67619	0.788151	6.96016
1.66722	0.697983	11.8862
1.54048	0.741288	10.3069
1.62032	0.712792	13.7314
1.96839	0.763649	5.2853
1.42394	0.719009	2.28954
1.84438	0.719212	15.8789
1.70068	0.690323	10.3507
1.70322	0.738224	17.3947
1.58013	0.79589	5.08111
1.97887	0.752012	9.24333
1.45562	0.761815	3.72917
1.76678	0.719071	17.0454
1.74231	0.823054	0.95465
1.58431	0.749912	12.5509
1.8017	0.721988	17.3297
1.58332	0.703768	8.98399
1.48369	0.770248	4.79198
1.77994	0.718331	16.5371
1.73326	0.724171	19.1913
1.45345	0.782257	3.24241
1.58126	0.782139	8.43993
1.61638	0.743596	16.0611
1.98013	0.730128	11.8294
1.77439	0.743272	18.2741
1.81553	0.74941	15.7069
1.6061	0.699965	9.60775
1.9486	0.751902	10.7563
1.87293	0.72928	16.488
1.82418	0.767556	10.3635
2.1653	0.745472	2.97915
1.72126	0.673375	4.36166
1.74942	0.757701	14.9205
1.64276	0.695473	11.4828
1.81335	0.746178	16.4731
1.8043	0.775541	8.62205
1.68126	0.718139	17.7974
1.67493	0.709932	14.8249
1.56266	0.672999	3.32445
1.55587	0.645959	1.59225
1.5689	0.7836	7.84213
1.93495	0.712085	10.063
1.53364	0.804677	3.3957
1.49361	0.825816	1.45196
1.61018	0.72023	14.7793
1.75997	0.781671	6.70308
1.34836	0.667152	0.464567
1.47724	0.792706	4.2246
1.79945	0.713134	13.8842
1.61477	0.710294	12.6338
1.9695	0.683651	1.55437
1.58395	0.707887	10.0142
1.59807	0.664449	3.71885
1.829	0.77341	9.37305
1.66502	0.736634	18.159
1.56037	0.760082	10.2189
1.3978	0.648904	0.520453
1.77667	0.708957	13.1308
1.89329	0.781719	4.18359
1.77159	0.772602	9.35348
1.65282	0.758316	13.2317
1.81233	0.759467	13.1624
1.51149	0.74404	7.97597
1.93813	0.808528	0.327101
1.76617	0.775484	9.0118
1.85635	0.758526	11.8461
1.86128	0.735341	18.1146
1.74665	0.736964	17.9799
2.09379	0.730542	4.95257
1.90143	0.724029	14.2833
1.68742	0.722869	18.5202
1.69173	0.777882	9.40381
1.68615	0.777094	9.38267
1.98819	0.776729	2.55956
2.22538	0.72132	2.35278
1.82663	0.794735	2.28792
1.72012	0.667006	2.90103
1.62936	0.724352	14.7687
1.79895	0.748618	16.1437
1.8626	0.755895	12.3989
1.76175	0.838498	0.258145
1.7085	0.68012	6.49225
1.95807	0.723289	9.91486
1.6091	0.773436	11.0639
1.66193	0.807818	2.40274
1.63555	0.67905	6.30806
1.71898	0.753451	15.6283
1.6656	0.796154	4.74578
1.84769	0.71084	10.8943
1.61685	0.706699	11.3907
1.90207	0.733122	15.3482
1.77749	0.728754	17.4289
1.34196	0.747886	0.698331
1.57842	0.717733	11.8563
1.67576	0.747638	15.3672
1.64148	0.758542	13.0569
1.57042	0.696941	7.98896
1.67652	0.781728	8.36978
1.9226	0.731853	13.1468
1.72561	0.749332	16.1393
1.53871	0.766258	8.22383
1.48695	0.803719	3.02327
1.81034	0.710561	12.3726
1.49969	0.697925	3.6451
1.94876	0.710543	8.58466
1.52707	0.75366	9.67097
1.65239	0.830927	0.784847
1.66196	0.712008	14.9505
1.75204	0.742641	17.4206
1.54639	0.673563	3.22368
1.63096	0.760462	12.4401
1.83308	0.701723	11.1325
1.68489	0.710667	15.4275
1.8997	0.713513	11.1337
1.50901	0.746199	7.67282
1.48949	0.782718	4.66795
1.78323	0.739388	18.5139
2.03767	0.717371	5.05523
1.74267	0.7021	12.687
1.50119	0.771515	6.00865
1.74788	0.717043	16.767
1.55423	0.78252	7.61619
1.8695	0.760037	10.8823
1.49709	0.739807	6.52515
1.77491	0.755921	15.3443
1.76896	0.726456	18.0251
1.77615	0.690909	7.89818
1.84317	0.704035	10.298
1.82713	0.741143	16.6765
1.93018	0.727204	12.5163
1.9458	0.715159	9.21852
1.87728	0.750159	14.4226
2.04075	0.701619	2.3724
1.50043	0.650071	1.40709
1.82392	0.727101	18.0694
1.78407	0.717673	16.217
1.49487	0.772589	5.72144
1.38177	0.658739	0.17181
1.88285	0.700144	6.7007
1.75381	0.769733	9.74468
2.05683	0.762504	3.72636
2.08218	0.706589	3.03598
1.5199	0.76711	6.94132
2.37678	0.715878	0.697467
1.95642	0.778423	3.42497
1.68366	0.629786	0.372565
1.64968	0.709939	13.9132
1.63064	0.734376	16.9451
1.88248	0.734108	17.4853
1.80688	0.69472	8.16448
1.52672	0.728408	9.40893
1.72494	0.720886	18.5017
1.55897	0.699737	7.14078
1.90922	0.715476	11.2069
1.83779	0.728922	18.6236
1.61966	0.746566	14.6275
1.87829	0.74146	17.506
1.94979	0.773247	3.80287
1.77574	0.781075	6.87627
1.65604	0.638635	0.727079
1.47433	0.729711	4.68238
2.04828	0.740759	6.03048
1.84003	0.73347	18.2943
1.5986	0.685379	6.50746
1.51464	0.692289	4.19619
1.67226	0.710866	15.0197
1.56778	0.747909	11.4175
1.55331	0.707351	8.03582
1.57673	0.736021	14.294
1.7634	0.8019	1.70085
1.63266	0.766999	12.1886
1.83367	0.787537	3.45945
1.69931	0.758572	13.7461
1.95995	0.768668	4.43777
1.5535	0.689783	5.52293
1.69459	0.677476	5.67481
1.75253	0.735662	18.0164
1.85263	0.697928	8.19339
1.83529	0.742211	15.8307
2.32461	0.72075	1.52754
1.88658	0.679464	1.91398
1.90161	0.761189	10.0272
1.94182	0.684086	1.59325
1.86672	0.733083	17.6594
1.69766	0.684447	8.16771
2.2179	0.766129	0.38044
2.03944	0.707846	4.00394
1.51442	0.651713	1.96284
1.81419	0.732913	17.9203
1.72158	0.665038	2.64699
1.77769	0.705138	11.8734
1.69157	0.768314	10.4801
1.88904	0.776606	5.11934
2.41034	0.706883	0.180182
1.55456	0.725933	11.2359
1.72013	0.750747	15.874
1.98109	0.715612	7.46943
1.63736	0.694416	11.1892
1.46892	0.803002	2.95341
1.53844	0.720064	9.05786
1.74703	0.748748	16.7535
1.40178	0.630343	0.465277
1.63002	0.744823	15.7327
1.50166	0.669243	2.34647
1.71969	0.733926	17.5756
1.96709	0.738409	12.897
1.75316	0.784428	5.25544
1.78788	0.773679	9.29215
1.67413	0.818372	1.37892
1.88417	0.672513	1.27073
1.7176	0.688666	8.9197
1.92945	0.716406	9.98945
1.85546	0.71591	13.7801
1.77025	0.765304	10.9778
1.70859	0.727749	18.3521
1.81585	0.716359	15.0602
1.63728	0.745794	15.4601
1.36199	0.685101	0.527634
1.70327	0.700476	13.0419
1.59823	0.689423	7.38077
1.56323	0.779273	8.51006
1.44459	0.750178	3.04671
1.61543	0.790271	6.30777
1.67433	0.702355	12.5227
1.67463	0.755563	14.6427
1.68386	0.752486	15.4336
1.83229	0.768423	10.3538
1.76407	0.748356	16.6445
1.71592	0.735731	17.528
1.5596	0.740893	11.7223
2.07015	0.705714	3.01004
1.51336	0.677909	2.87398
1.5195	0.762891	6.96706
1.76328	0.714794	15.5777
1.75865	0.753956	15.5773
1.74946	0.749679	16.4844
1.39478	0.793409	1.86768
1.67584	0.760138	12.8386
1.74904	0.740648	17.492
1.71128	0.789152	5.60688
1.82329	0.740525	17.0467
2.38884	0.679692	0.0413691
1.61592	0.751691	14.1328
1.79303	0.767309	10.2536
1.51055	0.793313	4.92628
1.66178	0.763032	13.0948
2.06537	0.755345	3.50035
1.57192	0.691949	7.28304
2.35315	0.710016	0.638571
1.77005	0.712279	14.4649
2.2836	0.733908	1.124
1.80507	0.749147	15.9793
1.80402	0.805424	1.3911
1.80101	0.766653	10.3497
2.00852	0.823082	0.222913
1.63626	0.811558	2.80777
1.3549	0.595327	0.0898495
1.55776	0.758847	10.3691
1.75563	0.680549	5.73167
1.72996	0.745408	16.8234
1.57547	0.697737	8.13176
1.86032	0.744125	16.3388
1.59256	0.791864	6.08564
1.68992	0.653746	1.79588
1.88199	0.72002	14.6278
1.59476	0.73491	14.8938
1.79596	0.758604	14.081
1.62353	0.741624	16.9612
1.63094	0.735119	17.0689
1.829	0.755471	13.8361
1.80338	0.772827	9.5699
1.84291	0.718504	15.7765
1.96934	0.721193	8.66522
1.64414	0.769746	12.5029
1.3095	0.830458	0.242406
1.67282	0.720297	17.3854
2.09442	0.738028	5.10704
1.8907	0.754413	11.8176
2.24679	0.737039	1.71539
1.76604	0.754882	15.5257
1.64489	0.694625	11.8249
1.53217	0.698688	5.23154
2.05369	0.700262	1.73379
2.08381	0.722482	4.73678
1.86677	0.746466	15.9294
1.33949	0.766148	0.57773
2.23486	0.725458	2.16233
1.78817	0.722468	17.6954
1.56587	0.724305	13.1469
2.34738	0.755703	0.290899
1.9258	0.699671	4.96967
1.58832	0.770969	9.63945
1.63302	0.727911	15.8376
1.92554	0.746879	13.9678
1.69732	0.735741	17.2729
1.64477	0.702798	11.58
1.68492	0.729541	17.5169
1.91987	0.700391	5.38633
2.06861	0.759	3.90077
1.6969	0.728612	17.9379
1.62188	0.781085	9.10509
1.54591	0.755304	10.5978
1.64179	0.786658	7.59533
1.87379	0.668141	0.943934
1.62362	0.725784	15.0117
1.91865	0.755716	10.7321
1.62463	0.768872	11.6798
1.88682	0.72054	14.3324
1.58776	0.692541	7.89617
1.69293	0.729938	17.4305
2.01189	0.746643	8.41271
1.78701	0.798501	2.85012
1.89401	0.733409	16.1736
2.34236	0.707367	0.677009
2.25319	0.697438	0.728259
1.70738	0.797663	3.27231
2.09284	0.722692	4.55324
1.47339	0.76	5.146
1.68924	0.727518	18.0237
1.6517	0.661772	2.7206
1.71011	0.68953	9.62275
1.621	0.665508	3.65567
1.7728	0.714506	15.2511
1.74473	0.729867	17.6985
1.69031	0.764443	11.8102
1.49393	0.780203	5.61565
1.84863	0.651543	0.468471
1.4804	0.732833	5.10147
1.74008	0.817005	1.04608
1.57153	0.757302	11.6358
1.58924	0.657476	2.18336
1.40753	0.650238	0.582825
2.10267	0.721465	4.21052
1.67212	0.702527	12.492
1.60401	0.701603	9.75881
1.94343	0.75192	10.9496
2.04184	0.757068	4.63729
1.82959	0.726066	17.8994
1.9351	0.729302	12.4888
1.65921	0.738882	17.9333
1.75377	0.75641	15.0905
1.86736	0.701963	8.13007
1.84062	0.755078	13.4599
1.73148	0.698183	11.8734
1.82163	0.775254	8.48396
1.77803	0.779872	7.49985
1.74015	0.767819	10.2217
1.51873	0.794078	5.0511
1.88842	0.757693	11.0702
1.95924	0.750233	10.8591
1.84153	0.795663	1.66436
2.04579	0.75724	4.50073
1.52951	0.785378	6.5126
1.63787	0.704533	11.8072
2.03393	0.761088	4.80999
1.80709	0.750126	15.8322
1.75278	0.777517	9.06382
1.52293	0.705436	5.83444
1.81878	0.709434	11.7636
1.83581	0.72163	16.7161
1.88912	0.735268	17.2954
2.27966	0.810586	0.159214
1.77381	0.720414	17.3181
1.78746	0.811366	0.889246
1.51189	0.823507	1.91361
1.81133	0.756019	14.4654
1.68521	0.831602	0.768135
1.74079	0.742324	17.1279
1.8931	0.738256	17.0564
1.69919	0.720054	18.7805
1.47561	0.667004	1.66075
1.51161	0.72878	8.44742
2.01049	0.72699	8.70074
1.83539	0.749929	15.0972
1.72673	0.737141	17.6801
1.75475	0.719303	17.3651
1.56051	0.746725	11.0933
1.57658	0.756301	12.1419
1.38532	0.795184	1.64818
1.55146	0.759939	9.55075
[truncated: 28,302 more rows]

## Sheet: K14 4
x	y	z
1.73862	0.715159	17.335
1.7171	0.727604	19.1011
2.76994	0.715184	0.0503603
1.86994	0.741838	16.388
1.91342	0.694331	2.63503
1.56115	0.707857	10.4005
1.4234	0.674367	0.62234
1.67772	0.773045	11.1523
1.62216	0.795759	7.07673
2.083	0.69619	0.96743
1.62298	0.737908	17.3851
1.67199	0.710169	15.8202
1.55404	0.729234	12.3398
1.74911	0.727488	19.0652
1.53345	0.800899	5.62097
1.63534	0.692519	9.65927
1.61835	0.757412	15.427
1.74273	0.766529	10.469
1.88292	0.703191	7.23594
1.58566	0.743304	15.0549
1.61387	0.704761	11.0454
1.63839	0.770604	12.2867
1.75784	0.695059	11.1229
1.84384	0.766587	10.0859
1.55655	0.772379	8.49819
1.67203	0.771316	11.7635
1.56868	0.726558	13.1573
2.04246	0.721545	4.87933
1.79678	0.736386	17.9578
1.68719	0.688549	8.9544
1.36101	0.668537	0.484084
1.70759	0.702947	13.8716
1.83813	0.727376	16.9287
1.53864	0.715217	9.13142
1.6608	0.820272	0.798409
1.76474	0.700817	11.7775
1.96585	0.731434	9.78088
1.67958	0.696443	11.3758
1.67506	0.682238	7.36779
1.47324	0.778534	5.59482
1.77954	0.800875	2.15763
1.42131	0.75804	3.09546
1.63013	0.724185	16.1072
1.64956	0.752722	15.0365
1.7042	0.76708	12.4467
1.73043	0.744669	17.5176
1.62567	0.665354	3.52629
1.45902	0.624669	0.385002
1.59451	0.741364	16.2907
1.64487	0.780255	8.83945
1.91766	0.770432	5.20681
1.84011	0.698394	7.13884
1.68577	0.755853	15.1001
1.62868	0.773364	11.3397
1.52491	0.708553	7.44974
1.43916	0.821539	1.1949
1.73336	0.773778	11.3113
1.70754	0.743032	18.4617
1.44625	0.833404	1.54876
1.84016	0.757107	13.2678
1.67312	0.770075	12.4249
1.53319	0.763196	9.76964
1.72688	0.694121	10.8715
1.42552	0.768587	2.42891
1.7912	0.736201	18.2507
2.13289	0.761251	1.3167
1.83185	0.792809	2.89313
1.66832	0.743163	17.7964
1.75209	0.707724	14.2383
1.87383	0.764614	9.30504
1.72571	0.714971	17.2889
1.69291	0.722829	19.4316
1.63894	0.775574	10.649
1.89007	0.732057	14.1645
1.67856	0.713019	16.423
1.89452	0.767845	6.98847
1.56506	0.811949	2.92433
1.91333	0.70277	5.46402
1.70185	0.731503	18.4459
1.87987	0.762667	10.1355
1.46617	0.692338	2.50862
1.70276	0.71584	17.9255
1.91443	0.682518	1.73495
1.8164	0.708302	12.2158
1.5183	0.722864	6.82337
1.79888	0.728899	18.9492
1.87652	0.741625	16.0876
1.96906	0.731448	9.62497
1.77042	0.701605	11.662
1.93646	0.743596	11.6349
2.04029	0.76828	2.15369
1.40946	0.703138	1.29266
1.56146	0.684126	5.69855
1.67244	0.769867	12.5561
1.70205	0.728965	18.7804
1.87824	0.752315	13.9706
1.99073	0.761104	4.07819
1.56889	0.790707	6.76826
1.97033	0.755689	6.46238
1.68762	0.729633	18.2037
1.66728	0.754503	14.9643
1.8908	0.741888	15.1711
1.82555	0.708722	12.098
2.02805	0.701739	2.25632
1.67116	0.705764	14.1131
1.83144	0.761691	12.1301
1.91757	0.723695	10.806
1.88202	0.716301	10.591
1.55297	0.740954	12.3742
1.66249	0.679685	6.62203
1.79095	0.729624	19.3049
1.76125	0.767127	11.3349
2.05953	0.742484	4.56373
1.70253	0.748747	16.274
1.91075	0.739482	13.5077
1.81619	0.754077	15.45
1.73607	0.669871	3.23422
2.02763	0.695171	1.26848
1.88164	0.778346	6.16968
1.64707	0.684518	8.46854
1.62969	0.729492	17.5521
1.66184	0.705977	14.0807
1.71971	0.72406	19.8408
2.32912	0.661055	0.0505613
1.75299	0.712658	15.7637
1.9166	0.734707	12.6527
1.5796	0.740059	14.7442
1.71587	0.769344	11.8056
1.54445	0.764076	10.6509
1.58895	0.757083	13.4741
1.69041	0.702673	13.7555
1.59387	0.728088	15.7267
1.50903	0.694998	5.02006
1.80421	0.769877	10.115
1.91127	0.759304	10.5213
1.52694	0.657968	1.58054
1.6875	0.736484	17.866
1.80119	0.778594	6.53403
2.02083	0.771627	1.80927
1.76603	0.772314	10.8524
1.64446	0.774366	10.9808
1.8748	0.742117	16.1548
1.52974	0.773609	7.55344
1.68116	0.734907	17.6313
1.7531	0.747385	17.4376
2.29763	0.75237	0.447168
1.7858	0.747657	17.811
1.69837	0.782939	8.89717
1.68122	0.809269	2.33392
1.59447	0.659597	3.08139
2.00923	0.731763	6.9357
1.77785	0.70445	12.0784
1.72377	0.759183	15.0957
1.86477	0.738153	15.9631
1.91941	0.730688	12.0274
1.77132	0.683163	5.53086
1.67207	0.707152	14.6291
2.13753	0.725265	3.09896
1.77118	0.724022	18.9567
1.54892	0.787794	6.88402
1.62514	0.741309	17.694
1.8788	0.706422	8.81746
1.57716	0.784181	8.75271
1.8277	0.740992	17.6984
1.50715	0.773961	6.77761
1.68315	0.766309	13.8742
1.73951	0.685675	7.70481
1.52665	0.774485	7.4341
1.64628	0.698225	11.3506
1.67193	0.706034	14.1872
1.58783	0.699034	8.21125
1.49405	0.711839	6.39865
1.76289	0.777663	8.17509
1.98133	0.748014	8.66013
2.33702	0.741872	0.468917
1.44493	0.737893	3.9536
1.70813	0.777522	10.1558
2.459	0.746099	0.190662
1.8677	0.718633	12.3237
1.73485	0.760145	15.2216
1.95457	0.744747	10.398
1.68816	0.730844	18.1011
1.85786	0.78404	4.11928
1.91736	0.764285	7.38277
2.14619	0.733596	3.17387
1.65658	0.749689	15.5703
1.60333	0.711714	14.11
1.46797	0.586629	0.222056
1.88579	0.767326	7.5617
1.85792	0.732102	16.1169
1.82584	0.691791	6.22715
1.79074	0.655913	0.61723
1.91998	0.700962	4.5823
2.13836	0.711009	1.72141
1.68871	0.754885	15.3765
1.68229	0.744872	17.4379
2.14153	0.739158	3.01235
1.40788	0.65576	0.508202
1.60121	0.719973	14.4015
1.6564	0.733179	16.9319
1.73453	0.681495	6.04926
1.37817	0.822612	0.820094
1.78468	0.731154	19.1224
1.78805	0.757905	14.6951
1.543	0.82562	1.27496
1.97157	0.743645	9.51371
1.67145	0.767581	13.8626
1.49001	0.683413	2.61912
1.71753	0.697165	11.8874
1.88705	0.750825	13.114
1.70166	0.708185	14.7703
2.11841	0.748575	3.6485
1.77522	0.755212	16.3157
1.57045	0.82218	1.71872
1.76106	0.746231	17.5745
1.99278	0.743246	8.26089
1.39222	0.746725	1.95252
1.47998	0.779024	5.74647
1.94136	0.703905	4.623
1.72375	0.712928	16.1978
1.50269	0.783445	5.62408
1.71201	0.736457	18.3726
1.70707	0.714253	16.8961
1.72378	0.766428	11.4955
1.7381	0.743477	17.5126
1.62837	0.732271	17.4928
1.51541	0.662234	2.20837
2.00792	0.737621	7.0691
1.74593	0.705148	13.8031
1.73171	0.758913	15.3788
2.05804	0.733658	4.75892
1.73186	0.77789	9.27593
1.62709	0.795961	6.79272
1.65748	0.758614	14.4161
1.73545	0.807853	2.391
1.75673	0.706363	13.6025
1.74905	0.720041	18.6142
1.81699	0.742373	18.1839
1.69985	0.771883	11.2377
1.81615	0.737626	17.1901
1.89647	0.730629	13.5318
1.87718	0.765928	8.3942
1.57097	0.745903	12.6047
1.78514	0.728292	19.1155
1.88471	0.669981	1.20276
1.53907	0.732611	10.8809
1.56562	0.683957	5.86659
1.7568	0.722685	18.907
1.77697	0.761343	13.6242
1.75673	0.741409	17.7154
1.71264	0.757324	15.1858
1.53276	0.749045	9.27438
1.62707	0.766116	13.2727
1.73069	0.765873	11.1175
1.63413	0.73495	17.1197
1.63565	0.695785	10.1506
1.81442	0.708482	12.2451
1.65675	0.721336	16.259
1.66513	0.734269	17.1359
1.68024	0.759305	14.3439
1.76377	0.736338	18.4979
1.82913	0.760905	12.3697
1.71084	0.719866	19.4149
1.60895	0.728611	17.3223
1.64507	0.71676	15.2113
1.67019	0.757734	14.5747
1.99275	0.748247	7.98622
1.98958	0.729474	8.33709
1.47183	0.772136	5.50291
1.72921	0.707497	14.5647
1.70397	0.751616	16.086
1.62568	0.756702	15.2478
1.82626	0.75419	14.7391
1.6701	0.69406	10.6038
1.82263	0.752836	15.9055
1.55238	0.784389	8.13907
1.70202	0.720542	19.6417
1.69362	0.725972	19.2222
1.81873	0.665734	1.60638
1.91282	0.733917	12.8331
1.6648	0.729196	17.4972
1.72344	0.780238	8.85828
1.6114	0.688038	9.24189
1.70038	0.785763	7.88587
1.80834	0.75856	13.6697
1.68664	0.751926	15.7455
1.61914	0.737029	17.359
2.8584	0.73455	0.219318
1.59861	0.728178	16.1851
1.61491	0.76276	14.0108
1.82112	0.705598	11.9451
1.94101	0.716579	8.84149
2.25953	0.773157	0.212168
1.55597	0.695101	6.78915
1.86855	0.749511	14.6832
1.97522	0.706036	3.66358
1.66816	0.817687	1.31614
1.72154	0.709024	14.9562
1.85085	0.793635	2.51941
1.67815	0.754472	15.2246
1.49608	0.767058	7.14579
1.74517	0.700099	12.7713
1.88376	0.802507	1.24484
1.45437	0.729889	3.67173
2.02655	0.81591	0.188989
1.59004	0.741451	15.8954
1.63557	0.795018	6.55884
1.57471	0.760118	12.2469
1.69556	0.753171	15.8272
1.60483	0.840218	0.480586
1.645	0.769818	12.7995
1.82865	0.737395	16.5694
1.4569	0.697383	2.64512
1.97622	0.721381	8.04174
2.09026	0.749609	3.94059
1.61278	0.686792	8.93545
1.63344	0.716393	15.2584
1.62318	0.794063	7.42615
1.84216	0.777988	6.59469
1.67632	0.769104	12.8456
1.60612	0.759595	15.2961
1.53687	0.7173	9.2889
1.53371	0.707189	8.05782
2.05324	0.750399	4.37139
1.75697	0.762481	13.3717
1.99764	0.709202	3.91457
1.60205	0.737419	16.6821
1.73805	0.699828	12.8375
1.80402	0.773946	8.09585
1.90228	0.70373	6.39163
1.59415	0.714132	13.4519
1.68485	0.800802	3.80637
1.86218	0.747988	15.8332
1.54072	0.738818	10.9482
1.76649	0.70193	11.9706
1.70601	0.659967	2.48475
1.86494	0.722397	13.4313
1.67146	0.730574	17.6034
1.77931	0.713029	14.2516
1.59805	0.769374	11.4953
1.86632	0.756431	13.292
1.52253	0.769881	7.98673
1.55855	0.716331	10.3191
1.72075	0.704939	14.0503
1.72529	0.733082	18.5519
2.2547	0.717228	1.69048
1.55781	0.777471	8.87678
1.63609	0.772703	11.4914
2.02363	0.758855	3.11927
1.73616	0.708686	14.8902
1.86885	0.707499	9.66702
1.64615	0.757568	14.7068
1.85065	0.725295	15.1954
1.86951	0.718748	12.2009
1.60113	0.741883	16.9329
1.80536	0.807266	1.40811
1.85631	0.774031	6.96257
1.64101	0.70185	11.8666
1.49185	0.748364	6.60266
1.85623	0.68673	4.28634
1.77489	0.753317	16.9709
1.62628	0.760247	15.109
1.87776	0.719235	11.6489
1.79502	0.6331	0.220668
1.6349	0.684639	8.45431
2.21028	0.749866	1.28437
2.14683	0.740018	2.97341
1.58929	0.654081	1.94428
2.04088	0.730497	5.4657
1.73131	0.715389	17.4792
1.40329	0.787633	1.92704
2.29692	0.727692	1.15466
1.91151	0.762856	8.59724
1.46499	0.746805	4.74704
1.96343	0.738033	9.57097
1.91688	0.70645	6.41684
1.82669	0.716763	14.3222
1.60398	0.720023	14.6431
1.57505	0.686038	6.87787
1.52533	0.8123	2.73463
1.81215	0.690224	6.88325
1.71416	0.706905	14.4875
1.84443	0.720968	14.6333
1.50792	0.718451	7.31532
1.69365	0.780439	9.51302
1.65619	0.734254	16.8387
1.65487	0.713072	16.784
1.79199	0.721811	17.0474
1.53731	0.795052	5.63344
2.06067	0.743624	4.42898
1.88326	0.731012	14.462
2.04733	0.840235	0.0980574
1.68544	0.717129	17.5985
1.78909	0.756424	15.6352
1.79161	0.745439	18.1142
2.64741	0.725166	0.171697
1.68778	0.776072	10.5969
1.43633	0.710082	1.88502
1.73889	0.784718	6.99068
1.49004	0.716921	5.81714
1.69006	0.733966	17.9851
1.69035	0.727715	18.6897
1.91564	0.745417	12.4349
1.88665	0.698781	5.25269
1.76055	0.670419	2.70001
1.73953	0.739752	17.9685
1.61529	0.778661	9.50289
1.79412	0.725118	18.4425
1.70456	0.764091	13.1827
1.49119	0.716381	5.95969
1.50064	0.765823	7.62149
1.5725	0.690947	7.17674
1.55906	0.762122	11.3297
1.7345	0.721995	19.3657
1.99445	0.778119	1.95436
1.68515	0.782548	8.51862
1.81641	0.749557	18.1886
2.30616	0.678568	0.130243
1.63277	0.72022	15.4061
1.79511	0.727138	18.7498
1.86722	0.741863	16.5067
1.38006	0.792607	1.18011
1.79132	0.704304	11.4202
1.57333	0.724725	13.0588
1.71732	0.736503	18.4096
1.71763	0.752079	16.2149
1.70061	0.717585	19.098
1.74264	0.695947	11.9744
1.92585	0.688646	2.20117
1.81303	0.732914	17.9531
1.78476	0.741178	18.2959
1.78107	0.673309	3.02994
1.5953	0.744938	15.3285
1.65246	0.772398	11.4278
1.96421	0.714707	6.63416
1.61926	0.707385	12.6744
1.67562	0.681483	7.06165
1.53758	0.667706	2.34089
1.75878	0.763654	12.6281
1.70164	0.818451	1.10674
1.48767	0.749743	6.37364
1.58949	0.697327	8.03279
1.68233	0.677439	5.26719
1.90524	0.741373	14.0671
1.65974	0.714412	16.3052
1.99907	0.731083	7.64198
2.2138	0.740513	1.64803
1.64325	0.769971	12.6756
1.86033	0.790873	2.85111
1.78554	0.713512	13.979
1.40077	0.664277	0.852126
1.74663	0.734944	18.6957
1.68977	0.782873	8.57665
1.70736	0.797001	4.16289
1.51492	0.748708	8.19628
1.80789	0.723976	17.3748
1.52005	0.757776	8.81663
1.69603	0.773679	10.9707
1.59551	0.778821	9.36515
1.89566	0.748697	12.4867
2.19639	0.714818	1.56264
1.80523	0.743321	18.3204
1.66988	0.717739	16.2719
2.02009	0.778398	1.2082
1.58383	0.686479	7.45699
1.8672	0.735483	15.5735
1.85279	0.769849	8.17662
1.84594	0.758839	12.6553
2.06651	0.731063	4.57717
1.62868	0.734206	17.2927
1.9244	0.726299	10.9061
2.11464	0.730245	3.88358
1.79793	0.690573	7.72474
2.07624	0.71973	3.77145
1.60659	0.772571	11.5361
1.53001	0.774152	7.56698
1.77062	0.74387	17.8456
1.72781	0.723761	19.7289
1.63888	0.754341	15.0109
1.53261	0.758159	9.44239
1.896	0.797868	1.38527
1.57442	0.7322	14.1635
1.69102	0.743513	18.2302
1.86917	0.726835	14.4314
1.53473	0.718093	9.26065
2.06639	0.76037	2.55176
1.74776	0.74307	17.3986
1.83271	0.753169	15.1484
1.52227	0.706377	6.97316
1.76044	0.738811	18.1652
1.75168	0.753762	16.3723
1.93747	0.759665	8.67172
1.59682	0.731331	16.6068
1.68979	0.688823	8.97955
1.53885	0.720155	9.29228
1.63686	0.774656	10.9133
1.73308	0.759936	15.279
1.91062	0.772911	5.15238
1.56924	0.781665	9.09328
1.5321	0.790298	5.75681
1.85305	0.816019	0.523594
1.58717	0.753134	13.1501
1.50833	0.737028	8.06292
1.38392	0.665009	0.972942
1.79665	0.74348	18.294
1.79501	0.711458	13.0474
1.71855	0.74566	17.3792
1.83783	0.757692	13.1129
1.83427	0.725714	16.4723
1.84225	0.781302	5.55178
1.54604	0.723596	9.902
1.66283	0.803394	3.50725
1.56438	0.830345	1.10941
1.71815	0.746721	17.0715
1.85441	0.721309	13.9516
1.36283	0.809881	0.753885
1.81007	0.713222	13.027
1.74439	0.7627	13.1901
1.50388	0.802845	4.88777
2.02263	0.764395	2.65049
1.75987	0.720974	18.2305
1.72198	0.697484	12.0831
2.08279	0.758938	2.59256
2.179	0.736175	2.56303
1.89214	0.735766	14.5609
1.67184	0.710453	15.9364
1.65374	0.774231	10.9909
1.73335	0.72566	19.4143
1.8491	0.766366	9.88906
2.0362	0.738401	5.74969
1.93004	0.730551	11.4324
1.91974	0.747529	11.7053
1.71844	0.706526	14.3776
1.91351	0.757762	10.4894
1.74201	0.754921	16.0631
1.97701	0.764849	4.48274
1.59386	0.705442	10.8791
1.67481	0.6704	5.41019
1.59615	0.730569	16.6364
1.68134	0.78166	8.7418
1.64733	0.698075	11.3988
1.95258	0.723049	9.31683
1.60612	0.735916	17.0263
1.76791	0.734446	18.6458
1.49901	0.686078	2.94446
1.66688	0.687086	8.77497
1.85626	0.759782	12.1775
1.65401	0.677177	5.43333
1.63739	0.788157	7.27452
1.91461	0.705238	6.18022
1.76239	0.669109	2.5092
1.76014	0.722694	18.7861
1.86739	0.720227	12.736
2.17634	0.727556	2.56043
1.63741	0.751334	15.3851
1.60791	0.722492	14.976
1.97418	0.740573	9.26242
1.90885	0.763847	8.07678
1.69788	0.750307	16.0855
1.87809	0.775975	6.54584
1.90602	0.775006	5.27971
1.79699	0.763555	13.0809
1.74125	0.740168	17.8503
1.6293	0.777971	9.86188
1.58854	0.720436	13.3594
1.99678	0.717775	6.30622
1.6571	0.787203	6.31306
1.66536	0.679635	6.52607
1.9316	0.741764	12.2132
1.73397	0.728072	18.9906
1.85928	0.742572	16.8163
1.68846	0.661738	2.75626
1.75344	0.752647	16.61
1.68746	0.788815	6.44117
1.86946	0.719815	12.4719
1.61356	0.736584	17.4102
1.78397	0.739989	18.3001
1.50529	0.772891	6.72573
2.24925	0.7337	1.60115
1.5954	0.764465	12.5844
1.89739	0.72686	12.6166
1.82476	0.717764	14.819
1.613	0.710595	14.2215
1.85569	0.724951	14.7304
1.89019	0.775672	6.03521
1.63112	0.761587	14.6776
1.96989	0.741747	9.70718
1.73536	0.710545	15.4284
1.65684	0.771191	12.0462
2.20606	0.722045	1.85474
1.54523	0.684951	4.97032
1.80279	0.827366	0.668441
1.68819	0.76745	13.1126
1.80988	0.767191	11.5694
1.59342	0.823322	1.74961
1.38955	0.772077	0.841258
1.82439	0.756576	13.9546
2.03876	0.712216	3.23091
1.88529	0.745278	14.096
1.73504	0.771095	12.0369
1.673	0.741906	18.3545
1.81654	0.663908	1.54848
1.68039	0.702235	13.4838
1.53131	0.738104	10.0476
1.78472	0.775336	8.19985
1.57663	0.690734	7.35469
1.89705	0.75182	12.4183
1.63358	0.764185	14.2088
1.88307	0.743686	14.9602
1.69022	0.726729	18.888
1.66835	0.775309	10.7354
2.08952	0.741511	3.49326
1.80491	0.741375	18.1687
1.60044	0.730018	17.144
1.80768	0.746655	18.5973
1.67821	0.668356	4.71488
1.61386	0.711096	14.5665
2.035	0.753305	4.71323
1.72366	0.683822	6.98418
1.54283	0.682472	4.62912
1.42441	0.704756	1.56968
1.93689	0.731932	11.1762
1.50757	0.729981	8.20374
1.86486	0.758708	12.4403
2.13638	0.725384	3.13853
1.60747	0.718657	14.9443
1.65038	0.735647	16.7671
1.91247	0.753612	10.848
1.5826	0.800221	5.31779
1.50664	0.744596	7.70906
1.67709	0.706845	14.5164
1.97541	0.765033	4.53831
1.76443	0.730496	18.9591
1.47824	0.769408	5.90986
1.35938	0.761757	1.06052
1.83814	0.746131	19.0197
1.33577	0.726561	0.432427
1.58576	0.718316	12.8267
1.58892	0.754339	13.3229
1.75754	0.745281	17.5488
1.619	0.745458	16.5807
1.81072	0.736714	17.2707
1.49161	0.804806	3.82556
1.51528	0.753969	8.68907
1.61951	0.712176	15.3888
1.43922	0.82794	1.24242
1.71319	0.79236	5.30239
1.77875	0.729207	19.1565
1.96166	0.734756	9.55752
1.53563	0.765812	10.223
1.62608	0.720204	15.3316
1.80468	0.68846	6.97724
1.65394	0.760893	14.5502
1.56498	0.688676	6.82833
1.86491	0.705435	9.57251
1.72444	0.760959	14.4037
1.62353	0.697871	9.61472
1.38485	0.726741	1.00598
1.98199	0.718383	7.27293
1.68644	0.683506	7.36082
1.70085	0.71109	15.2514
1.62857	0.721461	15.565
1.72262	0.669445	3.77433
1.4866	0.760507	6.17775
2.22232	0.759328	0.872134
1.85075	0.770543	7.93829
1.79973	0.74544	18.3084
2.02532	0.761033	2.68593
1.86151	0.78172	4.94883
1.74582	0.796541	3.90919
1.89555	0.677473	1.65806
1.54386	0.757223	10.0054
1.63089	0.720241	15.3897
1.68227	0.701602	13.3958
1.64555	0.719247	15.2229
1.77601	0.794666	3.82553
1.48815	0.764128	6.57212
1.75344	0.787317	5.93
2.23859	0.692389	0.460906
1.78506	0.692848	9.01802
1.71903	0.70242	13.6306
2.05781	0.721509	4.28886
1.73883	0.726883	19.1803
1.38602	0.704442	1.12932
1.46338	0.668533	1.37193
1.62505	0.672855	5.00703
1.65539	0.769525	13.2507
1.52424	0.800596	5.69441
1.68744	0.756371	15.0092
1.49955	0.73904	7.22413
1.7347	0.723888	19.6728
1.67412	0.725106	18.3097
1.68608	0.753281	15.5921
1.67868	0.773812	11.0063
1.63419	0.748765	15.7021
1.94319	0.751768	9.20867
1.56882	0.749068	11.4283
1.9633	0.721941	8.75236
2.00326	0.717603	5.89665
1.73199	0.803875	2.52192
1.55954	0.745017	11.9814
1.79151	0.762108	13.2695
1.78912	0.745415	18.0637
1.6231	0.728607	17.3445
1.89206	0.744919	13.882
1.47393	0.755703	5.41419
1.86054	0.758685	12.5073
1.60971	0.729836	18.007
1.65798	0.665403	3.65672
1.73519	0.751897	16.4567
2.04192	0.7442	5.41072
1.61086	0.718362	15.184
1.39956	0.619782	0.205737
1.59151	0.717241	13.323
1.62614	0.742034	17.7524
1.77413	0.703613	12.0236
1.96038	0.78762	1.31145
1.91251	0.766474	6.38358
1.66926	0.680811	6.9769
1.48949	0.773273	6.22506
2.25398	0.729776	1.79562
1.66967	0.640325	0.895134
2.06539	0.71319	2.75552
1.81356	0.743936	18.4279
1.74219	0.712256	16.051
2.16525	0.733616	2.83268
2.24082	0.727289	1.62418
1.65339	0.776257	10.5197
1.69248	0.71625	17.7569
1.80882	0.768412	10.847
1.86005	0.726414	14.9507
2.23024	0.737083	1.66696
1.55772	0.723153	11.2759
1.70765	0.78337	8.54905
1.68343	0.686612	8.43576
1.52985	0.749159	9.1224
1.7178	0.743028	18.1553
1.63476	0.733638	17.234
1.60317	0.70783	12.1447
1.48837	0.797957	4.30786
1.59539	0.729655	16.4928
1.48529	0.745383	5.86313
1.74741	0.714795	16.9853
1.84207	0.761897	11.7568
2.00972	0.787642	0.530809
1.3208	0.652743	0.327566
1.84747	0.750657	16.3953
1.80376	0.722536	16.95
1.63778	0.805256	3.46186
1.48416	0.686678	2.61056
1.6926	0.719461	18.8561
1.86724	0.715677	11.376
1.87679	0.710247	9.40444
1.59763	0.698582	8.39616
1.50073	0.696229	4.71576
1.80818	0.739712	17.8617
1.5428	0.743245	11.1678
1.97765	0.726142	8.68259
1.5515	0.72204	10.4397
1.57149	0.810581	2.94519
1.97936	0.782582	1.41898
1.50624	0.76689	7.8563
1.60777	0.771856	11.8221
1.8924	0.753683	12.8902
1.6504	0.73958	17.381
1.56044	0.765003	11.9421
2.00639	0.720272	6.20387
1.87795	0.791947	2.49699
2.0445	0.753656	4.40326
1.73629	0.736725	18.4986
1.55263	0.777734	8.65026
1.62655	0.826966	1.20311
1.40049	0.810084	1.20723
1.4651	0.64676	1.00507
1.6049	0.743691	16.6806
1.95145	0.726873	9.98184
1.62718	0.802328	3.94972
1.78307	0.739233	18.3045
1.67311	0.762152	14.3856
1.49828	0.736219	7.30099
1.77085	0.732424	18.8459
1.46613	0.705693	3.55011
1.5537	0.724823	11.1245
1.72823	0.781086	8.43298
1.70086	0.758634	14.548
1.88761	0.813232	0.394396
1.5286	0.80155	5.69599
1.63381	0.661896	3.1417
1.72441	0.762093	13.7327
1.66667	0.768708	13.4102
1.62361	0.685838	8.69722
1.70965	0.70783	14.694
1.73692	0.769198	11.5351
1.96336	0.709227	4.75437
1.62206	0.690584	9.10026
1.80239	0.732114	18.5704
2.003	0.703782	2.98382
1.83856	0.708384	11.7639
1.7438	0.732773	18.6941
2.0045	0.7265	7.06648
1.81342	0.749997	17.8868
1.8166	0.716196	14.1083
1.79573	0.733187	18.5803
1.71582	0.727098	19.2145
1.59755	0.812024	2.63843
1.81787	0.715945	13.9892
1.78155	0.766366	12.6412
1.94332	0.750975	9.48031
1.67558	0.759975	14.2345
1.66521	0.758274	14.4764
1.58981	0.781335	8.94277
1.47779	0.692875	2.99086
1.45339	0.689804	1.90141
1.78544	0.738095	18.3351
1.53873	0.74673	9.89738
1.61298	0.790925	8.87399
1.48617	0.76984	6.2753
1.63412	0.66914	4.83321
1.7513	0.7544	16.2552
1.81507	0.71326	12.8942
1.61674	0.726401	16.4413
1.6638	0.696097	11.429
1.91615	0.736835	12.8959
1.7279	0.728324	18.9461
1.64653	0.723267	16.5893
1.6554	0.767763	14.5026
1.47553	0.768631	5.77667
1.9404	0.723823	9.84569
1.4887	0.787272	4.6328
1.65842	0.719125	15.5123
1.51685	0.725423	7.04134
1.71598	0.722242	19.6534
1.65187	0.748408	15.79
1.63062	0.74149	17.7145
1.82576	0.668393	1.62102
1.51367	0.7859	5.74015
1.92649	0.716217	9.51638
1.94465	0.779286	3.16507
1.5026	0.676773	2.66496
1.83958	0.761728	11.8835
1.96442	0.740301	9.8446
1.69435	0.746702	16.8245
1.65835	0.625754	0.60821
1.55512	0.757624	10.5753
2.04755	0.730165	5.18833
1.5682	0.708032	10.8423
1.962	0.686566	1.28395
1.65207	0.731323	17.0976
1.68305	0.71042	15.6093
1.48404	0.771547	6.06884
1.65885	0.777865	10.1771
1.67723	0.714626	16.6302
1.97887	0.775564	2.52488
1.60618	0.734235	17.2308
1.70903	0.69515	10.6296
1.51303	0.822658	1.85638
1.68263	0.747659	16.2618
1.94125	0.704553	4.74504
1.64317	0.7961	5.98191
1.885	0.723599	12.4828
1.64871	0.670792	5.52665
1.76961	0.713339	14.9599
1.82027	0.733308	17.5312
1.8127	0.689287	6.73278
1.82843	0.775495	7.14817
1.72839	0.777421	9.60498
1.59762	0.721241	14.171
1.68028	0.741938	18.5814
1.71843	0.792761	5.15792
1.79978	0.815839	0.745968
1.61455	0.73054	17.9604
1.83429	0.736594	16.0298
1.76704	0.763852	12.7333
1.85788	0.732063	16.1242
1.89994	0.744197	13.7068
1.63896	0.830277	0.978902
1.64605	0.753434	14.9735
1.66258	0.637059	0.925281
1.83261	0.799263	1.74845
2.22604	0.730117	1.93929
1.66827	0.726203	17.881
1.82328	0.6647	1.51627
1.70699	0.758778	14.6839
1.85838	0.764813	10.0017
1.57303	0.706036	10.902
1.66623	0.764443	14.8669
1.5958	0.755061	14.0936
1.68543	0.790658	5.89594
1.88795	0.734823	14.7257
1.60142	0.748134	14.8064
1.72198	0.687879	8.6692
1.59423	0.739733	16.1023
1.57565	0.729632	14.5256
1.82391	0.698399	7.95771
1.78184	0.750939	17.3998
1.88302	0.801405	1.34976
1.69802	0.713384	16.3276
1.78135	0.705443	12.2061
1.57714	0.75732	12.2796
1.63897	0.685989	8.73232
2.02539	0.737132	6.21214
1.624	0.677678	5.96283
1.5929	0.761422	13.5506
1.58677	0.766893	11.8685
1.59076	0.763801	12.7126
1.47836	0.702464	4.22068
1.67338	0.765612	14.6018
1.59778	0.794902	7.41587
1.70196	0.711181	15.2777
1.82107	0.695622	7.22341
1.76455	0.78746	5.47196
2.26896	0.71175	1.00705
1.58232	0.735544	14.506
1.58451	0.662222	2.97211
1.78409	0.680763	4.19544
1.78069	0.740808	18.2297
1.72755	0.791774	5.37092
1.8011	0.752329	17.021
1.98103	0.700353	3.17738
1.68679	0.711252	15.7308
1.77824	0.66361	1.93119
1.56706	0.717552	10.9055
1.61738	0.74872	15.6824
2.25646	0.72905	1.70421
1.68451	0.76299	14.0604
2.11198	0.756274	2.15029
1.86371	0.722906	13.6321
1.63637	0.752885	15.2068
1.74752	0.780369	7.90973
1.84255	0.67409	1.8968
1.68752	0.662826	2.81859
1.50359	0.804778	4.20658
1.64116	0.74152	17.7244
1.60816	0.685343	8.46599
1.69445	0.716848	18.1955
1.7502	0.759596	15.462
1.55859	0.742626	12.8499
1.61584	0.717985	15.1331
1.65853	0.669788	5.67818
1.75674	0.784345	6.16203
1.99878	0.740779	7.82467
1.662	0.715499	16.0691
1.4766	0.818707	2.06408
2.08481	0.70776	2.49993
1.6764	0.750316	15.7552
1.96	0.757251	6.88083
1.68053	0.700273	13.0895
1.78998	0.773101	8.80822
1.82228	0.768998	9.84728
1.9025	0.76272	9.0901
1.50243	0.739607	7.46378
1.53842	0.770353	8.56236
1.68943	0.670024	5.17198
2.03085	0.752684	4.95847
1.60212	0.737222	16.6747
1.79442	0.691315	8.09513
1.54153	0.723032	9.36702
1.76397	0.754257	16.5378
1.62923	0.748294	15.7392
1.69892	0.721048	19.6417
2.20761	0.718998	1.71048
1.62223	0.690651	9.10196
2.18316	0.724859	2.30423
1.81823	0.75124	17.1342
1.70032	0.74181	19.1466
1.79696	0.774887	7.93501
1.74231	0.779627	8.36137
1.85805	0.77564	6.76999
1.4472	0.663504	0.956371
2.12538	0.765521	0.839208
1.57818	0.684513	6.66606
1.69362	0.75182	15.8939
1.54077	0.702495	7.58124
1.72076	0.741525	18.3443
1.54265	0.613935	0.256703
1.8817	0.711132	9.26978
1.53653	0.798558	5.58164
1.62748	0.755734	15.2187
2.00862	0.735857	6.92947
1.73933	0.723164	19.4986
1.84294	0.7088	11.4398
1.60187	0.716877	14.3351
2.06611	0.711086	2.49103
1.65169	0.679587	6.75629
1.75152	0.713318	16.1136
1.87395	0.76283	10.2635
1.59196	0.800736	5.07528
1.58321	0.724256	13.557
1.71577	0.764933	12.4468
1.82241	0.746485	19.0915
1.69238	0.674764	4.77961
1.5631	0.747919	11.0285
1.51992	0.827403	1.47154
1.89497	0.714091	9.59783
1.4154	0.745246	2.65313
1.8705	0.717983	11.9214
1.83139	0.748783	19.1792
1.56462	0.768048	11.1817
1.74761	0.685515	7.53197
1.89474	0.757645	11.7208
1.59941	0.753557	14.4518
1.97051	0.751384	7.91208
1.80255	0.712575	13.0417
1.78461	0.768242	11.7771
1.4071	0.796998	1.7768
1.47609	0.785602	4.29652
1.67604	0.671617	5.24418
1.85892	0.751506	15.1021
1.72839	0.694853	11.2041
1.91315	0.741015	13.4553
1.63877	0.620116	0.510317
1.54534	0.74392	11.1947
1.87075	0.702116	7.43743
1.76784	0.700508	11.5132
1.90044	0.733914	13.7067
1.73183	0.759736	15.2647
1.83133	0.730587	18.1645
1.80555	0.696564	8.49846
1.74382	0.743675	17.3664
2.0683	0.711438	2.44985
1.52073	0.732459	9.31229
1.59281	0.710511	12.7042
1.82289	0.708153	12.1481
1.67292	0.72204	17.7799
2.00739	0.754937	5.03373
1.82447	0.688949	6.14042
1.80462	0.747778	18.5431
1.80359	0.720189	15.84
1.97861	0.725737	8.56281
1.75656	0.753437	16.5411
1.73095	0.681091	5.95695
1.77929	0.703751	11.7989
1.98376	0.698683	2.75968
1.49541	0.754293	7.12645
1.6344	0.738768	17.3682
2.01282	0.755015	4.76592
1.5866	0.744632	14.6216
1.70018	0.7261	19.5202
1.49056	0.751212	6.64168
1.67329	0.711296	16.2193
1.80723	0.723899	17.3827
1.52219	0.693875	5.57429
1.91749	0.727358	11.5294
1.37352	0.805784	0.802746
1.55097	0.781249	8.36554
1.69382	0.725851	19.26
1.49412	0.598596	0.123176
1.56869	0.772683	9.05959
1.85635	0.771261	7.48195
1.88629	0.792095	2.33218
1.51968	0.734605	9.04943
1.85498	0.759278	12.3752
1.77034	0.767089	11.7606
1.5445	0.722289	9.71701
1.60004	0.681155	6.90202
1.68717	0.718388	18.1298
1.73512	0.702823	13.4874
1.64265	0.710576	15.812
1.56731	0.743645	13.2266
1.76723	0.749624	17.3416
1.70451	0.729293	18.7033
1.44839	0.785147	3.48136
1.69308	0.743941	18.0833
1.93317	0.755868	9.02475
1.75158	0.708707	14.5684
1.79782	0.756492	15.2197
1.9269	0.778986	3.75242
1.76875	0.678043	4.33459
1.59357	0.770648	11.0846
2.04145	0.740211	5.52343
1.74898	0.762956	12.9826
1.67829	0.697475	11.8492
1.66045	0.688239	9.09907
1.90913	0.840964	0.19238
1.96978	0.704504	3.68561
1.95147	0.776068	3.40666
1.63875	0.680584	7.2543
1.77672	0.748908	17.568
1.67311	0.672005	5.23858
1.82581	0.763713	11.885
1.76055	0.686822	7.70886
1.97416	0.79053	0.958842
1.39944	0.742474	2.03387
1.6083	0.734922	17.3769
1.90101	0.68834	2.87331
1.68139	0.745239	17.2658
1.8235	0.752737	15.9408
1.7372	0.718444	18.7344
1.80169	0.68538	5.68568
1.57915	0.755086	12.3245
1.63393	0.666335	3.89088
1.84946	0.708101	11.0412
1.82264	0.69734	7.67948
1.52552	0.756669	9.14202
1.55061	0.672055	3.04013
1.53354	0.783924	7.09256
1.78649	0.753271	17.2348
1.48463	0.711156	5.83952
1.42359	0.817879	1.15425
1.84309	0.750314	17.0384
1.55721	0.711139	10.0131
1.80713	0.724305	17.5111
1.6761	0.721858	17.9717
1.66536	0.706448	14.3186
1.75151	0.675408	4.24334
1.62095	0.65583	2.67714
1.57219	0.771474	9.55026
1.9754	0.744873	9.19666
1.88552	0.689818	3.38814
1.84668	0.804929	0.890128
1.56289	0.79427	6.10334
1.5642	0.717468	10.6586
2.02639	0.741653	6.31303
1.53242	0.66883	2.08623
1.7701	0.792079	4.61348
1.751	0.704864	13.4973
1.89172	0.725927	12.7152
1.5468	0.684813	5.04295
1.5595	0.798415	5.61924
1.50493	0.802647	4.99734
1.53873	0.788186	6.38565
1.70144	0.775463	10.686
1.57154	0.711847	11.1509
1.78458	0.734047	18.6671
1.75757	0.693555	10.7608
1.64938	0.747187	16.1195
1.91338	0.729199	12.1741
1.61155	0.795747	7.59654
1.814	0.745943	18.7229
1.83371	0.824633	0.338557
1.57914	0.768516	11.2157
1.67843	0.773071	11.1442
1.67231	0.748299	15.9845
1.76589	0.792656	4.55673
1.74092	0.795146	4.35337
1.82897	0.749694	18.3153
1.73988	0.768575	11.2928
1.68039	0.754771	15.2197
1.75614	0.751608	16.8438
1.7477	0.759799	15.5604
1.5564	0.763828	11.4475
1.83156	0.755578	13.9465
2.31031	0.723158	0.833297
1.70515	0.808704	1.90792
1.76675	0.775448	9.16086
1.51389	0.727283	7.6727
1.64942	0.735834	16.7681
2.21535	0.757296	0.886172
1.82675	0.708187	12.1084
1.89338	0.689652	3.14014
1.88387	0.67283	1.43793
1.58376	0.814359	2.5961
1.56552	0.764109	12.1107
1.69332	0.731492	18.2257
1.79225	0.779373	6.21851
1.52314	0.775765	7.28168
1.36597	0.793456	0.986571
1.67248	0.730687	17.627
1.72282	0.722346	19.5772
1.81112	0.706827	12.1743
1.75018	0.783967	6.61302
1.5058	0.766605	7.88655
1.85687	0.769214	8.29231
1.44478	0.70197	2.24682
1.59001	0.783194	8.64599
1.57085	0.750729	11.5406
2.01247	0.724524	6.48983
1.80768	0.724797	17.6066
1.63184	0.729992	17.6438
1.7725	0.776128	8.50162
1.86345	0.765386	9.47132
1.38401	0.572874	0.232154
1.74582	0.644805	0.81316
1.55831	0.741828	13.0391
2.02486	0.704107	2.76617
1.46696	0.737929	4.849
1.44708	0.742942	3.79552
1.79136	0.734378	18.5383
1.74163	0.771317	12.2223
1.76222	0.707354	13.6337
1.81908	0.681608	3.69904
1.63124	0.710592	15.2049
1.77384	0.725567	18.9574
1.73453	0.748293	17.0416
1.89651	0.781513	3.94973
1.70572	0.718678	19.356
1.86197	0.75502	13.8446
1.60853	0.747694	15.6393
1.73197	0.759746	15.268
1.74319	0.687373	8.40911
1.95806	0.741779	10.4851
2.56278	0.733996	0.0974112
1.54625	0.662456	2.57293
1.72144	0.735009	18.4732
1.56973	0.731165	13.8383
1.77545	0.738398	18.2894
1.5954	0.743195	15.9875
1.83946	0.727043	16.6878
1.89875	0.758119	11.3584
1.92211	0.733314	12.1162
2.16614	0.735594	2.70766
1.65908	0.774397	10.941
1.71802	0.742509	18.3001
1.58175	0.72274	13.1755
1.51545	0.800057	5.5061
1.37923	0.832202	0.784652
1.67136	0.77405	10.9829
1.53691	0.750281	9.54609
1.74091	0.701617	13.1634
1.55454	0.696113	6.87594
1.87839	0.759515	11.9199
1.49541	0.754928	7.09109
1.49606	0.76889	6.8801
1.94871	0.777702	3.47457
1.32401	0.774168	0.495123
1.88681	0.706952	8.38359
1.69816	0.760008	14.1312
1.82808	0.737503	16.6281
1.79111	0.736055	18.2524
1.54203	0.761567	10.1584
1.52375	0.705951	7.05519
1.65898	0.74635	16.4718
1.68137	0.77251	11.2316
1.6281	0.728636	17.3253
1.57403	0.745427	13.1016
1.59835	0.660442	3.16271
1.94918	0.7028	4.21151
1.42759	0.754487	2.90031
1.75337	0.699449	12.157
1.98871	0.715747	5.96776
1.71051	0.689493	9.06845
1.75318	0.707048	13.9772
1.7054	0.741668	18.9296
1.83118	0.770469	8.60291
1.55996	0.668033	2.80884
1.49158	0.745767	6.42224
1.67867	0.768335	13.1451
2.58882	0.747575	0.0922202
1.51662	0.757927	8.54534
1.38315	0.780638	1.01015
1.88666	0.745085	14.1085
1.73625	0.743153	17.5899
1.72371	0.727699	19.0707
1.45102	0.794981	3.08639
1.76065	0.706028	13.3241
1.61596	0.759845	15.5017
1.67289	0.767757	13.6969
1.8148	0.764206	12.2778
1.72928	0.811729	1.6642
1.61531	0.72893	17.5305
1.71953	0.714143	16.8444
1.82831	0.762566	12.0294
1.8399	0.727303	16.7649
2.88902	0.735546	0.207926
1.51955	0.830511	1.92053
1.56089	0.749281	10.8004
1.46864	0.781959	4.58993
1.63002	0.743619	17.232
1.82538	0.718362	15.0201
1.64373	0.719656	15.3483
1.74468	0.762256	13.5958
1.74239	0.700463	12.902
1.90257	0.718857	10.8459
1.66621	0.745293	16.9634
1.80805	0.68392	4.81165
1.437	0.798552	2.37164
1.94401	0.752029	9.07319
1.94053	0.753423	8.7748
1.79867	0.696894	8.99899
1.79206	0.747219	17.9888
1.84519	0.744922	17.9676
1.64893	0.682234	8.07363
1.58083	0.747114	13.0739
1.8841	0.727336	13.5324
1.50734	0.778827	6.61124
1.54266	0.696208	6.49065
1.8679	0.750209	14.6753
2.06932	0.741968	4.21699
1.88286	0.759968	11.5905
1.69409	0.769434	12.1327
2.08476	0.726899	4.15454
1.35524	0.685689	0.217249
1.89712	0.758586	11.3485
1.59119	0.722343	13.7831
1.78191	0.792312	4.29166
1.87619	0.759452	11.9805
1.62151	0.787646	8.18326
1.76379	0.771153	11.2297
1.76783	0.707183	13.315
1.57511	0.738506	14.066
1.61646	0.690913	8.92306
1.69696	0.752804	15.8872
1.74237	0.746081	17.3312
1.76111	0.715952	16.4261
1.92181	0.789983	2.00335
1.84415	0.764551	10.8273
1.79518	0.745902	18.1788
1.63602	0.671967	5.14587
1.77725	0.74702	17.7567
1.79295	0.717735	14.662
1.48701	0.782748	5.1496
1.69135	0.704289	14.0492
1.59605	0.716717	13.7506
1.63751	0.758323	14.9054
1.5973	0.695721	8.03651
2.03115	0.711902	3.40201
1.54985	0.686416	5.42565
1.69207	0.745856	17.1821
1.60065	0.745013	15.8112
1.49685	0.81061	2.73086
1.6231	0.759114	15.2928
1.7736	0.691938	9.29948
1.56521	0.776739	9.15621
1.66643	0.744439	17.28
1.6828	0.77728	10.3787
2.11033	0.727815	3.83583
1.49457	0.772014	6.38258
2.26425	0.724029	1.00021
2.02399	0.730641	6.16507
1.4733	0.755215	5.40196
1.59936	0.734317	16.4952
2.01024	0.732384	6.86663
1.79803	0.724853	18.1732
1.7583	0.770794	11.4913
1.88272	0.751736	13.5635
1.61115	0.7299	18.0448
1.47882	0.720001	4.68157
1.45442	0.696107	2.40091
1.74387	0.705925	14.0212
1.48	0.714112	5.47085
1.72182	0.745918	17.3097
1.7131	0.766178	12.1174
1.95465	0.739038	10.3391
1.8469	0.763765	10.9612
1.55847	0.771899	8.59883
1.7558	0.731094	18.8197
1.52045	0.808422	3.33839
1.52429	0.779933	7.05404
2.2927	0.754298	0.464715
1.72215	0.742603	18.1298
1.70153	0.772686	11.1371
1.89957	0.747627	12.4699
1.76479	0.721727	18.2482
1.66397	0.771555	11.7167
1.91931	0.713892	8.82421
1.69093	0.690678	9.28766
1.87559	0.737428	15.6715
1.90293	0.786058	2.48612
1.67738	0.74216	18.4398
1.74799	0.715535	17.247
2.19398	0.689856	0.420306
1.90971	0.767302	6.33621
1.42337	0.832225	1.61779
1.71074	0.68201	6.28927
1.65332	0.734846	16.7815
1.68725	0.747316	16.4589
2.47927	0.716327	0.157728
1.73327	0.75752	15.6148
1.85097	0.724212	14.7615
1.39338	0.834348	0.846703
1.48636	0.799334	4.30925
1.64329	0.693042	10.1471
1.67843	0.763263	14.2681
1.92523	0.776856	4.23699
1.95024	0.717248	8.62031
1.66849	0.772933	11.2175
2.8374	0.707798	0.0494219
1.70889	0.705867	14.3187
1.6821	0.707739	14.8027
1.48506	0.636149	1.07956
2.18878	0.662452	0.186868
1.73625	0.69494	11.5296
1.67631	0.691014	9.64706
1.94552	0.73641	10.6699
1.99265	0.748407	7.93565
1.75188	0.729673	18.8404
1.50312	0.73247	7.73321
1.93503	0.780734	2.89862
1.86751	0.762424	10.707
1.77948	0.720748	17.0452
1.55656	0.7064	10.039
1.30553	0.808672	0.295724
1.79014	0.749485	17.6845
1.58428	0.783062	8.76355
1.39777	0.786317	1.75206
1.7379	0.745837	17.3364
1.96667	0.742422	9.91928
1.64414	0.72702	17.0543
1.57591	0.710974	11.4717
1.69475	0.748967	16.1448
1.75923	0.727045	19.0773
1.75161	0.759976	15.3295
1.85128	0.744849	17.3665
1.35199	0.796141	0.785117
1.31517	0.800893	0.318098
1.89079	0.696172	4.19294
1.90997	0.744574	12.989
1.8723	0.732668	15.3306
1.8911	0.708481	8.41025
1.77362	0.777769	7.6409
1.31023	0.732524	0.260768
1.38631	0.764945	1.55523
1.85724	0.780199	5.6562
1.68199	0.701615	13.3924
1.79033	0.754113	17.1445
1.95358	0.704644	4.29749
1.63932	0.723884	16.4635
1.67794	0.731673	17.7315
1.69232	0.764256	13.6472
1.43073	0.737	3.36106
1.69804	0.682445	6.58396
1.71648	0.69979	13.1525
1.8101	0.736911	17.3353
1.67197	0.709519	15.564
1.83824	0.734819	16.2082
1.54464	0.674898	3.67809
1.86382	0.723537	13.7685
1.98669	0.746112	8.48354
1.87461	0.803216	1.25894
1.92478	0.716953	9.90495
1.54552	0.762478	10.5048
1.5194	0.816369	2.39477
1.48021	0.720312	4.79039
1.85619	0.731046	16.3705
1.76483	0.750961	17.1041
1.85569	0.694233	4.92914
1.4735	0.75054	5.41034
1.72113	0.744931	17.5638
2.01752	0.71042	3.67756
1.68162	0.715231	16.862
1.68675	0.714594	16.8317
1.93923	0.718538	9.58619
1.53129	0.729762	10.3764
1.59521	0.690486	8.16908
1.51195	0.70026	5.71434
1.54768	0.752096	10.0824
1.57813	0.767659	11.5604
1.69707	0.679019	5.56946
1.44828	0.734948	4.05868
1.988	0.781717	1.40494
1.56094	0.784157	8.74422
1.68564	0.76581	13.8677
1.90308	0.717359	10.4857
1.72636	0.754439	15.9752
1.57967	0.730952	14.8936
1.95788	0.787851	1.34925
1.86724	0.748458	14.9798
1.59489	0.679381	6.11813
1.8145	0.714214	13.3049
1.49196	0.73489	6.80401
1.68057	0.716866	17.1435
1.5213	0.769943	7.90633
1.80406	0.731574	18.6491
1.78154	0.755457	16.2303
1.91509	0.714005	8.9899
1.68197	0.756181	14.9708
1.67615	0.727548	18.1059
1.78477	0.747514	17.8115
1.78434	0.731905	19.0016
1.91485	0.795304	1.23506
1.70468	0.686327	8.07494
1.64593	0.703493	12.72
1.73007	0.751853	16.399
1.46895	0.656977	0.934843
1.73805	0.714488	17.0289
1.87394	0.757782	12.6918
1.79515	0.766754	12.6395
1.55784	0.804922	4.24472
1.88393	0.78355	3.41292
2.05591	0.735207	4.85152
1.35401	0.810104	0.607184
2.21044	0.662351	0.139214
1.64532	0.714485	15.9415
1.62256	0.715276	15.2856
1.68778	0.67728	5.15134
1.61392	0.774378	11.0461
2.09153	0.752153	3.25766
2.14491	0.71452	1.85339
2.00345	0.709337	3.83439
1.91006	0.762763	8.72363
1.82331	0.736119	16.4706
1.65085	0.74081	17.6014
1.76267	0.724846	19.1323
1.71291	0.772532	11.4413
2.0469	0.72211	4.74857
1.56933	0.773912	9.14468
1.73231	0.733307	18.6026
1.63003	0.725136	16.3617
1.58922	0.79748	6.29204
1.6626	0.747967	15.9556
1.84624	0.708027	11.2665
1.60032	0.769769	11.5294
1.5059	0.756324	7.82108
1.89214	0.722096	11.7868
1.86332	0.735884	15.603
1.72835	0.808068	2.26926
1.74101	0.775915	10.1356
1.67159	0.707864	14.9131
1.83481	0.745838	19.2893
1.73369	0.743269	17.6489
2.02122	0.742647	6.58585
1.45859	0.734824	4.57918
1.56829	0.791976	6.57306
1.65447	0.700493	12.4663
1.59211	0.734519	15.6975
1.64535	0.75157	15.2773
1.54109	0.754182	9.83741
1.75045	0.765714	10.7634
1.65719	0.636827	0.991574
1.68013	0.701246	13.2776
1.60989	0.830269	1.36311
1.47809	0.684501	2.28839
1.81466	0.711691	12.372
2.25773	0.761504	0.615885
1.49456	0.71924	5.99984
1.64844	0.710646	16.1627
1.95134	0.736107	10.1946
1.86221	0.709803	10.2223
1.8148	0.703869	10.9931
1.63635	0.693834	9.87317
1.4587	0.786947	3.70161
1.87552	0.746725	14.2646
1.65344	0.668256	4.9871
1.51253	0.777653	6.90458
1.71473	0.778343	9.71684
1.88521	0.753481	13.5995
1.62891	0.798387	5.61784
1.87293	0.77502	6.65815
1.93059	0.840036	0.23909
1.53274	0.752602	9.45633
1.50136	0.730655	7.58836
1.63739	0.759049	14.8848
2.02149	0.767415	2.43342
1.77705	0.764466	12.8628
1.82034	0.726753	17.5485
1.62744	0.723535	15.8578
1.80885	0.752813	16.5282
1.82736	0.719315	15.2171
1.93663	0.749957	10.1749
1.67668	0.691405	9.73308
2.12235	0.756775	1.94134
1.71453	0.760829	14.2706
1.56778	0.766508	12.1333
1.59848	0.73953	16.4937
1.61729	0.701049	9.83571
1.78683	0.709644	12.9789
1.41376	0.836965	1.21086
1.67563	0.692637	10.0576
2.13146	0.745856	3.08349
2.1842	0.716911	1.62445
1.64292	0.711777	16.4906
1.85553	0.761817	11.372
1.51861	0.717964	8.43395
1.6491	0.656611	2.58719
1.32966	0.65194	0.395754
1.97769	0.716087	6.60541
1.87194	0.722983	13.0997
1.85348	0.725124	14.9413
2.08578	0.751718	3.49336
1.9098	0.757096	10.7864
1.85049	0.736533	15.8198
1.57217	0.727343	13.6212
1.82585	0.690327	6.14893
1.67135	0.685126	8.23201
1.71306	0.723223	19.8224
1.42073	0.761487	3.11283
1.48224	0.684439	2.41359
2.16827	0.736248	2.66009
2.02574	0.746329	6.27458
1.82547	0.761539	12.3291
1.91508	0.734603	12.7503
1.65948	0.692275	10.3978
1.98197	0.725243	8.29274
1.77103	0.727194	19.0331
1.60246	0.773045	11.1183
1.59307	0.781091	8.95849
1.66926	0.736281	17.2032
1.79793	0.666602	1.88426
1.74258	0.709634	15.1965
1.65324	0.756672	14.5783
2.01978	0.748506	6.47592
1.42427	0.627221	0.227923
1.83399	0.750968	17.1837
1.76535	0.723699	18.9794
1.65357	0.766488	15.3162
1.54502	0.778224	8.28388
1.84185	0.692503	5.36444
1.44706	0.74099	3.84319
1.79751	0.695907	8.87205
1.75301	0.76288	13.0757
1.81477	0.76095	12.6971
1.6672	0.748281	15.9387
1.60172	0.795843	7.33415
1.58252	0.770676	10.5008
1.55392	0.773183	8.45083
1.57777	0.784258	8.72322
1.62467	0.761174	14.818
1.85417	0.735021	15.8257
1.79438	0.724151	18.2594
1.75363	0.748933	17.2683
1.86103	0.757827	12.8161
1.59662	0.789982	8.53978
1.55459	0.742473	12.5247
1.52312	0.745806	8.98904
1.4535	0.702954	2.80725
1.60244	0.776584	10.018
1.84372	0.700754	8.09219
1.67268	0.70952	15.5499
1.71422	0.795681	4.37929
1.98794	0.74588	8.42565
1.76134	0.751483	16.9608
1.61625	0.76994	12.0606
1.71397	0.747447	16.786
2.17854	0.734619	2.59251
1.60482	0.735505	16.9344
1.57418	0.754489	11.7482
1.7396	0.680707	5.82192
1.65135	0.70738	14.5523
1.75169	0.743542	17.4761
1.41274	0.663997	0.711183
1.66124	0.765758	15.3448
1.90413	0.746225	12.7673
1.88346	0.71081	9.15368
1.84653	0.711093	11.0894
1.98399	0.705742	3.55681
1.77533	0.793925	4.02779
1.72501	0.741662	18.1798
1.88067	0.684523	2.93953
1.91205	0.767437	6.18406
1.54271	0.696563	6.53288
1.76868	0.753044	16.8714
2.07302	0.729666	4.45987
1.93149	0.719104	10.0127
1.67603	0.750791	15.6858
1.6857	0.713972	16.6102
1.92279	0.781477	2.92189
1.52053	0.713748	7.84564
1.7231	0.736452	18.4489
1.6163	0.745965	16.3998
1.66639	0.743106	17.7668
2.06765	0.776702	1.28402
1.61032	0.764109	13.0307
1.76816	0.705209	12.7609
1.96945	0.755154	6.65245
1.50963	0.766685	8.13342
1.88409	0.663676	0.438222
1.61829	0.754377	15.4249
1.49479	0.779368	6.12718
1.85898	0.719488	13.236
1.78134	0.671822	2.68712
2.23428	0.692842	0.468256
1.72746	0.687265	8.40191
1.7174	0.743316	18.0813
1.79933	0.689419	7.40899
1.90151	0.760366	10.6199
1.63493	0.662439	3.1265
1.62485	0.779651	9.18968
1.85339	0.73297	16.2164
1.62619	0.729538	17.622
1.74654	0.732493	18.711
1.56452	0.685223	6.11461
1.40196	0.62742	0.205467
1.84403	0.69669	6.3199
1.82116	0.698795	8.23167
1.48642	0.63795	0.96134
2.04936	0.734025	5.129
1.62838	0.730561	17.6643
1.68267	0.78139	8.89119
1.757	0.710103	14.7074
1.98791	0.733818	8.13477
1.59034	0.742653	15.7335
1.60598	0.822399	2.02695
1.83697	0.74814	19.6307
1.95373	0.739918	10.5211
2.03713	0.693847	0.918933
2.05544	0.731057	4.86505
1.52928	0.691862	5.19281
1.65066	0.712396	16.8668
1.61038	0.772593	11.7472
1.68804	0.678059	5.42079
1.82184	0.742338	18.1418
1.8177	0.748323	18.9995
1.44122	0.781591	3.34489
1.42177	0.698807	1.15433
1.75553	0.731347	18.8062
1.38822	0.701522	1.04453
1.88723	0.731596	14.287
1.45991	0.73907	4.42028
1.63842	0.741851	17.7693
1.68179	0.781489	8.82526
1.82067	0.769062	9.88433
1.59969	0.735969	16.3249
2.00452	0.724217	6.91323
1.73443	0.733874	18.6129
1.6799	0.688085	8.91648
1.55838	0.681703	5.08491
1.74121	0.733549	18.672
1.49516	0.820347	2.08576
1.78697	0.771865	9.56138
1.71625	0.669038	3.95192
1.67667	0.773406	11.0891
1.70839	0.732692	18.4378
1.96483	0.727031	9.50438
1.4626	0.767991	4.8888
1.95181	0.729033	10.3684
1.61559	0.738662	17.5178
1.46851	0.800264	3.6169
1.85585	0.729889	16.5133
1.56666	0.767751	11.4049
2.22143	0.728167	1.88403
1.70544	0.74846	16.36
1.65332	0.792778	5.87255
1.52495	0.794636	5.45863
1.48169	0.694593	3.41883
1.67004	0.79217	5.69867
1.64472	0.776109	10.5195
1.85553	0.728716	16.112
1.81975	0.703093	10.4822
1.7761	0.686004	6.8174
2.15406	0.71523	1.78352
2.0186	0.729779	6.37065
1.94618	0.730157	10.7617
1.51962	0.730526	9.36881
2.07661	0.821717	0.19245
1.75196	0.701725	12.7334
1.90581	0.728797	12.5621
1.70486	0.681753	6.243
1.92539	0.746402	11.714
1.59352	0.737585	15.8147
1.45985	0.718708	3.51203
1.53587	0.787176	6.50879
1.82094	0.775328	7.32208
1.83276	0.693072	5.80754
1.8332	0.740091	17.2872
1.71255	0.74241	18.53
1.72941	0.747659	17.0255
1.69615	0.760714	14.029
1.94772	0.72141	9.37511
1.57644	0.764286	12.3292
1.71974	0.751259	16.3403
2.00182	0.739324	7.52386
1.77631	0.698665	10.6399
1.52272	0.809228	3.20083
1.37672	0.767927	1.13792
1.8254	0.787256	4.15112
1.80549	0.751865	17.0547
1.53775	0.696161	6.32102
1.46293	0.627299	0.291928
1.94333	0.768772	4.62849
1.70475	0.729289	18.7049
1.47253	0.749472	5.33847
1.50618	0.709696	6.5297
1.87507	0.730673	14.9963
1.62633	0.796259	6.69925
1.87398	0.743784	15.5686
1.7032	0.719004	19.4412
1.69347	0.739667	18.6025
1.83441	0.720504	15.299
1.48102	0.830953	1.4917
1.55861	0.782218	8.745
1.67711	0.767778	13.4914
1.83123	0.737645	16.5331
1.49926	0.704139	5.364
1.62096	0.806603	3.24422
1.66725	0.691041	9.84172
1.72485	0.714265	16.917
1.63942	0.71999	15.4156
1.66742	0.75426	14.9984
1.97487	0.716484	6.9175
2.20879	0.726052	1.95533
1.84513	0.768566	9.05769
1.51246	0.799455	5.34167
1.60228	0.75813	14.8745
1.47011	0.797486	3.6074
1.67179	0.65518	2.17283
1.87352	0.695326	4.6103
1.77715	0.691693	9.05049
1.69494	0.720861	19.2833
1.97232	0.753594	6.97712
2.24074	0.715972	1.77339
1.58575	0.773202	10.0859
1.77512	0.74422	17.9116
1.7628	0.780408	7.12975
1.83537	0.759794	12.5227
1.54259	0.654531	1.56962
2.00196	0.685574	0.730962
1.87734	0.755196	13.7264
1.7456	0.751415	16.6846
1.53518	0.767272	9.68459
1.82737	0.732982	17.3595
1.43363	0.819687	1.15363
1.57576	0.809937	2.95365
1.77474	0.669906	2.36918
1.80136	0.720544	16.0601
1.87083	0.716928	11.5391
1.74779	0.75722	15.8586
1.91857	0.756862	10.1574
1.65765	0.731663	17.093
1.9316	0.728581	11.0619
1.52212	0.721743	7.50551
1.70691	0.770344	11.7181
1.69728	0.719454	19.2944
1.83475	0.747118	19.7416
1.59307	0.710427	12.6941
1.63589	0.798454	5.36017
2.11419	0.777633	0.755007
1.54276	0.720304	9.5897
1.89077	0.724309	12.3548
1.61391	0.699946	9.16236
1.88485	0.716718	10.6491
1.61038	0.676176	5.51531
1.78382	0.654776	0.725532
1.59144	0.722883	13.857
1.84589	0.742748	17.5664
1.99727	0.7711	2.34088
1.85312	0.763297	10.8674
1.79005	0.72622	18.8302
1.8996	0.770613	6.07357
1.88153	0.772161	6.63738
2.05763	0.742621	4.65365
1.69721	0.786464	7.51138
1.68293	0.731267	17.9134
1.94384	0.758631	8.10302
1.86603	0.681892	2.91352
1.68117	0.783901	7.81358
1.68046	0.723532	18.7239
1.73022	0.743955	17.6342
1.83138	0.744186	18.6636
1.80919	0.72444	17.4227
1.80119	0.733774	18.2158
1.54584	0.705508	8.90439
1.66137	0.687908	8.99976
2.16896	0.772243	0.359352
1.94273	0.74725	10.6729
1.75214	0.663935	2.33418
1.51385	0.777406	6.94509
1.65068	0.706464	14.0168
1.46639	0.693804	2.61132
1.67596	0.759162	14.3718
1.54986	0.783322	8.15689
1.94939	0.753711	8.18005
1.84862	0.728074	16.4137
1.81117	0.754691	15.4825
1.94019	0.765343	5.77227
1.55076	0.747126	10.5707
1.60215	0.729406	17.0526
1.76317	0.733836	18.7016
1.8828	0.760001	11.5797
1.6569	0.722206	16.6274
1.61944	0.66694	3.8791
1.68839	0.733175	17.975
1.75315	0.706897	13.932
1.8514	0.73163	16.588
1.52819	0.750286	9.10847
1.76176	0.753009	16.7263
1.56277	0.701141	8.25822
1.83266	0.770335	8.61583
1.74557	0.739198	17.981
1.83027	0.720939	15.4652
1.79838	0.765872	12.9739
1.54127	0.686395	4.85375
2.06881	0.75994	2.58371
1.7827	0.746081	17.904
2.0192	0.741607	6.68121
1.59659	0.713083	13.645
1.84803	0.736003	15.697
1.56592	0.708412	10.7371
1.94777	0.755748	8.00734
1.81123	0.763045	12.5592
1.71596	0.715456	17.6005
1.51014	0.713503	7.23006
1.56452	0.71508	10.5933
1.96785	0.778868	2.65919
2.10237	0.759801	2.35457
1.8105	0.754337	15.6993
1.6874	0.717747	17.9844
1.79424	0.742903	18.3155
1.91411	0.759467	10.3821
1.70855	0.754503	15.8067
1.64064	0.7437	17.2343
1.88497	0.74735	13.1671
1.9432	0.726271	10.1809
1.63957	0.710269	15.4741
1.651	0.664798	3.39189
2.04876	0.735269	5.15923
1.70063	0.700285	13.5711
2.05602	0.758349	3.03772
1.69925	0.771913	11.2331
1.49965	0.830339	1.69426
1.49965	0.830339	1.69426
1.56778	0.739455	13.5086
1.74826	0.726254	19.2204
1.55494	0.771999	8.41913
1.67017	0.715257	16.4374
1.95677	0.760871	6.45869
1.85462	0.721805	14.0315
1.76584	0.731902	18.8614
1.74524	0.75085	16.7881
1.61889	0.7349	17.4005
1.68605	0.752358	15.6883
1.74574	0.778656	8.53097
1.87903	0.761181	11.0243
2.04134	0.729166	5.40007
1.75519	0.700171	12.1835
1.62326	0.695212	9.21597
1.73949	0.714508	17.0374
2.18692	0.709171	1.51934
2.011	0.717256	5.38517
2.08053	0.74864	4.15431
1.54089	0.752717	9.79991
1.93064	0.787566	1.8137
1.66585	0.683159	7.91856
1.75194	0.676169	4.43837
1.6767	0.740178	18.1573
1.74223	0.716622	17.9598
1.82538	0.775194	7.26729
1.6537	0.724264	17.1796
1.93777	0.715225	8.4446
1.73725	0.727789	19.0357
1.51935	0.698817	5.91357
1.82841	0.719636	15.2689
1.49225	0.594772	0.120119
1.66762	0.758046	14.5163
1.46209	0.843449	0.979329
1.57542	0.71244	11.5509
1.81865	0.787949	4.1073
1.79769	0.736074	17.8858
1.82227	0.710263	12.1178
1.63434	0.672239	5.11317
1.60602	0.758033	15.2497
1.83489	0.760141	12.4339
1.84789	0.681348	3.18463
1.54068	0.73968	11.0445
1.79348	0.777755	6.89851
1.76299	0.709555	14.2256
1.53749	0.742482	10.8754
1.77746	0.701817	11.326
1.70314	0.698416	12.4854
1.6547	0.700509	12.4888
1.55724	0.778125	8.87823
1.71749	0.716544	18.2126
1.63111	0.697866	10.1692
1.54385	0.707721	8.95031
1.79991	0.803527	1.63025
1.51024	0.729135	8.13441
1.52702	0.837148	1.06427
1.92321	0.72505	10.7276
1.93555	0.653165	0.112404
1.75096	0.757563	15.7471
1.58566	0.734267	15.0444
1.89187	0.712554	9.20945
1.49434	0.743619	6.55141
1.32617	0.769899	0.660268
1.92054	0.726739	11.22
1.80617	0.754365	15.9626
1.46427	0.761292	4.92337
1.58635	0.714855	12.715
1.6736	0.740186	18.0608
1.87014	0.733966	15.4826
1.80862	0.721249	16.189
1.56452	0.717926	10.69
1.86449	0.751477	14.7469
1.84304	0.767886	9.48586
1.74749	0.753267	16.3685
1.52356	0.762857	9.09265
1.88645	0.727327	13.3887
1.66873	0.788357	6.35186
1.69993	0.752235	15.9912
1.95557	0.73617	9.88362
1.66477	0.761191	14.4538
1.93382	0.707022	5.68223
1.62906	0.802808	3.8563
1.72129	0.718851	19.0928
1.57305	0.723366	12.717
1.85153	0.791832	2.80287
1.76642	0.706463	13.1825
1.94418	0.767387	4.97372
1.76411	0.700481	11.7275
1.73858	0.73483	18.6416
1.82156	0.72775	17.8435
2.02309	0.670496	0.153837
1.66883	0.824994	0.871691
1.93729	0.71048	6.61012
3.22271	0.739871	0.11095
1.87656	0.769472	7.46358
1.92673	0.77121	4.59617
2.00302	0.733783	7.27332
1.81018	0.760532	12.846
1.88853	0.743307	14.7791
1.81287	0.709264	12.3064
1.68847	0.730498	18.1303
1.60718	0.776719	10.0806
1.69418	0.725996	19.2456
1.50619	0.796751	4.90275
1.72475	0.739219	18.3166
1.63753	0.693239	9.86451
1.61708	0.764712	13.0705
1.64443	0.639424	1.09693
1.79024	0.687454	7.18104
[truncated: 28,086 more rows]

## Sheet: K14 5
x	y	z
1.84181	0.763072	11.3825
1.72403	0.808505	1.39585
1.96511	0.734649	12.1365
1.64015	0.705117	11.1677
1.99988	0.735551	10.0266
2.06744	0.708332	3.65344
2.0296	0.722068	7.35172
1.57104	0.774762	7.60405
1.66783	0.776197	8.269
1.54512	0.669572	2.40503
1.77586	0.658324	1.71308
1.85258	0.683885	4.89602
1.74217	0.682739	7.39873
1.56568	0.787681	6.11465
1.72828	0.706607	14.9276
1.71907	0.733743	17.5602
1.61674	0.74068	14.7761
1.50099	0.71177	4.44379
1.63495	0.764591	11.7455
1.56256	0.69824	6.89077
1.73622	0.690712	9.77476
1.79814	0.805497	1.28334
1.72039	0.716824	19.0127
1.65017	0.710578	12.8935
1.7136	0.792426	3.86948
1.62896	0.732132	14.7316
1.92848	0.740837	14.7149
2.34092	0.736815	1.18493
1.70838	0.71688	19.1618
1.63153	0.751002	13.8984
1.37934	0.780115	0.537576
1.85652	0.716427	15.6153
1.66987	0.752028	16.0269
1.61629	0.67214	5.06113
1.66921	0.740685	16.2555
1.30512	0.742128	0.252619
2.00779	0.729438	9.87335
1.67612	0.72784	17.6086
1.82681	0.740273	18.1304
1.60324	0.749452	12.1876
1.80448	0.779373	6.47922
1.90446	0.746915	13.8541
1.92664	0.72419	13.1292
1.90554	0.733594	17.4112
1.96137	0.765826	5.35903
2.74234	0.726576	0.113392
1.86702	0.769305	8.37111
1.98774	0.728418	10.4551
2.10184	0.67986	0.376121
1.5143	0.748844	8.0015
1.59527	0.756287	10.7606
1.57735	0.762668	9.6989
1.88001	0.716464	14.8475
1.84664	0.727397	18.1159
1.6221	0.670021	4.74899
1.66921	0.691952	10.7496
1.66222	0.747967	16.9148
1.67976	0.765767	12.0265
1.69028	0.74648	15.7738
1.79116	0.820292	0.779906
1.87064	0.761642	10.9298
1.77865	0.691294	8.9801
2.22142	0.709135	1.41905
2.48623	0.720545	0.355114
2.04056	0.72699	8.06171
1.81928	0.766792	10.0722
1.62311	0.709723	11.5262
1.8835	0.748058	13.9178
1.72908	0.697907	11.7347
1.76195	0.760345	12.8486
1.65261	0.690564	9.63604
1.54875	0.764134	7.59033
1.80807	0.748945	16.0194
1.66291	0.698017	11.0405
2.04111	0.731251	8.12035
1.57232	0.763241	9.19739
1.73306	0.723584	18.162
1.75725	0.731883	18.7224
1.6957	0.705491	13.9038
1.6751	0.706931	13.4073
1.84628	0.759505	12.8149
1.64421	0.717893	15.2195
1.67506	0.767689	11.2331
2.13855	0.734502	3.44831
1.84407	0.737343	17.9542
1.76984	0.72478	19.017
1.82187	0.714764	15.678
1.5813	0.732777	12.0209
1.83792	0.752962	14.7303
1.61341	0.689542	7.13722
2.0252	0.756303	5.12104
1.61853	0.701316	10.1011
1.79177	0.70464	13.9644
2.22468	0.720274	2.01137
2.05615	0.737454	6.56695
1.81208	0.770983	8.56541
1.70093	0.750313	15.7971
1.52857	0.655387	1.40936
1.72248	0.704545	13.9682
1.75914	0.753543	15.5909
2.04808	0.694643	1.81935
2.39725	0.735938	0.366366
1.84879	0.697053	9.52682
1.90522	0.740398	16.2027
1.43903	0.726834	1.85339
1.48896	0.585958	0.159993
1.43762	0.761768	1.81874
1.68356	0.749925	16.0301
1.9708	0.761091	7.26357
1.67898	0.706003	13.3246
1.87244	0.682753	3.80946
1.75002	0.71852	18.9389
1.98182	0.752801	8.52318
1.43504	0.700764	1.64926
1.61475	0.730625	13.5597
1.80139	0.706151	14.0124
1.56038	0.677109	4.12672
3.33671	0.75909	0.0429632
1.84766	0.773392	7.7475
1.92792	0.718947	11.9727
1.68234	0.721629	18.0919
1.82322	0.715947	16.1673
1.66794	0.818213	1.2841
1.88888	0.778702	4.9778
2.07275	0.720083	5.03674
1.43448	0.714154	1.78573
1.81449	0.729498	18.5941
1.51289	0.753147	6.87355
1.98505	0.726788	10.7977
1.64597	0.679191	5.63365
1.61957	0.784414	6.56828
1.82064	0.693617	9.70065
1.36996	0.634076	0.112575
1.86466	0.769374	8.4428
1.5158	0.647877	0.688713
1.73551	0.703064	13.4373
1.69905	0.754862	16.1382
1.51973	0.721606	5.0132
1.83617	0.730576	18.8971
1.87968	0.757642	12.0557
1.89922	0.727577	16.7528
1.82884	0.69949	10.8668
1.62699	0.669717	4.64063
1.61752	0.773288	8.92639
1.70589	0.678803	6.64464
1.89589	0.719478	14.4165
2.21103	0.743303	1.59134
2.2654	0.712837	1.44209
1.89147	0.74158	17.032
2.01784	0.748325	8.18473
1.61674	0.757753	12.0798
1.89366	0.700349	7.28138
1.64638	0.744499	16.395
1.56663	0.814148	1.93005
1.74767	0.746635	16.788
1.60288	0.792579	5.88636
1.52402	0.650136	1.04339
1.88355	0.710259	11.8518
1.75254	0.728139	18.876
1.71284	0.774652	8.94958
2.24757	0.700384	0.826147
1.94002	0.73635	16.0439
1.55666	0.723482	9.32555
1.95069	0.742018	13.4579
1.64583	0.778701	7.88611
2.06337	0.769085	1.45356
1.63091	0.765296	11.7342
1.82585	0.697736	10.6287
2.01178	0.730485	9.83819
1.81621	0.775182	7.28088
1.85166	0.713877	14.4694
1.70229	0.771122	10.6017
1.94172	0.781074	2.354
1.73057	0.726944	18.4722
1.6003	0.837406	0.770375
1.60838	0.741434	14.4911
1.77159	0.782479	5.88912
1.69115	0.718927	19.0512
1.9696	0.717352	9.49578
1.77379	0.726767	18.9799
1.65852	0.696508	11.0523
1.84451	0.70824	12.4551
1.52455	0.790457	4.20433
1.72142	0.741368	16.6589
1.70776	0.813953	1.44322
1.78963	0.759149	12.9623
1.60294	0.783764	6.61521
2.04495	0.735461	7.13537
1.76436	0.702211	13.1855
1.55104	0.766989	7.38251
1.9192	0.72999	16.6726
1.7338	0.739627	17.1466
1.60395	0.723792	13.2394
1.92538	0.730224	16.3056
1.68671	0.670971	4.84727
1.88552	0.755116	12.4466
1.61025	0.774915	8.55856
1.61252	0.720043	12.3638
2.01311	0.738879	9.50132
1.85599	0.762894	10.8382
1.80383	0.746433	16.8951
1.85064	0.7462	15.8281
1.87101	0.736905	16.5447
1.80055	0.696252	10.682
1.87281	0.716369	15.0479
1.66022	0.749993	16.4943
1.77164	0.764639	10.6646
1.56186	0.746756	9.56756
1.92876	0.74209	13.9167
2.04561	0.766976	2.16437
1.55864	0.777856	6.34389
1.68408	0.693017	11.7251
1.74241	0.740539	17.3257
1.62782	0.696394	9.466
1.89775	0.755346	12.216
1.86893	0.751263	13.7396
1.91113	0.767384	6.31428
1.99482	0.724446	10.3315
1.64986	0.831998	0.458235
1.53603	0.732652	7.96682
1.46243	0.72376	2.37961
1.80364	0.737498	18.5221
1.83535	0.742434	17.7046
1.85467	0.768158	8.94436
1.71713	0.768679	11.0778
1.93847	0.728412	14.123
1.76873	0.735366	18.2564
1.88638	0.720104	15.2151
1.83888	0.713656	14.6441
1.70668	0.739997	16.3761
1.61665	0.74203	15.0908
1.87638	0.733053	17.6256
1.74986	0.711271	16.2362
1.69924	0.723986	18.9623
1.57389	0.657937	2.21062
1.60889	0.740622	14.3669
1.79624	0.718075	16.7225
1.86578	0.724975	16.9009
1.94573	0.715762	10.2552
1.67197	0.711419	14.4881
1.43233	0.634604	0.280586
1.83311	0.749909	15.2203
2.00714	0.754295	6.63302
1.61068	0.770465	9.92271
1.96027	0.701764	4.81877
1.6327	0.740886	15.4733
1.58089	0.698938	7.90846
1.54663	0.762099	7.83398
1.61784	0.749632	13.213
2.04214	0.709114	4.21665
2.09914	0.759998	1.6571
1.90562	0.781507	3.44759
1.68709	0.75953	13.0589
1.77708	0.687537	7.67917
1.71861	0.678585	6.61187
1.98166	0.738737	11.5448
1.67636	0.704076	12.5235
1.76664	0.682962	7.36075
1.74104	0.745586	16.7666
1.99283	0.798809	0.444477
1.83519	0.693164	9.47291
1.58928	0.682433	5.3384
1.47347	0.731724	3.33356
1.59551	0.76747	10.3894
1.70744	0.678896	6.69244
1.41396	0.820882	0.989521
1.84116	0.76521	10.41
1.72588	0.684473	8.16627
1.79508	0.811476	0.936202
2.03312	0.679881	0.7468
1.41523	0.733411	1.11116
1.64974	0.736107	14.8954
1.69067	0.759065	13.4277
1.60834	0.750574	11.8892
1.96704	0.72194	11.6432
1.61206	0.715192	11.7024
1.4409	0.70349	1.84362
1.81652	0.764717	10.8804
1.71816	0.714234	17.7417
1.75192	0.73023	19.1744
1.684	0.663187	3.13459
1.78397	0.7003	12.5392
1.89885	0.720543	14.3417
1.7076	0.749928	15.8137
1.5197	0.750179	8.1972
1.74727	0.68199	7.1765
1.59076	0.608111	0.243819
1.75987	0.676136	5.55222
1.69523	0.739322	16.2407
1.92995	0.73579	17.6323
1.90363	0.707401	10.3932
1.64825	0.687612	8.36916
1.98521	0.739839	11.5042
1.85678	0.741943	17.9933
1.8364	0.761842	12.1785
1.8445	0.748001	15.0977
1.79634	0.715714	16.3947
1.70636	0.751656	16.1294
2.32503	0.744786	1.10464
1.81065	0.765717	10.4262
1.60262	0.712656	11.1296
1.78013	0.728264	18.8008
1.56925	0.732103	11.6129
1.81947	0.783474	4.8017
1.55823	0.711115	7.02727
1.71364	0.723516	18.706
1.9051	0.743563	15.197
1.91222	0.755071	12.1173
1.60313	0.763086	11.9124
2.02018	0.725172	8.60629
2.42781	0.698928	0.140655
1.95767	0.749158	10.3554
1.61857	0.804141	2.9587
2.05757	0.801213	0.266587
1.36817	0.808015	0.443344
1.80103	0.745093	17.3398
1.72561	0.783598	6.11726
1.667	0.769168	10.4778
2.09308	0.730915	5.26629
1.8103	0.681107	5.93306
1.62975	0.720304	14.0198
1.8554	0.741667	17.9526
1.7939	0.777845	7.67668
1.47162	0.764791	3.07457
1.69438	0.733932	16.8631
1.81821	0.701832	11.929
1.83181	0.784992	4.47954
1.64234	0.728473	16.2224
1.86388	0.728064	18.353
1.71116	0.74826	15.6066
1.84578	0.783125	4.68172
1.56991	0.773506	7.98043
1.69265	0.723743	18.5447
1.80579	0.785491	4.36322
1.50255	0.773864	4.36146
1.60138	0.703912	8.94667
1.56165	0.756573	9.63574
1.84799	0.694129	9.27108
1.86216	0.743725	17.0324
1.74449	0.737616	17.5436
1.71438	0.772097	10.3839
2.07119	0.729873	6.56478
1.84355	0.667704	1.53116
1.60058	0.727781	12.887
1.51596	0.762159	6.3834
1.8205	0.667818	2.13004
1.72244	0.750229	16.0744
1.69868	0.773337	9.42859
1.726	0.73509	17.4465
1.58488	0.77926	6.88107
1.68182	0.722089	18.0005
1.81106	0.697392	10.8786
1.668	0.685639	8.3347
2.74685	0.701286	0.0887392
1.79141	0.726802	19.198
1.83211	0.76865	9.58073
2.06512	0.705487	3.17778
2.09576	0.732377	5.19704
1.738	0.733192	18.2569
1.54538	0.748284	9.35948
1.5396	0.785851	5.18552
1.76595	0.723676	18.8057
1.83816	0.681032	4.76461
1.77543	0.668968	3.78848
2.0866	0.75698	2.72947
1.75504	0.705882	14.8229
1.74893	0.711235	16.2315
1.7059	0.770885	10.6895
1.62422	0.770228	9.96797
2.06428	0.758629	2.78844
1.54	0.741464	7.22795
1.85346	0.733559	18.0869
1.70237	0.742813	15.9246
1.73709	0.684762	7.95486
1.75541	0.679003	6.50047
1.54129	0.651051	1.01609
1.93601	0.739208	15.1824
1.91836	0.724854	13.9622
1.6754	0.722225	17.5378
1.86292	0.773868	7.39727
1.47453	0.747393	4.07716
1.65258	0.738148	15.5471
1.55596	0.655951	1.63953
1.82339	0.754942	14.3762
1.61304	0.661016	2.78129
2.1823	0.690492	0.52114
1.71198	0.719193	19.4862
1.95979	0.700574	4.15174
1.81281	0.729509	18.5784
2.01384	0.710007	4.7704
1.83845	0.811545	0.642583
1.83996	0.746968	15.6959
1.86705	0.716334	15.2229
1.73502	0.739385	17.1958
1.66915	0.84152	0.310069
1.67794	0.681363	7.30515
1.61956	0.769643	10.2529
1.77545	0.714152	16.7397
1.94692	0.72895	13.3688
1.87291	0.750242	13.7893
1.67072	0.78572	5.78225
1.59481	0.769285	9.7688
1.63759	0.725499	15.3355
1.55435	0.717664	8.04184
1.90168	0.759656	10.7075
1.64649	0.770449	9.77932
1.54128	0.685307	4.02096
2.08581	0.739605	5.05642
1.96608	0.756885	8.70705
1.84595	0.694533	9.41735
2.1471	0.694763	1.00363
1.72695	0.751141	16.1736
1.9779	0.759456	7.37047
1.34229	0.704178	0.238082
1.54549	0.636355	0.916641
1.70857	0.658939	2.84538
1.66582	0.694125	11.5112
1.66192	0.709989	13.4259
1.68735	0.717334	18.5468
2.15254	0.75943	1.55075
1.75496	0.75509	15.1933
1.58633	0.727035	12.1864
1.75323	0.744183	17.1904
1.92344	0.746955	13.1431
1.89711	0.795745	0.998807
1.9264	0.766965	5.73912
2.03399	0.743887	8.13579
1.64604	0.752444	14.836
1.904	0.718762	13.6917
1.71629	0.772726	10.0705
1.72875	0.714542	17.8037
1.89142	0.76648	7.35534
1.76808	0.730051	18.7898
1.78237	0.696278	10.9047
1.57079	0.807212	2.76788
1.67874	0.684162	8.19555
1.59838	0.751657	11.0783
1.57494	0.780537	6.45684
1.70792	0.68882	9.7477
2.07666	0.745519	4.9566
1.76612	0.716471	17.618
1.79907	0.762806	11.61
1.97106	0.706356	6.39089
1.56913	0.76977	8.52404
1.77606	0.738623	18.2002
1.63188	0.701379	10.447
1.52457	0.76872	5.37463
1.58473	0.728841	12.2396
1.83262	0.754415	14.6044
1.79511	0.68442	7.19035
1.59763	0.708821	9.45346
1.60747	0.706949	9.63959
1.61616	0.746232	14.2486
1.74335	0.710234	16.0088
1.61499	0.724583	13.9752
1.86323	0.773756	7.44711
1.58814	0.657058	2.16897
1.72287	0.711782	16.5227
1.5608	0.592403	0.0896834
1.81	0.792088	3.45905
1.75518	0.759717	13.2225
1.57619	0.73808	11.1601
1.90267	0.779099	4.29302
1.87445	0.787352	3.38482
1.51177	0.748358	7.85999
1.6541	0.740288	16.18
1.56293	0.776991	6.65762
1.85801	0.687557	5.43506
1.57359	0.811494	2.25167
1.6838	0.712135	15.6079
1.94139	0.762177	7.74725
1.68618	0.774999	8.53356
1.81322	0.692027	8.96566
1.69298	0.732913	17.0356
1.79275	0.733493	18.5006
1.56642	0.707651	6.09215
1.76112	0.7413	17.7076
2.12443	0.741943	2.99409
1.9962	0.75375	7.47831
1.98559	0.753644	8.16223
1.70367	0.743277	15.9083
1.61684	0.732018	13.733
1.47892	0.75242	4.11203
1.48469	0.609682	0.383553
1.89763	0.708963	10.9006
2.08526	0.61467	0.0626958
1.65135	0.719239	16.0245
1.40605	0.739523	1.07356
1.89388	0.773694	6.28023
1.86231	0.686754	5.03346
2.08572	0.701212	2.69572
1.86317	0.769366	8.49152
1.88963	0.673812	1.67999
1.49319	0.750351	5.67134
1.67458	0.720139	17.713
1.91096	0.715333	12.2005
1.7399	0.736581	17.4974
1.73122	0.725381	18.2857
2.00373	0.731261	9.96775
1.78189	0.74577	17.3252
1.78776	0.717435	16.6892
1.74114	0.696485	11.3669
1.87779	0.748638	13.951
1.61576	0.753337	11.0859
1.72525	0.696545	11.7196
1.47767	0.743647	3.71443
1.92754	0.753892	12.3033
1.5378	0.778649	6.0244
1.73879	0.777831	8.01682
1.44403	0.77801	2.47079
1.95265	0.735175	14.0798
1.61237	0.750275	12.3519
1.97661	0.7461	10.3706
2.00723	0.727272	9.62673
2.31661	0.76483	0.176829
1.58692	0.737579	12.0385
2.04763	0.835092	0.124535
1.89621	0.763906	8.4759
1.86428	0.699878	8.81972
2.08879	0.734651	5.49758
2.0362	0.707918	3.96419
1.91624	0.709478	10.6507
1.67923	0.773752	9.07542
1.73143	0.730505	18.7293
1.7131	0.7347	17.2052
1.83179	0.750386	15.185
1.62042	0.685296	6.76108
1.61158	0.745887	13.9947
1.88393	0.718434	15.2075
1.74978	0.752215	16.0831
1.78657	0.71783	16.7895
1.5483	0.756087	8.95768
1.40341	0.725657	0.871632
1.81737	0.73299	18.6197
1.81696	0.754023	14.5746
1.70642	0.7752	8.49353
1.83267	0.751485	15.0336
1.82756	0.756344	14.02
1.57211	0.793636	5.43982
1.63276	0.639647	1.31589
1.87475	0.755543	12.6564
1.99549	0.748162	8.91786
1.60056	0.780599	7.12345
1.50955	0.653815	1.24416
2.08091	0.734826	5.69372
1.81486	0.758429	13.3399
1.74136	0.71738	19.0723
1.62412	0.699649	10.1239
2.01231	0.750235	7.76997
1.81489	0.733241	18.6038
1.99792	0.698344	3.00718
1.85699	0.723783	16.6376
1.53283	0.666112	1.89978
2.06813	0.74984	4.44241
1.5987	0.797286	4.86752
1.84297	0.685113	5.64558
1.65376	0.820585	1.42494
1.51524	0.773958	4.81809
1.85946	0.801438	1.03007
1.9452	0.713543	9.65954
1.8709	0.695169	8.16618
1.63518	0.762422	12.0445
1.73154	0.709865	15.9118
1.92875	0.767937	5.32641
1.9831	0.772045	2.55806
1.70707	0.654949	2.35305
1.78253	0.776481	8.03316
1.95808	0.722645	12.1464
2.15804	0.713148	2.50311
1.74308	0.813777	0.719538
1.76318	0.772536	9.49602
1.55393	0.725356	9.35578
1.61442	0.803389	3.03815
1.79309	0.739667	18.4224
1.789	0.690085	8.27327
1.59672	0.785131	6.43237
1.85798	0.737063	17.2518
1.70532	0.776381	7.78858
1.66347	0.72273	16.6561
1.65347	0.797939	4.11624
1.96301	0.686581	2.66736
1.65061	0.738075	15.4511
1.85668	0.783401	4.40426
1.85887	0.783308	4.37487
1.51508	0.692369	3.01512
1.80705	0.757842	13.4409
2.05367	0.703174	3.07736
1.76574	0.787469	4.70045
1.74664	0.750959	16.2928
1.61044	0.684899	6.36517
1.76636	0.661805	2.6004
1.59355	0.758627	11.1884
1.87305	0.695234	8.05519
1.60227	0.747813	12.7979
1.6356	0.718918	14.3725
1.634	0.771372	9.4717
1.59458	0.761003	11.4325
1.69131	0.723946	18.4274
1.73877	0.779945	7.39036
2.03423	0.748527	6.81412
1.29571	0.790718	0.182177
1.75693	0.718244	18.5983
1.60308	0.717602	10.9605
1.72042	0.791758	3.89157
1.64403	0.756714	13.1922
1.92146	0.754821	12.1177
1.66803	0.72765	17.4174
1.66014	0.765688	11.3409
1.52043	0.798102	3.35664
1.71227	0.698555	11.8097
1.88837	0.7308	18.4821
1.74524	0.742202	17.3008
1.94434	0.719315	11.3674
1.5866	0.801832	3.36068
1.80605	0.717076	16.603
1.80919	0.788708	3.9279
1.73536	0.710847	16.1848
1.89633	0.688306	3.99553
1.69836	0.733868	16.9571
1.3329	0.773128	0.15634
1.74193	0.689337	9.04897
1.71541	0.758442	14.0149
1.68835	0.696318	11.9617
1.89875	0.787948	2.43285
2.03259	0.745126	7.87927
1.8019	0.786012	4.332
2.16065	0.727405	2.93283
1.98106	0.750777	8.862
1.70841	0.70074	11.9752
1.63075	0.729728	15.2564
1.50051	0.811551	1.74628
1.49922	0.721701	3.94484
1.73233	0.791687	3.75391
1.49929	0.752172	5.9126
1.50803	0.7571	6.44074
1.41042	0.82552	0.556224
1.59053	0.789516	6.25879
1.52118	0.76247	6.57611
1.95117	0.744979	12.1975
2.1073	0.706854	2.52494
1.79416	0.720185	17.8235
1.77089	0.709432	15.6414
1.68045	0.725812	17.6879
1.63274	0.731552	15.1662
1.82837	0.728814	18.5822
2.21275	0.731354	2.22769
2.38093	0.724536	0.655674
1.74613	0.744665	17.0153
2.01184	0.721762	7.96387
2.0945	0.807985	0.0994015
1.43267	0.730404	1.76313
1.5357	0.779401	5.88536
1.90487	0.691552	4.99075
1.56465	0.771262	8.33923
1.70045	0.718378	19.7615
1.77983	0.683978	7.4111
1.72996	0.718464	19.3919
2.05484	0.700253	2.79089
1.53203	0.730255	7.19074
1.56294	0.744256	9.25403
1.58351	0.759299	10.5285
1.72079	0.686357	8.68116
1.44875	0.723733	1.99671
1.69251	0.752048	16.1593
1.74415	0.692985	10.3692
1.62239	0.749431	13.7397
1.84168	0.700448	10.4082
1.82623	0.696159	10.313
1.87592	0.713145	13.5957
1.64479	0.74688	16.3427
1.78339	0.736875	18.4791
1.37264	0.715344	0.508232
1.57009	0.720301	9.89575
2.19137	0.707153	1.09765
1.74135	0.711667	16.3755
1.85385	0.753592	13.9608
1.57431	0.617858	0.322357
1.8957	0.74999	13.2989
1.59141	0.786658	6.32642
1.71985	0.729307	18.3869
1.95659	0.757224	9.14796
1.5608	0.811895	2.14452
1.64668	0.695493	10.48
2.03832	0.72598	8.04829
1.61227	0.718155	11.6029
1.98633	0.732763	10.5134
1.9016	0.753255	12.7197
1.97582	0.742019	12.592
1.86492	0.784937	3.90705
2.10048	0.705842	2.64926
2.14379	0.729653	3.29017
2.35482	0.706863	0.496304
1.5739	0.715252	9.05176
1.69546	0.713966	17.4204
1.7552	0.710298	15.9656
1.58548	0.753668	10.3946
1.8875	0.668661	1.13278
1.79294	0.717289	16.5748
1.61363	0.723424	13.7351
2.07509	0.733031	6.02184
1.87451	0.740115	17.4543
1.75527	0.777231	8.34989
1.88973	0.730877	18.3798
1.79723	0.729585	18.4156
2.03322	0.669793	0.268458
1.58263	0.775233	7.76179
1.57299	0.696707	7.44655
1.95986	0.738384	13.2307
1.68626	0.710233	15.1204
1.70203	0.763683	12.8007
1.7905	0.746114	17.3349
1.86413	0.694076	8.45366
2.07173	0.769566	1.34133
1.57232	0.702002	6.94994
1.68731	0.738564	16.1932
1.88014	0.769901	7.96107
1.86354	0.70041	8.98355
1.79094	0.759605	12.8413
1.79006	0.725595	19.623
1.45179	0.81456	1.35917
1.78451	0.70062	12.657
1.58176	0.680007	4.98126
1.7213	0.735241	17.2987
1.81206	0.69749	10.8859
1.5554	0.706812	5.38166
1.61241	0.700568	9.99225
1.64556	0.737359	15.0672
1.9313	0.707686	10.0187
1.93609	0.767078	5.46294
1.74414	0.723133	17.9785
1.79172	0.698766	11.8867
1.83135	0.739283	18.1998
1.77289	0.741489	17.9512
1.50037	0.768609	4.20361
1.54133	0.745723	8.48756
1.44065	0.738941	1.83439
1.67951	0.756359	14.6875
2.07638	0.743601	5.37522
2.95731	0.701323	0.0611644
1.70314	0.665938	3.77179
1.47909	0.817918	1.29358
2.00159	0.706941	4.69051
1.78591	0.741575	18.2272
1.69493	0.713129	16.9528
1.70005	0.695488	12.4877
1.66094	0.774696	8.74183
1.81432	0.764838	10.8186
3.31005	0.718415	0.0583994
2.07555	0.713701	4.08824
1.59679	0.735986	12.6401
1.86652	0.71455	14.4285
1.60152	0.841132	0.527524
1.69885	0.787589	4.90854
1.43221	0.696919	1.4299
1.53425	0.719831	6.37701
1.46589	0.674425	1.13273
1.66911	0.677104	4.92911
1.85374	0.699943	9.50145
1.93046	0.728579	14.9665
1.97046	0.76436	5.80149
1.99241	0.741174	11.2037
1.86996	0.750599	13.827
1.75765	0.736985	17.8803
1.7665	0.719653	18.2603
2.1963	0.815054	0.130898
1.80288	0.68849	7.46272
1.83341	0.722818	17.2554
1.68188	0.703542	12.5346
1.84708	0.722636	16.8522
1.81612	0.750998	15.3017
1.60262	0.751319	11.3299
1.7668	0.674911	4.88798
1.79163	0.754883	14.1166
1.8891	0.720161	15.0177
1.58169	0.673831	4.3228
1.60705	0.775583	8.33284
1.50472	0.731882	5.05739
1.78495	0.685553	7.44089
1.67126	0.718785	17.6227
1.80714	0.631803	0.125535
1.90388	0.667745	0.962001
1.65191	0.70332	11.3938
1.83399	0.69894	10.6044
1.6825	0.798294	3.75503
1.66385	0.723284	16.6261
1.54742	0.769327	7.01392
1.45389	0.718021	2.27511
1.8909	0.778676	4.90325
1.83617	0.732203	18.7647
1.70262	0.732994	17.202
2.06012	0.757547	3.18606
1.79995	0.725102	19.2761
1.66029	0.747177	16.9463
1.57384	0.684018	4.95815
1.95729	0.693027	3.7862
1.73389	0.783467	6.30854
1.66452	0.723818	16.617
1.74862	0.691402	9.66079
1.61573	0.710574	11.5158
1.95136	0.739829	13.8249
1.74253	0.726783	18.4986
2.26634	0.747757	0.76068
1.92329	0.735755	18.2643
1.95984	0.723035	12.2743
1.91059	0.745162	14.2353
2.1749	0.721862	2.72678
1.7271	0.728525	18.5691
1.91284	0.816807	0.346799
1.47583	0.70205	2.39796
1.5872	0.707472	7.9568
1.79083	0.704515	13.9653
1.60948	0.730998	13.087
1.83335	0.727737	18.2877
1.74169	0.754589	15.7965
1.519	0.744141	6.58918
1.75532	0.709029	15.6425
1.60953	0.738622	13.9654
1.78846	0.790601	4.35346
1.68294	0.651358	2.05579
1.70247	0.712915	17.2043
1.64277	0.710706	12.6303
1.47221	0.767753	2.91854
1.65445	0.721073	16.1809
1.85647	0.721556	16.5514
2.00326	0.713916	6.32477
1.7063	0.761785	12.8918
1.88719	0.765809	7.66236
1.42573	0.578413	0.182179
1.66772	0.706651	12.9475
1.60764	0.823411	1.37439
1.47265	0.732944	3.35829
1.67499	0.668201	4.27794
2.06524	0.736485	5.95719
1.4714	0.772374	3.32723
1.82742	0.687535	6.83258
1.75116	0.680206	6.85303
1.58682	0.678165	5.08499
1.90016	0.704487	9.13586
1.54244	0.718033	6.96746
1.75555	0.764735	10.495
1.67032	0.715453	16.3172
2.22797	0.704587	1.04641
1.50998	0.776437	5.085
1.64872	0.707956	12.2386
1.557	0.827933	1.29979
1.61125	0.758923	12.4517
1.84452	0.719447	16.8823
2.08972	0.764255	1.55279
1.71724	0.775901	8.37384
1.83804	0.731296	18.8289
1.75861	0.725445	18.5973
1.69861	0.688008	9.48827
2.43097	0.704288	0.324113
1.93984	0.713489	9.92783
1.60853	0.683063	6.05436
1.8752	0.778832	5.29618
1.8325	0.71195	13.9026
1.48219	0.712365	3.31329
1.78806	0.704531	14.0192
1.78532	0.745475	17.4322
1.85449	0.758122	12.8757
1.65561	0.751233	16.1954
1.91696	0.695286	5.26305
1.74879	0.721015	18.5123
2.05022	0.725144	7.53295
1.69294	0.77117	10.411
2.01717	0.727603	9.21208
1.89179	0.725616	16.1932
2.06716	0.739795	6.36581
2.12679	0.760194	1.55294
1.884	0.750286	13.456
1.82564	0.766083	10.3324
1.58783	0.759676	10.9119
1.87164	0.762311	10.4923
1.97308	0.724607	12.1107
1.8646	0.743219	17.3204
1.70456	0.718079	19.757
1.56375	0.74399	9.26675
1.73306	0.752415	16.2102
1.56471	0.744123	9.34205
1.74112	0.716447	18.6216
1.58734	0.743217	11.8706
2.02643	0.733943	8.64223
1.93903	0.782847	2.00545
1.91365	0.746029	13.7916
1.90459	0.718304	13.5767
2.19329	0.705408	0.849018
1.79055	0.737329	18.598
1.74762	0.709804	15.8871
1.79106	0.726567	19.2798
1.84745	0.756861	13.4529
1.97418	0.716431	8.9071
1.68005	0.756	14.9109
1.43415	0.788509	1.5055
2.0872	0.760112	1.90457
1.86991	0.727532	18.089
1.71712	0.679647	6.99704
1.64248	0.784979	6.29205
2.05938	0.74632	5.60041
1.49589	0.830525	1.04143
2.4728	0.742627	0.210871
2.29739	0.739257	1.52336
1.65809	0.75433	15.2135
1.91844	0.734659	17.7545
1.81948	0.780955	5.44816
1.9205	0.742712	14.2589
1.55622	0.656233	1.69322
1.65356	0.695808	10.9076
1.65117	0.797883	4.16098
1.90769	0.74072	15.9811
2.31944	0.701395	0.677898
1.81183	0.757315	13.6233
1.72358	0.734559	17.5066
1.9231	0.76149	8.75008
1.74989	0.672989	5.07921
1.55818	0.774198	7.24644
1.69176	0.72782	17.9227
1.83969	0.733433	18.5543
1.52361	0.679901	2.43731
1.62487	0.719745	13.4409
1.43211	0.781747	1.7746
1.74034	0.747186	16.5517
1.72947	0.704573	14.0784
1.86059	0.737887	17.2702
2.03268	0.74519	7.85563
1.55797	0.741161	8.77566
1.49246	0.768215	3.85829
1.43175	0.70722	1.75387
1.77689	0.766876	9.86801
1.55917	0.755793	9.68526
1.62543	0.777355	8.1103
1.90977	0.712766	11.479
1.65779	0.753169	15.63
1.59626	0.77837	7.36802
1.45828	0.756176	3.20504
1.66998	0.774042	8.92851
1.6965	0.683296	8.46285
1.76997	0.723381	18.9353
1.97281	0.688077	2.88439
1.72651	0.717021	19.0489
1.80063	0.729955	18.3856
1.89656	0.663855	1.29043
2.01626	0.730878	9.65898
1.65179	0.70214	11.1307
1.83045	0.720803	17.3082
1.42154	0.745968	1.58502
1.7487	0.703567	13.7981
1.61674	0.572696	0.0562336
1.5053	0.762389	5.70805
2.02924	0.775548	1.40264
1.704	0.752748	16.3532
1.92586	0.683063	2.39943
1.62012	0.798346	4.43915
1.98842	0.705614	5.1096
1.74657	0.776685	8.70691
1.67853	0.670975	4.74032
2.03005	0.717401	5.70198
1.80165	0.663947	1.60135
1.5801	0.717102	9.71705
1.77543	0.696633	11.0986
1.77531	0.751168	15.7982
1.73528	0.71908	19.18
2.33112	0.744493	1.10438
1.8511	0.691073	7.55197
2.10307	0.707789	2.6276
1.89271	0.701005	7.60137
1.89558	0.716421	13.6777
1.81516	0.731371	18.6091
1.77958	0.743981	17.6604
1.4661	0.60839	0.316989
1.57799	0.724276	11.4044
1.56331	0.713577	7.93627
1.56924	0.723751	10.6527
1.80396	0.760423	12.6488
1.93407	0.737267	16.3952
2.00028	0.720207	8.29797
1.87846	0.709538	11.5881
1.72899	0.737802	17.1588
1.75312	0.656638	1.60172
1.32638	0.626309	0.177185
1.57642	0.78371	6.17465
1.89651	0.729614	18.052
1.82413	0.719001	17.2166
2.06394	0.718089	4.6736
2.06219	0.735056	6.11347
1.79754	0.670129	3.68848
1.57114	0.727032	11.4015
1.89154	0.685696	3.64022
1.52516	0.762294	6.81044
1.73019	0.725636	18.3267
1.63071	0.72613	14.9537
1.71524	0.724564	18.5393
1.49295	0.70608	3.16702
2.08241	0.713073	3.74894
1.97228	0.769566	3.59097
1.53786	0.752578	8.71209
1.53655	0.766997	6.41824
1.48027	0.786219	3.52326
1.94245	0.718226	11.1164
1.67731	0.786567	5.52846
1.7024	0.712599	17.0441
1.9147	0.734912	17.671
1.57273	0.78039	6.41156
1.68505	0.737478	16.1532
1.7124	0.686698	8.95037
1.57956	0.748558	10.9212
1.7623	0.759395	13.2633
1.76751	0.742045	17.7961
1.76863	0.731608	18.6228
1.76254	0.709845	15.8054
1.77146	0.706611	14.8668
1.87328	0.759859	11.8455
2.05475	0.719843	5.66818
2.0473	0.722908	7.12482
1.67084	0.711525	14.4346
1.64806	0.793869	5.01917
1.95332	0.75155	10.522
1.9821	0.760332	6.81667
1.60754	0.688601	6.74802
1.63094	0.659955	2.62694
1.84693	0.648462	0.318409
1.71802	0.752773	16.2861
1.90274	0.729689	17.6579
1.63238	0.781194	7.20101
2.02859	0.744858	8.21098
1.51328	0.792558	3.65874
1.83936	0.764679	10.7516
1.50524	0.748675	7.13884
1.67437	0.788489	5.29933
2.47661	0.727992	0.408656
1.9257	0.74048	15.1017
1.71315	0.74907	15.7796
1.6473	0.661212	2.81434
2.0399	0.702574	3.10436
1.67501	0.781993	6.47316
1.55729	0.762804	8.22502
1.6107	0.743011	14.6125
1.8792	0.733957	17.0011
1.89027	0.782053	3.89661
1.70486	0.677976	6.24359
1.9088	0.718366	13.2573
1.87809	0.723905	16.1467
1.71108	0.743704	16.0821
1.85347	0.738333	17.6092
1.34724	0.833291	0.420615
1.52005	0.759782	7.25229
1.81761	0.735687	18.5941
1.77299	0.693349	9.90754
1.83844	0.753776	14.6141
1.79657	0.74591	17.2283
1.74606	0.693116	10.3608
1.76693	0.669874	4.00835
1.79062	0.704749	14.0526
1.60791	0.775263	8.42715
1.82769	0.758262	13.4845
1.50617	0.724682	4.45815
1.90033	0.73926	16.5788
1.74244	0.706449	15.06
1.62789	0.7048	10.5061
2.05257	0.744236	6.90396
1.68993	0.706303	13.9611
1.80008	0.723201	19.1084
2.13285	0.747777	3.04018
1.66825	0.712889	14.8313
1.65957	0.619	0.559207
1.89726	0.736702	16.7353
1.56422	0.697556	7.06415
1.66354	0.67803	5.23853
1.98293	0.72272	10.8308
1.42501	0.795828	1.19117
1.90718	0.737781	16.853
1.59026	0.749871	11.3393
1.89472	0.766206	7.24189
1.64681	0.724734	15.7321
1.76229	0.675155	5.17358
1.61732	0.755178	11.2902
1.6637	0.750339	16.3516
1.77194	0.69489	10.5014
1.89876	0.667864	1.029
1.85911	0.751932	14.0046
1.61985	0.70879	11.0596
1.69888	0.779745	6.3892
2.0202	0.742548	9.22318
1.57949	0.754267	10.3882
1.72595	0.666145	4.02283
1.77794	0.790902	4.14883
1.8432	0.73189	18.7031
1.74202	0.735638	17.6819
1.61753	0.778058	7.9225
1.5718	0.832321	1.399
2.06682	0.737961	6.12994
1.62511	0.750051	13.6992
1.58452	0.735177	12.0083
1.76165	0.753997	15.4059
1.92768	0.796407	0.63936
1.59572	0.658666	2.40922
1.82873	0.729039	18.6294
1.98206	0.744594	10.8793
1.74638	0.764058	10.8215
1.86039	0.747504	14.8957
1.8147	0.734099	18.6023
1.98639	0.724174	11.0766
1.93525	0.732543	15.7912
1.50508	0.672478	1.90974
1.5747	0.678873	4.70712
1.80637	0.715076	16.1156
1.74497	0.73296	18.5397
1.74329	0.700056	12.0897
1.89723	0.736112	16.7543
1.65874	0.750441	16.4002
1.62859	0.76277	12.1437
1.76841	0.720803	18.4096
1.86869	0.730999	18.8146
1.84811	0.778373	5.33254
1.98648	0.753387	8.15463
1.81554	0.746191	16.6549
1.58046	0.717307	9.76294
2.00187	0.749663	8.33042
3.41275	0.700467	0.0697607
1.87555	0.661574	1.1056
1.72069	0.765402	11.5049
1.45231	0.73262	2.47181
1.48271	0.776159	3.72335
1.68	0.714921	16.76
1.60406	0.731021	12.9081
1.97359	0.713755	8.18413
1.709	0.770839	10.6999
2.04807	0.742271	7.89026
2.02667	0.733036	8.74934
1.57083	0.648708	0.836779
1.58049	0.781448	6.50021
1.76561	0.703387	13.6764
1.75991	0.731242	18.8022
1.62455	0.766499	11.5582
1.58698	0.734723	12.1583
1.4042	0.836935	0.278347
1.56564	0.602967	0.329136
1.90392	0.724216	14.6024
1.78659	0.684882	7.40136
2.04279	0.727554	8.01509
2.18259	0.706179	0.998973
2.03111	0.744498	8.14362
1.9256	0.718443	11.9779
2.16126	0.737967	2.71759
2.07778	0.716169	4.13677
1.55403	0.776845	6.49113
1.62585	0.712368	12.4268
1.86636	0.771403	8.26353
1.60866	0.770818	9.71356
1.53733	0.714137	6.43735
1.63751	0.792245	5.48364
1.80937	0.737465	18.4967
2.22622	0.717579	1.69256
1.85978	0.784256	4.15735
1.55261	0.793109	5.02115
1.69358	0.699066	11.586
1.79179	0.723517	19.7473
1.78178	0.739936	18.244
1.69843	0.771532	10.3903
1.88533	0.725951	16.8201
1.77961	0.706124	14.6473
1.69751	0.720854	19.2583
1.58	0.830015	1.31584
1.83765	0.767852	9.73001
1.98998	0.736104	10.5886
1.78702	0.781563	5.87584
1.62954	0.737296	14.4357
1.51119	0.725694	4.78683
1.97116	0.737758	12.0109
1.9685	0.716306	9.24315
1.59552	0.74929	11.8008
1.92071	0.736272	18.0155
2.15736	0.753121	1.57673
1.91811	0.763851	7.61526
1.90072	0.768439	6.68137
1.5879	0.710921	9.36463
1.8778	0.706907	10.0374
1.75724	0.703449	13.722
1.76402	0.710417	15.9476
1.82204	0.758082	13.4913
1.73146	0.707362	15.1854
1.70774	0.695256	12.2745
2.11231	0.771551	0.922307
1.8054	0.760675	12.5514
1.77781	0.735908	18.4082
1.78777	0.756525	13.7202
1.94894	0.766938	5.20531
1.97743	0.765529	4.96648
1.75425	0.750217	16.3002
1.98561	0.760415	6.53978
1.46669	0.67563	1.24654
1.94079	0.750054	11.5647
1.77413	0.713543	16.6464
1.55729	0.706506	5.3204
1.71211	0.733813	17.346
1.97131	0.742133	12.8731
1.72399	0.754303	16.1728
1.99995	0.696926	2.8829
1.58798	0.6438	0.917351
1.95531	0.741436	13.4154
1.63579	0.743391	15.8164
1.94271	0.729585	13.9417
1.75484	0.738241	17.7446
2.23267	0.742582	1.7695
2.21359	0.732515	2.14222
1.77078	0.774249	8.7006
1.62051	0.726049	14.2483
1.75776	0.715593	17.6876
2.15276	0.734667	2.85931
1.5232	0.739624	6.28916
1.59439	0.758009	11.1111
1.53829	0.709271	5.65594
1.69622	0.668699	4.56419
1.87789	0.772911	7.69742
1.86526	0.729232	18.898
1.57805	0.707233	7.01171
1.71562	0.757163	14.7162
1.71908	0.716891	19.0595
1.72486	0.744217	16.4395
1.78249	0.737189	18.4378
1.84951	0.700107	9.80862
1.75981	0.673426	4.87805
1.74999	0.789309	4.19214
1.37301	0.732036	0.443262
1.43868	0.739227	1.74101
1.9769	0.701558	3.95208
2.00546	0.72644	9.63294
1.6035	0.675923	5.56546
1.70564	0.744703	15.7959
1.72026	0.747877	15.8573
1.81169	0.75316	14.7642
1.77318	0.772892	8.814
2.05509	0.734366	6.64451
1.76139	0.72768	18.8311
1.78816	0.724138	20
1.8288	0.747952	15.6164
1.59025	0.717617	10.3032
1.69342	0.68071	7.42971
1.35148	0.78191	0.296749
1.79354	0.730216	18.2783
1.40234	0.7587	0.992237
1.70307	0.698335	11.8659
2.04718	0.698773	2.5842
2.00688	0.773435	2.11037
1.67439	0.671657	4.66278
1.81369	0.752051	15.0583
1.60493	0.712408	11.3478
1.9651	0.687151	2.79167
1.75647	0.735699	17.9696
1.88158	0.707444	10.248
1.88646	0.730302	18.8195
1.98584	0.729792	10.3276
1.57678	0.735937	11.5355
1.50319	0.714004	4.4071
1.69921	0.693479	12.4941
2.10696	0.734921	5.00889
1.65572	0.715298	15.1529
2.147	0.732871	3.11224
1.70015	0.691366	11.3539
1.54513	0.742492	7.65502
1.96761	0.695515	3.66634
2.03613	0.734093	7.97161
1.78732	0.747461	17.0178
1.85212	0.779442	5.1674
1.74933	0.735396	17.8999
1.90432	0.759024	10.8149
1.76715	0.80896	1.4168
1.7889	0.718583	16.9947
1.62506	0.733703	14.2185
1.84206	0.73778	18.0375
1.83067	0.744658	16.8648
1.61247	0.67233	5.16042
1.64531	0.732247	16.0406
1.50304	0.783596	4.34232
1.59695	0.716499	10.6426
1.39756	0.784386	0.753929
1.66811	0.738333	15.8959
2.03086	0.760609	3.74089
1.66861	0.801443	3.46731
1.87767	0.740948	17.7175
1.79358	0.780644	6.23492
1.54625	0.714979	7.06732
1.54044	0.665731	2.02667
1.54433	0.754141	9.01467
1.53925	0.712562	6.51552
1.71497	0.724221	18.5683
1.86809	0.766859	8.45483
1.8062	0.708984	14.5559
1.80289	0.767308	9.79065
2.26316	0.716235	1.63704
1.38685	0.82245	0.593304
1.64139	0.761306	12.0588
1.5746	0.731197	11.9112
1.55892	0.764519	8.09641
1.68147	0.712617	15.6814
1.77721	0.819964	0.667761
2.56638	0.731443	0.28748
1.87426	0.727654	18.1383
1.9151	0.738524	16.6156
1.53006	0.829593	1.15839
1.65415	0.738498	15.7023
1.48524	0.758945	5.16793
1.66228	0.741307	16.4161
1.82977	0.748306	15.5203
1.75384	0.690027	9.02597
1.57824	0.733803	11.8046
1.58777	0.673276	4.44273
1.57918	0.739047	11.2779
1.61699	0.717439	12.0906
2.21181	0.722051	2.55667
1.76941	0.766821	9.86927
1.70563	0.710777	16.2482
1.68005	0.704197	12.7104
1.60051	0.762759	11.7277
1.93807	0.732759	15.4726
2.0442	0.711796	4.87155
1.93879	0.700652	5.35134
2.09528	0.719204	3.92342
1.78447	0.751184	15.6412
1.67208	0.707971	13.5376
1.73924	0.66317	3.82121
1.80414	0.767665	9.66704
1.55089	0.754189	9.48125
1.77646	0.730636	18.5493
1.83183	0.740912	18.0264
1.69034	0.692471	11.6571
1.78259	0.740959	18.1955
1.95623	0.714739	9.4209
2.21079	0.720204	2.17509
2.46292	0.756735	0.254263
1.79428	0.729241	18.4755
2.01449	0.744937	9.09916
1.80761	0.722789	18.5443
1.46975	0.691467	1.49763
1.70704	0.756867	14.9355
1.52917	0.715267	5.86099
1.94568	0.709287	8.9616
2.31207	0.718	1.23929
1.8732	0.713133	13.6464
1.7125	0.66708	4.10767
1.63686	0.74034	15.5011
1.60955	0.712117	11.7901
2.0881	0.763255	1.65324
1.40064	0.813296	0.704181
1.64469	0.75472	13.8733
1.53281	0.70222	4.82047
1.85681	0.719007	16.4263
1.75463	0.713546	17.0045
1.57424	0.723372	10.9259
2.44902	0.719459	0.464266
1.79995	0.68021	5.87752
1.68827	0.741943	16.1408
2.12287	0.744234	3.09087
1.76888	0.714735	17.047
1.57582	0.794662	5.26379
1.99676	0.740231	10.7562
2.65662	0.709153	0.0941967
1.96684	0.693278	3.66964
2.05457	0.795118	0.406072
1.75852	0.732919	18.5193
2.46853	0.695525	0.170836
1.94496	0.77032	4.0146
1.78625	0.712191	16.3036
1.64018	0.629317	0.74149
1.88565	0.724462	15.9811
1.57144	0.719645	9.81552
1.50418	0.67185	1.83238
1.85825	0.730303	19.0748
1.57063	0.757947	9.75797
1.87907	0.770524	8.01837
1.54852	0.70944	6.06998
1.61522	0.685309	6.58486
1.7732	0.711272	16.1328
1.80609	0.705611	13.629
1.85131	0.705314	11.1095
1.43063	0.758983	1.46935
1.55329	0.767453	7.51728
1.83104	0.720178	17.2697
1.636	0.729259	15.7436
1.74278	0.768685	10.2769
1.726	0.727838	18.5009
1.9159	0.786441	1.89878
1.71193	0.757775	14.3959
1.4577	0.66775	0.709516
1.73994	0.780641	7.22506
1.46566	0.814354	1.71537
1.74529	0.735625	17.7592
1.76218	0.711132	16.145
1.68423	0.696302	11.8408
1.83399	0.723992	17.2259
1.57108	0.768453	8.67757
1.73082	0.750615	16.1945
1.64963	0.753377	14.8992
1.83422	0.747373	15.6722
1.60949	0.692922	7.3573
2.17103	0.734815	2.63414
1.81449	0.722422	18.1042
1.96541	0.76184	7.1265
1.33068	0.613094	0.0968307
2.0874	0.690916	0.890678
2.12147	0.827186	0.061171
1.65522	0.695522	11.0221
1.73192	0.720288	18.9496
1.75063	0.740954	17.4992
1.96186	0.767723	4.58313
1.80504	0.710168	14.9383
2.04724	0.787679	0.421163
1.62696	0.826374	1.27109
1.90709	0.704829	9.40559
1.5691	0.721963	10.2257
1.78113	0.771485	8.56385
1.80638	0.732888	18.5478
1.80854	0.724355	18.8879
1.90256	0.725217	15.2394
1.3738	0.607629	0.0965493
1.57292	0.751035	10.4601
1.9489	0.676986	1.23028
1.86185	0.718067	16.1863
1.838	0.738749	18.1388
1.60647	0.716584	11.2033
1.54513	0.754875	8.9572
1.52613	0.707577	4.80696
1.35585	0.615704	0.103189
2.02169	0.76694	2.88374
1.77987	0.764109	10.9655
1.70784	0.801502	3.54559
1.82168	0.711329	14.3486
1.76887	0.691147	9.13125
2.36231	0.670689	0.064483
2.1896	0.710968	1.93245
2.13106	0.714355	2.76092
1.67997	0.758814	13.2798
1.64009	0.685907	7.58849
1.88066	0.781361	4.49428
1.67693	0.752921	16.0248
1.75782	0.687357	8.0592
2.02386	0.742346	9.08066
1.47538	0.743701	3.57844
1.71893	0.690819	10.4102
1.55729	0.727003	10.091
1.62371	0.728606	14.5035
1.77556	0.714845	16.8695
1.92937	0.730295	15.8197
1.78645	0.756931	13.6394
1.79284	0.733779	18.5214
1.90914	0.713389	11.7157
1.67492	0.719242	17.8383
1.44352	0.789028	1.88351
1.50082	0.752429	5.99768
1.76797	0.752814	15.4824
1.5259	0.709105	5.18128
1.70034	0.726689	18.363
1.92745	0.72417	13.1077
1.67697	0.791327	4.78511
2.11219	0.759877	1.56967
1.42126	0.698926	1.27946
1.57077	0.708479	6.8193
1.78325	0.732625	18.4512
1.70124	0.712069	16.7824
1.66748	0.671784	4.55486
1.46328	0.634677	0.473626
1.79746	0.714437	16.2014
1.68886	0.735503	16.39
1.8294	0.734797	18.6074
1.67195	0.690506	10.1818
1.60489	0.809089	2.59831
1.84039	0.748711	15.1375
1.55305	0.710297	6.52809
1.70478	0.741375	16.1674
1.80199	0.702272	12.7446
1.66236	0.745262	16.7493
1.64762	0.725651	16.006
1.84923	0.753731	14.1437
1.84273	0.688875	6.85888
2.06458	0.748611	4.66046
2.02728	0.735069	8.43137
1.95508	0.736497	13.8783
1.5447	0.649445	0.855468
1.70546	0.75244	16.2842
1.5283	0.79972	3.34057
1.7967	0.792308	3.79929
1.75768	0.728854	18.9463
1.48953	0.769855	3.75765
1.55414	0.752492	9.71097
2.03812	0.713623	5.12575
1.56196	0.759367	8.91918
2.03689	0.731171	8.38708
2.03685	0.708336	4.06558
2.00196	0.763509	4.49245
1.78692	0.755152	14.13
1.72669	0.779294	7.22065
1.90393	0.719343	13.7843
1.72467	0.736154	17.1929
1.82761	0.723175	17.5779
1.70358	0.761359	12.9898
1.567	0.769573	8.43504
1.65162	0.731486	16.8811
1.92177	0.712832	10.7396
1.84819	0.739484	17.8489
1.52029	0.672113	2.37437
1.88881	0.692088	6.08527
1.56427	0.797617	4.44691
1.62938	0.727444	14.9534
1.62444	0.684595	6.76545
1.67068	0.721283	17.3108
1.73711	0.738055	17.3386
1.83736	0.711475	13.6069
2.1917	0.732918	2.65628
1.83489	0.741732	17.9139
1.68347	0.713097	16.0783
1.84541	0.694674	9.46064
1.85854	0.777516	5.6757
1.65522	0.674677	4.13952
1.33581	0.761978	0.532129
1.86588	0.7873	3.45502
1.71354	0.69663	11.9643
1.63441	0.663949	3.22154
1.89633	0.762339	9.42145
1.8515	0.769911	8.77314
1.70993	0.665175	3.66285
1.92283	0.734124	17.7248
1.9107	0.740141	16.0214
1.69921	0.706749	14.6004
1.68114	0.791411	4.66814
1.81126	0.722858	18.3827
1.68669	0.733845	16.7229
1.8792	0.732875	17.659
1.91619	0.736099	17.8611
1.7298	0.790653	3.95215
1.72179	0.689091	9.50748
1.75045	0.744413	17.1143
1.53116	0.724368	6.49041
1.5913	0.804139	3.07244
1.72512	0.720928	18.9354
1.87349	0.709338	11.6616
1.49564	0.697732	2.75329
1.69498	0.68054	7.38675
1.74347	0.746533	16.7259
1.64902	0.755739	13.8717
1.82619	0.706897	13.0328
1.5419	0.74171	7.3181
1.89128	0.776308	5.63861
1.67122	0.781276	6.7448
1.8532	0.735638	17.4934
2.02332	0.710368	4.71701
1.9419	0.742411	13.5148
1.74755	0.762705	11.6132
1.68029	0.75472	15.6591
1.78138	0.724825	19.5065
1.60154	0.792483	5.8912
1.78343	0.736977	18.4732
1.96316	0.704426	6.13047
2.15696	0.713073	2.51634
1.82242	0.723932	17.9817
1.57249	0.642436	1.02008
2.18884	0.783324	0.148468
2.17021	0.752985	1.41222
1.90823	0.714505	12.1303
1.84827	0.763907	10.6753
1.66425	0.74157	16.4457
1.87893	0.759275	11.7731
1.52776	0.74761	8.77601
1.69292	0.707962	14.7256
2.03605	0.701211	2.99009
1.60663	0.773239	8.846
1.7124	0.723985	18.6593
1.52118	0.756173	7.32083
1.8001	0.704505	13.5466
1.4854	0.709148	3.20623
1.86159	0.728716	18.6443
1.31857	0.584913	0.100508
2.1155	0.750852	3.12382
1.73702	0.732722	18.3534
2.21105	0.727286	2.65537
1.54789	0.817246	1.68016
1.64787	0.650586	1.97521
1.92321	0.72147	12.705
1.50981	0.834289	0.941205
1.77544	0.742649	17.8485
1.74948	0.692326	9.9923
1.61733	0.730237	13.8309
2.12461	0.722279	3.24243
1.58063	0.779487	6.72684
1.86171	0.756643	12.949
1.6905	0.752366	16.1863
1.66013	0.676311	4.30843
1.71292	0.781698	6.29357
1.7847	0.704619	14.0701
1.67066	0.735782	15.7033
1.52854	0.769459	5.57064
1.64978	0.735819	14.9424
1.82958	0.741588	17.9749
1.62488	0.666003	3.70654
1.90236	0.744838	14.8419
1.98616	0.726046	10.8383
1.83688	0.789777	2.82809
1.66803	0.734403	16.1328
1.92062	0.729375	16.2419
1.86107	0.718082	16.2175
1.73675	0.721111	18.664
1.55061	0.763652	7.76779
1.83866	0.769023	9.37205
1.74058	0.718958	19.1372
1.93462	0.704781	8.77756
1.89982	0.673929	1.52504
1.74017	0.734762	17.8849
1.71212	0.722687	18.8887
1.9617	0.740137	13.1359
1.64005	0.834487	0.518893
1.44766	0.707612	2.03682
1.61508	0.669649	4.70129
1.66887	0.685293	8.2582
1.72754	0.754593	15.9749
1.71199	0.738377	16.6886
1.77688	0.749253	16.4079
1.61264	0.746783	13.8699
1.70238	0.728593	17.9611
2.52875	0.71255	0.181927
1.62522	0.787979	6.2108
1.6565	0.683979	7.57768
1.82095	0.732216	18.6585
1.84583	0.714962	15.1866
1.72728	0.707327	15.1351
1.80632	0.819815	0.769815
1.56067	0.750595	9.94727
1.64588	0.719297	15.4654
1.92446	0.728319	15.4079
1.64126	0.754554	13.5727
1.59414	0.778809	7.23066
1.65129	0.756641	13.6131
1.73982	0.702166	13.0626
1.66008	0.786078	5.93484
1.84243	0.737387	18.0308
1.78202	0.694836	10.3239
1.74171	0.718588	19.2176
1.80177	0.725308	19.15
2.35506	0.824294	0.0678036
2.0916	0.70776	2.92043
1.51984	0.832899	1.1229
1.67037	0.695148	11.5602
1.77629	0.749222	16.4194
1.3556	0.634885	0.169794
1.72177	0.69444	11.7954
1.63892	0.733386	15.1998
1.71065	0.740543	16.4277
1.51705	0.715762	4.97424
1.72794	0.795055	3.26607
1.8974	0.748674	13.4751
1.50628	0.802026	2.73096
1.68848	0.735898	16.287
1.84263	0.728327	18.447
1.77144	0.739875	18.0191
1.64199	0.696842	10.2753
1.52966	0.795677	3.85749
1.78009	0.766494	9.97363
1.82241	0.749503	15.518
1.91024	0.750353	12.9875
1.69135	0.726108	18.1428
1.85693	0.72806	18.353
1.70945	0.713687	17.54
1.84879	0.780976	4.94306
1.974	0.723423	11.9357
1.63977	0.676343	4.74039
1.85457	0.75129	14.2843
2.19854	0.724254	3.40254
1.99211	0.731948	10.2805
1.67971	0.707901	13.9518
2.05135	0.738045	7.00663
1.64242	0.701503	10.7398
1.75684	0.72874	18.9419
1.48655	0.708771	3.22056
1.71544	0.682028	7.91646
1.65794	0.754076	15.3527
1.78217	0.752643	15.1379
1.67915	0.739605	16.144
2.1292	0.71596	2.90538
1.36078	0.629468	0.189425
1.58136	0.736274	11.7562
1.56367	0.658378	2.17582
1.66679	0.781488	6.78984
1.65208	0.72346	15.8425
1.62849	0.738032	14.5813
1.78057	0.731795	18.4628
1.6035	0.81765	1.64571
1.77955	0.670856	4.06398
1.51863	0.676918	2.46972
1.85643	0.774807	6.98553
1.61974	0.747367	14.3171
1.73711	0.642219	0.952044
1.67998	0.677814	5.57168
1.52915	0.706281	4.55601
1.50602	0.77647	4.89327
1.96522	0.714077	8.75887
1.93719	0.718538	11.456
1.37565	0.720512	0.445335
2.12942	0.726476	3.38544
1.53011	0.73707	7.4924
1.72246	0.749842	16.0459
1.66085	0.740816	16.3235
1.81649	0.728944	18.5896
1.50568	0.709631	4.33787
1.92349	0.665941	0.751891
1.67333	0.778774	7.3447
1.60942	0.699686	9.8211
1.93993	0.733979	15.5876
1.74088	0.689369	9.09112
1.61126	0.740807	14.5857
1.57496	0.746611	10.5568
1.44854	0.662231	0.399053
1.78508	0.761243	12.2403
1.66143	0.739285	15.9941
2.0122	0.746438	8.9127
1.52447	0.766899	5.6287
1.79114	0.766402	10.0744
1.56943	0.716634	9.0327
1.85874	0.719688	16.3898
2.17915	0.74584	2.10613
1.95093	0.705878	8.09366
1.63204	0.734857	14.4331
2.02715	0.757095	4.81692
1.43524	0.820857	1.11524
1.73262	0.741553	16.9759
1.62346	0.749711	13.7048
1.57991	0.754291	10.3849
1.86367	0.742917	17.4995
1.94288	0.748637	11.5022
2.03201	0.746533	7.53565
1.8992	0.741129	16.4463
1.55341	0.720206	8.38635
1.74779	0.717906	19.1214
1.43066	0.71582	1.80029
1.78298	0.738889	18.3385
1.83228	0.709493	13.3444
1.99005	0.744131	10.6432
1.66611	0.707505	13.0796
1.73656	0.773601	9.98364
1.76842	0.734786	18.3086
1.63144	0.691832	8.67966
1.56382	0.689278	5.41001
1.7107	0.696106	12.0803
1.57779	0.784415	6.17149
1.81197	0.779437	6.14524
1.81666	0.80071	1.3479
1.75754	0.665618	3.71264
1.952	0.73296	13.6048
1.61067	0.771883	9.24143
1.68883	0.692503	11.6247
1.86149	0.715796	15.1504
1.81761	0.693546	9.66467
1.97315	0.686653	2.53872
1.70263	0.6844	8.71716
1.73913	0.759374	13.5055
1.885	0.771874	7.59994
1.69663	0.76686	12.2567
1.94552	0.72912	13.5425
1.71783	0.667267	4.14577
1.57242	0.758237	9.81358
1.44712	0.72622	2.0753
1.96541	0.754038	9.43895
1.82609	0.690692	8.27537
1.53721	0.634952	0.882018
1.61051	0.741491	14.7208
1.98151	0.72418	11.5022
1.92394	0.694833	4.7281
1.89558	0.71788	14.197
1.60849	0.725958	13.4487
1.81055	0.761062	12.4206
1.81409	0.701311	11.9402
1.75119	0.793033	3.43878
1.59105	0.745941	12.0635
1.74166	0.76191	12.1517
1.67683	0.712263	15.15
1.8528	0.772193	8.30081
1.71411	0.710526	16.136
1.6947	0.753823	16.4836
1.69477	0.775524	8.20196
1.79612	0.698249	11.5435
1.61534	0.724621	13.9915
1.62245	0.791109	5.92168
1.73404	0.713641	17.3165
1.62217	0.783053	6.79573
1.6085	0.761068	12.6774
1.71462	0.695638	12.0124
1.7633	0.76067	12.6667
1.38982	0.771109	0.684896
1.6836	0.726747	17.797
1.89401	0.742509	16.5772
1.71202	0.634756	0.693286
1.6862	0.731609	17.2641
1.84662	0.760217	12.5694
2.00757	0.732294	9.81348
1.55006	0.740984	8.17701
1.61423	0.723284	13.7165
1.5278	0.747587	8.76589
1.67223	0.738556	15.9868
1.55191	0.725146	9.07193
1.56643	0.721473	9.94077
1.71016	0.743196	16.1153
1.73875	0.763291	11.4958
1.51854	0.739891	5.87667
1.67136	0.695263	11.5798
1.9166	0.719459	12.8363
2.27805	0.74737	0.802162
1.58031	0.717935	9.83515
1.48322	0.785485	3.65101
1.9124	0.724585	14.2242
2.02384	0.720817	7.0567
1.94202	0.708025	9.14666
1.83557	0.707012	12.6031
1.7418	0.705213	14.5584
1.55241	0.777966	6.25744
1.65955	0.669944	4.54823
1.6202	0.805068	2.86081
1.75034	0.763118	11.3771
1.96633	0.761524	7.24311
1.9432	0.684672	2.4405
2.09771	0.747223	3.89633
1.89086	0.747198	14.198
1.90783	0.740811	15.9454
1.63667	0.751406	14.2503
1.6712	0.737289	15.81
1.68913	0.787716	5.0955
1.76212	0.777465	8.19317
1.76338	0.726375	18.7938
1.60522	0.809455	2.5546
1.91904	0.73999	15.7422
1.62838	0.650459	1.84144
1.62909	0.742347	15.5747
1.72612	0.693502	11.3694
1.79446	0.725511	19.45
1.54295	0.758035	8.35463
1.66663	0.747657	16.7059
2.12912	0.72802	3.56268
1.83632	0.737069	18.3472
1.58014	0.73326	11.9347
2.50442	0.717373	0.330664
1.81092	0.741799	18.117
1.79102	0.754861	14.1173
1.94343	0.709059	9.10809
1.63297	0.789488	5.96197
1.82588	0.778849	5.68334
1.85811	0.731193	18.7624
1.89639	0.732773	17.5477
2.13725	0.739473	3.29526
1.96695	0.780063	1.80571
2.35504	0.705245	0.470824
1.86679	0.689807	6.01683
1.99202	0.764646	4.63556
1.64892	0.728726	16.8965
1.75148	0.680855	6.97283
1.84852	0.739766	17.8544
1.71488	0.650641	1.57736
1.61277	0.701977	9.91408
1.96663	0.708146	7.18158
1.75315	0.754452	15.5289
1.65487	0.731687	17.0798
1.75709	0.751712	15.9982
2.38725	0.728458	0.579612
1.6644	0.734865	15.858
1.4919	0.754344	5.02675
1.69582	0.739997	16.1877
1.88803	0.749162	13.597
1.80709	0.67722	4.16204
1.96447	0.716311	9.45079
1.61656	0.720186	12.7887
1.63152	0.755208	12.5526
1.98461	0.736471	10.9534
1.96286	0.715038	9.16287
1.81931	0.81006	0.888697
1.68966	0.753612	16.3177
1.64113	0.778192	8.00906
1.74817	0.754874	15.514
1.43719	0.821629	1.06063
1.67613	0.692664	11.2903
1.81098	0.75786	13.4668
1.99341	0.758486	6.50589
1.70337	0.780326	6.33919
1.76096	0.698482	11.7646
2.12483	0.765507	1.10743
1.67272	0.721705	17.4085
1.96244	0.757906	8.64735
1.67117	0.667655	4.12232
1.84048	0.738689	18.0637
1.63541	0.732854	15.0892
1.62356	0.76198	12.37
1.59573	0.802404	3.2083
1.98254	0.733752	10.7475
1.4535	0.761745	2.82669
1.51381	0.77796	5.58747
1.78857	0.694433	10.0451
1.78623	0.706828	14.7822
1.61538	0.690222	7.34751
1.56516	0.694841	7.34558
1.74369	0.743088	17.1491
1.87519	0.772599	7.85815
1.49639	0.701349	3.23514
1.99835	0.752159	7.77334
1.76085	0.765115	10.3343
1.52988	0.77141	5.43307
1.73023	0.743214	16.7242
1.68287	0.668812	4.49241
1.68097	0.67429	4.71053
1.73958	0.747254	16.5204
1.4571	0.786765	2.57008
1.63316	0.739476	15.1318
1.53269	0.792989	4.27605
1.84714	0.737736	17.8205
2.03102	0.732987	8.47571
1.78248	0.715001	16.6765
1.84218	0.660265	0.966123
1.65171	0.793166	5.06828
1.68704	0.754706	15.8697
1.82677	0.738673	18.2907
1.73019	0.726706	18.444
1.59138	0.714825	10.236
1.76189	0.66539	3.51694
1.82807	0.758166	13.5142
1.73343	0.747902	16.255
1.51206	0.79135	3.74369
1.72641	0.76707	10.8743
1.66939	0.746714	16.5631
2.27687	0.721418	2.01654
1.70228	0.733433	17.123
1.74321	0.756856	14.7012
1.65109	0.70205	11.0896
1.92476	0.703901	8.85816
1.66182	0.674324	4.3067
1.96578	0.717226	9.65187
1.65669	0.679707	5.86756
2.07016	0.739932	6.16368
1.81416	0.676635	3.81635
1.94655	0.745966	12.0437
1.90287	0.698008	6.46467
1.36121	0.74754	0.477729
1.66348	0.676693	4.58079
2.12604	0.738017	3.73535
1.52846	0.718878	5.70975
1.60053	0.6704	4.43332
1.68518	0.754225	16.094
1.68875	0.657394	2.73434
1.70048	0.727428	18.1891
1.94811	0.731342	13.7019
1.72204	0.676161	5.83986
1.54393	0.764611	7.23904
1.58316	0.699468	8.09989
1.53931	0.722532	7.22298
1.3547	0.735374	0.436224
1.69062	0.765639	12.4218
1.80815	0.728092	18.6384
1.74705	0.741741	17.3784
1.6454	0.7607	12.0503
2.00294	0.701706	3.43431
1.69431	0.720804	19.0378
2.27299	0.715249	1.5686
2.02192	0.742331	9.18165
1.70175	0.667926	4.34484
2.02873	0.741434	8.85498
1.90483	0.741272	16.024
1.59091	0.674331	4.79657
1.97996	0.735552	11.0735
1.58518	0.731366	12.2612
1.9064	0.725803	15.2944
2.23099	0.742844	1.72106
1.59891	0.705508	8.53581
1.79365	0.720859	18.1966
1.8825	0.73819	16.6047
1.99142	0.748149	9.01302
2.84591	0.748449	0.0398971
1.72839	0.6763	6.04984
1.58072	0.696121	7.63682
1.51499	0.778854	5.51623
1.84317	0.730219	18.9827
1.67748	0.75591	14.8878
1.68481	0.762816	12.4705
1.95493	0.772489	3.04434
2.06792	0.678143	0.376865
2.20217	0.741962	1.53076
1.85103	0.775226	6.79735
1.55541	0.65419	1.31903
1.75079	0.760215	13.0272
1.72775	0.708847	15.6008
1.58	0.724523	11.5783
2.21526	0.747117	1.42356
1.71222	0.693803	12.1412
2.03423	0.709179	4.30465
1.61513	0.722621	13.5298
2.09373	0.730497	5.21555
1.9581	0.710454	8.26588
1.94068	0.699776	4.75224
2.02703	0.733917	8.60603
1.4289	0.750814	2.01707
1.67664	0.70462	12.7253
2.27571	0.728457	1.83247
2.03108	0.779195	0.957731
1.9034	0.753477	12.6749
1.93639	0.718243	11.4154
1.89161	0.750345	13.312
1.33461	0.660823	0.260473
1.49424	0.742916	4.5261
[truncated: 33,245 more rows]

## Sheet: K14 6
x	y	z
1.87249	0.733286	16.2917
2.16321	0.715203	1.95708
1.6159	0.75326	11.1051
1.64664	0.752174	12.6379
1.62579	0.800281	3.49759
1.54825	0.766995	6.3813
1.74892	0.678048	5.89868
1.71411	0.768025	10.4916
1.89867	0.734798	15.733
1.85838	0.799728	1.1363
2.0253	0.712399	5.12335
1.58428	0.76444	8.98066
1.99626	0.741309	9.21043
1.92421	0.726728	13.4033
1.77578	0.751242	14.3546
1.94	0.760467	8.70535
1.54985	0.758016	7.09135
1.94726	0.785455	1.12556
1.43122	0.809819	1.49483
1.97811	0.731002	11.0866
1.49502	0.688852	2.48615
1.81379	0.726144	18.2659
1.60098	0.736392	13.0433
1.97435	0.758586	6.58107
1.62198	0.724236	13.688
1.79327	0.753748	13.8961
1.65253	0.658326	2.61852
1.619	0.750246	12.5121
1.51547	0.676763	2.66149
2.02408	0.725429	7.68739
1.5841	0.676758	4.08302
1.75001	0.74984	15.5084
1.91035	0.747043	14.1841
2.09182	0.730466	4.45155
1.81507	0.704442	11.9164
1.76887	0.712591	17.0768
1.62823	0.7258	13.9087
1.77905	0.7091	15.2041
1.59354	0.6755	4.19546
2.18829	0.741428	1.80194
1.67905	0.705436	13.9999
2.02589	0.73377	8.2786
1.68309	0.696074	10.6652
1.50487	0.772947	4.21403
1.90077	0.743492	14.3047
1.60565	0.741404	13.0166
1.51142	0.766276	4.17952
1.89652	0.658269	0.333806
2.02152	0.63738	0.0660986
1.65909	0.727198	15.2875
1.75708	0.76983	9.31071
1.84188	0.667556	2.4273
1.9684	0.714914	9.05365
2.4947	0.723654	0.204296
1.83406	0.757189	12.9598
1.74798	0.704347	14.5755
2.16262	0.730452	3.05364
1.47253	0.787544	2.81687
2.23099	0.66604	0.201609
1.64849	0.791477	4.74604
1.90398	0.726747	14.8623
1.70125	0.713736	15.6798
1.75837	0.742567	18.229
1.49691	0.572344	0.0713845
1.78269	0.727575	18.9831
2.11871	0.736011	3.65964
1.79637	0.722358	17.897
1.79675	0.770758	8.24984
1.776	0.705984	13.2867
1.8951	0.710319	10.8824
1.6929	0.695844	11.0354
1.57053	0.707641	6.35487
1.63198	0.704272	10.754
1.66829	0.670029	5.05561
1.68509	0.764717	11.4022
1.65316	0.754217	12.4496
2.43725	0.715956	0.504246
1.49415	0.80347	2.50186
1.64265	0.815267	1.66492
1.97768	0.730736	11.1315
1.79124	0.779316	5.31568
2.05654	0.697689	1.9788
1.82489	0.783409	4.69265
1.46005	0.703771	1.53223
1.64751	0.677598	5.69583
1.9631	0.677555	0.927598
1.55209	0.724591	8.7622
2.24481	0.709096	0.922845
1.75002	0.698596	11.7568
1.49449	0.730664	4.37814
1.8304	0.752399	14.6308
1.81581	0.721722	18.0271
1.81855	0.61856	0.0682983
1.43172	0.813324	1.08702
1.70056	0.738617	17.2687
1.64779	0.75782	12.3336
1.77961	0.685976	7.7459
1.67733	0.673267	5.38933
1.72143	0.801204	1.92324
2.03337	0.751121	5.08368
1.83551	0.720906	17.85
1.92094	0.720477	12.4422
1.9293	0.748924	12.8539
1.97659	0.733602	11.0431
1.50367	0.753395	5.03803
1.72763	0.752579	14.2634
1.58206	0.743913	10.9351
1.7208	0.770309	9.80531
1.5731	0.765903	8.39155
1.88294	0.759011	11.0317
1.54074	0.796995	3.62977
1.44336	0.775972	1.75579
1.95843	0.729547	12.298
1.58343	0.666372	3.25685
1.68718	0.765732	11.1474
1.87796	0.721689	15.7172
1.43333	0.720481	1.39518
1.73637	0.70802	15.8446
1.97755	0.719719	9.00012
1.45738	0.702622	1.584
1.83312	0.781895	4.5974
1.65532	0.735987	16.159
1.53766	0.801257	3.3169
1.66074	0.724639	15.6066
1.79559	0.64664	0.420192
1.86893	0.680289	3.88784
1.45124	0.775322	2.10698
1.66015	0.719451	14.639
1.51547	0.641803	0.767092
1.61101	0.70663	9.68159
1.92156	0.742113	13.4434
1.80491	0.812526	0.688573
1.9435	0.69552	4.51824
1.50903	0.742393	5.09071
1.63873	0.765429	10.3788
1.74487	0.774728	8.9957
1.83798	0.719823	17.4857
1.66622	0.734154	16.0079
1.89653	0.738792	15.1892
1.61766	0.789125	5.09437
1.57469	0.816056	1.53804
1.83261	0.756329	13.356
1.31623	0.633037	0.117447
1.62684	0.683845	6.02195
1.36756	0.814694	0.351887
1.48585	0.664399	1.74724
1.8057	0.740588	18.4091
1.74108	0.730801	19.5858
1.66129	0.736861	15.9219
1.84693	0.768686	8.07785
1.59203	0.755899	9.26924
1.92119	0.727101	13.7477
1.65377	0.745359	13.6268
1.84737	0.715762	14.95
1.58195	0.795454	3.81453
1.62981	0.759664	11.536
1.77206	0.661987	2.26963
1.79309	0.780547	5.28493
1.77284	0.744699	17.0474
1.84746	0.759655	11.6043
1.851	0.695338	8.62063
1.65526	0.694782	9.5698
1.93281	0.725965	12.5277
1.88635	0.710632	11.584
1.58273	0.691254	6.49038
1.74629	0.684009	7.83575
1.73409	0.753961	13.7453
1.80153	0.702839	11.6516
1.76535	0.678021	5.15226
1.90516	0.686429	3.53642
2.14155	0.685199	0.45958
1.54286	0.746063	8.03853
1.92699	0.746108	13.5246
1.61642	0.728327	13.2648
1.65703	0.743853	13.6895
1.67934	0.82241	0.854435
1.68509	0.718855	15.845
1.72196	0.761471	12.1367
1.59454	0.764173	9.55786
2.17106	0.741695	2.10348
1.85595	0.773722	5.75917
1.67404	0.744686	15.0691
1.83778	0.740099	17.1392
1.60547	0.666948	3.98789
1.74469	0.714578	16.8252
1.90692	0.758838	10.5423
1.65499	0.746512	13.7229
1.98462	0.728101	10.1006
1.59821	0.724293	12.4083
1.60321	0.710096	9.84837
1.78347	0.70416	12.3179
1.93015	0.740043	13.5418
1.60778	0.621651	0.58296
1.90862	0.685814	3.35303
1.56522	0.726818	9.18964
1.94649	0.741296	12.2463
1.83677	0.739659	17.0307
1.80615	0.716536	17.8297
1.74634	0.772772	9.15453
2.07273	0.724955	4.76979
1.74174	0.720457	17.6877
1.83887	0.728223	17.8753
1.57149	0.681684	4.7538
1.66604	0.749388	14.0063
2.02128	0.69262	1.51454
1.64379	0.716504	12.9571
1.62313	0.640046	1.39161
1.55273	0.818678	1.16698
1.68939	0.693187	10.5906
1.83918	0.691033	7.28632
1.83391	0.738601	16.7655
1.6563	0.784883	5.8295
1.5746	0.770857	6.63249
1.93155	0.754861	9.73408
1.82787	0.719227	17.7815
2.04429	0.747065	5.62037
1.75596	0.658189	1.91538
1.63171	0.713874	11.7368
1.91677	0.759498	10.3407
2.30678	0.748104	0.391898
1.64843	0.707811	12.3516
1.69667	0.731058	16.4777
1.55395	0.752213	7.62859
1.6328	0.728297	14.0057
1.64954	0.701595	10.5831
1.80201	0.719	18.4778
1.51558	0.756388	5.91873
1.61091	0.742206	13.3745
1.63368	0.754354	11.5807
1.83351	0.724659	18.318
1.6441	0.696407	9.40914
1.76999	0.706459	14.0304
1.69222	0.797624	2.86243
1.48841	0.733618	4.23591
1.67256	0.701703	11.3909
1.99063	0.688353	1.9637
1.69133	0.735662	16.6325
1.67424	0.743589	15.1688
1.95079	0.714071	9.46785
1.54611	0.707756	5.3403
1.69468	0.69187	10.1186
1.45281	0.744106	2.48627
2.13398	0.724725	3.75223
1.97792	0.72866	10.683
1.92449	0.722402	12.2938
1.94167	0.753984	9.40656
1.69491	0.716901	15.8514
1.58152	0.746562	11.1038
1.63997	0.679062	5.6759
1.93295	0.695573	4.94294
1.62309	0.725473	13.6867
1.56746	0.701465	6.7379
1.89328	0.740961	14.792
1.57508	0.743477	10.2825
1.85835	0.739309	16.272
1.82681	0.698269	10.1441
1.36796	0.811767	0.473632
1.78442	0.721779	17.9925
2.0816	0.703163	2.44186
1.87936	0.792248	2.14224
1.71514	0.647029	1.41806
1.77449	0.710153	15.9628
1.83159	0.673783	3.44294
2.06712	0.761993	2.81863
1.9807	0.747077	8.61633
1.86337	0.755921	12.2126
1.73259	0.73915	18.4243
1.76968	0.712919	17.1814
1.9412	0.760473	8.60785
1.94124	0.736462	13.5817
2.0148	0.757367	3.95891
1.88012	0.723549	16.7231
1.9031	0.703908	8.55604
1.72513	0.714928	16.4381
1.42005	0.776622	1.13101
2.15958	0.744324	2.06788
1.56091	0.750428	8.63532
1.62361	0.692741	8.47235
1.98014	0.681884	1.34953
2.11773	0.822326	0.102776
1.57097	0.726041	10.0078
1.84943	0.728287	17.4778
1.70013	0.707483	15.2697
1.89906	0.726133	15.1692
2.23378	0.716863	1.3675
1.66919	0.750742	13.7235
1.96418	0.732836	11.926
1.58083	0.720476	10.49
1.53033	0.747558	7.33713
1.68082	0.700767	11.0175
1.79335	0.744906	16.6306
1.68653	0.742457	16.4354
1.60285	0.691601	7.50494
1.81574	0.687497	6.92478
2.22244	0.757787	0.372687
1.54606	0.738252	8.2115
1.52977	0.774487	4.76178
1.9911	0.740287	9.66982
1.68145	0.718704	15.6034
1.70212	0.765993	11.3812
1.87466	0.743353	15.3217
2.36741	0.808238	0.0617119
1.55547	0.740649	8.65784
2.12632	0.724868	3.87979
1.86698	0.759805	11.2205
1.59322	0.670963	4.01233
1.77914	0.712952	17.4708
1.95736	0.714795	9.4358
2.28056	0.732239	1.32472
1.76013	0.732371	19.7163
2.10753	0.705914	2.28226
1.46799	0.72218	2.7138
1.85567	0.724194	17.7366
1.69591	0.668139	4.58474
1.77059	0.766135	9.66364
1.7291	0.708855	15.7744
1.62321	0.779477	6.4613
1.60724	0.735166	13.418
2.07114	0.724063	4.68607
1.72711	0.764816	11.0133
1.68815	0.714022	14.7959
1.67996	0.688366	8.11376
1.5365	0.757218	6.67863
1.94133	0.706955	8.14996
1.62191	0.702613	9.63469
1.91808	0.733577	15.0922
1.71848	0.762951	11.7772
1.99085	0.79946	0.341236
1.95304	0.704435	7.40575
1.46587	0.812224	1.30898
1.61376	0.660866	3.58321
1.53739	0.769292	5.3926
1.73562	0.718698	17.4296
1.98828	0.739939	9.88093
1.88783	0.722556	15.4586
1.57921	0.743362	10.6379
1.6076	0.711617	10.6877
1.82061	0.716318	16.9
1.59011	0.644474	1.50272
1.76723	0.76997	9.05634
1.93974	0.70898	8.53091
1.79486	0.782856	5.24721
1.58415	0.695026	7.24148
1.49814	0.70869	3.42494
2.31854	0.720116	0.97959
1.80987	0.711634	15.2075
1.77299	0.720487	18.1375
1.67836	0.647592	1.75719
1.60645	0.799272	3.53493
1.8982	0.714108	11.8847
1.77848	0.742418	18.4511
1.78758	0.75923	13.7624
1.65856	0.776275	7.63764
1.74131	0.727388	18.907
1.57726	0.763754	8.57625
1.99855	0.736027	9.88107
2.00895	0.774342	1.66951
1.69323	0.723556	17.9605
1.74108	0.707519	15.8869
1.6332	0.738382	14.3523
1.67464	0.779676	7.21747
1.57668	0.66265	2.81653
1.78551	0.736323	19.1745
1.70124	0.735235	16.821
1.79552	0.716442	18.3838
1.60097	0.771034	7.89346
1.62593	0.800398	3.49856
1.87469	0.775504	4.77928
1.94787	0.682311	1.77115
1.85589	0.762825	10.1896
2.1187	0.72767	3.82572
1.61037	0.738983	13.5785
2.28084	0.72563	1.45608
2.48705	0.739759	0.25636
1.75339	0.706881	15.3507
2.01907	0.730769	8.23338
1.65057	0.740042	14.2055
1.66791	0.744284	14.6011
1.4927	0.820076	1.12805
1.95133	0.750077	10.1968
1.63573	0.730217	14.0984
1.7489	0.768444	9.70021
1.64142	0.752212	12.4481
2.07918	0.703685	2.63216
1.86027	0.761781	10.5128
1.69482	0.674753	5.48812
1.57198	0.688656	5.53639
1.77863	0.729667	19.865
1.71166	0.771107	9.69464
2.24532	0.718687	1.15966
1.70423	0.707303	15.326
1.71356	0.763168	11.8268
1.68675	0.749238	14.9557
1.85686	0.749988	14.5448
1.88289	0.730298	15.9978
1.9017	0.709531	10.186
1.7831	0.739638	18.9484
1.61105	0.725753	13.1228
1.74782	0.656984	1.93187
1.52841	0.645808	1.10987
2.07314	0.730666	5.39866
1.89308	0.726659	15.6437
2.13908	0.724397	3.67258
1.79253	0.742927	18.1141
1.84747	0.702757	10.5684
1.79211	0.749534	14.1807
2.37487	0.723489	0.907839
1.75601	0.717119	17.7754
1.71976	0.767684	10.4554
1.73293	0.726625	18.4886
1.84014	0.688918	5.96224
1.83334	0.733627	16.7038
1.75445	0.702839	13.3507
1.90571	0.719418	13.0567
1.49181	0.64609	0.605244
1.74774	0.695916	11.6757
1.84469	0.703838	11.0828
1.65407	0.698061	9.74682
1.94254	0.781878	1.8514
1.38365	0.774687	0.953365
1.66143	0.725846	15.542
1.73241	0.678215	6.06277
1.90163	0.712894	11.3365
2.13838	0.703221	1.57817
1.66046	0.722781	15.378
2.12982	0.721541	3.39912
2.05506	0.735266	7.01497
2.40558	0.745551	0.434951
1.79831	0.71512	17.7578
1.87581	0.753666	12.0959
1.48113	0.8069	2.07429
1.987	0.716874	8.23355
1.49852	0.718778	4.16901
1.61367	0.709164	10.4531
1.5655	0.733546	9.29847
1.82458	0.735179	16.805
1.82839	0.766085	9.71258
2.20459	0.706582	1.39408
1.80055	0.772194	7.75954
1.97576	0.752874	8.03721
2.0289	0.719997	6.48641
2.01089	0.723898	8.40218
1.94584	0.724218	10.9479
2.04776	0.713386	4.08412
2.34061	0.756187	0.205402
1.31929	0.678366	0.198653
1.74553	0.796407	2.31549
1.78438	0.727973	19.1478
1.8217	0.686128	6.07645
1.74833	0.723101	17.8103
1.64665	0.716953	13.2442
1.98163	0.704426	6.06197
1.79987	0.789724	3.4224
1.68736	0.777042	8.29715
1.79775	0.728894	19.2662
1.6852	0.707824	14.4497
1.76766	0.707492	14.7048
1.76766	0.748574	15.1977
2.2343	0.771681	0.244792
1.78337	0.741856	18.7934
1.71919	0.700076	11.4253
1.80133	0.755248	13.8325
1.893	0.679099	2.79352
1.85801	0.699672	9.10707
1.75601	0.788704	4.32851
1.8705	0.69532	7.47001
1.68417	0.735257	16.4856
1.76105	0.736343	19.2752
1.66852	0.752431	13.1869
1.61266	0.735329	13.8045
1.674	0.728761	15.8245
1.69006	0.660501	2.67871
1.98058	0.739578	10.3693
1.31071	0.637129	0.141696
2.28677	0.671968	0.102845
1.79508	0.666541	2.63355
1.60401	0.717456	11.3228
1.57588	0.569124	0.12566
1.723	0.72453	18.2401
1.85186	0.738277	16.3113
1.60194	0.711406	10.0191
1.60411	0.704418	8.81604
1.56601	0.704124	6.20483
1.68164	0.75852	12.8577
1.72406	0.712054	15.8494
1.87537	0.803922	0.744432
1.38491	0.652122	0.460108
1.79666	0.774311	6.90463
1.76634	0.733479	19.5831
1.56617	0.72957	7.99006
1.80787	0.706468	12.5218
1.66654	0.661833	2.62751
1.7921	0.745141	16.4479
1.55324	0.758639	7.22969
1.80799	0.708893	13.8719
1.46625	0.676665	1.40642
1.75825	0.749049	15.4716
1.56471	0.675725	3.44571
1.83251	0.743756	17.2704
1.93706	0.726847	12.5931
1.85576	0.704433	10.5928
1.6898	0.74105	16.8094
1.5832	0.740432	11.1095
1.97246	0.728547	10.9805
1.75854	0.771224	9.05286
2.06493	0.737935	6.22267
1.62549	0.719895	12.9982
1.79655	0.729733	19.6113
1.86666	0.701051	9.03318
1.64384	0.747327	13.6838
1.56843	0.719418	9.38366
1.6692	0.681614	6.48547
1.87202	0.733177	16.3002
2.27614	0.749806	0.513262
1.9234	0.716508	11.4899
2.42537	0.729041	0.28949
1.67898	0.734173	16.2733
1.7903	0.744743	16.7436
1.60906	0.735288	13.5839
1.54362	0.7747	5.11301
1.47013	0.711595	2.25852
2.10628	0.743442	3.69455
1.64787	0.822949	0.97512
1.62939	0.719018	13.0059
1.82074	0.71645	16.9743
1.56806	0.777214	5.71928
1.94577	0.759976	8.45915
1.63065	0.78264	5.97629
1.49565	0.773196	3.90965
1.93876	0.70849	8.46607
1.71811	0.690021	9.37157
1.76283	0.740489	18.7316
1.75581	0.782461	6.15671
1.72063	0.700456	11.7153
1.90438	0.74541	14.2619
1.95348	0.718346	10.4195
1.98285	0.681327	1.25337
1.91545	0.731064	14.9965
1.4992	0.663859	1.93118
1.53628	0.727353	6.50974
1.72695	0.720886	17.6132
1.69075	0.754387	13.0063
1.70675	0.749102	15.6626
1.73246	0.73161	18.91
1.67841	0.671824	5.30484
1.69369	0.711528	14.8321
1.77439	0.73478	19.4037
2.08662	0.731131	4.76089
1.92722	0.749256	12.8654
2.09205	0.744484	4.07381
1.75148	0.760863	12.0983
1.99559	0.764658	3.99837
1.96666	0.741675	11.0331
1.56725	0.732766	9.12036
1.84415	0.745938	16.1204
1.58162	0.67992	4.52327
1.55271	0.784395	4.92774
1.81188	0.670721	3.46673
1.5951	0.762958	9.60532
2.16082	0.71269	1.59481
1.62688	0.682297	5.6318
1.77479	0.76641	9.53993
2.2145	0.716465	1.76006
1.63876	0.766371	10.0597
1.65915	0.778414	7.46449
1.87012	0.754709	12.1331
1.86464	0.733916	16.3216
1.91642	0.733754	15.1537
1.83905	0.682955	4.97351
1.5952	0.802688	3.21275
1.74219	0.799733	1.6877
1.87437	0.776585	4.49232
1.9283	0.746558	13.4256
1.60798	0.670876	4.56282
1.53795	0.809374	2.41984
1.91661	0.752943	10.9613
1.81269	0.756414	13.5619
1.60955	0.717142	11.6837
1.80355	0.735948	18.1582
1.78464	0.71397	17.8939
2.418	0.746991	0.475029
1.74813	0.755839	13.425
1.8154	0.716378	17.2336
1.63732	0.746444	13.5827
1.61187	0.749598	12.6488
1.89693	0.701482	8.25379
1.83586	0.701553	10.7966
1.56878	0.724482	10.5229
2.27271	0.841992	0.0514326
1.61434	0.705668	9.75493
1.86949	0.744275	15.4926
1.55925	0.750206	8.64088
1.91859	0.742548	13.5964
1.7759	0.765988	9.60385
1.88727	0.767954	6.83194
2.13069	0.71763	2.67039
1.83687	0.77864	4.65976
1.82595	0.758062	12.807
2.08475	0.726833	4.6438
1.69991	0.729505	16.7123
1.68953	0.707703	14.6991
1.94458	0.763624	6.90057
1.76839	0.743798	17.6139
1.71181	0.777654	8.54282
1.79321	0.697141	10.2327
1.7554	0.782856	6.01385
1.86122	0.73343	16.4012
1.64961	0.75816	12.4309
1.66971	0.712106	12.7159
1.7772	0.741308	18.77
1.70177	0.743127	17.5555
1.7112	0.712599	15.7
1.89203	0.804439	0.594437
1.74292	0.735029	19.3646
1.58712	0.694604	7.36667
1.54586	0.766178	6.35268
1.90829	0.757182	10.5445
1.81015	0.675187	3.62289
1.64363	0.739627	14.2354
1.58712	0.75044	10.4972
2.07166	0.73612	6.10166
1.6739	0.739615	15.7185
1.63185	0.770513	8.41578
1.73342	0.698861	11.6675
1.71847	0.700368	11.6118
1.63721	0.709234	11.5062
1.64201	0.744471	13.5101
1.60684	0.753379	10.5758
1.63231	0.759928	11.6626
2.02893	0.73148	7.81002
1.78465	0.723356	17.6073
1.87794	0.72721	16.5845
1.37656	0.816595	0.38522
1.47094	0.755576	2.70018
1.73746	0.761665	11.7807
1.70248	0.724782	18.3462
1.59239	0.721206	11.4174
1.50239	0.775214	3.94278
1.81246	0.754773	13.9341
1.85998	0.753177	13.1996
1.49823	0.735475	4.80115
1.48473	0.785043	3.14541
1.63789	0.730819	14.3047
1.64306	0.701604	10.3054
1.41244	0.740215	1.13525
1.95028	0.743173	11.7142
1.80675	0.771952	7.7001
1.68716	0.749399	14.9052
1.85059	0.733644	16.4624
1.75846	0.720233	17.9367
1.73997	0.689531	9.19559
1.51989	0.67594	2.76602
1.6803	0.665784	3.42914
1.72525	0.649333	1.52578
1.80176	0.706883	12.8153
2.02755	0.722855	7.12997
1.79406	0.698548	10.7721
1.75158	0.760751	12.1469
1.55386	0.671202	2.65885
1.54191	0.713979	6.21313
1.69425	0.783038	5.48102
1.77863	0.762729	11.6636
1.86113	0.704202	10.1951
1.75082	0.709772	16.0197
1.54482	0.82083	1.04297
1.79553	0.76939	8.59953
1.76255	0.751443	14.6126
1.98374	0.75426	7.19256
1.56387	0.77869	5.59419
1.58164	0.731776	10.1953
1.80333	0.713779	16.843
1.59836	0.770012	8.1635
1.58362	0.657673	2.75109
1.72307	0.735566	18.1351
1.79786	0.706407	12.4972
1.9029	0.733925	15.5613
1.90659	0.729266	15.0906
1.85056	0.719932	16.6205
1.62219	0.712734	11.2974
1.81116	0.672389	3.52494
1.66841	0.70515	13.4015
1.51029	0.757352	5.52073
1.90275	0.727624	15.0546
1.82113	0.808455	0.873662
1.75311	0.689747	9.30219
1.85056	0.68466	4.87462
1.79256	0.746344	15.5479
1.32928	0.840434	0.207819
1.54568	0.778919	4.93202
1.86411	0.7423	16.0392
2.1211	0.749078	2.61524
1.92677	0.781516	2.36958
1.93008	0.749651	12.3453
1.96736	0.743845	10.3306
1.71341	0.726731	18.0168
1.63903	0.747438	13.6454
1.4212	0.751807	1.51876
1.50192	0.69447	3.135
1.86993	0.723323	16.9752
1.66964	0.666876	3.81266
1.74195	0.673023	4.34286
1.56362	0.700858	6.6212
1.85153	0.752466	13.8901
1.83118	0.743319	17.4611
1.88833	0.70662	9.52899
1.48712	0.78402	3.19588
1.63828	0.788922	5.2965
1.61565	0.699634	8.80668
1.73166	0.784781	5.25205
1.74345	0.744867	17.4219
2.05341	0.733604	6.84723
1.65636	0.763878	11.0844
1.67646	0.684814	7.1802
1.83465	0.743595	17.321
1.64056	0.724454	14.5382
2.12526	0.735415	3.5337
1.80388	0.742823	18.0389
1.76583	0.640387	0.45219
1.79955	0.701924	11.5183
1.80795	0.737329	17.9652
1.45244	0.74953	2.39298
1.57141	0.752253	8.47672
1.71772	0.71033	15.6505
1.62776	0.761212	11.2076
1.76037	0.710006	15.9844
1.70557	0.744003	17.3413
1.46687	0.655825	0.802514
1.83269	0.71018	12.7773
1.5402	0.673684	2.69209
1.98389	0.749796	7.96761
1.76757	0.760121	12.9623
1.57315	0.735624	10.8269
1.31466	0.805887	0.261487
1.83297	0.739074	16.9761
1.94919	0.67322	0.612135
1.57948	0.759626	8.62668
1.87021	0.710501	12.0765
1.90369	0.699319	7.66338
1.54163	0.735314	7.91185
1.68532	0.721552	16.7297
1.48328	0.704392	2.12613
1.66481	0.732837	15.7555
1.62589	0.714446	11.7577
1.65058	0.73708	15.4634
1.8651	0.71326	13.1448
1.69079	0.744793	16.3551
1.51296	0.759927	5.67286
1.64181	0.717716	13.3117
1.67618	0.7577	12.8232
1.79284	0.717111	18.7288
1.57866	0.667244	3.18582
1.75252	0.615499	0.0665509
1.46205	0.765035	3.01967
1.8485	0.678016	3.65597
1.80213	0.710792	15.4277
1.92375	0.68404	2.48168
1.78412	0.744176	17.2422
2.0363	0.687834	0.70425
1.81029	0.742295	18.2684
1.87972	0.780773	3.66845
1.59655	0.655351	2.66086
1.58124	0.700523	7.48591
1.64543	0.665475	3.32856
1.92423	0.760252	10.0493
1.75409	0.733565	19.6022
1.87704	0.692523	6.14194
1.61468	0.763134	10.5648
1.68979	0.67314	5.4403
1.99544	0.734108	9.96594
1.35851	0.730932	0.486416
1.65051	0.720122	14.2617
1.55179	0.710403	5.73092
1.74674	0.755968	13.3762
1.95262	0.697518	5.22531
1.89269	0.695762	6.55306
1.64575	0.73535	15.5389
2.00971	0.721253	7.80589
1.69628	0.721718	17.5042
1.90996	0.733305	15.3147
1.69013	0.728545	16.5989
1.55699	0.726213	8.68803
2.67502	0.73724	0.122668
1.7695	0.730044	19.9821
1.8478	0.733911	16.4216
2.09122	0.733105	4.65347
1.66568	0.6869	7.55658
1.79224	0.734876	19.1734
1.53315	0.800926	3.35054
1.62216	0.703568	9.88705
2.02063	0.776676	1.34277
1.78583	0.757577	13.7513
1.54654	0.806759	2.69535
1.48976	0.773919	3.68324
1.71763	0.669887	4.57968
1.63458	0.766815	9.90123
1.53743	0.703439	4.74692
1.9369	0.717556	11.2492
1.7101	0.712904	15.7306
2.16715	0.682925	0.313821
1.58782	0.740855	11.4628
1.57944	0.772203	6.42134
1.93754	0.718073	11.384
2.19185	0.708883	1.39577
1.5498	0.744396	8.32273
1.51378	0.720014	5.08815
1.98894	0.736102	10.3187
1.48751	0.841227	0.605487
1.79626	0.625194	0.0722808
1.70097	0.710719	15.3683
1.66024	0.648188	2.04753
1.73699	0.757571	12.9211
1.56089	0.770374	6.17488
1.81882	0.751189	14.6208
1.95523	0.743198	11.3744
1.51432	0.657935	0.976888
2.02664	0.730703	7.82447
1.80281	0.752598	14.139
1.57471	0.774775	6.02234
1.78319	0.734461	19.4134
1.70461	0.742089	17.88
1.57399	0.782428	5.61543
1.58211	0.632438	0.51893
1.47938	0.746849	3.64111
1.92525	0.747628	13.8488
1.82675	0.801084	1.17432
1.69553	0.794924	3.23627
2.04711	0.712526	3.90136
1.72267	0.739145	18.0954
1.76538	0.748783	15.2461
1.93475	0.716876	11.0967
1.69812	0.707923	15.1728
1.76971	0.723291	17.7013
1.67737	0.73415	16.2373
1.80256	0.78332	5.10415
1.94258	0.735221	13.5553
1.74249	0.728482	19.2861
1.53225	0.693237	4.40676
1.7409	0.723013	17.859
1.63812	0.657357	2.92806
1.52842	0.767373	4.95063
1.83721	0.766872	9.30812
1.58921	0.789409	4.61801
1.65669	0.742765	13.5913
1.79608	0.709085	14.6015
2.11044	0.725573	4.09931
1.80354	0.726353	18.3533
1.54635	0.684539	4.08307
1.64291	0.699068	9.5158
2.20525	0.746278	1.35
1.57732	0.725462	10.7116
1.82743	0.713878	14.8072
1.84471	0.687964	5.26295
2.19124	0.706605	1.60246
1.71099	0.743043	17.6691
2.4013	0.724671	0.660018
1.83858	0.732209	17.0161
1.8811	0.725547	16.6739
1.71575	0.775612	8.87386
1.69737	0.727149	17.3912
1.56428	0.788136	4.4874
1.87193	0.72734	16.7794
1.81984	0.719464	17.9899
1.80932	0.713963	16.4085
1.72444	0.725415	18.2536
1.83165	0.697315	9.90149
1.88574	0.749618	13.8926
2.07212	0.74879	3.90398
1.43978	0.778506	1.64531
1.84102	0.723946	18.2007
1.66571	0.675674	5.57458
1.63286	0.739148	14.1367
1.77934	0.772078	8.36223
1.64557	0.72531	14.7283
1.57301	0.750168	9.56767
1.77371	0.730509	19.9319
1.81739	0.759323	12.7063
1.68813	0.727616	16.7586
1.59803	0.762051	9.79302
1.75281	0.737027	19.2016
1.90537	0.723916	14.3253
1.97471	0.76267	5.63338
1.7065	0.745004	17.0622
1.87227	0.702677	9.14039
1.81385	0.743433	17.5568
1.8946	0.734822	15.8503
1.80983	0.745496	16.3473
1.8965	0.72331	15.007
1.64607	0.741057	13.7368
2.02834	0.722042	6.91509
1.89977	0.736369	15.6777
2.021	0.754347	4.37307
1.47677	0.829563	1.14563
1.82906	0.721761	18.0247
1.90804	0.705667	8.71074
1.84565	0.727679	17.6817
1.63553	0.734382	14.8317
1.91319	0.763566	8.15068
1.94997	0.733852	12.9637
1.51772	0.778897	3.95871
1.75354	0.701968	12.9083
1.95032	0.734117	12.9322
1.62588	0.76953	8.85149
1.60383	0.717234	11.2715
1.70396	0.756321	13.0705
1.86329	0.743607	15.8806
1.73981	0.782302	6.41891
1.83498	0.740598	17.4303
1.60124	0.665058	3.58853
1.77589	0.717363	18.4755
1.7933	0.794982	2.69698
1.67175	0.749907	14.0822
1.9615	0.688705	2.97574
2.11395	0.71766	3.01601
1.87168	0.730603	16.3889
1.77732	0.798148	2.17987
1.96051	0.755305	8.41807
2.27268	0.729196	1.4483
2.41987	0.71245	0.683132
2.03703	0.728606	7.04418
1.98844	0.704331	5.54119
1.6972	0.709018	15.1243
1.77832	0.829584	0.285265
2.09654	0.75592	2.16629
1.60072	0.744685	12.5849
1.6226	0.696667	8.91378
1.78109	0.711403	16.849
1.87721	0.734226	16.2522
1.6216	0.686477	6.55896
1.85893	0.725542	17.4673
2.1105	0.700106	0.960989
1.8692	0.71329	13.0815
2.03858	0.754728	3.78143
1.60602	0.681184	4.87985
1.82556	0.725628	18.2219
1.94364	0.743106	12.1677
1.70831	0.69129	10.0194
1.3735	0.730252	0.477494
1.89903	0.721435	14.0893
1.4698	0.799248	1.88456
1.77277	0.70142	12.0777
1.71422	0.738791	17.7917
1.88218	0.75291	12.187
1.85255	0.735387	16.1025
1.90238	0.751329	12.4268
1.75816	0.729858	19.9147
1.60838	0.732381	13.0853
1.976	0.707261	7.14722
1.63322	0.691522	8.2934
1.77242	0.761005	12.6095
1.93323	0.748318	12.7671
1.68041	0.731929	16.0523
1.60858	0.75048	12.0855
1.62966	0.682031	5.66445
1.79206	0.742437	18.4904
1.76828	0.733222	19.6088
1.65918	0.725929	15.3931
1.48927	0.700283	2.47957
1.82946	0.724974	18.2509
1.84639	0.699078	9.56734
2.04157	0.697334	2.12186
1.78515	0.707433	13.7
1.33536	0.778856	0.247146
1.71326	0.769973	9.98553
1.81147	0.747026	15.4616
1.78135	0.744395	17.1208
1.60477	0.736507	13.325
1.85331	0.697238	8.85827
1.56115	0.749081	9.22491
2.02351	0.710143	4.72157
1.66275	0.711408	12.2176
1.69819	0.696657	11.1734
1.61464	0.728568	13.1748
1.61082	0.760288	10.6174
1.89121	0.690463	4.8156
1.46026	0.725264	2.59717
1.90849	0.759235	10.5021
1.80573	0.77585	6.04742
1.66521	0.693603	9.80373
1.70024	0.658996	2.70326
1.64101	0.720991	13.9748
1.83261	0.751191	14.9082
1.70302	0.729668	16.8717
2.19282	0.718726	2.52002
1.84159	0.726949	17.9017
1.90063	0.718332	12.9197
1.70993	0.778801	8.01099
1.55687	0.705556	5.57001
1.79677	0.725095	17.938
1.63256	0.728612	13.9805
1.85804	0.739431	16.2896
1.68624	0.771542	9.10155
1.87823	0.748682	14.5875
1.76886	0.700126	11.7059
1.80784	0.738866	18.1446
1.89452	0.777762	4.01654
1.52937	0.643784	0.947413
1.74908	0.734923	19.4853
1.44945	0.71654	1.79809
1.58447	0.751365	9.86478
1.60205	0.730791	12.1366
1.47934	0.78649	3.02605
1.6031	0.75404	10.0049
2.46778	0.671881	0.0497924
1.59682	0.761208	9.73379
1.84082	0.759691	11.7093
1.62488	0.718839	12.7458
1.87918	0.721603	15.6006
1.56009	0.700384	6.42162
1.619	0.733616	13.8713
1.81174	0.770333	8.11856
1.68658	0.690738	9.32524
1.9206	0.705194	8.37206
1.68626	0.778587	7.85033
1.60376	0.655936	2.97024
1.63212	0.712438	11.3327
1.80715	0.738373	18.1263
1.92284	0.769261	5.20407
2.17932	0.733362	2.54224
1.62451	0.744624	13.4395
1.68247	0.691361	9.49896
1.52793	0.79591	3.66321
1.42551	0.708162	0.900888
1.79362	0.709698	15.2408
1.76566	0.729054	19.6123
1.72423	0.758415	12.8059
1.87159	0.747148	15.1298
1.88638	0.718639	13.5334
2.044	0.743259	6.27926
1.89944	0.740862	14.5856
1.91327	0.730949	15.0577
2.08071	0.706136	3.06257
1.8593	0.714314	13.6855
1.55012	0.690908	4.90048
1.67139	0.765693	10.7189
1.54296	0.733365	7.4495
1.65132	0.773098	7.62958
1.93172	0.721476	11.7893
1.88506	0.713066	12.5194
1.89285	0.709929	10.8514
1.89854	0.709307	10.2735
1.60237	0.691681	7.50517
1.58316	0.802964	3.11887
1.62309	0.818276	1.49898
1.70633	0.698569	11.1981
1.95758	0.689446	3.05792
1.51306	0.709958	4.61902
2.02186	0.735131	8.66507
1.5961	0.742894	12.1206
1.83358	0.734604	16.3548
2.01322	0.734138	8.98116
1.75645	0.752583	14.368
2.01715	0.757037	3.97775
1.77035	0.738011	19.0567
1.98764	0.699169	4.37588
1.72719	0.782559	6.08999
1.74056	0.674425	4.80429
1.4566	0.61155	0.374008
1.38996	0.748038	1.14031
1.64919	0.717838	13.7142
1.83954	0.764076	10.2525
1.87598	0.727546	16.604
1.56577	0.751666	8.32988
1.83558	0.724283	18.3555
1.62999	0.621307	0.518042
1.74426	0.74622	17.0109
1.88293	0.746044	14.889
1.68295	0.758951	12.8616
1.75465	0.65212	1.56916
1.96399	0.733807	11.8744
2.13236	0.754867	1.48975
1.56286	0.689475	5.302
1.68607	0.729686	16.1214
1.92135	0.710931	9.35888
1.69567	0.744221	16.8737
1.68523	0.753694	13.0648
1.85976	0.749731	14.5572
1.29553	0.777196	0.186714
1.89673	0.730156	15.542
1.94579	0.695464	4.40267
2.10334	0.744428	3.70199
1.63358	0.673874	5.02146
1.96193	0.734166	12.013
1.74461	0.697198	11.8275
1.68775	0.680845	6.32537
1.73717	0.755531	13.4122
1.74866	0.685213	7.9463
1.94007	0.760594	8.6354
1.64797	0.728005	14.7049
1.51783	0.786324	3.56837
1.80552	0.784446	4.92172
1.87163	0.681145	4.10909
2.3835	0.706625	0.389903
1.73958	0.706189	15.7848
1.66579	0.703542	12.3182
1.58872	0.743131	11.4688
1.9537	0.709323	8.3313
1.81915	0.686781	6.4324
1.73763	0.771172	9.45674
1.77645	0.761807	12.2162
1.71647	0.729106	17.8721
1.85555	0.694359	8.1554
1.62181	0.758355	11.127
1.96946	0.718195	9.45663
1.95715	0.705827	7.59328
1.78624	0.710639	16.3066
1.93022	0.757052	9.77916
1.65711	0.727206	15.1794
1.72157	0.736959	18.0427
2.29125	0.688696	0.297422
2.13354	0.763444	0.710972
1.91287	0.716957	12.0786
1.57557	0.698171	7.11226
2.06443	0.728673	5.5201
1.90115	0.734861	15.6659
1.64593	0.712485	11.489
1.95896	0.73888	11.8086
1.86867	0.740872	15.8666
2.14143	0.777349	0.236712
2.03278	0.721884	6.58718
1.89839	0.735269	15.7666
1.96398	0.732152	11.9878
2.31608	0.678953	0.0769294
1.574	0.655158	2.13691
1.56389	0.73342	9.10819
1.46008	0.826725	0.981107
1.46842	0.642328	0.703654
1.54177	0.811613	2.05852
1.9412	0.746781	12.0787
1.83388	0.73096	17.583
1.96781	0.740501	11.0567
1.7831	0.736941	19.1407
1.53961	0.813423	1.79762
1.65353	0.743944	13.5195
1.58153	0.764877	8.83148
1.53847	0.731452	6.58466
1.82553	0.741664	18.0384
1.59001	0.743721	11.6184
1.78233	0.671339	3.62278
1.91772	0.726722	13.8683
2.32046	0.71731	0.967295
1.97239	0.730905	11.4986
1.69252	0.702479	12.5014
1.89514	0.771306	5.37126
1.656	0.699939	9.91556
1.84313	0.731488	17.1229
1.66658	0.677486	5.83824
1.65975	0.767063	9.83759
1.55093	0.748293	8.83463
1.75038	0.715105	17.1212
1.67303	0.766918	10.3085
1.90462	0.757042	10.6474
1.63177	0.72699	14.0177
1.88856	0.708126	10.2417
1.56142	0.684517	4.78757
1.74187	0.755107	13.5665
1.60221	0.701085	8.43231
1.80482	0.736506	18.0943
1.94281	0.728674	12.946
2.04797	0.755101	3.49702
1.82771	0.771869	7.20248
1.82904	0.770894	7.59876
1.87998	0.67803	2.92249
1.79908	0.684596	6.29529
1.62999	0.699254	9.18107
1.80483	0.748643	14.6117
1.66848	0.72529	16.0673
1.81367	0.8158	0.536225
1.73683	0.681161	7.14321
1.92795	0.740506	13.5547
1.8392	0.746217	16.1803
1.41819	0.702042	0.943065
1.93688	0.755958	9.44721
1.6346	0.727532	14.1218
1.77334	0.718075	18.5389
1.72827	0.731509	18.6172
1.64652	0.757538	12.2644
1.63117	0.749852	12.9339
1.74284	0.769001	9.73903
1.71631	0.716664	16.5442
2.04898	0.741659	6.31762
1.90408	0.741061	14.3624
1.80939	0.808925	0.769585
1.49353	0.721221	3.90019
1.79731	0.695734	9.67286
1.69252	0.709533	14.8002
1.74672	0.717759	17.6259
1.48036	0.75759	3.42087
1.59822	0.774883	6.81747
1.74309	0.761986	11.562
1.75941	0.728736	19.4939
1.50522	0.778294	3.74682
1.67308	0.749733	14.1931
1.79133	0.714267	18.0242
1.75562	0.762208	11.6214
1.70384	0.765077	11.5633
1.62121	0.708555	10.7194
1.69862	0.724928	18.2122
1.85999	0.724029	17.6227
1.70495	0.749527	15.437
1.74894	0.730853	19.8712
1.73963	0.735299	19.1431
1.75406	0.730539	19.9067
1.92197	0.686974	3.22033
2.01013	0.720076	7.51059
1.6273	0.761807	11.076
1.5893	0.730091	10.5178
2.37805	0.756318	0.286096
1.61138	0.80458	2.93346
1.77354	0.738401	19.0202
1.93429	0.726668	12.706
1.6147	0.700166	8.81672
1.78507	0.698361	10.886
1.72882	0.786519	4.91685
1.92108	0.769568	5.16067
1.49438	0.687142	2.38114
1.96658	0.741657	11.0392
1.59175	0.751565	10.314
1.89121	0.685558	3.85682
1.99529	0.755051	6.02193
1.6803	0.678006	5.88113
1.82496	0.76242	11.1716
1.69485	0.732558	16.5058
1.37843	0.80294	0.727958
1.67224	0.730276	15.5816
1.59273	0.773332	6.88428
1.81908	0.765384	9.94002
1.73244	0.779058	8.03136
1.77516	0.772456	8.3426
1.72093	0.777979	8.5374
1.73558	0.711634	16.0358
1.95427	0.750362	9.8635
1.92474	0.747907	13.9115
1.83675	0.758521	12.2939
1.4107	0.741427	1.04095
1.76619	0.723538	17.6917
1.5958	0.758757	9.64183
1.86848	0.75588	11.9869
1.87543	0.734558	16.2577
1.4316	0.745115	1.64931
1.89648	0.723364	15.0308
1.6613	0.715047	13.1747
1.56529	0.702406	6.46275
1.82461	0.745752	16.3645
1.98304	0.750672	7.86184
1.80485	0.67728	3.89992
1.63501	0.759415	11.7782
1.78498	0.735275	19.2967
1.5783	0.731515	9.75163
1.78298	0.741563	18.8098
1.80908	0.709171	13.9679
1.90581	0.698037	7.07155
1.45713	0.656037	0.689478
1.96147	0.746645	9.97609
1.71586	0.702001	12.6863
1.69588	0.68014	6.19158
1.63201	0.734046	14.5943
1.78534	0.765547	9.75419
2.17524	0.73139	2.70183
1.56396	0.703379	6.21328
2.19934	0.756843	0.471365
1.76625	0.741494	18.6378
1.8063	0.777413	5.36324
1.73216	0.717858	17.2213
1.89519	0.733687	15.7748
1.83942	0.726084	18.0615
1.8304	0.730037	18.067
1.63704	0.778133	7.03795
1.73203	0.648889	1.48211
1.70717	0.753589	13.4668
1.75458	0.738698	18.942
1.81072	0.6997	10.8194
2.02493	0.759165	3.54089
1.69007	0.775737	8.55265
1.75338	0.695541	11.3831
1.78398	0.721551	18.0448
2.08648	0.738485	4.93503
1.85022	0.730709	17.1027
2.13004	0.73175	3.5302
1.82641	0.722719	18.1031
1.53734	0.749787	7.55319
1.58507	0.772453	6.6654
1.78917	0.724969	17.8254
1.96583	0.73451	11.6786
1.79777	0.772896	7.51548
1.78989	0.717308	18.9131
2.03756	0.733692	7.67118
1.74843	0.706216	15.5925
1.85662	0.754309	12.9898
1.89105	0.71728	12.93
1.76534	0.728541	19.4133
2.02276	0.732534	8.27381
1.61747	0.675526	4.79519
1.55441	0.680434	4.05791
1.63989	0.755634	11.8978
1.49757	0.746196	4.84001
2.17218	0.740498	2.19017
1.64359	0.77811	7.19895
1.54548	0.719249	7.55543
2.27395	0.686556	0.277293
1.85154	0.776069	5.09918
1.75212	0.63645	0.598386
1.61989	0.755929	10.9914
1.58308	0.74697	11.2597
1.80001	0.745907	15.9721
1.69338	0.675643	5.5048
1.56736	0.758738	7.77199
1.53605	0.80333	3.13081
1.65892	0.740676	14.3048
1.73182	0.717621	17.1617
1.73467	0.710947	15.9808
1.70796	0.736752	17.3283
1.7865	0.749073	14.2996
1.35937	0.83653	0.239314
1.85294	0.711225	12.52
2.23911	0.759315	0.32486
1.54813	0.687461	4.31201
1.69625	0.804508	2.13978
1.42128	0.761296	1.16573
1.88545	0.757414	11.1353
1.72474	0.80857	1.62591
1.63557	0.711973	11.2326
1.59561	0.690066	6.76816
1.62268	0.758212	11.1652
1.59759	0.691974	7.35863
1.7469	0.773387	9.06366
1.71136	0.75465	13.2721
1.64453	0.737071	15.2025
1.63743	0.72465	14.3844
1.69544	0.829841	0.438964
1.77477	0.698532	11.1851
1.59764	0.68954	6.71181
1.8011	0.742384	18.3739
1.64748	0.639045	1.06257
1.4777	0.753487	2.90836
1.5912	0.749813	11.0983
1.74652	0.760314	12.1557
1.47077	0.805111	1.8886
1.89637	0.752328	12.0298
1.58558	0.708568	7.83151
1.59699	0.725226	12.1796
1.97908	0.728749	10.6401
1.75887	0.686283	8.06451
2.03863	0.698828	2.52687
1.64477	0.639614	1.11352
1.47988	0.734608	3.83512
1.81622	0.711943	14.6883
1.79306	0.669392	3.3831
1.71749	0.688799	8.69483
1.81809	0.741774	18.2374
1.59616	0.828172	1.03704
1.52206	0.71386	5.59765
1.64676	0.727221	14.6891
2.09428	0.719259	3.77364
1.70212	0.722875	18.1782
1.66524	0.791033	4.77184
1.66142	0.762871	11.599
1.57011	0.805024	2.78864
1.72652	0.768	10.2352
1.57997	0.687752	5.65871
1.37961	0.766873	0.658693
1.866	0.719516	15.336
1.80932	0.721712	18.0311
1.63342	0.669142	4.52328
1.49265	0.743183	4.32473
1.67582	0.735287	16.3517
1.95067	0.734792	12.8918
1.7064	0.718661	16.7216
1.79629	0.745917	15.9169
1.75668	0.741002	18.6089
1.32618	0.71145	0.266397
1.8485	0.756141	12.8173
1.52648	0.767955	4.83222
1.84667	0.708812	12.1492
1.77591	0.730794	19.8986
1.67582	0.772165	8.4959
1.95528	0.730566	12.666
2.00766	0.761446	3.69499
1.7532	0.707829	15.5688
1.62499	0.713963	11.6213
1.5535	0.644617	1.12149
1.62365	0.751296	12.2012
1.58749	0.794072	3.98529
1.85268	0.753466	13.4964
1.81442	0.714888	16.4778
1.86411	0.735446	16.1749
1.83385	0.735888	15.896
1.61464	0.71987	12.4637
1.68143	0.764038	11.536
1.66114	0.789704	5.24664
1.77446	0.695828	10.4386
1.61917	0.721595	13.0533
1.93642	0.683814	2.25298
1.61044	0.69209	7.9997
1.58758	0.760572	9.16598
2.12113	0.732953	3.63015
1.77301	0.746156	16.1737
1.71138	0.746112	16.783
1.74289	0.737661	19.0091
1.60691	0.693014	8.11643
1.97018	0.771378	3.31847
1.87739	0.798689	1.05069
1.73285	0.694408	11.6663
1.62474	0.776908	6.96946
1.68495	0.746006	15.7063
1.69375	0.799936	2.70619
1.55613	0.769437	6.26122
1.91398	0.732294	15.1264
1.72863	0.778471	8.31989
1.53114	0.797756	3.55881
1.69242	0.743769	16.7091
1.77955	0.685767	7.61636
1.59594	0.729023	11.4397
1.79408	0.725964	18.2516
2.01984	0.761551	3.20355
1.82981	0.726581	18.2077
1.71133	0.69491	11.4726
2.15927	0.740101	2.46995
1.73612	0.780608	7.24927
1.42767	0.729835	0.983342
1.65582	0.80698	2.03719
1.53777	0.810689	2.22107
1.7519	0.729206	19.6699
1.67974	0.705096	13.806
2.01982	0.732917	8.47621
1.69257	0.686357	7.66735
1.61361	0.797792	3.58661
1.74194	0.736695	19.1172
1.68975	0.640913	0.934394
1.63499	0.696269	9.19051
1.99394	0.748943	7.78955
1.8272	0.675045	3.50567
1.97424	0.728803	10.9694
1.49945	0.734817	4.8232
1.90511	0.76875	5.95362
1.9696	0.728432	11.1099
1.62489	0.788888	5.18061
1.69255	0.744003	16.6672
1.34983	0.718787	0.302758
1.60933	0.725032	13.0568
1.66393	0.723541	15.798
1.62701	0.689767	7.62256
2.02844	0.720576	6.62415
1.84753	0.772411	6.42976
1.96596	0.686999	2.67557
1.88199	0.726796	16.4339
1.48314	0.798963	2.27602
1.83076	0.725167	18.2573
1.53462	0.747415	7.63289
1.93918	0.751219	10.7595
1.69501	0.70295	12.9061
1.9918	0.745015	8.74366
1.5978	0.7817	5.77695
1.60369	0.763896	10.0818
1.67892	0.783479	5.56707
1.88711	0.749718	13.8005
1.72628	0.70593	15.543
1.66723	0.786873	5.38164
1.67795	0.75834	12.8358
1.86167	0.744502	15.8078
1.59588	0.764162	9.63383
1.99979	0.726062	8.93316
1.6629	0.790765	4.90636
2.07772	0.731327	5.23819
1.96447	0.715903	9.3803
1.65196	0.71061	11.752
1.94133	0.745787	12.1341
1.60462	0.737997	13.1948
1.49369	0.713946	3.76133
2.02149	0.74827	6.9864
1.60743	0.706931	9.46366
1.64886	0.714581	12.3725
1.48166	0.716969	2.99344
1.99619	0.737074	9.83699
1.71444	0.701118	12.0489
1.54002	0.63546	0.620159
1.61199	0.703381	9.21606
1.64336	0.709712	11.6921
1.39079	0.762607	0.816652
1.60764	0.715819	11.3483
1.89833	0.703493	8.57309
1.56081	0.751915	7.99781
1.59799	0.698523	8.11919
1.82159	0.751764	14.5844
1.87343	0.734977	16.251
1.60359	0.686876	6.20947
1.8707	0.734742	16.2519
1.83283	0.772372	6.8731
1.88078	0.71331	12.8386
1.7755	0.687058	8.39687
2.18296	0.740766	1.96227
2.01225	0.724261	8.40795
1.54692	0.769886	5.74381
2.01278	0.756591	4.2746
1.71205	0.737764	17.6273
1.7129	0.698632	11.3089
1.54214	0.795503	3.72546
2.01891	0.752459	5.22023
1.61235	0.760468	10.6761
1.6513	0.707877	12.5146
2.05439	0.747378	4.86413
1.84684	0.756379	12.8041
1.6948	0.744791	16.6653
1.66737	0.700073	10.238
1.74835	0.69969	11.8539
1.7475	0.735049	19.4797
1.60156	0.694332	8.12865
1.59002	0.770714	7.46596
1.63278	0.721278	13.6382
1.80588	0.700244	11.0817
1.63698	0.777695	7.10162
1.68162	0.749045	14.8061
1.80171	0.764192	10.6196
1.49042	0.773297	3.74302
1.63009	0.739312	14.0267
1.52373	0.735689	6.33648
2.01749	0.752242	5.38637
1.59843	0.761878	9.82029
1.69206	0.747997	15.7485
1.68255	0.723085	17.0266
1.79834	0.771469	8.03846
1.88423	0.732305	16.0393
1.7639	0.700477	11.9157
1.79167	0.744935	16.602
1.96602	0.732827	11.7903
1.62517	0.661655	3.30459
1.78637	0.758055	13.7516
1.5795	0.779239	5.82001
1.63433	0.733641	14.64
1.85322	0.753621	13.4133
2.1151	0.769837	0.603497
2.27925	0.731845	1.35901
1.81447	0.799402	1.69278
1.88046	0.766731	7.51888
1.46688	0.775229	2.82582
1.89723	0.729683	15.5008
1.93793	0.733804	13.8999
1.73224	0.692644	10.9045
1.53112	0.738434	6.84218
2.08153	0.728086	4.80658
1.75097	0.753997	13.9063
1.74132	0.751777	14.8115
1.85499	0.6991	9.14018
1.63586	0.68741	7.12335
1.77952	0.693577	9.57241
1.91835	0.686832	3.27425
1.71934	0.787378	4.72254
2.00598	0.719239	7.52638
1.68179	0.758877	12.856
1.79838	0.741056	18.6665
1.84448	0.759935	11.5515
1.69241	0.761539	12.4574
1.84769	0.747038	15.6938
1.44715	0.783037	1.9843
1.88045	0.723266	16.5199
1.60407	0.655078	2.75799
1.57565	0.809234	2.2606
1.67742	0.758538	12.8325
1.72673	0.634957	0.532698
1.57041	0.632925	0.383897
1.69088	0.722869	17.5484
1.58757	0.764768	9.16483
1.73962	0.782896	6.11037
1.67051	0.802462	3.13582
2.32444	0.743127	0.635954
2.13482	0.768184	0.540608
2.53746	0.704632	0.0540444
1.49857	0.696567	2.88052
1.74554	0.730968	19.8583
1.71306	0.7121	15.6486
1.93436	0.718646	11.5824
1.59193	0.748971	11.5505
1.86514	0.782185	3.83524
1.83737	0.701358	10.6477
1.4035	0.699306	0.760859
1.71002	0.695446	11.4317
1.58127	0.663054	2.9495
2.07207	0.707714	3.19804
2.05115	0.714003	4.05902
1.64547	0.725	14.7385
1.49671	0.674126	1.90817
1.43025	0.697182	1.27769
1.69806	0.713863	15.5229
1.94081	0.751809	10.3831
1.61127	0.699553	8.68696
1.61854	0.679579	5.08358
1.66139	0.725585	15.5639
1.66214	0.701445	10.9345
1.60367	0.772984	7.42789
1.60938	0.730614	12.9275
1.67749	0.738364	16.131
2.00482	0.756845	4.82568
1.76121	0.67608	4.75201
1.50083	0.774965	3.92097
1.67245	0.764348	11.2368
1.47818	0.709512	2.29312
1.70814	0.714725	15.9973
1.55812	0.798975	3.48117
1.87768	0.720879	15.2596
1.86232	0.769646	7.08777
2.0858	0.756228	2.44684
2.13726	0.75493	1.36486
2.01126	0.731833	8.83474
1.51956	0.624789	0.537465
1.73585	0.694308	11.6893
2.01524	0.76408	2.87546
1.73425	0.749066	15.9196
1.69713	0.70587	15.0202
1.47221	0.690391	1.938
1.60564	0.726724	12.6667
2.40262	0.719067	0.616782
2.00759	0.69161	1.6789
1.66342	0.643523	1.40698
1.67077	0.784312	5.51966
1.65668	0.691414	8.75867
1.53749	0.728874	6.34094
1.70689	0.74485	17.1099
1.52057	0.7104	5.16926
1.77845	0.716937	18.4511
1.61797	0.730135	13.2869
1.93953	0.73713	13.577
1.87035	0.743238	15.5608
1.55885	0.675938	3.37628
1.56883	0.751383	8.68925
1.80558	0.68939	8.21044
1.81152	0.72683	18.3997
1.45395	0.662381	0.929495
1.70647	0.709983	15.4433
1.71971	0.718948	17.1093
1.78752	0.704423	12.1119
1.61481	0.767099	9.89374
1.59306	0.665518	3.4357
1.81192	0.75891	13.0231
1.75957	0.694083	10.862
1.72883	0.691768	10.3947
1.91557	0.739469	14.3718
1.61107	0.696054	8.63219
1.76739	0.738223	19.0303
1.74992	0.739434	18.8077
2.07654	0.742097	5.02152
1.96573	0.72893	11.5716
1.54493	0.738974	8.00755
1.88855	0.758598	10.9522
1.73875	0.707198	15.8329
1.80831	0.718604	18.3424
2.30173	0.713888	0.911829
1.61948	0.726034	13.4979
1.6694	0.700812	10.746
2.20639	0.769794	0.275623
1.66149	0.695542	9.85534
1.49925	0.792986	3.10586
1.78713	0.704245	12.1097
1.67449	0.770552	8.99733
1.70623	0.643029	1.08155
1.61247	0.701991	9.03223
1.72097	0.722054	17.834
1.78473	0.729406	19.7594
1.89405	0.738835	15.2614
1.92211	0.704488	8.26992
1.92121	0.758046	10.2197
1.64473	0.670288	4.84608
1.68301	0.68992	8.86139
1.56292	0.789878	4.03885
1.71823	0.739464	17.9591
1.57632	0.735476	11.0189
1.52796	0.794723	3.69658
1.52945	0.771795	4.9894
2.03213	0.732686	7.80926
1.88899	0.724674	16.0339
1.8277	0.786375	4.30338
1.55936	0.609328	0.565294
1.60874	0.742932	13.2605
1.72437	0.709351	15.7209
1.92846	0.687802	3.31151
1.66367	0.720759	15.1379
1.60544	0.776741	6.63136
1.66065	0.772882	7.84665
1.57727	0.711639	7.36346
1.73386	0.782858	6.03586
1.5147	0.746903	6.0843
2.3532	0.736872	0.767628
1.89103	0.707801	9.98777
1.80698	0.712919	16.1307
1.53237	0.717581	6.43404
1.65312	0.750666	13.2059
1.47314	0.714947	2.4557
1.62818	0.720153	13.1829
1.87767	0.719502	14.4583
1.62627	0.737207	14.3753
1.86261	0.754876	12.5041
1.78612	0.726448	18.4873
1.64114	0.719832	13.748
1.60202	0.767752	9.24252
1.81594	0.703512	11.6757
1.85486	0.715267	14.2953
1.91607	0.762388	8.82536
1.86334	0.728679	16.9109
1.73411	0.675392	5.15873
1.81164	0.75173	14.3992
1.82153	0.74823	15.1618
1.61448	0.706425	9.91327
1.78387	0.779853	5.66034
1.83471	0.724424	18.3558
1.68936	0.695402	10.9231
1.5543	0.697742	5.84544
1.77672	0.785027	5.09404
1.68971	0.720983	16.8205
1.54866	0.711331	5.76694
1.92049	0.720287	12.4533
1.62921	0.707238	11.1295
1.9307	0.727399	13.2307
1.71106	0.734599	17.4118
1.61956	0.684787	6.04993
1.5242	0.746412	6.68017
1.87873	0.693205	6.32673
1.97713	0.76249	5.51029
1.56704	0.727008	9.25859
1.58753	0.774249	6.53868
1.50264	0.756945	4.96962
1.6676	0.691266	9.02677
1.71935	0.774426	9.05209
2.06471	0.767997	1.86894
1.6101	0.758429	10.5758
1.4816	0.672333	1.52226
1.85308	0.720804	16.7421
1.75492	0.761443	11.9435
1.70913	0.688967	8.75436
2.07667	0.708573	3.01972
1.98934	0.744229	9.03652
1.5185	0.664024	2.21789
1.89307	0.738473	15.378
1.67222	0.752587	13.2232
1.66371	0.752912	12.9414
1.70323	0.66589	3.56604
1.80294	0.713115	16.6047
1.71162	0.739446	17.7551
1.54625	0.664366	2.45404
2.07283	0.728615	5.17957
1.69738	0.755213	13.0648
1.49223	0.758934	4.32903
2.05127	0.691383	0.886755
1.68173	0.699365	10.5508
1.51327	0.72231	4.91691
1.85383	0.715598	14.5103
1.82751	0.684652	5.45225
1.62763	0.774282	7.46076
1.40626	0.707897	0.668736
1.49276	0.735284	4.50386
1.48425	0.716732	3.16691
2.00884	0.73932	8.78801
1.77823	0.695713	10.2284
1.82479	0.715264	15.9576
2.13621	0.736241	3.28327
1.82497	0.711023	13.5377
1.77919	0.689641	9.17054
1.99812	0.715459	7.31904
1.73308	0.759141	12.5867
1.86571	0.795935	1.47215
1.77083	0.703831	12.9665
1.65704	0.730742	15.1413
1.78252	0.747082	15.2362
1.56115	0.708926	5.82078
1.56517	0.672756	3.15
1.78476	0.692972	9.25916
1.68039	0.64831	1.79289
1.8459	0.736878	16.0978
1.91104	0.717619	12.3836
1.7096	0.758227	12.923
2.18012	0.72065	2.5752
1.56011	0.696161	6.08984
1.58564	0.722735	11.3896
1.80291	0.708936	14.1468
1.54392	0.715627	6.68989
1.6364	0.765213	10.438
1.56882	0.72877	8.64026
1.60414	0.642009	1.55238
1.76982	0.673565	4.02914
1.90111	0.703396	8.51084
1.61682	0.699734	8.84041
1.7227	0.72866	18.2556
1.89132	0.746816	14.6596
1.68224	0.766641	10.6933
1.65341	0.752261	12.8495
1.71837	0.727106	18.1172
1.67798	0.686063	7.47851
1.56305	0.704083	6.04682
1.61795	0.766295	10.1997
1.70433	0.668322	4.57405
1.69126	0.778495	7.98009
1.65226	0.796313	3.09052
2.01403	0.740156	8.32289
1.74423	0.688517	8.63955
1.50609	0.774324	4.12507
2.03544	0.761848	3.16614
1.64954	0.754164	12.2855
1.87364	0.764218	8.97851
1.88749	0.727454	15.9995
1.63694	0.808541	1.94343
1.78485	0.676408	4.02133
1.67392	0.722785	16.326
1.46198	0.785353	2.51832
1.5438	0.749226	8.07634
1.54207	0.707229	5.16251
1.95214	0.709964	8.47912
1.87403	0.740591	15.6389
1.81936	0.77685	5.39628
2.00853	0.738226	9.009
1.66917	0.684499	7.07869
1.90331	0.738307	15.0878
1.82495	0.747707	15.4439
1.79561	0.725075	17.9194
1.64378	0.726656	14.5806
1.69717	0.742255	17.5096
1.96122	0.720994	9.88141
1.51254	0.732611	5.23366
1.85365	0.722398	17.2633
1.62341	0.739045	13.9162
1.96497	0.763279	6.06886
1.50087	0.824932	1.00558
2.07487	0.776889	0.510666
1.83054	0.698859	10.1913
1.34923	0.672916	0.27779
1.93129	0.752345	10.6983
1.59862	0.736021	12.8984
1.90332	0.731945	15.4329
1.8466	0.707709	11.9624
1.96362	0.692811	2.98929
1.5866	0.609216	0.510589
1.67982	0.721145	16.2492
1.78541	0.786871	4.36787
1.81397	0.76673	9.34556
1.69588	0.729609	16.5208
1.72746	0.751266	14.8586
1.63095	0.768988	9.03988
2.1814	0.631292	0.0295996
1.92939	0.773425	4.02379
1.79622	0.728017	18.9996
1.67472	0.706526	14.0942
1.49105	0.771667	3.85399
2.23895	0.744339	1.18057
2.19324	0.734251	2.22388
1.94984	0.741505	12.0144
1.64378	0.711112	11.4504
1.90943	0.758911	10.4882
1.56234	0.735239	9.77393
1.67754	0.777389	8.02658
2.07974	0.745468	4.31808
1.81838	0.730236	18.5932
1.87336	0.726836	16.8012
1.52329	0.72114	5.67501
1.7408	0.699742	11.8145
1.74602	0.785584	5.26453
1.62313	0.766398	10.1312
1.84224	0.701896	10.5746
1.71296	0.720833	17.5016
1.61554	0.749598	12.7199
1.93956	0.730283	13.6919
1.80079	0.70953	14.6642
1.79069	0.713392	17.8443
1.597	0.719169	11.2167
1.83093	0.681965	4.90447
1.69507	0.694381	11.2061
1.46794	0.780244	2.80574
2.02548	0.694649	1.78273
1.75071	0.752183	14.595
1.65585	0.772376	7.67759
1.73669	0.739434	18.5282
2.01595	0.79766	0.175828
1.78349	0.692034	9.27399
1.57847	0.705698	6.91207
1.79464	0.790881	3.14999
1.48152	0.781974	3.1786
1.96645	0.71829	9.6349
1.80219	0.738956	18.4287
1.84946	0.7337	16.4591
2.03077	0.733018	7.92533
1.57741	0.722902	10.9366
1.73814	0.781642	6.73578
1.85366	0.742159	16.7114
1.76197	0.71528	17.5227
1.85156	0.781973	4.17436
1.62586	0.701054	9.39795
1.88357	0.728703	16.1083
1.81189	0.737758	17.7794
2.00839	0.732526	9.09285
1.62296	0.780547	6.25896
1.91341	0.719519	12.7216
1.6296	0.71656	12.4169
1.61528	0.692451	8.21105
1.76735	0.760802	12.5827
1.75263	0.725602	18.361
1.79445	0.740168	18.791
2.06351	0.742965	5.36313
1.75501	0.73024	19.938
1.78063	0.747427	15.079
1.36159	0.610953	0.127664
1.54185	0.756921	6.82201
1.9412	0.747092	12.0568
1.66435	0.70853	13.1019
1.56159	0.7824	5.43963
1.87881	0.730634	16.145
1.6042	0.731666	12.5348
1.75047	0.793017	3.26781
1.49365	0.808088	2.27175
1.7436	0.732006	19.6664
1.61612	0.713868	11.4194
1.57203	0.722594	10.5244
1.69169	0.733646	16.4975
1.85493	0.770759	6.87623
1.68847	0.666803	3.92123
1.64571	0.727832	14.6112
1.48642	0.708031	2.57355
1.4957	0.837924	0.552805
1.82467	0.769875	8.10486
1.73732	0.727211	18.7256
1.94212	0.705095	7.8232
1.72304	0.684403	7.56259
1.62155	0.669534	4.59532
1.66471	0.681765	6.51744
1.86854	0.68336	4.45164
2.15316	0.723218	3.25903
1.73664	0.811227	1.47079
1.52555	0.725891	5.67994
1.69171	0.736675	16.7035
1.64699	0.799671	3.45508
1.42798	0.744955	1.54416
2.06184	0.757641	3.2551
1.71213	0.703156	13.4201
1.68706	0.700948	11.3033
1.94313	0.711949	8.9875
1.88393	0.770025	6.18014
1.37999	0.784227	0.988585
1.84252	0.714229	14.1891
1.71564	0.710093	15.6049
1.54228	0.734501	7.73151
1.83218	0.699215	10.2205
2.08503	0.737575	5.10025
1.73363	0.682596	7.45489
2.24943	0.727596	1.24624
1.50568	0.757994	5.2007
1.73259	0.743158	17.844
1.8381	0.737444	16.2725
1.88605	0.761428	10.0921
1.81986	0.63861	0.317321
1.60484	0.67103	4.44664
1.52072	0.796949	3.58623
1.64667	0.744214	13.5136
1.97388	0.718615	9.19098
2.02108	0.744602	7.3951
1.75744	0.769038	9.42895
1.68341	0.714609	14.5905
1.73547	0.744409	17.4916
1.87801	0.690897	5.42295
1.54388	0.652562	1.43022
1.88507	0.710833	11.77
1.76696	0.672648	3.90196
1.70286	0.765427	11.502
1.59523	0.594139	0.135684
1.95177	0.707324	7.99671
1.92926	0.765206	6.59924
1.73541	0.694489	11.6867
1.59038	0.723985	11.9924
1.78214	0.684703	6.8803
1.84649	0.72218	17.5352
1.76783	0.731132	19.8528
1.84841	0.704667	11.1233
1.69243	0.752222	13.8469
2.03497	0.722245	6.49668
2.01326	0.693691	1.84162
1.81803	0.731018	18.3991
1.94063	0.759811	8.90585
1.9291	0.758027	9.8502
1.57717	0.738584	10.8701
1.85112	0.737378	16.1819
1.80748	0.724261	17.8454
1.78599	0.721523	18.0664
1.58044	0.700677	7.44029
1.53535	0.68313	3.5126
1.9729	0.740202	10.7661
1.91363	0.765987	6.60272
1.55425	0.678344	3.70348
1.80958	0.686102	6.70478
1.84935	0.741709	16.9706
1.87657	0.711766	12.6293
1.86717	0.724642	17.3168
1.56371	0.750454	8.76824
1.91475	0.74357	13.8175
1.49334	0.756871	4.29304
1.76847	0.712579	17.0619
1.35336	0.682758	0.150388
2.00208	0.702813	4.29832
1.79016	0.686035	7.67211
1.70856	0.740177	17.7425
1.5092	0.748283	5.83155
1.5998	0.700298	8.2729
1.52688	0.772264	4.90856
1.53801	0.788142	4.01509
1.75804	0.784263	5.4829
2.17764	0.697558	0.836609
1.82011	0.651422	0.777608
[truncated: 32,479 more rows]

## Sheet: K14 7
x	y	z
1.58754	0.814226	1.94854
1.72391	0.762518	13.3898
1.75134	0.705033	14.5218
2.01279	0.714451	5.78939
1.51346	0.723129	5.0079
1.73466	0.745241	17.7374
1.49552	0.723019	3.85918
1.78265	0.767579	11.8542
1.39168	0.77576	1.01407
1.50617	0.644918	0.955079
2.02704	0.741084	9.35429
1.83355	0.746473	16.9025
1.6281	0.747398	13.4022
1.6439	0.712212	11.8683
1.81662	0.682881	5.24833
2.29453	0.715228	1.23119
1.84121	0.658793	0.968884
1.84315	0.746994	16.694
1.63287	0.737897	13.2594
1.72497	0.717329	17.6234
1.45922	0.817162	1.12554
1.61841	0.673517	3.95638
2.15119	0.729838	3.97636
1.98569	0.750083	10.1225
1.61954	0.782704	7.36543
1.54593	0.651638	1.28629
1.766	0.77451	8.78604
1.56299	0.795472	3.08869
1.67471	0.722596	15.3454
1.50034	0.798652	2.78361
2.082	0.737995	5.36707
1.88162	0.715012	12.5099
1.81174	0.714669	15.809
2.20389	0.737647	2.78377
1.60273	0.686975	6.29254
1.91539	0.703815	8.06361
1.68263	0.687358	7.33875
1.68633	0.733176	16.575
1.52511	0.72514	5.95128
1.79715	0.76303	13.2153
1.76723	0.779574	6.90362
1.9159	0.708967	9.35981
2.24919	0.755884	0.527809
1.88888	0.699419	8.50617
1.82641	0.809543	1.03758
1.69068	0.73427	16.6264
1.67714	0.67244	4.28262
2.0102	0.720243	7.58192
1.93226	0.715633	9.73169
2.01513	0.735322	10.1375
1.73556	0.712864	15.6134
1.52244	0.714578	3.91486
1.83397	0.756839	14.1197
1.58284	0.736837	10.1182
1.44978	0.705383	1.58263
1.71795	0.804309	2.3397
1.89582	0.726439	15.4237
1.87509	0.777845	5.46709
1.95598	0.709088	7.56577
1.98004	0.716741	8.82368
1.72787	0.678019	5.11479
2.32452	0.725266	0.798516
1.94289	0.706421	7.55796
1.86251	0.709341	11.7433
1.79376	0.708184	14.831
1.93953	0.748555	13.6283
1.61645	0.668501	3.26638
1.95764	0.750655	11.9919
2.12534	0.769542	0.739744
1.84913	0.717663	14.8237
2.02839	0.689061	1.5128
1.69098	0.720947	16.3205
1.6993	0.739231	16.6195
2.10678	0.726319	4.46085
1.789	0.726535	19.4439
2.02632	0.743153	9.01536
1.7121	0.729514	17.6216
1.79292	0.698546	12.6823
1.92903	0.741937	15.1902
1.86241	0.792967	2.38641
1.82935	0.749561	16.3883
1.86288	0.746718	16.6207
1.78617	0.798029	2.35981
1.77571	0.73563	18.1988
1.5281	0.842417	0.636366
1.73857	0.741696	18.5795
1.88622	0.718651	13.5522
1.82619	0.753662	15.7328
1.90617	0.768553	7.23451
1.52251	0.713243	3.70637
1.90871	0.71603	11.0159
1.75223	0.734729	18.3008
1.70499	0.837528	0.335491
1.73997	0.74813	17.0854
2.01643	0.780483	1.49988
1.77361	0.772714	9.22581
1.80029	0.746708	18.0591
1.73257	0.776895	8.39173
2.0558	0.756965	3.68182
1.86789	0.728513	16.5467
2.02277	0.749796	6.94349
1.80927	0.724318	18.147
2.39725	0.707967	0.40094
1.62547	0.717976	12.2819
1.61259	0.753538	12.4019
1.66997	0.788301	5.98258
1.66035	0.731394	15.6877
1.70681	0.744837	17.1276
1.74798	0.679935	5.4616
1.89856	0.73995	15.4648
1.70979	0.718656	17.4327
1.81372	0.69468	9.32211
1.66739	0.735362	15.6181
2.04947	0.778071	1.59872
1.57102	0.803544	2.8544
1.62526	0.737265	12.6893
1.56634	0.717617	8.14365
1.88115	0.683442	2.94167
1.70269	0.68596	7.77561
1.52553	0.778871	5.27797
1.5407	0.764411	7.03026
1.61344	0.690471	7.20982
1.61628	0.722188	12.6132
1.65205	0.729075	15.2664
1.59426	0.740282	10.9807
1.48061	0.797181	2.17422
2.06878	0.703703	2.66692
1.52046	0.683947	2.41257
2.04065	0.742064	8.52423
2.01956	0.790569	0.792329
1.94233	0.733086	13.8704
1.57671	0.771385	7.10353
1.83814	0.720534	15.7179
1.54815	0.734919	7.91308
1.74366	0.70921	15.1547
1.82726	0.731152	17.6673
1.72161	0.718743	17.742
1.70509	0.762602	13.6463
1.74399	0.744875	18.0401
1.79529	0.716243	17.0238
2.00971	0.757311	6.57768
1.66728	0.806932	2.79078
1.58818	0.672138	3.21551
1.68184	0.701903	11.097
1.78253	0.788435	4.28915
1.79688	0.750264	17.086
1.50693	0.666599	1.47988
1.82976	0.796794	2.44504
1.81792	0.769043	10.1902
1.59012	0.63413	0.468012
1.99972	0.717179	7.61007
1.75573	0.696198	11.0527
1.71395	0.774061	8.7218
1.85007	0.703576	10.5459
1.52751	0.796033	3.17198
1.66687	0.774814	8.45326
1.53781	0.740079	7.17339
1.71688	0.771106	9.65364
1.90749	0.699813	7.28046
1.92375	0.722994	13.0526
1.75763	0.76757	11.8579
1.9056	0.741367	15.3348
1.71509	0.710947	14.9979
1.64611	0.819593	1.65017
1.96771	0.749926	11.7784
1.6214	0.715895	11.5614
1.75806	0.721733	18.2669
1.58322	0.785543	6.07884
1.95765	0.713151	8.64768
1.94378	0.724096	12.0119
1.99542	0.73761	11.768
1.62588	0.704901	9.83778
1.77781	0.753032	16.0394
2.31647	0.729932	1.21581
2.67873	0.71488	0.0625939
1.75127	0.711579	15.2728
1.56228	0.706739	6.5352
1.83473	0.660599	1.34699
2.05025	0.805683	0.296899
1.87123	0.678376	2.52662
1.97212	0.723051	9.73116
1.66218	0.786709	6.59973
1.85411	0.793186	2.6478
1.92637	0.725057	13.5734
1.81778	0.751702	16.2529
1.83587	0.738325	18.8136
1.79012	0.693977	10.7361
1.63923	0.604276	0.0634321
1.81507	0.714975	15.733
1.71687	0.681748	5.94184
1.8808	0.715093	12.593
1.87604	0.735963	16.5759
1.72676	0.751584	15.5698
1.97038	0.714668	8.77151
1.59388	0.746899	11.1891
1.80275	0.674976	3.8591
1.5215	0.772049	5.10795
1.61353	0.689968	7.12632
1.88635	0.757379	11.552
1.7656	0.684816	7.02101
1.82633	0.779778	5.61056
1.62991	0.710719	10.9482
1.74123	0.77433	9.32689
2.04531	0.734845	7.01259
1.83357	0.767998	10.2684
1.79042	0.763086	13.4554
1.90123	0.717086	11.8023
1.8917	0.770243	7.01192
2.01901	0.719724	7.053
1.65851	0.738405	14.8635
1.60163	0.783713	6.87277
1.9689	0.753507	10.4269
1.61301	0.677464	4.45553
1.8185	0.743756	18.2449
1.69008	0.762376	13.7073
1.56396	0.735567	9.20139
1.72278	0.710177	14.9469
1.82019	0.634595	0.0881527
1.86389	0.799737	1.29903
1.77732	0.723341	18.9033
2.1251	0.74296	3.66252
1.58356	0.78103	7.12847
1.63893	0.673744	4.18341
1.57877	0.785829	5.93859
2.01326	0.741101	10.3455
2.08313	0.722926	5.18046
1.91699	0.754012	12.6797
1.54085	0.706554	5.62398
1.59575	0.719295	10.4901
1.78835	0.678357	5.08909
2.25219	0.731989	1.67533
2.01833	0.705347	2.99558
1.59969	0.728649	12.205
1.58803	0.717563	9.67416
1.93162	0.728505	13.6038
1.81087	0.73045	18.2743
1.69983	0.713405	15.6539
2.01267	0.738285	10.4272
1.6396	0.734943	13.986
1.57454	0.721877	8.78389
1.59066	0.769213	8.59412
1.71391	0.777997	7.91343
1.58724	0.701643	6.99987
1.94784	0.785692	1.77971
1.93216	0.703591	7.12096
2.00887	0.769953	3.17181
1.9866	0.70677	5.04521
1.62721	0.756265	11.6814
2.10492	0.76548	1.24086
1.65302	0.694919	9.62172
2.76563	0.729057	0.104745
2.10941	0.771591	0.536273
1.94208	0.744967	14.2242
1.79714	0.707948	14.6082
2.07169	0.704518	2.73397
1.85126	0.759933	11.3863
2.38039	0.740031	0.746768
1.86202	0.713104	12.8794
1.7832	0.727833	19.2479
1.63102	0.712237	11.2254
1.71527	0.778902	7.8015
1.78378	0.674129	3.96932
1.61974	0.770721	8.65379
1.7131	0.757025	14.4757
2.08146	0.735319	5.01758
2.0215	0.715033	5.72749
1.71492	0.735186	17.3493
1.80156	0.753013	16.208
2.27687	0.770971	0.242789
1.78418	0.769258	10.8533
2.22899	0.691096	0.319038
1.77904	0.714191	16.5862
1.58078	0.728436	10.227
1.82056	0.72961	17.6633
2.00946	0.701477	3.14036
2.08362	0.707641	2.74932
1.46276	0.821779	1.18105
1.85816	0.748476	16.538
1.47218	0.62658	0.468349
2.14667	0.729916	3.9707
1.60961	0.682872	5.72586
2.43095	0.818055	0.0410599
1.91831	0.676412	1.58553
2.2185	0.677584	0.111615
1.49858	0.767579	4.05778
1.73492	0.708341	14.9674
1.63667	0.802982	3.82207
1.76307	0.687946	8.04171
2.32652	0.687429	0.158566
1.89527	0.708472	10.0054
1.93545	0.732119	13.9899
1.94552	0.74153	14.5938
1.93995	0.782749	2.53061
1.76823	0.718859	18.2109
1.49343	0.775933	4.03073
1.67745	0.761158	14.1198
1.81263	0.713243	15.4058
1.88823	0.699358	8.52942
1.90439	0.709293	9.84688
1.92145	0.714035	9.91557
1.94436	0.728219	12.6894
1.93743	0.730497	13.542
1.53634	0.721954	6.13198
1.6252	0.718989	12.4464
1.55755	0.802181	2.71733
1.66511	0.745876	15.4852
1.79448	0.70549	14.1353
1.7602	0.704375	14.1669
1.86105	0.77514	6.41462
1.84859	0.700332	9.40362
1.85714	0.725118	16.2861
1.29818	0.795674	0.151476
1.7951	0.779099	6.3746
1.62454	0.74125	12.9344
1.95587	0.750052	12.2961
1.8263	0.755178	15.1013
1.29516	0.68586	0.235025
1.65073	0.753839	10.8992
1.78873	0.751504	16.8293
2.01664	0.753056	6.5068
1.90667	0.741332	15.3351
1.7682	0.72804	18.7854
1.62898	0.742322	13.1752
2.09992	0.720952	4.67793
1.66645	0.721297	14.9367
1.88987	0.739694	15.5666
1.6751	0.781722	7.66156
1.93509	0.688962	3.13507
1.5406	0.618666	0.510431
1.62976	0.680072	5.5451
1.84086	0.763496	11.3488
1.63435	0.726754	14.0939
1.64776	0.773291	8.79395
1.67834	0.763773	12.8336
2.05773	0.720583	5.65435
1.56197	0.754193	7.55333
2.03591	0.774349	1.94597
1.84238	0.693064	7.07463
1.91006	0.71281	10.3195
1.72737	0.785083	6.06131
1.74247	0.74423	18.1849
1.79839	0.7365	18.4347
1.91182	0.711866	10.0699
1.54302	0.736201	7.51003
1.97123	0.739008	13.6348
2.04168	0.723442	6.46019
1.44587	0.68024	0.791485
1.788	0.682636	6.53322
1.62225	0.667794	3.05544
2.88733	0.714989	0.0247754
1.80266	0.76	13.6575
1.76043	0.7658	12.6208
1.56966	0.70793	7.05557
1.69443	0.729466	17.1655
1.83877	0.704511	11.2738
1.62851	0.758527	11.6529
1.91195	0.759584	10.0646
1.93697	0.769457	6.12823
1.85212	0.713983	13.6928
1.65508	0.783947	7.39033
1.76126	0.728115	18.5747
1.96061	0.752366	11.2284
1.99567	0.734998	11.4868
1.59917	0.788216	5.16022
1.67723	0.771432	9.25513
1.89253	0.761041	9.3649
1.58586	0.771655	7.20192
1.74324	0.731409	18.2102
2.00039	0.759426	7.11539
1.48008	0.769197	3.43954
1.36077	0.6934	0.306355
1.61319	0.729431	13.4989
1.90929	0.764182	8.45436
1.67059	0.741585	15.0158
1.77543	0.723818	18.9123
1.60643	0.728556	12.8877
1.77995	0.790104	4.03119
1.66491	0.750977	13.6493
1.57106	0.776541	6.76622
1.72083	0.671101	4.17008
2.13152	0.798918	0.109381
2.28006	0.746506	1.1473
1.85417	0.776448	6.15857
1.40505	0.633432	0.168189
1.65648	0.685918	6.01725
1.75486	0.721167	18.2244
2.06684	0.717589	5.35476
1.68166	0.740472	15.6954
1.89908	0.705412	9.20873
1.89391	0.661335	0.336167
1.43221	0.822334	1.20556
1.83041	0.736665	19.1711
1.9951	0.724093	8.87545
1.59114	0.791027	4.30611
1.97895	0.800847	0.364923
1.90515	0.754869	12.7669
1.58973	0.765163	10.0924
1.6472	0.762452	12.6549
1.66373	0.728709	15.7091
1.61204	0.694269	7.74606
1.87476	0.714071	12.5121
1.58188	0.756261	9.31144
1.82721	0.719194	16.0372
1.91736	0.762267	9.05532
1.96887	0.697889	3.92532
1.82495	0.791453	3.86248
1.55062	0.767046	7.64459
1.75851	0.738093	18.6021
1.38376	0.623133	0.367146
1.92849	0.696991	5.29986
1.42811	0.70661	1.00386
1.74327	0.752809	15.2141
1.87726	0.719794	14.556
1.69349	0.7462	16.8593
1.90286	0.748338	15.5506
1.77724	0.785454	4.81572
1.79759	0.742339	19.6091
1.85119	0.706469	11.4896
1.98623	0.783737	1.52097
1.56929	0.758068	8.43984
1.88771	0.711788	11.0369
1.65577	0.70157	9.89578
1.80171	0.740236	19.2045
1.57351	0.742029	9.38956
1.87942	0.757266	11.7634
1.67669	0.697711	10.0932
1.79676	0.705449	14.0008
1.52917	0.730035	6.6097
1.72777	0.741741	18.014
2.10143	0.749085	3.64238
1.56045	0.729757	8.57535
1.68633	0.79078	4.81313
2.12505	0.713836	2.46346
1.81463	0.75145	16.3717
1.62918	0.721001	13.0029
1.91211	0.670696	1.30137
1.58174	0.758258	9.12335
1.5767	0.64293	0.985723
1.64315	0.706782	11.1263
1.91127	0.661736	0.300316
1.69968	0.720083	16.9376
1.91922	0.724715	13.9651
1.6712	0.734477	15.8468
1.99426	0.700422	3.44308
1.98145	0.761895	7.30236
1.96125	0.717273	9.75719
1.58675	0.758089	9.41872
1.98076	0.780159	2.38456
1.85656	0.785194	3.86472
1.77821	0.737211	18.4624
1.63593	0.718902	13.0611
1.79844	0.693662	9.95677
1.77254	0.711888	15.6498
1.8813	0.705966	9.91146
1.54681	0.698187	4.52169
1.68399	0.716758	15.7408
1.50462	0.634367	0.507489
1.6312	0.741783	13.2352
2.10871	0.729495	3.62703
1.91696	0.7529	13.102
2.30751	0.735646	0.86904
1.87865	0.759678	9.7589
1.67751	0.677435	5.31425
1.73766	0.743335	18.2451
1.97887	0.717802	9.27131
1.55805	0.733985	8.65025
1.67648	0.716068	15.0084
2.11632	0.715391	2.98798
1.61874	0.698375	8.25249
1.66937	0.724667	15.1933
1.77967	0.746983	18.1279
1.85955	0.722721	15.8214
1.65725	0.714471	13.2402
1.62305	0.722861	13.0434
1.67554	0.728341	16.1461
1.72387	0.711477	15.1134
1.61356	0.750062	12.3366
1.82918	0.69237	7.29624
2.24014	0.705473	0.780938
1.56029	0.74704	9.2116
1.77106	0.662952	2.32491
2.01562	0.746247	8.50792
1.74823	0.767675	11.8162
1.76731	0.709108	15.2093
1.93925	0.721386	11.3454
1.84912	0.730426	16.9043
1.68049	0.730776	16.5889
1.64358	0.73143	14.8152
1.85232	0.716102	14.2707
2.06009	0.77874	1.51503
1.8275	0.73454	18.7383
1.74116	0.756414	14.2772
1.66396	0.747543	15.784
1.91186	0.687113	3.38782
1.57826	0.623977	0.313114
1.89615	0.764218	8.66693
1.65157	0.697784	9.32661
1.8339	0.731585	17.5782
2.05791	0.734621	5.77081
1.80382	0.758692	14.1149
1.60784	0.737995	11.5711
1.83548	0.676297	3.6996
1.80649	0.695087	10.026
1.54114	0.696819	4.05686
1.79127	0.724158	19.4198
1.64744	0.750096	13.5219
1.88264	0.766509	8.49233
1.3875	0.742214	0.76592
1.83426	0.699393	9.13381
1.59092	0.729049	11.3627
1.9728	0.692599	3.30753
1.50183	0.768037	4.22925
1.92514	0.726658	13.8442
1.82801	0.727035	17.0325
1.89327	0.771032	6.73003
1.72878	0.738184	17.8752
1.76452	0.758663	14.1167
1.7655	0.695931	11.1931
1.74632	0.742963	18.6849
1.62224	0.664172	2.1873
1.70502	0.666874	3.75768
1.72835	0.800892	2.86176
1.6028	0.699713	7.61906
1.40904	0.706835	0.759677
2.08087	0.709645	3.10143
1.88955	0.763872	8.84133
1.83791	0.788667	4.26666
1.6673	0.719118	14.9867
1.86585	0.748182	16.679
2.02226	0.764423	3.81257
2.01741	0.71925	7.0145
2.04734	0.74197	8.11338
1.96272	0.743879	13.5915
1.88839	0.744786	15.8081
1.65354	0.71621	13.5194
1.62171	0.742686	12.8911
1.53051	0.684853	2.68852
1.97006	0.738035	13.726
1.72425	0.700647	11.5292
1.58241	0.792676	3.97368
1.80846	0.704083	12.9678
1.47953	0.637711	0.598725
1.58874	0.664927	2.23994
1.65997	0.72487	14.8291
1.51224	0.758199	5.26968
2.1527	0.728339	3.85848
2.05016	0.685547	0.855615
1.85143	0.737127	18.0445
1.96648	0.731843	12.3026
1.7355	0.747428	17.2919
2.10754	0.751783	3.5091
1.46725	0.742344	2.7625
2.15769	0.735843	3.84928
1.63604	0.813733	1.34447
1.7281	0.716579	17.3432
1.52189	0.767891	5.14964
1.65019	0.676757	5.09488
2.1232	0.7373	4.28108
1.53735	0.664297	2.04088
1.76275	0.73462	18.325
1.87583	0.749551	16.2576
1.93649	0.700402	5.62709
1.75066	0.783224	5.72927
1.70864	0.719851	17.2318
1.70781	0.760197	14.8475
1.54062	0.721492	6.34501
1.67612	0.725857	15.7054
1.93049	0.751154	13.0926
1.58437	0.705766	7.70875
1.82368	0.719673	16.3252
1.75164	0.661553	2.26853
1.7517	0.741682	19.0723
1.87434	0.713069	12.1575
1.8105	0.718173	16.7661
2.04993	0.744323	7.00374
1.80312	0.741024	19.3024
1.74875	0.72995	18.3238
1.67316	0.729996	16.3543
1.66022	0.731417	15.6804
1.77402	0.76881	11.191
1.67886	0.754122	12.4343
1.61681	0.771849	7.96261
1.7771	0.738525	18.8155
2.02878	0.753036	5.94322
1.96485	0.725356	10.5659
1.92176	0.707422	8.86945
2.24413	0.718317	1.71433
1.88669	0.733111	16.1892
1.82969	0.702348	10.7897
1.88252	0.673582	1.5178
1.49626	0.773807	4.22955
1.65032	0.697817	9.28204
1.93278	0.779532	3.09535
2.13187	0.71625	2.91534
1.76641	0.714086	16.4632
1.84739	0.733813	17.9229
2.45838	0.728816	0.53166
1.72504	0.773433	9.16052
1.6986	0.741814	16.4741
1.60054	0.653882	1.91309
1.71756	0.766806	11.6371
1.43578	0.787529	1.45036
1.69176	0.739178	16.2752
1.99484	0.749076	9.55782
1.71776	0.761592	13.8821
1.4802	0.752287	3.32597
1.43856	0.719501	1.35021
1.59334	0.79455	4.0133
1.75902	0.754189	15.1278
1.82416	0.743407	18.0992
2.01388	0.758819	6.1687
1.72545	0.725013	17.2806
1.77068	0.77162	9.75353
1.75854	0.761414	13.4197
1.76878	0.793727	3.50414
1.78695	0.757921	14.7411
1.87288	0.710809	11.5394
1.97137	0.719702	9.82835
1.75655	0.742483	19.0844
1.8754	0.794037	1.56135
1.55168	0.747572	8.66327
1.82144	0.701736	11.2195
1.70415	0.738386	16.8589
1.74773	0.73516	18.2937
2.14331	0.738678	3.56634
1.6444	0.735579	14.2669
2.09179	0.747269	4.10284
2.1127	0.748622	3.36649
2.23316	0.71993	1.83836
1.80456	0.739252	18.9907
1.77158	0.700015	12.7023
1.72668	0.690502	9.4839
1.89882	0.767207	7.81271
1.76253	0.77639	8.22225
1.61617	0.705099	9.42814
1.78414	0.672849	3.79553
1.7532	0.742288	19.0638
1.68857	0.745652	16.5411
1.58611	0.747146	10.7559
1.85378	0.707434	11.6546
1.70041	0.733463	17.098
1.8395	0.707935	12.5603
1.7608	0.717943	18.216
1.95314	0.80305	0.363226
2.17338	0.737339	3.34055
1.80788	0.699002	11.4942
1.90422	0.709492	9.8941
1.89902	0.749761	15.2046
2.05476	0.717201	5.65918
1.69178	0.73579	16.4973
1.84691	0.757911	12.9136
1.77449	0.707612	14.9708
1.66421	0.69496	9.8743
1.75273	0.729203	18.3828
1.92307	0.696997	5.53491
1.79054	0.70316	14.0335
1.7737	0.737494	18.5305
1.49559	0.740279	4.32375
1.88154	0.751177	15.5508
1.47815	0.833392	0.445572
1.46313	0.742464	2.62108
1.93584	0.733026	14.1561
1.96775	0.743744	13.4223
1.703	0.746888	17.2727
1.72557	0.711691	15.1419
1.60052	0.726256	11.9871
2.15663	0.723749	3.48702
1.99942	0.745257	10.3376
1.70925	0.682171	6.08261
1.70854	0.729935	17.6307
1.56247	0.806525	3.182
1.68679	0.747405	16.7566
1.93804	0.697516	5.0493
1.54474	0.737836	7.63178
1.60662	0.757728	10.6749
1.64401	0.768945	10.2388
1.52897	0.708929	4.66085
1.74474	0.761963	13.1536
1.61379	0.704257	9.131
1.87977	0.699216	9.05845
1.58084	0.711754	8.16527
1.74572	0.717433	18.1488
1.8924	0.666869	0.696934
1.86383	0.706281	10.8139
1.6169	0.72989	13.7285
1.95031	0.780745	2.72513
1.60871	0.745617	12.1203
1.98357	0.793679	0.715392
1.81385	0.718664	16.6882
1.6511	0.760349	13.6402
1.8615	0.800229	1.32674
2.14755	0.738199	3.55057
1.49836	0.73062	4.36303
1.89152	0.754306	13.7334
1.8187	0.663165	1.91199
1.71377	0.719329	17.4474
1.75904	0.838944	0.36003
1.86528	0.732731	16.984
1.67801	0.761216	14.1021
1.72993	0.695277	10.6455
1.66652	0.737539	15.3273
1.80079	0.776609	7.12884
1.77275	0.741103	19.4211
2.03957	0.740203	8.31524
1.64782	0.823392	1.39736
1.89969	0.746553	15.7099
1.57791	0.762107	9.19222
1.63809	0.626373	0.357924
1.59434	0.72644	11.3469
1.70433	0.748343	17.2021
1.73044	0.712059	15.2042
2.08382	0.721292	5.05201
1.81816	0.738808	18.8489
1.95552	0.759672	9.5675
1.83744	0.725452	16.4229
1.886	0.777928	5.11862
1.72782	0.702541	12.6362
1.52197	0.775866	5.21843
1.87695	0.751326	15.5982
1.5286	0.721261	5.5509
1.6095	0.777331	9.02567
1.95142	0.767621	5.9033
1.82834	0.710627	14.0148
1.52597	0.773807	5.28894
1.6826	0.701742	11.0595
1.59095	0.714185	9.26085
1.70002	0.743291	16.7316
1.6445	0.632666	0.526355
1.69645	0.764861	12.3768
1.9305	0.773073	5.3726
1.779	0.748787	17.5045
1.78648	0.707885	14.9514
1.56146	0.699565	5.08253
2.0524	0.784523	0.910962
2.33229	0.722508	0.638305
1.98925	0.748429	10.3068
1.87134	0.739775	16.1971
1.63111	0.70207	9.2477
1.68086	0.747869	16.5805
1.72716	0.722617	17.3853
1.52132	0.700853	4.6457
2.34587	0.755562	0.18891
1.83497	0.775078	7.07443
1.59955	0.731674	11.9437
1.77347	0.731771	18.7427
1.68483	0.81197	1.63805
1.71385	0.711483	15.0848
1.53171	0.702418	4.98295
1.57467	0.747883	10.2017
1.80961	0.770442	9.62945
1.68727	0.739382	16.0535
2.10107	0.747665	3.71874
1.85722	0.737853	17.5001
1.95041	0.719075	10.2507
1.47825	0.773024	3.63049
1.94527	0.758579	10.0707
1.91791	0.708532	9.20615
1.89743	0.714938	11.5005
1.44973	0.778026	2.32624
1.57686	0.722843	9.02496
1.66551	0.716671	14.4556
1.63357	0.697159	8.7295
1.44644	0.735773	1.56075
1.63254	0.797086	4.16454
1.87968	0.734824	16.3813
1.79956	0.729925	18.8846
1.82884	0.729912	17.2069
2.23955	0.735835	1.7816
1.85778	0.723015	15.9195
1.65896	0.699373	9.43775
2.05374	0.776849	1.63377
2.03803	0.752302	5.62575
1.83275	0.703051	10.8716
1.96604	0.704735	5.66253
1.71809	0.685738	7.70105
1.69251	0.69664	10.4965
1.72747	0.733192	17.8218
1.56682	0.79171	3.86035
2.09842	0.723099	5.03714
1.85988	0.720996	15.3469
2.17252	0.734428	3.51158
1.67326	0.812329	1.53969
1.80226	0.742668	19.2894
1.99302	0.750685	9.24257
1.55026	0.684715	3.61611
2.11879	0.755691	2.67023
2.51702	0.772434	0.0744885
1.49625	0.720499	3.63397
1.82695	0.734316	18.6635
1.93595	0.712756	9.25467
1.89557	0.761252	9.33789
1.6225	0.738745	12.619
1.62293	0.77793	8.76493
1.76667	0.756402	14.7549
1.94988	0.688427	2.46679
1.62497	0.700574	8.63732
1.66883	0.748263	15.8942
2.03198	0.738562	8.71849
1.8024	0.758496	14.2336
1.83275	0.68629	5.06955
1.79882	0.713384	16.0295
1.64329	0.6922	8.23077
1.83589	0.750126	16.1453
1.80278	0.733879	18.5416
2.24172	0.718468	1.73277
1.84245	0.74995	16.1621
1.79636	0.72455	19.0586
2.06694	0.744415	5.98826
1.88639	0.755893	12.722
1.55809	0.769145	7.44022
1.97683	0.705703	5.33826
1.37737	0.696378	0.358609
2.01801	0.752441	6.59134
1.86329	0.781959	4.39151
1.65295	0.636663	0.677073
2.08366	0.709523	2.95615
1.54915	0.775989	5.99783
1.71721	0.735747	17.3828
1.97203	0.765233	5.7785
1.44864	0.766542	2.11777
1.84401	0.731193	17.2096
1.50097	0.684492	1.84579
1.98542	0.750874	9.89151
1.69599	0.692236	9.79645
2.08965	0.751622	3.92043
1.76738	0.6919	9.67094
1.86453	0.793852	2.04281
1.54688	0.782096	5.80543
1.77324	0.680764	5.88276
1.94996	0.710293	8.17088
1.73678	0.839305	0.388957
1.76059	0.731879	18.5126
2.00589	0.725513	8.74329
1.94253	0.730235	13.1744
1.61749	0.758387	11.0207
2.02398	0.716503	6.14006
1.43829	0.789477	1.68362
1.99773	0.743011	11.2235
1.91566	0.758145	10.7839
2.04003	0.723245	6.5421
1.99266	0.708586	5.23643
1.92115	0.701187	6.77081
2.12524	0.759414	1.53941
1.8254	0.766426	11.3067
1.97423	0.740555	13.4003
1.64791	0.764506	12.0611
1.56782	0.76166	8.78952
2.15825	0.741667	2.69551
1.66806	0.632055	0.423717
1.70216	0.738415	16.7752
1.84318	0.745948	16.8606
1.90877	0.738852	15.4241
1.85619	0.645666	0.285099
1.62479	0.710258	10.6305
1.96004	0.781962	2.30167
1.40812	0.77688	1.35699
1.59253	0.722261	10.5916
1.91568	0.731575	14.8775
1.61546	0.776183	8.67379
2.07686	0.804896	0.204948
1.72419	0.740225	17.7665
1.74597	0.66744	3.24273
1.93032	0.720141	11.1322
1.64153	0.768162	10.5194
1.64746	0.739786	14.0758
1.68749	0.827819	0.739458
1.871	0.707511	10.7863
2.17447	0.716848	1.82275
1.8753	0.671068	1.15202
1.77312	0.762317	13.4298
1.67201	0.750175	14.6482
1.80399	0.700356	12.3639
1.56331	0.708134	6.69174
1.66096	0.720744	14.6207
1.5915	0.749917	10.9138
1.50434	0.737813	4.67731
1.7587	0.724701	18.3195
1.65552	0.740877	14.3385
1.77744	0.707057	14.8485
1.55741	0.671896	2.39436
1.8112	0.763544	12.5786
1.61095	0.752086	12.3679
1.90443	0.753866	13.3639
1.53837	0.72209	6.26783
1.9648	0.746101	13.0276
1.9745	0.764868	5.89025
1.57067	0.757991	8.51325
1.79327	0.707124	14.5776
1.84047	0.72952	16.7878
1.60918	0.752847	12.3547
1.82887	0.706236	12.5208
1.62595	0.793853	4.5249
2.07916	0.723305	5.2431
1.75987	0.711047	15.3611
1.89438	0.767859	7.72402
2.08867	0.740213	5.44651
1.76744	0.774578	8.72281
1.72802	0.727779	17.6863
1.77402	0.764912	12.922
1.68835	0.759602	14.8413
1.54808	0.801045	2.90164
1.83779	0.766097	10.9666
1.70587	0.76259	13.6409
1.79929	0.815556	0.771041
1.68856	0.67876	5.54301
1.63191	0.724488	13.6592
1.79116	0.703347	14.0144
1.93833	0.756909	10.7614
1.90086	0.800064	0.840037
1.55944	0.750285	8.56861
1.56254	0.753754	7.64442
1.58865	0.713903	9.05326
1.93151	0.708401	8.60169
1.89834	0.77083	6.71394
1.71826	0.713548	15.8405
1.77834	0.701391	13.4163
2.04437	0.723668	6.31491
1.94523	0.760565	9.37535
1.90397	0.749372	15.099
1.51145	0.699017	3.86093
1.8608	0.714245	13.3099
1.71337	0.752963	14.7489
1.82834	0.740574	18.5172
1.87587	0.756069	12.9206
1.70412	0.69918	10.95
1.95378	0.754256	10.8892
1.80611	0.718395	17.0552
1.64787	0.775456	8.37618
2.16424	0.720793	2.75701
1.77644	0.706523	14.7638
1.63076	0.700412	8.74932
1.60705	0.700215	7.96413
1.54765	0.778089	5.9566
1.66942	0.760621	14.2055
1.61517	0.627722	0.394027
1.73935	0.786998	5.00456
1.77587	0.802595	1.74665
1.77806	0.704155	14.1489
1.53799	0.782433	5.42787
1.99196	0.720532	8.65814
1.91678	0.742647	15.2826
1.47656	0.646756	1.02891
1.61897	0.695339	8.12107
1.65337	0.741285	14.1768
1.80894	0.739026	18.9205
1.58409	0.731461	10.6607
1.9284	0.735846	14.9668
1.99569	0.734388	11.3186
1.47501	0.753852	3.34497
1.84333	0.722522	15.9756
1.64209	0.806965	2.95079
1.78539	0.743842	19.3252
1.77424	0.73224	18.689
1.43535	0.625737	0.211282
1.85626	0.690125	5.70529
1.71294	0.773553	8.7984
1.82164	0.731754	18.0343
1.74367	0.764014	12.7942
1.90645	0.74536	15.4097
1.66277	0.747411	15.704
1.55562	0.76299	8.19212
1.81473	0.750755	16.5262
1.4845	0.80465	1.9459
1.54111	0.679925	3.16029
1.7248	0.734851	17.6761
1.93428	0.742643	14.9067
1.75593	0.766282	12.4203
1.70719	0.788149	5.49685
1.72706	0.752445	15.1737
1.57364	0.758872	8.69443
1.82771	0.774536	7.43201
1.94333	0.763472	7.8927
1.67357	0.764168	12.6001
1.71502	0.752643	14.9354
1.59668	0.656388	1.87154
1.85154	0.76259	10.8716
1.76042	0.683832	6.75663
1.66687	0.731777	15.9241
1.45537	0.69488	1.40302
1.8863	0.736213	16.1007
1.6489	0.715677	13.0963
1.63069	0.729552	14.3415
2.01008	0.732828	9.99116
2.09899	0.74723	3.88106
1.78207	0.77447	8.36349
2.00818	0.704507	3.33349
1.97088	0.726954	10.5483
1.63523	0.737886	13.4232
1.79353	0.736877	18.4272
2.30421	0.716222	1.1314
1.7828	0.777524	7.21871
1.5462	0.705317	5.77385
1.63013	0.765637	11.3097
1.8351	0.673511	2.99096
2.08157	0.708922	2.98414
1.82579	0.684105	4.99414
2.06657	0.730136	5.77232
1.9397	0.754051	11.5876
1.88157	0.716331	13.0277
1.61711	0.729021	13.6346
1.7149	0.722608	17.0248
1.81052	0.775617	7.32229
1.82771	0.712492	14.6057
1.80744	0.685174	5.96185
1.86198	0.746593	16.6187
1.8322	0.768693	9.9777
1.68671	0.74203	15.8345
1.81703	0.736557	18.8802
1.91957	0.791714	1.30833
1.75683	0.742535	19.0749
1.76939	0.739503	18.9836
1.72725	0.724669	17.2888
1.59875	0.768569	9.17182
1.53684	0.740184	7.11561
1.55103	0.744561	8.24197
1.87242	0.736655	16.7062
1.83726	0.717451	15.2204
1.84796	0.788267	3.927
1.90977	0.736398	15.4904
1.67328	0.620597	0.186785
1.65588	0.704721	11.1677
1.79583	0.720188	18.0906
1.90549	0.73812	15.506
1.61153	0.647206	1.49461
1.94298	0.737451	14.5852
1.9295	0.683541	2.49632
1.64078	0.699019	8.91685
1.80897	0.731647	18.4289
1.57456	0.77122	7.12957
1.80102	0.793194	3.34666
2.01221	0.73655	10.4847
1.70658	0.745901	17.2078
1.73578	0.721769	17.7467
1.52881	0.765395	5.90231
1.87791	0.683644	3.08522
1.62253	0.740114	12.7448
2.22885	0.737094	2.13265
1.80005	0.772238	8.82046
1.4471	0.761432	2.24089
1.70635	0.795623	3.6746
1.68563	0.739888	15.9378
1.70054	0.6986	10.8725
1.70362	0.826037	0.767796
1.81095	0.748902	17.0594
1.71168	0.733525	17.3898
1.58291	0.720001	9.49911
1.73265	0.716403	17.3488
1.62055	0.783573	7.09224
1.8328	0.680059	4.10416
2.06862	0.729233	5.61799
1.76866	0.678695	5.1854
1.6641	0.763394	12.8682
1.87093	0.750068	16.0789
1.56771	0.684204	4.39097
1.81984	0.735035	18.7714
1.89585	0.692577	5.61381
1.71143	0.742831	17.1788
1.88416	0.788542	2.6658
1.96767	0.7628	7.50616
1.85642	0.698382	8.74222
2.49613	0.70598	0.246451
1.47519	0.712813	2.36555
1.6523	0.703321	10.4599
1.79473	0.715238	16.7535
1.68676	0.783371	7.77942
1.66642	0.7343	15.6773
1.58933	0.729495	11.2681
2.32572	0.722205	0.704232
1.76683	0.742515	19.3264
1.61576	0.789259	4.9895
1.81965	0.750056	16.5563
1.87558	0.693897	6.85503
1.92676	0.77274	5.63039
1.93372	0.72787	13.3733
1.47868	0.775944	3.40089
1.73768	0.769694	10.8638
1.80475	0.723691	18.3859
1.83705	0.713818	14.4658
1.82385	0.741934	18.5099
1.75355	0.769333	11.1122
1.98572	0.759781	8.13863
1.67621	0.767831	10.8957
1.79179	0.734412	18.4405
1.82179	0.697651	9.73166
1.48686	0.758817	3.95618
1.98799	0.779311	2.36528
1.61366	0.714175	10.7532
1.8162	0.719821	16.7928
1.69278	0.726447	16.5294
1.64297	0.702887	9.93741
1.58297	0.667011	2.47411
1.64449	0.784512	7.10081
1.75749	0.751925	15.8976
1.7405	0.755221	14.4849
1.8364	0.772009	8.2918
1.65543	0.756453	12.0668
2.34393	0.746014	0.87906
1.41627	0.690129	0.808297
1.82135	0.720837	16.6803
1.73506	0.792095	4.04834
1.8393	0.764219	11.2939
2.10689	0.734756	4.3909
1.78689	0.732681	18.783
1.41447	0.711883	0.692393
2.10235	0.726623	4.48012
1.97427	0.727655	10.5819
1.85854	0.717045	14.2847
1.76254	0.674934	4.22872
1.78492	0.739854	19.284
2.19648	0.733543	2.94655
1.73318	0.750699	16.0069
1.89296	0.746106	15.9035
1.76482	0.744589	18.6022
1.82904	0.734834	18.8527
1.60577	0.703289	8.50695
1.86563	0.694547	7.26414
2.16259	0.713895	1.97306
1.93213	0.744072	14.7739
1.88659	0.702837	9.3
1.90637	0.721832	13.516
1.70863	0.760976	14.4202
1.44756	0.65611	0.549051
1.51537	0.809178	1.84198
1.5896	0.786125	5.89406
1.64253	0.698784	8.97761
1.75459	0.764932	12.7262
1.66102	0.71708	14.2736
1.96726	0.721633	10.0005
1.71206	0.708236	14.4752
1.62124	0.741429	12.8096
1.75392	0.722319	18.1641
1.95303	0.751646	11.8474
1.50336	0.726378	4.60478
1.89047	0.770219	7.04143
1.80774	0.740451	19.0839
1.79336	0.71273	16.0656
2.21656	0.73945	2.49822
1.71823	0.741204	17.5014
1.71205	0.731828	17.5432
1.77146	0.746913	17.9825
1.94355	0.747873	13.6615
1.59614	0.78924	4.7442
1.67418	0.780142	7.67161
1.81665	0.741197	18.8426
1.84045	0.776215	6.4975
1.81698	0.741037	18.8322
1.70368	0.717363	17.1296
1.7847	0.713243	16.3019
2.01681	0.723014	7.79938
1.92522	0.786062	2.25551
1.5631	0.757909	8.07152
1.64913	0.786441	6.59792
2.07365	0.698841	1.71392
1.53641	0.713476	4.93505
1.59661	0.709957	8.98391
1.88155	0.756718	12.173
1.63333	0.725318	13.8371
1.64716	0.803429	3.91411
1.5028	0.791027	3.79157
1.36235	0.642571	0.303571
1.68106	0.75272	13.4185
1.91905	0.689768	3.8755
1.65531	0.720489	14.2833
1.66167	0.750665	13.702
2.22586	0.749147	1.66737
1.97949	0.685549	1.66743
1.52133	0.740023	6.13509
2.7964	0.654129	0.0329276
1.53544	0.74594	7.35937
2.1448	0.762593	1.06769
1.79657	0.69128	8.64962
1.73606	0.723541	17.5317
2.07209	0.744618	5.68121
1.51675	0.731909	5.65281
1.74653	0.749308	16.6283
1.51746	0.697259	3.60005
1.81622	0.718393	16.5017
1.71258	0.736748	17.2089
1.6519	0.743287	14.2825
1.91948	0.709376	9.30362
1.55107	0.80777	2.9743
1.86134	0.724948	16.2477
1.87682	0.757489	11.7014
1.84322	0.687404	5.0118
1.66733	0.649395	1.47265
1.95253	0.737006	14.276
1.53703	0.705287	5.451
1.50106	0.685355	1.76017
2.10275	0.691958	0.667338
1.84032	0.773921	7.39352
2.10677	0.7298	3.52825
1.96243	0.735688	13.8518
2.23515	0.741963	2.24371
1.68351	0.670205	3.98853
1.8451	0.73201	17.4512
1.80624	0.723576	18.2541
1.74542	0.752953	15.1922
1.66154	0.747842	15.7428
1.79489	0.761226	13.6863
1.69399	0.708729	14.0271
1.79808	0.733205	18.6183
1.76223	0.71075	15.3615
1.9088	0.737431	15.4762
1.94334	0.759984	9.7143
1.63033	0.652218	1.76586
1.6715	0.78263	7.61467
1.91774	0.769629	6.70332
1.6117	0.759088	10.4043
1.73056	0.717004	17.5994
1.68954	0.725109	16.1399
1.84995	0.786829	3.9468
1.49082	0.644446	0.986652
1.74942	0.726724	18.1124
1.84114	0.710767	13.4177
2.03786	0.753855	5.38744
1.97135	0.740273	13.6254
2.0571	0.744573	6.42979
2.00927	0.729405	9.3294
1.6138	0.786019	6.13184
2.04228	0.723613	6.43487
1.69131	0.742503	16.1577
1.6279	0.707309	10.4087
1.90813	0.759077	10.3087
1.55303	0.66632	2.0456
1.70514	0.800759	2.75076
1.51848	0.70877	4.09339
1.73465	0.711278	15.1336
1.76169	0.681167	5.90408
1.82527	0.730888	17.6719
1.64663	0.773719	8.69294
1.68187	0.65328	1.7263
1.51111	0.687743	1.55123
1.50847	0.778333	4.62037
1.58189	0.75027	10.1841
2.42265	0.72944	0.711453
2.1404	0.782051	0.328483
1.96906	0.702019	4.57833
1.67911	0.701288	10.7252
1.52799	0.795962	3.1778
1.63195	0.745466	13.5341
1.54407	0.746132	7.96185
1.62423	0.820223	1.6735
1.57907	0.724612	9.3946
1.97659	0.753395	9.84224
1.94973	0.690545	3.17886
1.53135	0.775158	5.47562
1.61557	0.785817	6.235
1.87361	0.707383	10.6187
1.69487	0.732821	16.9579
1.61144	0.712731	10.3381
1.78076	0.703212	13.9372
1.42511	0.731184	0.845429
1.86862	0.688762	4.94048
1.88174	0.734125	16.3392
2.15379	0.716758	2.50253
1.9116	0.750801	14.166
1.82221	0.714176	15.2175
1.6156	0.693203	7.74344
1.55756	0.728443	8.15667
2.00184	0.671353	0.31554
1.8707	0.73377	16.8446
1.97979	0.755453	9.15952
1.74988	0.751553	15.8458
1.78666	0.696657	11.9529
1.47984	0.774806	3.54219
1.78739	0.698769	12.9469
1.53883	0.82671	1.13541
1.79005	0.711669	15.8924
1.55883	0.767098	8.33497
1.58109	0.680138	4.30566
1.58513	0.685379	5.19934
1.50981	0.730847	5.20457
1.63938	0.761567	12.3387
1.44895	0.716115	1.68903
1.92675	0.735731	15.0003
1.75809	0.753006	15.5144
1.62357	0.711543	10.7357
1.74614	0.717117	17.9724
1.83126	0.728824	16.9761
1.86093	0.752013	15.5441
2.12738	0.780784	0.407937
1.79506	0.70924	15.0491
1.86545	0.717719	14.2356
1.91882	0.7226	13.1283
1.71946	0.713856	15.9827
1.57315	0.704212	6.68038
1.82819	0.7705	9.19927
1.98989	0.748798	10.1272
1.59672	0.736375	10.7667
1.48774	0.673668	1.42293
1.78147	0.697861	12.3191
1.802	0.750594	16.8665
1.98612	0.707594	5.34369
1.7978	0.72244	18.5528
1.75378	0.74948	16.7201
1.89056	0.747151	16.1684
1.7076	0.767651	11.0429
1.95319	0.742631	14.2087
1.41039	0.800607	0.921866
1.9552	0.76575	6.18408
1.7379	0.824294	0.499708
1.74093	0.780685	7.04933
1.54829	0.735409	7.93221
1.74669	0.707608	15.164
1.5662	0.676796	3.23766
1.57812	0.755581	9.04437
1.7298	0.720337	17.7584
1.57797	0.680373	4.27414
1.80378	0.73206	18.5897
1.92365	0.74531	14.9308
2.02438	0.714944	5.65373
1.65839	0.69974	9.3876
2.24514	0.716309	1.52517
1.54058	0.635007	0.532809
1.99024	0.726271	9.54952
1.60178	0.731752	12.1112
1.5133	0.564971	0.0742641
1.5425	0.729539	7.40573
1.72229	0.70174	12.1011
1.82545	0.790532	4.12031
1.87146	0.74806	16.7651
1.83461	0.700265	9.39937
1.55685	0.680771	3.76516
1.30437	0.811867	0.22104
1.78281	0.711411	15.7246
1.59364	0.658608	1.84717
1.9374	0.730443	13.5322
2.05777	0.748152	4.95734
1.74734	0.729108	18.2223
1.96313	0.736623	13.9428
2.14596	0.709278	1.53063
1.81238	0.750952	16.5348
1.60393	0.699443	7.6674
2.03645	0.729659	7.68501
1.55253	0.812873	2.38797
1.96028	0.738443	14.0464
1.74064	0.735425	18.1593
1.60197	0.681161	5.10586
1.75246	0.733218	18.3412
1.88751	0.703002	9.27372
1.70737	0.709645	14.6751
1.71564	0.732593	17.5639
1.54924	0.74984	7.99711
1.90583	0.754229	13.1102
1.67368	0.768653	10.54
1.70731	0.768811	10.472
1.65681	0.748495	15.1749
2.16901	0.738389	3.24836
1.78492	0.772524	9.0064
1.54633	0.686568	3.28604
1.78502	0.758979	14.3767
1.51117	0.65273	0.972128
1.85731	0.782136	4.46207
1.75679	0.721857	18.2407
1.78898	0.675532	4.11999
2.02947	0.744542	8.25946
1.76788	0.715151	16.9272
1.93498	0.740918	14.9466
1.68932	0.791787	4.5486
1.77457	0.727637	18.974
1.8174	0.672169	3.02598
1.42425	0.760749	1.54783
1.51195	0.703702	4.3229
1.55559	0.742514	8.24013
1.78309	0.722034	18.8091
1.634	0.71969	13.0589
1.80997	0.719915	17.181
1.63208	0.718487	12.7734
1.5954	0.756412	10.3373
1.83347	0.65519	0.882693
1.84421	0.691209	6.33888
2.2248	0.733288	2.20007
1.95782	0.740292	14.1465
1.74844	0.738431	18.5914
1.59502	0.708859	8.75016
1.80172	0.675025	3.88199
1.47155	0.745996	2.43859
2.30662	0.71574	1.05892
1.85829	0.673578	2.24084
1.45326	0.758598	2.44447
1.66922	0.739668	15.1788
1.93285	0.711115	9.0822
1.70177	0.715706	16.4945
1.70093	0.782351	7.87013
1.70259	0.758206	14.8145
1.5874	0.639967	0.999723
2.2066	0.809676	0.129023
1.71988	0.74605	17.387
1.9032	0.745837	15.5301
1.77982	0.7343	18.415
1.83879	0.737041	18.923
1.85629	0.718493	14.7825
1.9715	0.719888	9.81692
1.62236	0.769814	9.2021
1.82135	0.733986	18.5556
2.04994	0.731161	6.77465
1.79685	0.745052	18.7378
2.0107	0.746777	8.75453
1.80469	0.739873	19.0802
1.90087	0.73673	15.6868
1.77633	0.745272	18.6338
1.71822	0.713052	15.6272
1.85194	0.757435	12.9594
1.77135	0.751244	16.4881
1.58832	0.725597	10.5724
1.64638	0.70218	9.81003
1.93535	0.740592	14.9235
2.02785	0.757696	5.29845
1.74043	0.737165	18.2596
1.91166	0.691471	4.63574
1.81171	0.733116	18.4687
1.84248	0.753794	15.4423
1.78416	0.698994	12.9089
1.70302	0.763275	13.3002
1.96282	0.728042	11.3764
1.70696	0.661361	2.73375
2.02244	0.733875	9.18235
1.65988	0.730749	15.723
1.71689	0.735348	17.4001
1.74622	0.723049	17.8975
1.69305	0.765088	12.2339
1.89544	0.724518	15.2558
1.81312	0.731248	18.2477
1.76105	0.703588	13.806
1.54748	0.758057	7.20776
1.86447	0.738107	16.9652
1.95384	0.728981	12.1975
1.77376	0.77561	8.17862
1.96856	0.746492	12.7735
1.72092	0.734283	17.591
2.04509	0.738881	7.60887
1.85179	0.711745	13.0851
1.62876	0.737323	12.9506
1.49753	0.699656	3.34297
1.88758	0.745542	15.9781
1.92476	0.737464	15.159
1.79601	0.778897	6.41958
1.91828	0.723449	13.635
1.97535	0.735997	13.3185
1.91651	0.756865	11.3752
1.71259	0.783337	7.3243
1.7414	0.766555	12.174
1.76989	0.743777	18.9851
1.87533	0.718647	14.2047
1.66034	0.712168	12.7492
2.29883	0.733438	1.08471
1.64541	0.746696	14.5464
1.80835	0.715898	16.2881
1.85986	0.714744	13.5147
1.9005	0.723172	14.5342
1.96691	0.74053	13.8367
1.56413	0.620008	0.451884
1.90955	0.75226	13.7172
1.54578	0.68754	3.17396
1.91744	0.732071	14.8517
1.6959	0.711106	14.7033
1.6901	0.759805	14.951
1.65225	0.789878	5.66728
2.05566	0.775345	1.65043
1.80764	0.69305	8.99034
1.37834	0.826732	0.736066
1.98987	0.734779	11.84
1.60764	0.796752	4.2138
1.53157	0.790667	4.37938
1.92736	0.752125	12.8767
1.79813	0.693801	10.0615
2.32712	0.715975	0.695341
2.00574	0.73623	10.9857
1.91949	0.682283	2.3959
1.64478	0.654505	1.76955
1.6183	0.754588	12.0227
1.52929	0.713672	4.356
1.59437	0.716702	9.96334
1.75016	0.736445	18.3389
1.87182	0.782611	4.01446
1.87942	0.759295	10.0345
1.74937	0.777946	8.07583
1.61862	0.687842	6.62094
1.4681	0.718354	2.35505
1.86129	0.693237	6.82782
1.9512	0.688837	2.55959
1.71307	0.701681	11.9341
2.05625	0.717281	5.64227
1.76918	0.721208	18.4284
1.66709	0.699332	9.73731
1.89915	0.755602	12.533
1.66331	0.776694	7.99256
1.82399	0.72532	17.1751
1.58634	0.711042	8.44725
1.36904	0.718947	0.324611
2.42141	0.684131	0.127945
1.73225	0.724965	17.4651
1.74014	0.772659	9.82559
1.59545	0.746869	11.2792
1.59608	0.648643	1.50188
1.80452	0.763501	12.8382
1.82329	0.766315	11.439
1.70577	0.727521	17.1667
1.55017	0.801519	2.85148
2.09753	0.726092	4.73496
1.88224	0.750461	15.7923
1.82367	0.678757	4.25002
1.59477	0.79473	4.03589
1.584	0.712266	8.44762
1.64167	0.742114	13.6486
1.629	0.705013	10.0154
1.55749	0.754202	7.29114
1.84298	0.723449	16.1539
1.74072	0.723953	17.6214
1.80281	0.741334	19.3657
1.49639	0.578296	0.10594
1.42016	0.743236	1.37973
1.67988	0.71074	13.6744
1.51266	0.684279	2.14695
1.93193	0.746398	14.4369
1.76059	0.727114	18.5063
1.48939	0.754612	3.93494
1.78984	0.667241	2.9672
1.60726	0.723802	12.415
1.64297	0.78445	7.09897
1.60001	0.761669	9.84075
1.8507	0.734222	17.876
2.15823	0.749987	2.27256
1.95197	0.757553	10.1585
1.5335	0.737762	6.80444
1.74061	0.749239	16.6309
1.99366	0.734829	11.5841
1.59978	0.785149	6.33292
1.8848	0.732663	16.2787
2.18369	0.72271	2.5588
2.36606	0.763361	0.179959
1.72395	0.731018	17.8389
1.77518	0.76012	13.8963
1.9885	0.735251	12.0826
1.71862	0.677287	5.03841
1.63871	0.780973	7.70124
1.49069	0.645007	1.00615
1.60753	0.721625	11.957
1.64732	0.730716	15.1171
1.82221	0.707046	13.1224
1.97217	0.766711	5.17352
1.80554	0.713048	15.6526
1.76001	0.778589	7.49315
2.39868	0.689086	0.235521
1.86904	0.772832	6.80387
1.87425	0.731494	16.6638
1.59688	0.722804	11.111
1.99579	0.735294	11.5588
1.86516	0.7517	15.5875
1.81271	0.692315	8.28433
1.88313	0.755229	13.3653
1.75548	0.667834	3.25541
1.90044	0.741599	15.3233
1.87425	0.698011	8.55965
2.06295	0.692378	1.1767
1.5309	0.691278	2.64005
2.66037	0.723301	0.117664
1.72964	0.691476	9.77031
1.83008	0.675988	3.74313
1.90589	0.748158	15.462
1.79572	0.745547	18.6163
1.76388	0.726759	18.5993
1.61476	0.763316	10.7013
1.67993	0.723569	15.5455
1.51994	0.602898	0.356802
1.77359	0.723782	18.838
1.96233	0.688495	2.06158
1.61262	0.699973	8.17328
1.91555	0.755318	12.1302
1.80607	0.698761	11.5647
1.45103	0.817061	1.057
1.55517	0.685801	3.80192
2.03664	0.713049	4.94662
1.97863	0.733843	12.3144
1.69669	0.736334	16.6412
1.94928	0.72455	11.6401
1.72636	0.756927	14.3342
1.68161	0.720265	15.836
1.97555	0.736773	13.3034
1.61236	0.780784	8.08463
1.99813	0.718776	8.09508
1.88987	0.744371	15.6995
1.73673	0.73606	18.0316
1.8751	0.721343	15.1556
1.91875	0.721467	12.4994
1.6777	0.753725	12.4915
1.55593	0.723304	7.29293
1.64234	0.770317	9.58522
1.67769	0.758292	14.0159
1.53053	0.804066	2.87446
1.93803	0.65838	0.144556
2.22798	0.740425	2.29511
1.44934	0.667105	0.760395
1.63388	0.762636	11.7881
1.77417	0.725907	18.9275
1.51646	0.801937	3.29468
1.87734	0.721722	15.2502
1.77632	0.742017	19.7265
1.63863	0.799245	4.12122
1.60498	0.657082	2.04268
1.64711	0.740932	13.9426
1.85757	0.723056	15.9326
1.9593	0.720214	10.2405
1.61259	0.766591	10.6468
1.71697	0.694195	10.4899
2.25312	0.739864	1.73059
1.8138	0.772563	8.46815
1.81507	0.73668	18.8363
2.07117	0.714742	4.53075
1.95311	0.747162	13.3404
1.89147	0.770067	7.07344
2.01119	0.726387	8.68704
1.90045	0.69687	6.84522
2.18793	0.73408	3.1593
1.75085	0.726241	18.1274
1.73254	0.696606	10.8163
2.01102	0.743504	9.94744
1.55448	0.710549	6.23226
1.88982	0.715285	12.0872
1.52805	0.743812	6.77
1.82275	0.755213	15.1416
1.85707	0.759055	11.5974
2.11082	0.750543	3.41154
1.66109	0.672272	4.01844
1.74665	0.696063	10.8299
1.80902	0.703675	12.8159
2.01552	0.716261	6.23318
1.57247	0.718982	8.62752
2.08993	0.727435	4.73143
1.9902	0.719993	8.713
1.78359	0.753256	16.122
1.84004	0.769604	9.2466
1.71533	0.692239	9.95538
1.96583	0.777754	3.3444
1.72853	0.717983	18.0192
1.85762	0.711086	12.531
1.72095	0.766077	12.025
1.76658	0.668093	3.23223
1.96415	0.687705	1.8298
1.9929	0.709177	5.40995
1.59831	0.72395	11.4452
1.65073	0.746963	14.9624
1.53193	0.684723	2.77486
2.16868	0.738382	3.25274
1.70618	0.766652	11.5027
1.5714	0.775098	6.74599
1.62864	0.709453	10.7217
1.6559	0.743252	14.4628
1.49054	0.759861	4.20146
1.89074	0.79511	1.02243
1.59614	0.73684	10.7847
1.76225	0.697279	11.4874
1.6806	0.754171	12.5819
2.01143	0.683738	0.866882
1.81	0.74155	19.1104
1.7871	0.706824	14.6958
1.56559	0.697675	4.82476
2.0633	0.744715	6.03455
1.88796	0.69163	5.5746
1.79605	0.764834	12.8702
1.63144	0.734068	13.5453
1.75685	0.799592	2.81126
1.58607	0.687772	5.51322
1.61401	0.614907	0.452835
1.95928	0.753701	10.8039
1.73481	0.662439	2.59231
1.8611	0.740359	16.7341
1.80715	0.699999	11.9669
1.70623	0.707018	14.0846
1.97803	0.756587	9.14386
1.75085	0.719273	18.2975
1.73004	0.721963	17.5551
1.6179	0.76831	9.85361
1.69194	0.743735	16.3896
1.6927	0.693641	10.2044
2.00198	0.719837	7.99679
1.79271	0.725725	19.3067
1.93315	0.72557	13.1002
1.57033	0.805086	3.03079
1.61347	0.721031	12.2245
1.84063	0.748322	16.4537
1.98002	0.746977	11.6334
1.52755	0.770399	5.41258
1.8079	0.722919	17.988
1.96476	0.752658	10.9273
1.77428	0.687524	7.47766
2.01497	0.728165	8.83581
1.59919	0.736101	10.8511
2.06611	0.708645	3.6408
1.70297	0.763692	13.0667
1.86936	0.734056	16.9228
1.5626	0.756558	7.87883
1.935	0.698459	5.30454
2.03475	0.748348	6.47018
1.82453	0.675313	3.63613
1.58252	0.641782	1.00691
1.88787	0.688017	4.21212
1.99424	0.739183	11.8478
1.7611	0.733674	18.3904
1.61494	0.704408	9.21529
1.76739	0.743974	18.862
2.35924	0.675824	0.101269
1.82682	0.764078	11.879
1.77703	0.728708	19.0666
1.74629	0.744376	18.2479
1.47953	0.678067	1.38824
1.77789	0.740331	19.3152
1.76939	0.71875	18.1927
1.7962	0.760406	13.8128
1.60915	0.657797	2.1447
1.72902	0.706464	14.6761
1.42858	0.717259	1.13814
1.84144	0.755622	14.5037
1.71011	0.67752	5.15736
1.60511	0.786827	5.7315
2.01745	0.710476	4.34231
1.77491	0.760362	13.8439
1.79844	0.724387	18.9117
1.66263	0.821658	1.39764
1.6937	0.76401	12.8427
1.63962	0.722227	13.6686
1.54476	0.754013	6.51819
1.55851	0.669956	2.18826
1.74784	0.721363	18.1075
1.91494	0.717158	10.7525
2.32611	0.747626	1.02553
1.2962	0.719739	0.328003
1.89852	0.747064	15.8078
1.6947	0.771086	9.20098
1.61794	0.717566	11.7231
1.77114	0.693488	10.407
1.66442	0.70438	11.3994
1.89768	0.707367	9.68202
1.65506	0.672364	3.95719
1.86543	0.704177	10.2585
1.47726	0.741156	3.11119
2.43946	0.764376	0.0926322
1.77887	0.665895	2.82034
1.82298	0.736595	19.0151
1.62338	0.734071	12.9612
1.66678	0.667876	3.16132
1.78145	0.726033	19.1851
1.66885	0.712627	13.4253
1.93857	0.767627	6.44448
1.81381	0.744541	18.2111
1.57102	0.677341	3.45881
1.77146	0.80601	1.40478
1.67994	0.762829	13.3254
1.95167	0.748037	13.235
1.64077	0.664757	2.27786
1.71795	0.768275	10.976
1.65861	0.820306	1.58283
2.03879	0.711136	4.44306
1.93833	0.70968	8.54174
1.5899	0.731605	11.1395
1.86147	0.680521	3.06463
1.72176	0.735377	17.5542
1.66001	0.796946	4.01777
1.53917	0.790165	4.415
1.81667	0.745721	17.7482
1.30877	0.630691	0.121621
1.46314	0.718052	2.20855
1.45463	0.815243	0.966233
1.62814	0.755449	11.7112
1.69721	0.730277	17.3521
1.93947	0.731312	13.6033
1.9404	0.729302	13.1375
1.71808	0.721441	17.2779
1.64907	0.739249	14.2254
1.69888	0.710048	14.6158
1.86946	0.762567	9.77011
1.72445	0.758416	14.3258
1.98654	0.728534	10.2335
1.66162	0.706886	12.0621
1.52062	0.747158	6.37665
1.81964	0.717246	16.0602
1.51414	0.794328	3.43287
1.80302	0.684641	6.09901
1.61417	0.686692	6.53316
1.79338	0.685894	6.62462
1.99781	0.809342	0.206965
1.66853	0.789715	5.49017
1.9746	0.683198	1.85509
2.0395	0.683472	0.730697
1.79683	0.744897	18.7902
1.67464	0.765337	12.0433
1.96927	0.758389	9.51121
1.66047	0.768864	10.5359
2.12373	0.703917	1.35783
1.89531	0.730831	15.814
1.69248	0.741601	16.1624
1.90729	0.771896	6.27258
1.64719	0.781499	7.54693
1.55278	0.720949	7.10147
1.86887	0.71511	13.1908
1.94819	0.695303	4.48044
1.72654	0.688742	8.97908
2.08146	0.793042	0.206377
1.84379	0.73174	17.3964
1.94631	0.780365	2.84564
1.47988	0.815704	1.34273
1.62478	0.783622	7.1165
1.93297	0.759892	9.93122
1.61352	0.792093	4.56704
1.78009	0.766889	12.2493
1.65022	0.77704	8.01266
1.73298	0.667174	3.38363
1.89343	0.722334	14.5856
1.5366	0.788034	4.73736
1.73198	0.733231	17.936
1.56672	0.809791	3.09182
1.53473	0.760669	6.71957
1.49042	0.670501	1.24054
1.70404	0.73255	17.2928
1.92928	0.733877	14.6046
1.72797	0.78364	6.50024
2.1795	0.734966	3.36505
1.82751	0.691746	7.13769
1.59192	0.79092	4.32663
1.78158	0.710637	15.5467
2.23583	0.713313	1.26312
1.96017	0.679401	1.48583
1.71803	0.781986	7.28686
1.7144	0.715704	16.7025
1.7046	0.729293	17.4536
1.73682	0.738914	18.2641
1.72346	0.76684	11.7312
1.96218	0.746379	13.0844
1.59495	0.650483	1.67058
1.77735	0.69481	11.0028
1.55553	0.727128	7.80899
1.43122	0.789631	1.461
1.62768	0.745289	13.2686
2.07509	0.735025	5.1586
1.8824	0.730819	16.4577
1.90875	0.705041	8.74656
2.13727	0.758139	1.65082
1.67931	0.710779	13.6483
2.00855	0.756467	6.72602
1.95551	0.749557	12.4941
1.55989	0.755173	7.5523
1.66804	0.740573	15.0092
2.05237	0.681289	0.617726
1.74068	0.674905	4.39907
1.77096	0.739962	19.1126
1.62883	0.749628	13.0092
1.85101	0.7131	13.5117
1.57507	0.772801	6.79525
1.79403	0.73332	18.6409
1.58998	0.739698	10.6372
1.6316	0.715075	11.9521
1.64125	0.715864	12.7052
1.73664	0.753515	14.8301
1.90864	0.742635	15.3149
1.56294	0.700182	5.22963
1.92722	0.734976	14.8654
1.68732	0.719441	16.2505
1.91919	0.713147	9.93307
1.79363	0.702636	13.7205
1.81218	0.737464	18.8139
1.75625	0.741248	19.1075
1.80411	0.780268	5.86122
1.76233	0.730592	18.6439
1.81105	0.73197	18.3855
2.0525	0.746943	5.75986
1.70417	0.690619	9.45466
1.77705	0.715563	17.0912
2.48371	0.736152	0.254926
1.64516	0.740092	13.9244
1.82158	0.683539	5.10263
1.74418	0.793897	3.8133
1.53399	0.73114	6.89165
1.72709	0.741364	17.9601
1.5429	0.786928	4.99926
2.12158	0.753113	3.06986
1.73476	0.720576	17.8679
1.60061	0.729858	12.4526
1.94384	0.781323	2.70143
1.73307	0.705479	14.4645
1.70517	0.66767	3.88432
1.86027	0.677139	2.8382
1.60825	0.710537	9.80812
1.84665	0.732346	17.5116
1.42042	0.596499	0.123405
1.76706	0.73139	18.6718
1.78337	0.707069	14.7914
1.65954	0.78423	7.37289
1.96126	0.758725	9.64753
2.07872	0.751501	4.16591
1.8664	0.6897	5.35199
1.57526	0.747925	10.2379
2.03519	0.735599	8.06305
1.708	0.688094	8.72784
1.55539	0.748783	8.7534
2.27245	0.738731	1.26483
1.95516	0.766658	5.92145
1.81567	0.708398	13.8628
1.75669	0.776361	8.40102
1.63959	0.762705	12.1219
1.64276	0.720343	13.6123
1.73176	0.743307	18.0135
1.72026	0.674501	4.58289
1.6831	0.705616	12.7327
1.35164	0.708412	0.298168
1.48058	0.79886	2.2971
1.51482	0.773899	4.91661
1.58335	0.691577	5.47452
1.6841	0.754154	12.8328
1.45194	0.806095	1.24483
2.33231	0.662668	0.0592745
2.28089	0.729152	1.44701
1.94442	0.749755	12.9503
1.8604	0.766367	9.65148
1.93865	0.76704	6.5626
1.80621	0.717884	16.9267
1.71651	0.698972	11.0068
1.65865	0.759351	13.861
1.70944	0.755764	14.359
1.78985	0.76387	13.3017
1.89394	0.752796	14.2995
1.90667	0.751755	14.0547
1.57373	0.785289	6.12023
1.61101	0.698336	8.00801
1.48732	0.762634	3.74794
1.61488	0.707211	9.72688
1.52823	0.770918	5.40624
1.70613	0.79851	3.16128
1.91995	0.726725	14.137
1.63665	0.676551	4.73856
1.67582	0.801816	3.57576
1.86553	0.700176	9.38127
1.59037	0.728566	11.2359
1.82385	0.69044	6.77363
1.73051	0.760234	13.9864
2.00299	0.712703	5.86956
1.90849	0.708814	9.60025
1.73669	0.749943	16.3409
1.61374	0.674714	4.00171
2.13575	0.840017	0.0982764
1.68531	0.650688	1.56093
1.79564	0.689607	7.68244
1.8007	0.790628	3.94462
1.91205	0.747909	15.2052
2.00463	0.74226	10.9206
1.90722	0.728442	15.0055
1.61668	0.728694	13.5759
1.63558	0.650413	1.62667
1.73807	0.780351	7.23293
1.6663	0.768546	10.6325
1.3987	0.740723	0.97227
2.00719	0.720122	7.73441
2.04738	0.772505	1.87396
1.8812	0.790896	2.27846
1.57437	0.647864	1.20717
1.54035	0.612247	0.437758
1.64489	0.776819	8.17524
2.04446	0.735607	7.0803
1.78869	0.682218	6.50478
1.92818	0.707046	8.51801
2.02953	0.762164	4.19084
1.77947	0.776232	7.7906
1.64583	0.7307	15.0411
1.75966	0.699045	11.8442
1.88948	0.762892	9.01635
1.99752	0.722248	8.55364
1.88576	0.708322	10.311
1.84333	0.726304	16.4712
1.90613	0.748085	15.4776
2.03971	0.70874	3.87741
1.84966	0.702752	10.2642
1.79296	0.663292	2.24542
1.56097	0.808109	3.29745
1.78471	0.764796	13.0522
1.69775	0.75185	15.066
1.62079	0.760475	10.914
1.81505	0.752868	16.0449
1.6133	0.675383	4.04204
2.05676	0.73991	6.89439
1.69705	0.729911	17.3612
1.6829	0.687725	7.42787
2.04851	0.717398	5.84635
1.92245	0.76699	7.23171
1.71316	0.792681	4.1128
1.62927	0.664706	2.29697
1.51944	0.785733	4.51558
1.6281	0.723132	13.3013
1.71243	0.725642	17.0162
1.64662	0.678537	5.52676
1.75518	0.711099	15.3056
1.72014	0.778315	7.90887
1.67469	0.737906	15.6279
1.70141	0.751443	15.4528
2.21438	0.750867	1.52357
1.68059	0.707342	13.0479
1.73151	0.719177	17.9556
1.9576	0.708376	7.28153
1.79068	0.748443	17.8221
1.6806	0.726196	15.9607
1.81889	0.773047	8.19009
[truncated: 32,067 more rows]

## Sheet: KS11 1
x	y	z
1.88672	0.784907	14.2624
2.04014	0.7924	11.033
2.08186	0.750168	10.5198
2.25881	0.78756	3.01749
2.04006	0.796181	9.44734
1.77524	0.763094	13.8042
2.4462	0.781898	1.19026
1.66894	0.750573	6.57318
2.01646	0.768193	19.8931
1.82121	0.711674	2.5337
1.86337	0.777797	14.9132
2.17384	0.761795	10.53
1.82374	0.783881	12.752
2.00239	0.769777	19.4331
2.37728	0.757461	1.24356
1.99884	0.739441	7.05583
1.74532	0.731139	6.8571
1.91277	0.742256	8.78517
1.81425	0.785482	12.3952
2.20132	0.755998	7.64539
2.03333	0.751162	12.1261
2.23978	0.772108	5.92055
2.21205	0.754446	6.21793
1.69313	0.759707	8.62137
1.64232	0.825218	1.84402
1.81654	0.740265	9.13752
1.97253	0.755832	14.6923
1.68319	0.723327	3.88709
2.03043	0.776418	17.0438
2.35247	0.750703	1.26722
1.95011	0.758849	16.9634
2.05391	0.823539	1.5765
2.02221	0.769111	19.7509
2.05987	0.770318	19.2123
1.89963	0.763022	15.2752
1.60138	0.801172	1.74212
1.84814	0.798186	9.0375
1.97145	0.730962	4.29055
1.69203	0.764136	9.06944
2.18322	0.804713	1.91334
1.63037	0.729269	2.95489
1.71625	0.780532	9.64135
2.22291	0.754878	5.45499
1.58716	0.654772	0.25105
1.86439	0.754769	11.9275
2.0039	0.793923	11.1307
2.03669	0.752429	13.1943
2.17434	0.791377	4.81559
1.64809	0.769796	6.24592
1.86693	0.744215	9.8269
1.67419	0.791075	5.92313
2.20182	0.758476	8.46241
2.32407	0.774357	2.6958
1.78812	0.786751	11.3108
3.24797	0.770296	0.218705
2.31998	0.744258	0.812427
1.73903	0.735254	7.50667
1.77325	0.820203	2.52016
1.5597	0.691387	0.529679
1.81628	0.751002	11.1326
1.90139	0.741751	8.73781
1.64391	0.691382	0.986312
2.16269	0.766582	11.4249
2.04148	0.760395	16.5424
2.02549	0.780055	15.5623
1.94361	0.743547	9.36014
1.95737	0.729124	3.7376
1.62316	0.675495	0.562888
1.9074	0.777847	14.2622
1.90718	0.72268	2.60439
1.95438	0.773202	17.7823
2.0217	0.771609	19.9719
2.05199	0.774213	18.7946
1.80098	0.770031	15.9008
2.0476	0.76759	18.4783
1.81593	0.728975	5.84528
1.62391	0.708341	1.54666
1.65213	0.742163	4.92739
1.76629	0.781773	12.174
1.98538	0.790022	12.4086
1.77915	0.741211	9.22855
1.97243	0.824371	2.00368
2.05843	0.753039	14.0757
1.95572	0.770927	18.0115
1.97329	0.763643	17.7247
1.76495	0.764907	13.7926
2.03947	0.76121	16.8322
1.92697	0.735487	6.8095
2.17418	0.793923	4.21189
1.73239	0.727226	5.43203
2.12934	0.777176	12.5062
1.56186	0.781469	1.96989
1.79073	0.791056	9.73255
2.04633	0.777428	16.8611
1.98391	0.742548	8.26355
1.66582	0.734875	4.06564
1.94418	0.763138	17.0747
1.80871	0.78301	12.9861
1.72007	0.813628	4.07912
1.64132	0.751434	5.09162
1.94844	0.734662	6.02607
1.81149	0.801922	7.40613
1.83484	0.745052	10.0593
1.79067	0.778666	13.5699
1.86165	0.772604	16.3644
2.04011	0.806863	5.13158
1.85646	0.781178	14.3074
1.94658	0.755648	14.6075
1.92994	0.779847	14.3539
1.79166	0.818274	3.08062
1.75826	0.797039	7.43737
1.71767	0.812573	4.18167
2.52469	0.73122	0.0797938
2.19362	0.766267	8.72379
1.84489	0.766004	16.0179
1.87318	0.761496	13.5832
1.87683	0.773245	15.7565
1.97552	0.7484	11.268
2.02939	0.798994	7.92715
2.02876	0.76207	17.3838
2.01553	0.767795	19.9212
2.30082	0.780038	3.41097
3.29013	0.770946	0.221717
2.18825	0.764246	9.38689
1.65882	0.80212	3.63082
2.04092	0.73819	5.71784
1.95328	0.725701	2.95778
2.0925	0.774273	15.5509
1.66815	0.769517	7.64323
1.94323	0.766976	16.86
2.10146	0.784777	11.2112
1.80383	0.775737	14.9847
1.72501	0.727679	5.08885
1.44669	0.762068	0.146537
1.74208	0.74393	8.16509
1.74178	0.776721	11.9433
2.02129	0.750123	11.2802
1.52101	0.616486	0.471363
1.73433	0.8167	3.44999
1.86432	0.742714	9.4135
1.6083	0.752274	2.80462
1.80848	0.781456	13.4209
2.11828	0.761238	14.6546
1.95924	0.723593	2.61189
2.17529	0.800829	2.71635
1.89942	0.78686	13.2807
2.70878	0.771847	0.7048
1.84419	0.818162	3.65814
1.91808	0.767958	16.6332
1.97177	0.788462	13.5781
1.89344	0.758795	13.6212
1.85459	0.795206	10.2592
1.63691	0.775966	4.91877
1.89502	0.761618	14.5591
1.92113	0.782644	14.1773
2.05878	0.758758	16.0455
1.83092	0.786708	12.6259
1.84149	0.765486	15.7957
1.9428	0.766635	16.7843
1.61489	0.749252	3.08292
1.7141	0.735649	6.69682
1.87766	0.781437	14.6166
1.64422	0.759164	4.85392
2.27291	0.771176	5.06877
2.01322	0.74942	10.8191
2.19694	0.77161	8.85592
1.84244	0.780384	14.4035
2.08616	0.803374	4.88467
2.03391	0.76665	18.8985
1.99337	0.768988	18.9278
1.98328	0.744076	9.00461
1.9334	0.779859	14.5688
2.22489	0.785209	4.25004
2.045	0.775461	17.974
1.77585	0.756314	12.5476
1.89521	0.762726	14.9549
1.82614	0.745181	10.1351
1.75657	0.820983	2.3879
1.86341	0.835325	1.35128
2.03407	0.766434	18.8443
1.67302	0.769337	7.97089
1.64831	0.704151	1.85373
1.79597	0.739453	8.95207
2.22544	0.788762	3.5885
2.15862	0.777858	10.7111
2.04771	0.774923	18.3346
2.03745	0.841808	0.418027
2.42699	0.75014	0.537287
1.78259	0.763346	14.027
2.1259	0.770762	13.9992
1.71791	0.769267	10.9457
2.14455	0.799369	3.81484
1.88012	0.809532	5.86941
2.1854	0.769825	9.73003
1.80875	0.746703	10.4348
1.72242	0.787128	8.01231
1.66389	0.716264	2.80276
1.79856	0.723691	4.14353
2.06071	0.764298	16.8913
2.2484	0.783722	3.68744
2.22345	0.765307	7.10741
2.20776	0.785139	4.97864
1.39264	0.610357	0.0721481
1.91379	0.790989	11.6224
1.77937	0.728969	6.50697
2.01574	0.743133	7.90554
1.705	0.784345	8.06941
2.29561	0.761474	3.94995
1.77257	0.736732	7.76801
1.79756	0.779393	13.6642
2.15698	0.766538	11.9145
1.57164	0.818136	0.877197
1.99479	0.773574	18.5659
1.82062	0.787763	12.1754
1.76828	0.784772	11.4023
1.59282	0.725974	1.62229
2.06357	0.755687	15.1863
2.19499	0.702719	0.0858534
1.92463	0.770796	17.1604
2.0124	0.786371	13.8531
2.10924	0.755698	12.6201
1.96614	0.832486	1.58815
2.15662	0.780509	9.90612
2.08606	0.787055	11.4638
1.75575	0.779934	12.1515
1.58812	0.786673	2.30292
1.65246	0.764053	5.50721
2.15233	0.796287	4.46752
2.12409	0.793966	5.84888
2.0898	0.735302	3.90695
1.9577	0.780023	16.0675
2.0723	0.776562	16.5722
2.12395	0.776703	12.8307
1.67235	0.790503	5.86947
2.1482	0.771646	13.2475
1.92408	0.780546	14.0785
1.87682	0.779486	14.5874
1.96785	0.80385	7.74155
1.74771	0.754994	12.3197
1.82952	0.779639	14.5439
1.74416	0.702426	1.32278
1.83522	0.82395	2.8673
1.69127	0.772238	9.32984
1.62006	0.809449	2.03639
2.07588	0.782508	14.4175
1.88866	0.757116	12.9786
1.82367	0.701356	0.867122
2.02209	0.760794	16.9207
1.89879	0.832519	1.4817
1.67962	0.767829	8.31253
1.99609	0.78847	13.1178
1.94181	0.737689	7.21707
1.93063	0.740305	8.00115
1.85962	0.784232	13.7755
2.01161	0.803635	5.69697
1.80679	0.753783	11.7633
2.08566	0.759488	16.0312
1.9911	0.764705	18.2002
1.74458	0.729331	6.44949
2.0331	0.765335	18.553
1.66326	0.761138	6.09793
1.80588	0.772312	16.2359
1.87378	0.729733	4.36278
1.68796	0.725849	3.88876
1.6131	0.788807	2.96491
1.5444	0.759479	0.817185
2.13746	0.760704	12.9576
2.74099	0.779641	0.462977
1.99942	0.731482	4.19099
1.64038	0.784658	4.94096
1.80899	0.843834	1.22671
2.14117	0.737121	3.4548
2.93225	0.710584	0.0404498
1.70756	0.794652	7.10092
2.15703	0.779694	10.1841
2.01059	0.7349	5.60952
1.98717	0.757266	15.8331
2.03104	0.784959	14.6519
2.30434	0.758828	3.28659
2.08871	0.752147	11.561
1.70321	0.819759	2.60206
1.80538	0.754278	11.9008
2.01976	0.763975	18.5866
1.7667	0.750348	10.9395
2.04359	0.737765	5.42178
2.39338	0.760349	1.43612
1.7818	0.709138	2.13543
2.01345	0.765117	19.3487
1.88968	0.806988	6.53432
1.98538	0.791525	11.9581
1.8307	0.789626	12.5257
1.94041	0.793521	10.9772
1.55874	0.828456	0.593435
2.09364	0.767881	15.2624
1.74939	0.796491	7.29124
2.70657	0.755759	0.193163
1.94539	0.76667	16.8223
1.56396	0.737787	1.01731
2.30383	0.776458	3.67821
1.85267	0.753969	11.5284
1.95484	0.747503	11.5855
1.95216	0.76423	17.0896
1.97677	0.769556	18.2809
1.94222	0.759846	17.3253
2.10003	0.752858	11.2776
1.99424	0.790543	12.1432
1.66569	0.766547	6.9352
1.7555	0.738528	7.90976
2.11342	0.751424	9.90719
1.8221	0.78889	12.0947
2.02952	0.74316	7.8855
1.90773	0.774097	15.8985
1.8107	0.773721	15.9262
2.286	0.775241	4.52926
1.75522	0.7661	13.4419
1.71202	0.775584	10.0983
1.76885	0.749171	10.5743
2.0247	0.779981	15.5498
2.02685	0.775397	17.6581
1.82176	0.813823	4.04143
1.97552	0.76748	17.675
2.21278	0.771391	7.78128
2.02686	0.736518	5.63574
1.5788	0.740273	1.54513
1.93234	0.755497	14.5912
1.83219	0.811615	4.92506
2.08611	0.746274	8.15438
1.87875	0.773017	15.7578
1.8511	0.79883	8.90044
1.86379	0.803217	7.83777
2.0182	0.761327	17.2533
1.8231	0.722514	4.12904
1.75209	0.765244	13.307
1.84326	0.789409	12.6791
1.84927	0.780114	14.5222
1.92565	0.745534	11.0792
2.24358	0.79472	2.16122
2.20727	0.781057	5.76223
1.90866	0.735358	6.6233
1.9236	0.783762	14.1779
1.92859	0.765259	16.5468
1.712	0.79382	7.04134
2.52975	0.780509	0.617679
1.91483	0.7576	14.8454
1.84524	0.791652	11.7987
1.96589	0.783789	16.2881
2.09692	0.788876	9.61475
1.88878	0.7665	16.0201
1.69269	0.823452	2.27503
2.00454	0.725267	2.5036
1.76591	0.759256	13.0987
1.84294	0.746332	10.3949
2.08279	0.744284	7.43089
1.92654	0.730371	4.06583
1.65121	0.743831	4.923
1.80179	0.780397	13.5572
1.99298	0.769499	18.988
2.22261	0.79887	1.79363
1.70335	0.71624	3.39277
1.99277	0.745343	9.35505
1.68784	0.824249	2.19155
1.71344	0.714982	2.97728
2.10155	0.785511	10.8493
1.64036	0.779946	4.74225
1.69366	0.76754	9.46744
1.94467	0.792537	11.3787
1.7398	0.805363	5.12803
2.01347	0.723636	2.01432
2.03786	0.773849	18.844
2.17619	0.766929	10.2895
2.06864	0.726028	1.608
1.89868	0.788617	12.5292
1.90004	0.770997	16.5089
1.80785	0.739665	8.99954
1.79605	0.753013	11.801
1.67707	0.722548	3.68619
1.65106	0.730573	3.69141
1.74812	0.808743	5.10893
2.70555	0.76172	0.27593
1.99636	0.757213	15.6537
1.78673	0.758587	12.8654
1.88391	0.781018	14.5905
1.993	0.797716	9.59951
1.76853	0.779956	12.5933
1.88185	0.797678	9.98879
1.88195	0.796299	10.4335
1.97938	0.819276	3.231
2.27788	0.733557	0.693881
2.02346	0.757814	15.6713
1.92889	0.760879	16.7274
2.10918	0.84345	0.326742
1.87469	0.795003	10.6955
1.99429	0.769426	19.0357
2.05696	0.762811	16.8108
1.54949	0.679484	0.173811
1.92139	0.75473	14.1371
1.78342	0.756084	12.4988
1.61944	0.769019	4.05867
1.71238	0.753233	9.16413
1.83158	0.777352	15.5229
2.23048	0.758413	5.88847
1.82311	0.721994	4.02144
2.14927	0.771732	13.2163
1.69191	0.784958	7.26235
1.58479	0.732385	1.81454
2.23895	0.767987	6.21391
1.84705	0.754348	11.5182
1.70263	0.708913	2.60534
1.90582	0.812004	4.94531
1.68425	0.754545	7.66475
1.74607	0.766841	12.888
1.77534	0.821418	2.44682
2.23133	0.758551	5.85428
2.15119	0.753077	9.17965
1.94258	0.769631	17.3947
1.95708	0.808746	5.75661
1.84144	0.818883	3.61353
1.8861	0.756509	12.725
1.99552	0.725865	2.77222
2.13781	0.763252	12.8971
2.3524	0.768403	2.08802
1.73395	0.787268	8.36112
2.04763	0.771389	19.7925
2.01786	0.736194	5.99217
1.83979	0.831142	2.04613
1.73891	0.751003	10.6072
2.1243	0.754089	10.7843
2.14756	0.761952	12.1248
1.94398	0.774922	16.6265
2.07987	0.779144	14.9482
2.12441	0.750941	9.2196
1.82095	0.72283	4.17568
1.73523	0.800358	5.65509
1.94118	0.757387	15.7266
1.95477	0.779861	15.8945
1.96459	0.773407	18.1025
2.09372	0.822797	1.12828
2.16702	0.763414	10.9486
2.1245	0.764065	13.6402
1.92667	0.746134	11.5053
2.87935	0.766898	0.529203
1.90358	0.736126	6.92064
2.08873	0.7621	15.9029
1.983	0.774785	17.9116
2.09676	0.715268	0.293486
1.79769	0.778124	13.9332
1.80223	0.812821	4.39055
1.82496	0.777787	15.1208
1.9733	0.754128	13.0809
1.87829	0.754854	12.1641
1.99024	0.78058	16.0825
1.82043	0.754467	11.6338
1.71307	0.750185	8.89108
1.93929	0.755961	14.8294
2.05132	0.758082	15.871
1.57501	0.780815	2.48144
1.5689	0.769589	1.61246
1.86085	0.792147	11.507
1.78697	0.744935	10.1875
1.60276	0.791066	2.31118
2.08684	0.758157	15.2717
1.88333	0.732157	5.06868
2.15024	0.785684	8.25246
1.92992	0.782748	14.3993
1.90191	0.773442	16.066
1.80348	0.780621	13.5424
1.81233	0.757707	12.6317
2.00751	0.770862	19.7195
2.09859	0.771179	15.5582
1.65432	0.77416	6.47871
1.73677	0.83811	1.12578
1.7627	0.695245	1.16519
1.80743	0.743752	10.0346
2.27058	0.79235	2.22618
1.76129	0.72613	5.59014
1.76342	0.747717	10.0457
2.2244	0.774183	6.46904
2.03772	0.757997	15.7971
1.82012	0.786765	12.3012
1.93967	0.780758	14.9498
1.8924	0.74342	9.56483
1.80869	0.700696	0.9721
2.11325	0.779262	12.3735
2.22036	0.730504	1.16274
1.71492	0.749106	8.86197
2.26113	0.764309	5.25884
1.83305	0.790078	12.6239
1.78385	0.768705	15.0262
1.91287	0.758117	14.8872
2.16543	0.795606	4.14841
2.01432	0.777913	15.5429
2.10986	0.780975	11.9568
1.8946	0.798172	9.50235
1.75589	0.757522	12.8213
1.79367	0.815374	3.73278
1.8564	0.777037	15.2753
1.97848	0.766057	17.4937
2.02856	0.756307	15.146
1.98605	0.762053	17.9989
1.7679	0.768007	14.0179
2.15259	0.786514	7.73935
1.74661	0.759324	13.2378
1.72075	0.774759	10.6868
2.12181	0.779996	11.8088
2.00211	0.785764	14.4438
1.82502	0.787338	12.3941
2.78945	0.744976	0.0949436
2.31127	0.779073	3.22025
1.9884	0.750438	11.7709
1.54111	0.707571	0.407331
1.68916	0.78089	7.70423
1.96628	0.752337	12.5539
2.02842	0.733093	4.17182
1.95134	0.714563	1.1906
1.87674	0.768257	15.9607
1.65179	0.82139	2.43439
1.81164	0.73996	9.0786
2.15919	0.749359	6.89449
1.91543	0.733445	5.70504
1.78379	0.747494	10.3384
2.06696	0.810213	3.9439
1.84771	0.786356	12.9984
2.1453	0.771056	13.2842
1.91593	0.77396	16.0963
1.89742	0.780099	14.3886
1.75843	0.808048	5.32326
1.89603	0.742756	9.25458
1.51231	0.797512	0.414163
2.03339	0.744868	8.47669
2.60143	0.772973	0.416004
2.0107	0.742874	7.89156
1.73909	0.783341	10.6381
1.97046	0.783476	16.5135
1.75317	0.743532	8.47082
1.75835	0.765744	13.5878
2.25071	0.764744	5.68708
1.74246	0.740151	7.53792
1.79742	0.729378	6.51643
2.15326	0.734487	2.28999
2.71597	0.777279	0.62843
2.4165	0.767877	1.3312
1.73107	0.770477	11.5342
2.07082	0.764955	16.3905
2.12263	0.739294	4.69801
1.91541	0.784201	14.2149
1.91759	0.736544	7.17722
2.5422	0.757247	1.0056
1.64431	0.675145	0.595908
1.5351	0.747878	0.438597
1.72693	0.782003	10.0793
1.78371	0.823333	2.29197
1.77944	0.774484	14.2472
1.83234	0.831966	2.04759
1.63232	0.774881	4.85993
1.77706	0.757218	12.6933
1.90876	0.748281	12.2716
1.79724	0.776133	14.5962
1.80241	0.791294	10.3181
1.73048	0.743643	7.7547
1.95538	0.809917	5.26177
1.9218	0.769491	16.9089
1.8406	0.736234	8.15879
1.92504	0.704594	0.540476
1.87206	0.778684	14.645
2.02487	0.767281	19.4625
2.12281	0.731714	2.43277
2.09137	0.781595	13.2279
1.973	0.771393	18.6314
1.70918	0.75989	10.0916
1.79954	0.758237	12.7848
1.92131	0.750471	13.225
2.13861	0.789973	6.88685
1.85433	0.774227	16.1198
2.32816	0.763279	2.47142
2.09367	0.806343	3.89893
1.55457	0.647606	0.17563
2.17633	0.788471	5.58456
2.17162	0.779943	8.70041
1.79105	0.789606	10.123
2.11169	0.753946	11.2102
1.96553	0.776796	17.0776
2.25206	0.748028	2.82842
2.06228	0.786723	13.7409
1.94126	0.774857	16.5254
1.72349	0.766716	11.5002
1.78018	0.7882	10.159
2.13659	0.833712	0.401502
1.81473	0.794682	9.67959
1.99847	0.739316	7.02599
1.57804	0.744597	1.40977
1.85979	0.794913	10.4686
1.56185	0.735593	1.02048
1.9123	0.750222	12.7821
1.82522	0.771122	16.8375
1.68806	0.748459	7.41108
2.00604	0.754465	14.0235
2.03431	0.77489	18.1321
2.03588	0.747001	9.20224
2.18762	0.762235	9.68021
1.70505	0.791073	6.75167
1.87967	0.794119	10.9872
1.83765	0.83053	2.12268
1.87084	0.768792	16.0719
1.8328	0.711607	2.44279
2.04417	0.740794	6.87986
1.98604	0.782263	16.0824
1.99265	0.732625	4.73683
1.82488	0.755822	11.9769
1.66076	0.714582	2.66476
1.96126	0.78669	14.444
3.245	0.771126	0.248686
1.57526	0.814743	1.14606
1.64683	0.793341	4.68178
2.52243	0.764058	0.977325
2.07315	0.766685	16.5059
1.73741	0.804015	5.09181
1.92311	0.756882	15.1126
1.88825	0.748287	11.337
2.24347	0.735399	0.899569
1.95198	0.806938	6.30834
1.70365	0.786737	7.41369
1.92225	0.82484	1.93606
2.37361	0.709043	0.126747
1.73399	0.798716	6.24968
1.77226	0.732229	7.1367
2.18321	0.762643	9.90971
1.7679	0.766193	14.0525
2.11139	0.717583	0.459209
1.81434	0.75778	12.643
2.02538	0.776262	17.0256
1.77802	0.739365	8.5872
1.87737	0.764103	14.8982
1.66606	0.692048	1.05181
1.77849	0.784526	11.9719
1.81236	0.763904	14.7556
1.97821	0.772668	18.7025
2.28501	0.796913	1.43516
1.86291	0.784126	13.9484
1.70296	0.780757	8.66886
1.83321	0.755205	11.6395
1.69786	0.749456	8.03428
2.18004	0.774472	9.57579
2.11457	0.771035	14.4843
1.9354	0.794205	10.6624
1.86822	0.784647	14.0044
1.98831	0.77219	19.1497
2.05887	0.756387	15.5238
1.78833	0.735106	7.34623
1.60684	0.81319	1.93342
2.14464	0.789093	7.00409
1.89665	0.774531	15.5668
1.86283	0.769261	16.2445
1.76592	0.731566	7.03188
2.1764	0.750249	6.4503
2.21274	0.758592	7.5269
2.16138	0.724136	0.888523
1.69616	0.78924	6.65021
1.86965	0.782361	14.4114
2.90996	0.78394	0.321901
1.76108	0.826459	2.23318
2.16666	0.768665	11.3049
1.91905	0.769074	16.7922
1.67373	0.75002	6.73922
1.85092	0.782084	13.9733
1.85999	0.75268	11.5052
1.82252	0.778885	14.6225
2.03926	0.782455	15.5266
2.04265	0.765474	18.0708
1.88482	0.784416	14.5107
1.89318	0.785334	14.0004
1.78174	0.800335	7.43647
2.02645	0.76341	18.0477
2.1861	0.799437	2.70889
1.71455	0.741016	6.83401
1.70662	0.734428	5.87868
2.12291	0.805312	3.21788
2.05935	0.775011	18.485
1.6888	0.779061	7.91596
1.67483	0.785908	6.39793
1.98244	0.772385	18.9119
1.79329	0.81419	3.98782
1.72626	0.807544	4.92534
1.68825	0.819594	2.67049
1.77766	0.745664	9.95569
2.14566	0.7482	6.9789
1.74079	0.773456	11.8374
1.86635	0.761952	13.8978
1.95143	0.768083	17.2268
2.02223	0.768178	19.6685
1.87865	0.76288	14.2443
1.67609	0.761703	7.32219
1.86373	0.800079	8.83026
1.93743	0.74639	11.4005
1.99398	0.786138	14.4632
1.968	0.787746	14.0144
1.7889	0.843877	1.3592
1.63706	0.810894	2.43117
2.22322	0.82748	0.330142
2.17812	0.762909	10.2174
1.8195	0.746382	10.3943
2.51883	0.781515	0.616708
2.06648	0.767637	17.4158
1.91452	0.771532	16.9699
3.10929	0.788435	0.0634626
1.72867	0.814605	4.02633
2.09223	0.736905	4.47519
1.75706	0.771072	13.1109
1.82109	0.73424	7.43078
2.09374	0.832741	0.735737
1.93438	0.811874	4.73739
1.60707	0.786221	3.11006
1.81634	0.743491	9.88845
1.82209	0.816695	3.68689
1.54903	0.69605	0.37813
1.76849	0.744672	9.45003
1.92204	0.758298	15.6218
2.29046	0.769071	4.29966
1.6878	0.777392	8.09017
2.1167	0.752273	10.189
1.74162	0.707236	1.8706
1.65929	0.816645	2.74248
1.89062	0.756643	13.0215
1.75999	0.758991	13.0865
2.16805	0.776478	10.1369
1.99874	0.765503	18.7118
2.00596	0.756872	15.3248
1.87146	0.773096	15.9482
2.33755	0.78125	2.26357
2.00711	0.740282	7.17708
1.74497	0.771563	12.087
2.04105	0.790119	11.9699
1.74355	0.812751	4.64789
1.98356	0.754993	14.0281
1.96979	0.745039	9.81191
1.70045	0.757905	8.92314
2.4484	0.766601	1.3984
2.09004	0.784663	12.3357
1.6878	0.803865	3.99706
2.25519	0.76285	5.37768
1.61477	0.745628	3.03452
1.819	0.77166	16.7323
2.34941	0.799409	0.652479
1.93653	0.774208	16.6164
2.47612	0.771271	1.28335
1.96551	0.7915	12.0564
2.17137	0.756728	9.57637
2.66256	0.762436	0.544174
1.9319	0.766333	16.6056
1.92087	0.766632	16.512
1.97816	0.807408	6.21395
1.83916	0.712996	2.50566
2.00084	0.753687	13.4676
2.09937	0.727567	1.65191
2.11429	0.793521	6.30091
1.71137	0.744064	7.39184
1.75718	0.732768	7.2032
2.01251	0.768347	19.8227
1.95941	0.758847	17.2904
1.75908	0.758518	13.001
1.78219	0.74197	9.65799
2.02676	0.798444	8.35933
2.06243	0.749066	10.2305
2.03262	0.792887	10.9777
1.82027	0.818628	3.45245
1.84834	0.787139	12.9096
1.90862	0.756505	14.0822
1.90161	0.789046	12.3383
1.91562	0.783629	14.2797
1.89016	0.777854	14.439
1.7301	0.783924	9.89628
1.80659	0.712125	2.71479
1.63414	0.826865	1.63805
1.92215	0.811672	4.91641
2.14854	0.754104	9.796
1.79326	0.763466	14.2904
1.85738	0.794203	10.7077
1.83324	0.738711	8.74962
1.77356	0.722397	4.08378
2.38175	0.781378	1.61922
2.02758	0.782802	15.2624
1.57148	0.758518	1.43954
2.00724	0.756891	15.3211
2.07911	0.74964	10.224
2.08185	0.789242	10.6716
1.97825	0.767777	17.905
2.0388	0.7865	13.9079
1.66155	0.761157	5.94477
2.08915	0.778913	14.1852
2.2823	0.758241	4.07987
1.82834	0.757177	12.388
1.97132	0.808127	6.16274
1.97104	0.757117	15.9417
2.09494	0.761128	16.01
1.54775	0.798685	1.04998
2.06349	0.775359	17.9811
1.95053	0.762849	17.3098
2.01511	0.770372	19.9791
2.0783	0.778022	15.3879
1.52924	0.72097	0.490415
2.04649	0.761023	16.6637
1.8093	0.733718	7.25192
1.69919	0.762723	9.54906
1.6896	0.839423	1.10117
1.93044	0.768794	16.9889
1.93543	0.746511	11.5406
1.97078	0.757793	16.6055
1.77004	0.816481	3.53814
1.70429	0.759317	9.5362
1.8611	0.808901	6.06781
1.47518	0.673955	0.0571834
1.84823	0.742106	9.27522
1.93211	0.753314	13.6909
2.06447	0.748371	9.54285
1.98631	0.77432	18.1222
2.04761	0.742337	7.57851
2.0278	0.773347	19.0811
1.85427	0.76585	15.9095
1.9971	0.767117	18.866
1.63971	0.751479	4.98356
1.98524	0.775825	17.4461
2.15826	0.771434	12.3828
1.81673	0.767618	15.9529
1.86237	0.740211	8.6426
2.02511	0.766983	19.4164
2.00656	0.783307	15.2882
2.0721	0.759968	16.3006
2.2653	0.762587	5.04701
1.93409	0.760651	16.9722
2.09209	0.736731	4.41819
1.63549	0.731528	3.14102
2.44999	0.758304	0.773449
1.98515	0.775213	17.7194
1.63192	0.715181	2.07208
1.89148	0.795857	10.4218
1.69785	0.734188	5.38057
1.73212	0.774176	11.3609
1.96477	0.798354	9.66718
2.13776	0.780568	10.9747
2.01478	0.783509	14.9884
1.78678	0.802403	7.13359
2.73322	0.793739	0.220983
1.92769	0.770953	17.265
1.63404	0.747143	4.06989
2.09923	0.761496	15.8361
1.79607	0.732344	7.09695
2.14023	0.756345	11.1054
2.01331	0.780836	15.2683
2.01902	0.75011	11.2697
1.75786	0.716915	2.50494
1.98807	0.755269	14.2953
1.7244	0.692024	1.00955
1.85918	0.795919	10.0747
1.81112	0.762125	14.0408
1.85418	0.765624	15.8011
1.70085	0.764742	9.94288
1.63684	0.767338	5.03511
1.6545	0.691209	1.10463
1.958	0.780099	16.0821
2.1672	0.761906	10.9152
2.1619	0.785626	7.52084
2.06765	0.787705	12.7077
1.74043	0.734843	7.46169
2.16851	0.778947	9.31196
2.19302	0.766821	8.81608
1.90169	0.802455	7.58782
2.05461	0.756274	15.4476
2.37851	0.78212	1.52009
1.94071	0.781389	15.0049
1.6192	0.772164	4.21362
2.00923	0.821057	2.56855
1.86009	0.741804	9.16378
1.81548	0.777982	14.6778
1.73285	0.782949	10.2905
1.57898	0.756646	1.78716
2.10601	0.759122	15.5144
1.91547	0.729595	3.83876
1.94732	0.733451	5.48865
1.85767	0.779831	14.6017
1.92866	0.807162	5.80496
1.87109	0.826461	1.77892
2.03891	0.734231	4.14286
1.76593	0.805625	5.7674
2.0375	0.736146	4.95623
1.89508	0.763298	15.1466
1.77224	0.755051	12.3376
1.81241	0.777816	14.6108
1.85131	0.755875	12.0163
2.14044	0.733812	2.51496
2.20356	0.764893	8.27134
2.2017	0.757927	8.28275
2.06912	0.764806	16.4844
1.70869	0.728787	4.14099
2.2031	0.755173	7.20907
1.672	0.807534	3.58317
1.81808	0.693274	0.598191
2.19762	0.690949	0.0411224
2.00483	0.747028	9.73295
2.12724	0.783044	10.4922
1.66082	0.796264	5.19755
1.90537	0.774081	15.868
1.99723	0.763687	18.2382
2.01123	0.80978	4.44178
1.63862	0.780283	4.69389
1.69484	0.777353	8.68061
2.2361	0.792631	2.64333
1.9742	0.764372	17.5738
2.07292	0.753647	13.7235
2.03071	0.773626	18.9172
1.99938	0.743669	8.45723
1.90491	0.782036	14.3656
2.03032	0.772478	19.6834
1.65597	0.734814	3.56782
2.01192	0.717301	0.861483
1.67509	0.804793	3.74539
1.8522	0.772825	16.5804
2.18374	0.789759	4.75825
1.69798	0.740006	6.38056
1.8061	0.781817	13.2849
1.73933	0.785609	9.54778
1.98504	0.766345	17.9888
2.03435	0.75978	16.3851
2.0483	0.740193	6.51987
1.53106	0.667519	0.311228
1.83387	0.758474	12.8257
1.93215	0.775618	15.6978
1.69331	0.774683	9.02113
1.64999	0.729745	3.66942
1.91676	0.798727	8.66262
1.79088	0.766138	15.145
1.85201	0.79617	9.80929
1.94846	0.780091	15.4962
1.99326	0.771864	19.3611
1.9202	0.744804	10.4812
2.21165	0.777223	6.31513
1.73136	0.750324	9.95537
2.05182	0.786678	13.908
2.18588	0.757429	9.12871
1.60427	0.799431	1.93625
2.04939	0.78834	12.9541
1.63463	0.813712	2.3888
1.91353	0.774634	15.7339
1.75351	0.810395	4.94073
2.17551	0.719293	0.441455
2.19897	0.808014	1.09982
1.96788	0.743678	9.1337
2.00633	0.754574	14.0876
1.93717	0.733157	5.45645
1.76364	0.736422	7.74753
2.12809	0.754933	11.1009
1.75006	0.762458	13.2935
1.89348	0.75597	13.0631
1.72562	0.772838	11.0572
1.88153	0.789205	12.3067
1.77995	0.769912	14.8414
1.58383	0.785903	2.24415
2.01789	0.760902	17.0329
1.72735	0.781923	10.1255
2.01981	0.774793	17.9632
1.87491	0.788972	12.4596
2.00803	0.785326	14.5005
1.83455	0.752998	11.1117
2.04881	0.766486	18.0284
1.76105	0.8016	6.17722
1.71154	0.770818	10.4968
1.97841	0.831953	1.45462
2.18755	0.774899	8.6806
1.99088	0.760135	17.7785
1.9113	0.769628	16.6781
2.0368	0.738629	6.04339
2.23274	0.746978	3.13826
1.92011	0.749911	13.0742
1.89691	0.756896	13.4637
2.05284	0.767679	18.2785
1.68933	0.736164	5.67528
1.7815	0.751084	11.2934
1.8545	0.751743	11.3013
1.90787	0.771408	16.7639
2.25878	0.755062	3.65773
1.94191	0.798745	8.88744
2.9489	0.785318	0.222157
1.93576	0.834606	1.35041
2.53178	0.770329	0.842895
1.70976	0.78894	7.00283
1.77834	0.794275	8.63635
1.77403	0.777486	13.2465
1.91231	0.735835	6.89752
1.99479	0.758884	16.8135
1.87815	0.729437	4.21751
2.06664	0.749123	10.1695
1.94014	0.756451	15.1311
1.71144	0.769826	10.5524
1.83768	0.808819	6.09887
1.44323	0.675585	0.192758
2.25022	0.776599	4.98534
1.6701	0.742575	5.6187
1.90747	0.77632	14.9265
2.90686	0.773998	0.262812
2.09836	0.766909	14.6595
2.34742	0.779598	2.30499
1.60883	0.776436	3.46543
1.8758	0.786029	13.7088
2.11502	0.74379	6.32465
1.68694	0.747074	7.12276
1.99879	0.7791	15.916
1.82879	0.748255	10.7929
1.73386	0.768881	11.8796
1.85714	0.788513	12.7045
1.80532	0.776481	14.7859
2.11508	0.749774	9.03133
2.18986	0.768864	9.25078
1.93141	0.745976	11.267
1.79805	0.703981	1.24816
1.64519	0.732697	3.38405
2.31669	0.7653	3.10342
1.84517	0.765367	15.7231
2.03164	0.807813	4.95525
1.96791	0.720215	2.21819
2.53636	0.751658	0.336852
1.84341	0.762766	14.5362
1.8038	0.811456	4.83727
2.13688	0.778759	11.7187
2.21192	0.763208	7.87816
1.756	0.76803	13.3041
1.92418	0.79999	7.7888
1.77358	0.805524	5.98653
2.09203	0.757975	15.032
1.841	0.72686	4.86473
2.00625	0.778	15.7544
1.90838	0.7774	14.4497
2.50009	0.768737	1.05954
1.86566	0.747713	10.7966
1.93457	0.770303	17.3352
1.95499	0.732498	4.99301
2.13615	0.81598	1.47227
1.951	0.80652	6.41201
1.92327	0.756646	15.024
1.56422	0.797914	1.38479
1.99393	0.761846	17.8908
1.74915	0.743584	8.29918
1.85916	0.79197	11.5802
2.11831	0.763082	14.2198
1.98197	0.774737	17.932
1.55583	0.764756	1.27489
2.18384	0.748516	5.15849
1.70002	0.725127	4.13198
1.70275	0.750971	8.32878
1.56685	0.778012	2.61278
2.0968	0.776993	14.1327
1.93963	0.741645	8.26694
1.78391	0.841969	1.30804
1.87897	0.788424	12.68
2.19588	0.794128	3.27437
2.1471	0.795844	4.72204
1.70686	0.796712	6.86982
1.80992	0.763026	14.3754
1.75652	0.789745	7.8573
1.88407	0.740366	8.44697
1.9175	0.729915	3.89952
2.15764	0.804438	2.45606
2.04209	0.736316	4.79705
2.39814	0.78786	1.2034
2.05033	0.781306	15.9746
1.80912	0.776745	14.8432
1.81191	0.760542	13.4298
2.04179	0.812036	3.56024
2.23186	0.777838	5.26896
1.99145	0.784405	15.5169
2.15923	0.754381	9.37141
1.65039	0.719047	2.66653
1.75439	0.745572	9.19997
2.09883	0.77131	15.5605
2.50837	0.77187	0.960071
1.6764	0.70282	2.14466
1.80649	0.711422	2.57977
2.05469	0.788778	12.7222
1.78264	0.719252	3.17072
1.72134	0.781959	9.70092
1.61212	0.725312	1.98842
2.02816	0.757863	15.7115
1.89414	0.7801	14.4283
1.6691	0.693108	1.03579
2.06553	0.740366	6.29491
2.03529	0.758805	16.0566
1.95081	0.782892	15.5369
1.9167	0.744079	9.95163
2.13217	0.762667	13.3123
2.10033	0.748061	8.68934
1.90788	0.788446	12.5713
2.14087	0.781449	10.4962
2.08294	0.761929	16.0678
1.80665	0.741224	9.5442
2.04401	0.731911	3.05071
2.13327	0.765492	13.0555
1.74645	0.832637	2.028
1.98586	0.770938	18.9584
1.93653	0.787743	13.1067
1.76883	0.754906	12.3111
1.82478	0.789154	12.211
1.81137	0.769179	16.074
2.25124	0.763274	5.54016
1.91215	0.81233	4.83652
1.79744	0.793895	9.43853
1.99988	0.800916	7.38236
2.04764	0.738449	5.62461
1.83648	0.775572	16.1815
2.19884	0.771917	8.74589
2.18457	0.75984	10.0371
2.14569	0.721931	0.732052
1.73337	0.783718	10.1639
2.04652	0.757118	15.5856
1.96821	0.771105	18.3985
1.89986	0.783786	14.494
1.99574	0.74224	7.90594
1.69161	0.764843	9.11762
1.95578	0.778008	16.0493
2.47062	0.769319	1.38723
2.28083	0.793967	1.90655
1.89015	0.820397	2.73699
1.8902	0.759302	13.4605
2.17869	0.781161	7.71642
1.89823	0.768861	16.3168
2.13829	0.739759	4.57757
1.75243	0.732766	7.20344
1.98271	0.779738	16.4137
1.82956	0.777575	15.3719
1.65768	0.770197	7.04145
2.03051	0.735819	5.19317
2.15721	0.752427	8.54896
1.94218	0.791102	11.8237
2.02761	0.774921	17.9995
2.73842	0.762689	0.354566
2.22659	0.767288	6.93366
2.03328	0.795668	9.94885
1.84136	0.79516	10.0315
1.74793	0.743113	8.064
1.77084	0.717657	2.65667
2.20282	0.721781	0.501773
2.12184	0.765163	13.5781
1.98286	0.796705	10.2801
1.98654	0.774972	17.8233
1.99637	0.780201	15.9046
2.13211	0.790731	6.89235
1.86247	0.77646	15.2949
1.82883	0.755952	11.9673
1.7797	0.76446	14.2364
1.8423	0.81536	3.91396
2.00647	0.763298	18.2881
2.06538	0.807941	4.75511
1.85557	0.784015	13.645
1.6089	0.783033	3.54976
1.81971	0.803212	7.14554
2.04326	0.778171	16.3928
1.94878	0.745694	10.6496
1.89092	0.802061	8.1716
1.7774	0.785387	11.4748
1.74104	0.769869	12.1419
1.65599	0.754535	6.60366
2.19844	0.806832	1.28311
2.02232	0.765482	19.2172
2.04367	0.745172	8.52132
2.21361	0.77925	5.78979
1.77299	0.81202	4.65724
1.91944	0.724387	2.4482
2.17386	0.765571	10.4135
1.70152	0.760263	9.44402
2.12223	0.759088	13.9714
1.75249	0.785962	9.97299
1.69566	0.804015	4.15387
1.84041	0.822775	3.00313
1.77313	0.768956	14.3432
1.96753	0.8003	9.02476
2.03371	0.750899	11.9161
1.84352	0.721238	3.80387
1.80981	0.757371	12.56
1.85845	0.717528	2.73671
1.85851	0.771619	16.583
1.87912	0.773158	15.7124
1.73523	0.749658	9.98348
1.65304	0.842323	0.829704
2.08189	0.758777	15.7009
1.95366	0.796099	10.3236
1.94827	0.715445	1.35471
2.24986	0.761864	5.45773
1.69636	0.727921	3.72785
1.94935	0.742327	8.52589
2.12419	0.758224	13.2703
1.90906	0.755838	13.9003
1.75124	0.740275	7.83502
2.25608	0.747562	2.57259
1.56851	0.816908	0.906042
1.81464	0.694971	0.669948
2.19312	0.784559	5.80728
1.93392	0.799871	8.10865
1.76177	0.740237	8.23945
1.86295	0.742917	9.47145
1.73512	0.782019	10.6438
1.9328	0.782365	14.5536
2.0064	0.762542	17.9909
1.89702	0.746215	10.8532
1.91928	0.779143	14.0946
1.95616	0.7847	15.3787
2.06689	0.776661	17.0297
1.87292	0.769601	16.0751
2.15727	0.768643	12.1411
1.70051	0.753414	8.19848
2.15625	0.73345	2.02775
1.78681	0.76808	15.1563
1.79912	0.76555	15.1381
1.939	0.770405	17.4637
2.03725	0.753404	14.0101
1.72621	0.743802	7.70026
1.74178	0.726827	5.82566
2.1671	0.780166	9.05728
1.77688	0.725865	5.24821
1.75485	0.753024	11.7794
1.98933	0.776033	17.2971
2.00248	0.776283	16.9604
1.81569	0.799262	8.20604
1.82068	0.761614	13.9485
1.84537	0.718286	3.12704
2.15913	0.763581	11.5009
1.96649	0.754204	13.1581
1.65799	0.783333	5.76426
2.0558	0.761742	16.6532
1.84772	0.768245	16.361
2.44068	0.790907	0.617487
1.61773	0.702908	1.12467
2.07712	0.784866	13.4361
1.9663	0.786779	14.5665
1.93501	0.773054	17.1235
2.18654	0.785411	5.98947
1.77874	0.764548	14.2255
1.79203	0.798683	8.20542
1.87082	0.77354	15.8521
2.15866	0.791145	5.61477
1.96779	0.742914	8.7322
1.7478	0.74464	8.63612
1.7443	0.745399	8.8097
1.90062	0.773414	16.0506
1.69379	0.825434	2.08986
1.48327	0.742183	0.281867
1.75084	0.7878	8.72762
1.85897	0.751353	11.3109
2.33029	0.774889	2.43643
1.89591	0.809932	5.55984
1.94406	0.755743	14.6817
2.53496	0.78425	0.42821
1.96545	0.805025	7.24872
2.54572	0.776254	0.679078
2.25184	0.754168	3.5551
1.498	0.729222	0.25027
1.7449	0.721432	4.01301
1.82085	0.725356	4.76898
1.57449	0.764414	1.81696
1.97474	0.780564	16.6165
1.82753	0.748927	10.849
2.20961	0.758404	7.74422
2.35473	0.749603	1.14894
1.77167	0.797233	7.87046
2.05515	0.752488	13.5062
1.76437	0.725596	5.37086
1.93829	0.762058	17.0169
2.0585	0.756165	15.4704
1.72962	0.807993	4.9751
1.96064	0.785002	15.413
1.82324	0.785364	12.5527
1.66319	0.736374	4.05041
1.71649	0.723697	4.63027
2.12653	0.750628	8.97813
2.51184	0.794475	0.494261
2.08588	0.750673	10.714
2.41939	0.761045	1.26181
1.97451	0.801467	8.4386
2.04698	0.760247	16.452
2.14923	0.747716	6.66671
1.88085	0.773648	15.5842
1.88312	0.801574	8.67482
1.92704	0.77176	17.3689
1.70252	0.717292	3.67304
1.79507	0.768409	15.5199
2.08063	0.769224	16.7929
1.67909	0.75281	7.34361
1.72663	0.747964	9.16002
1.87616	0.714877	1.87068
1.54035	0.718519	0.489082
1.53873	0.70183	0.420952
2.09193	0.796631	6.12682
1.7141	0.709851	2.52493
1.9527	0.827672	1.67375
2.02919	0.751055	12.0148
1.84046	0.792428	11.4301
3.19802	0.780893	0.200253
2.21957	0.76453	7.33075
1.67825	0.752102	7.2278
1.68836	0.706472	2.65195
1.84992	0.76049	13.3967
2.87758	0.772466	0.328963
2.14832	0.755939	10.4414
2.27743	0.776281	4.6172
2.16042	0.791936	5.32101
1.87298	0.736116	6.92342
1.94978	0.746419	11.0789
1.82888	0.824216	2.73423
2.24189	0.743864	1.97838
1.971	0.769337	17.9618
2.11481	0.781439	11.6016
1.92494	0.719658	1.77498
2.43003	0.758338	1.00538
2.04992	0.759063	16.124
1.65668	0.72082	3.02619
1.84385	0.770197	16.7565
1.83968	0.772165	17.1491
1.92771	0.764114	16.571
2.27853	0.769505	4.80542
2.13202	0.779609	11.5657
2.00655	0.78905	12.6226
2.63443	0.773092	0.799964
1.95039	0.770375	17.7408
1.94969	0.772326	17.9631
1.68208	0.753593	7.53542
2.28187	0.762106	4.5507
2.07331	0.785527	13.4259
1.84171	0.792136	11.5771
1.66564	0.652483	0.158328
2.26351	0.763151	5.12449
2.73921	0.765321	0.290357
1.9684	0.726139	3.21432
1.75559	0.793671	7.65348
1.89084	0.781022	14.5047
2.12222	0.773624	13.8358
2.24269	0.779888	4.50696
1.6746	0.773973	7.89818
1.85044	0.786114	13.0909
1.81658	0.770583	16.4641
1.9951	0.814226	3.1262
1.88724	0.779416	14.4841
1.97973	0.758288	16.8354
2.0121	0.736207	6.15015
2.14208	0.75896	12.0636
2.18863	0.760616	9.82799
2.05992	0.800529	6.74839
1.85167	0.832455	1.74635
1.94489	0.774006	17.0712
2.0963	0.739129	5.13228
1.68508	0.794289	6.39785
1.88884	0.790088	11.9117
1.68739	0.716097	3.20847
2.02605	0.762428	17.6142
2.69933	0.800297	0.1807
1.80282	0.754194	11.9382
2.12313	0.759421	14.0905
1.66671	0.730631	3.79821
1.81209	0.750977	11.1602
2.02179	0.774211	18.4135
2.36084	0.776139	2.25243
1.92514	0.724438	2.27373
2.04319	0.744896	8.43262
1.70151	0.759849	9.38256
2.0546	0.78742	13.5022
1.77486	0.749115	10.6234
2.16264	0.805463	2.21423
1.96613	0.774165	17.9279
2.00091	0.75841	16.3087
1.84189	0.789961	12.6633
1.65706	0.726902	3.61027
1.89916	0.71794	2.06629
1.97516	0.79765	9.96178
1.92939	0.772941	16.9767
2.26683	0.780952	3.96191
1.88608	0.757124	12.8127
1.7267	0.818788	2.77512
1.81781	0.774963	15.7713
1.88874	0.790217	11.8793
1.96913	0.814214	3.20605
1.90464	0.787261	13.0771
2.05945	0.74378	8.00603
2.10215	0.757331	14.2732
1.70176	0.740745	6.53084
1.83795	0.703788	1.13153
2.06821	0.698659	0.285872
2.17563	0.783756	7.27221
1.66106	0.724646	3.51107
2.10304	0.780287	12.5401
1.95968	0.798832	9.34421
1.81652	0.7465	10.4138
1.94262	0.790134	12.1575
1.68186	0.770988	8.75295
1.98735	0.790616	12.2065
2.28571	0.766641	4.32036
1.94867	0.761803	17.4333
1.86771	0.78884	12.5621
2.05487	0.767218	17.9961
2.1157	0.759829	15.0919
2.07783	0.765867	15.9215
1.7036	0.767615	10.2157
2.23999	0.768622	6.11772
1.88626	0.802575	8.19056
2.24954	0.823697	0.336502
2.11369	0.803388	3.91236
1.80064	0.818393	3.18753
1.80325	0.71241	2.7559
2.08976	0.750026	10.128
1.85514	0.785389	13.346
1.72103	0.794773	7.15366
2.17132	0.765985	10.6191
1.80898	0.735696	7.7113
1.93038	0.780035	14.3838
2.11556	0.756584	12.8658
1.84984	0.784943	13.2484
2.11765	0.767208	13.7528
1.926	0.753367	13.8595
1.77751	0.723383	4.30235
2.07654	0.748244	9.21165
1.61915	0.738132	2.85284
1.97043	0.76051	18.6248
2.16495	0.77201	11.8212
1.79907	0.767492	15.5017
1.8326	0.779057	14.8909
1.82525	0.702549	1.01464
2.06028	0.772643	19.6522
1.63568	0.77704	4.64085
1.94555	0.763028	17.1305
1.82457	0.759448	13.1375
1.68125	0.690643	0.986218
2.59357	0.765158	1.03457
1.71793	0.76282	11.0527
2.18931	0.741849	3.34325
2.02381	0.775225	17.7209
2.05151	0.777511	16.9762
1.64802	0.711257	2.33304
1.82772	0.788081	12.4439
2.02955	0.7455	8.72441
1.91805	0.757487	15.0221
2.22716	0.760717	6.70171
2.03936	0.75952	16.2803
1.76165	0.793644	7.93402
2.19062	0.745583	4.03899
1.63948	0.729167	3.2589
1.99994	0.77056	19.4145
2.08346	0.758142	15.3453
2.12465	0.811527	2.21063
1.63203	0.734303	2.95548
1.89191	0.815737	3.9762
2.12557	0.754	10.6807
2.11564	0.748832	8.54631
3.4142	0.782884	0.0633677
1.72573	0.764959	11.6993
1.74787	0.795877	7.39084
1.94423	0.756177	14.9709
1.88728	0.813537	4.60058
1.8745	0.744553	9.91862
1.79505	0.727926	5.93417
1.84639	0.706828	1.46222
1.75533	0.763257	13.3917
1.90501	0.782401	14.3771
1.81895	0.809402	5.67696
2.12748	0.777794	12.3828
1.98857	0.770298	18.9373
1.79529	0.75455	12.1638
1.65552	0.774953	6.27856
2.13648	0.739622	4.55573
1.66417	0.764449	6.53072
2.09584	0.779961	13.2871
1.79071	0.746236	10.3731
1.919	0.723027	2.26183
2.29811	0.781196	3.27979
1.88559	0.766727	15.9798
1.81879	0.781585	13.5509
1.74005	0.693748	1.3661
1.99401	0.774475	18.0714
1.99422	0.767612	18.7666
1.68094	0.725238	3.83559
2.10201	0.774859	14.3814
2.24242	0.788756	3.12722
2.04642	0.778839	16.3688
2.0183	0.739988	6.94946
2.04255	0.723293	1.65607
1.93983	0.798727	8.8387
2.01768	0.782429	15.1242
1.7021	0.811597	4.05464
1.73474	0.741825	7.26259
2.13706	0.753828	10.1347
1.92059	0.823565	2.01248
3.06669	0.753361	0.269752
1.76856	0.709429	2.27623
2.12322	0.767863	13.6562
2.03364	0.751365	12.2928
1.81389	0.758614	12.8655
1.88912	0.718395	2.3262
1.95756	0.802668	7.78716
1.81792	0.765976	15.6869
1.84109	0.797704	9.0167
2.04922	0.747251	9.1552
1.96977	0.808023	6.25203
1.89497	0.797118	9.8997
1.69669	0.784797	7.50446
1.88463	0.748577	11.2294
1.77112	0.740685	8.70412
2.1384	0.745513	6.46638
1.82113	0.787335	12.2541
3.08521	0.757234	0.228925
1.68528	0.782631	7.25687
1.94083	0.787073	13.5444
1.65142	0.75391	6.3759
1.86106	0.747482	10.7254
2.037	0.772764	19.521
2.15	0.762063	11.9422
1.92911	0.779358	14.2935
1.89781	0.789181	12.2882
1.85212	0.783507	13.6221
1.81823	0.791792	10.9626
1.66574	0.78441	6.14552
2.01	0.797035	9.79136
1.59219	0.732632	1.96475
2.15361	0.7827	9.28963
1.81743	0.758043	12.706
2.06452	0.758994	16.0372
1.9425	0.753997	13.5598
1.74583	0.793464	7.19159
2.12591	0.762093	13.8507
1.82922	0.755705	11.8776
1.80474	0.775174	15.2128
1.98453	0.760941	18.0504
1.71574	0.698001	1.41817
1.93922	0.783219	14.9045
1.79391	0.776909	14.1936
1.8489	0.741699	9.17311
1.88759	0.777204	14.6584
1.78603	0.763016	14.0057
1.92991	0.763552	16.6463
2.12851	0.756224	11.7957
2.17767	0.776381	9.17356
2.00451	0.78194	15.476
2.02166	0.772495	19.6476
2.07261	0.740989	6.4251
2.13686	0.713638	0.240017
1.90214	0.795653	10.3213
2.16069	0.744538	5.39405
1.75023	0.842934	0.896479
1.81103	0.695772	0.715923
2.52542	0.792866	0.517695
1.87656	0.794287	10.9101
2.06523	0.774066	18.4316
2.60094	0.779316	0.699512
1.80643	0.714569	2.87529
2.08946	0.758271	15.2772
2.34924	0.72411	0.146962
2.44762	0.712216	0.201289
1.99146	0.785088	15.1284
2.06622	0.747931	9.15472
2.14052	0.770118	13.3419
1.59314	0.776092	3.00599
1.96128	0.796117	10.4506
2.13165	0.783746	10.0209
1.71214	0.783489	8.75092
1.78523	0.712388	2.86396
2.11711	0.767024	13.7424
1.80279	0.792838	9.90409
2.20005	0.784121	5.57443
1.90294	0.755839	13.5614
1.89266	0.835974	1.26946
1.59634	0.753128	2.39846
1.95611	0.757825	16.3401
1.64752	0.758214	5.22421
1.57136	0.775148	2.21286
1.7435	0.702487	1.33889
1.71642	0.740368	6.88263
2.11948	0.757078	12.9233
1.99418	0.835134	0.978593
1.74859	0.745578	9.01719
1.88366	0.783005	14.6765
1.86856	0.793496	11.0592
2.25644	0.752389	3.20392
2.10802	0.802433	4.33307
2.36132	0.777821	2.35163
1.71199	0.765468	10.7824
2.24236	0.747804	3.11961
1.82603	0.742581	9.5699
1.81493	0.759703	13.1601
1.91493	0.774439	15.8463
1.96813	0.732153	4.76227
1.7473	0.775906	12.2473
2.07468	0.804475	5.07329
2.07601	0.75773	15.3514
2.12661	0.737454	4.02525
1.87301	0.743228	9.54585
1.71361	0.734648	6.27411
2.23459	0.783875	4.04837
1.86174	0.715704	2.35905
2.86532	0.764244	0.558437
1.78169	0.835796	1.5246
1.85347	0.772672	16.5869
2.0207	0.734241	5.01747
2.01037	0.797935	9.10683
1.80291	0.755472	12.2031
1.66168	0.777975	5.73311
2.06405	0.783192	15.3542
1.63302	0.717674	2.15136
1.65316	0.780915	5.32652
1.71104	0.747447	8.4094
2.04098	0.764591	17.8835
1.98672	0.792962	11.5171
1.62609	0.768872	4.51463
1.95677	0.783659	15.8207
1.90347	0.812855	4.74802
1.83438	0.684884	0.21271
1.90252	0.782946	14.4286
1.8184	0.794048	10.0335
1.76059	0.738331	7.98095
1.83261	0.742711	9.49343
1.96678	0.757745	16.5057
1.78636	0.78236	12.8264
2.07049	0.756711	15.1565
1.71395	0.754395	9.45733
2.17193	0.752444	7.8128
1.8292	0.778186	15.1437
1.63703	0.718245	2.2696
1.91237	0.75882	15.0883
2.15595	0.77431	12.0066
1.9659	0.801047	8.69099
1.7341	0.783124	10.3396
1.91639	0.798625	8.72276
1.58638	0.787627	2.10087
2.00005	0.754772	14.0982
1.70033	0.823618	2.26578
1.66937	0.744812	5.83043
2.53918	0.824582	0.0957352
1.80108	0.747986	10.5574
1.90074	0.78603	13.6251
1.96797	0.760867	18.4404
2.12119	0.781013	11.4799
1.78536	0.747181	10.3364
1.88603	0.760633	13.5134
2.12512	0.76267	13.823
1.83641	0.820691	3.45757
2.02208	0.762136	17.5819
2.33531	0.823832	0.172451
1.68981	0.702084	2.11111
2.0173	0.814155	3.066
1.73806	0.833098	1.86291
1.69629	0.78334	7.75224
1.81421	0.741994	9.66726
2.1988	0.755815	7.79641
1.88624	0.782686	14.6298
1.96358	0.763544	17.52
1.65416	0.766224	5.84489
1.74442	0.790489	6.97808
1.91722	0.768945	16.7362
1.94556	0.774337	16.9566
1.88463	0.770864	16.0791
1.87694	0.781514	14.6049
1.76599	0.752949	11.7967
1.669	0.823111	2.30411
1.98826	0.780095	16.1922
1.66999	0.817593	2.80487
1.59582	0.785467	2.78514
2.08241	0.74117	6.18348
1.79793	0.808043	5.86002
1.65851	0.753549	6.7095
2.04601	0.774913	18.3122
2.10332	0.797073	5.23237
1.69198	0.759878	8.53963
2.40499	0.738772	0.323683
1.97004	0.774268	18.0674
1.68753	0.737387	5.67729
1.75074	0.764696	13.262
1.94733	0.779457	15.4446
1.64135	0.798392	3.73372
1.85454	0.728885	4.80147
2.00146	0.753005	13.0937
2.32169	0.781008	2.64075
1.84168	0.708309	1.76472
1.8456	0.772246	16.9458
1.85492	0.766478	16.039
2.0366	0.752171	12.9807
1.8496	0.841489	0.919496
1.93242	0.719483	1.81859
1.78923	0.731657	7.13202
1.97322	0.727118	3.36431
1.77076	0.729154	6.54848
2.03644	0.781572	15.6157
1.7033	0.770876	10.0736
1.68952	0.76499	8.94207
2.05164	0.754409	14.9371
1.91264	0.803328	6.9189
1.69952	0.763065	9.62329
2.05651	0.769565	18.9408
1.6572	0.737714	4.02218
1.83233	0.731102	6.07944
1.59928	0.820287	0.80186
2.21049	0.776978	6.44236
1.79891	0.764361	14.7022
1.88267	0.701136	0.488246
1.67223	0.765662	7.41128
1.80548	0.775929	14.9815
1.78097	0.833537	1.73098
1.49921	0.775757	0.479748
1.94216	0.748368	12.4172
1.91909	0.763854	16.2826
1.88856	0.785514	13.9666
2.04608	0.759382	16.2183
1.76791	0.759776	13.1785
1.87151	0.729096	4.37065
1.70117	0.772948	9.79743
1.87981	0.773536	15.6008
1.55687	0.753014	1.10943
2.02504	0.787596	13.243
1.64367	0.841161	0.808122
1.74392	0.754085	12.0288
2.07478	0.760488	16.2974
1.85067	0.749297	10.9865
2.33088	0.775218	2.45486
2.02345	0.744462	8.38078
1.95275	0.781333	15.7076
1.63312	0.802164	2.67795
2.14595	0.804909	2.65755
1.74543	0.764007	13.1193
1.98342	0.806584	6.28788
1.76087	0.7591	13.1018
2.10606	0.768703	14.4192
1.99524	0.753773	13.3893
2.07721	0.767596	16.5262
1.68063	0.76555	8.18191
1.81047	0.762165	14.0481
2.29237	0.749501	1.85417
2.05403	0.785904	14.3684
1.84245	0.759909	13.2498
1.96764	0.80499	7.32185
1.73927	0.777434	11.7833
1.96167	0.795644	10.6211
2.14057	0.749356	7.7678
1.88509	0.716315	2.00347
1.80814	0.779373	13.9954
1.99718	0.770589	19.314
2.14709	0.765231	12.4755
1.88565	0.787121	13.2571
1.94798	0.82653	1.70987
2.74035	0.744171	0.0858548
1.90328	0.739253	7.91255
1.91676	0.774929	15.6253
1.99478	0.770457	19.2048
1.64984	0.804937	3.09172
1.69275	0.800831	4.52836
2.05842	0.774433	18.7639
2.24846	0.763402	5.6456
1.66554	0.79024	5.68279
2.01888	0.793085	11.1892
1.81671	0.781356	13.5941
1.98468	0.795874	10.6559
1.89219	0.796821	10.0678
1.59938	0.689539	0.531901
1.75856	0.734659	7.51921
1.61032	0.789684	2.64981
1.80284	0.76101	13.5236
2.04164	0.764072	17.6895
1.97498	0.765517	17.3514
2.08714	0.775952	15.4309
1.8055	0.749194	10.8401
2.03341	0.774162	18.5927
1.86162	0.748436	10.9304
2.21833	0.729406	1.06295
1.78146	0.771539	15.0518
1.83404	0.793794	10.6444
2.00951	0.820788	2.64943
2.40582	0.777275	1.60782
1.90818	0.744408	10.1039
2.18891	0.743454	3.69875
2.36403	0.747847	0.907758
2.01801	0.775524	17.392
2.18881	0.774919	8.54795
1.72585	0.783436	9.70551
1.74405	0.757646	12.8028
1.8138	0.732815	7.00181
2.00365	0.779102	15.749
1.79199	0.760261	13.1558
1.81558	0.785534	12.4065
1.80519	0.758234	12.7766
1.98989	0.780927	16.065
2.28566	0.740551	0.745686
1.79548	0.74483	10.2573
1.6613	0.742785	5.31906
1.86446	0.764059	14.9725
1.83759	0.730845	5.81627
2.18847	0.79079	4.27685
1.93179	0.773467	16.7913
1.97555	0.757123	15.8841
3.09786	0.755519	0.141472
1.71421	0.815568	3.53566
1.89744	0.76278	15.0896
2.10584	0.774481	14.177
1.72368	0.775391	10.8238
1.71325	0.792854	6.96179
1.98308	0.764093	17.9033
1.72717	0.764698	11.7971
2.37233	0.745329	0.673264
1.82764	0.745101	10.1098
2.05108	0.757956	15.8377
2.14354	0.764782	12.6041
1.7043	0.788429	7.0271
1.95395	0.807009	6.32551
2.60242	0.768701	0.772208
1.94799	0.763199	17.1735
1.94657	0.765773	16.7259
2.00598	0.762563	17.9991
2.59973	0.811792	0.0549045
1.98343	0.71702	1.38895
1.8173	0.741866	9.57305
2.12226	0.751727	9.69457
2.06381	0.724466	1.58044
1.55859	0.782818	1.67116
2.57297	0.765157	1.00495
1.69213	0.734102	5.10489
2.15392	0.781366	9.80654
1.63457	0.786299	4.49775
1.94216	0.763914	16.9166
2.23097	0.794347	2.45743
1.63858	0.785223	4.80473
2.05022	0.762828	17.028
2.27737	0.761914	4.6841
2.11721	0.738506	4.58986
1.85452	0.7829	13.8651
2.47339	0.758159	0.604803
1.86223	0.77151	16.4656
1.94787	0.745739	10.6998
2.06299	0.768659	18.1618
1.68702	0.715282	3.04078
1.53348	0.769807	0.775018
1.54902	0.730888	1.14257
2.04243	0.759943	16.3961
1.74262	0.749455	10.2951
1.94541	0.761522	17.3533
1.85386	0.709602	1.65879
1.96968	0.804071	7.71908
2.2116	0.797429	2.33394
1.88028	0.832148	1.37359
2.07955	0.772012	17.8358
1.86145	0.780138	14.5491
2.14798	0.750348	7.95602
1.82792	0.765223	15.5738
1.95497	0.784396	15.4908
1.7934	0.74094	9.60457
2.08251	0.734981	3.69261
2.10961	0.756809	13.4349
2.05029	0.750009	11.1977
2.19775	0.778124	6.64756
1.9366	0.750347	12.9986
2.07499	0.80525	4.89895
2.01581	0.760626	16.9102
1.82977	0.801008	7.71273
1.9932	0.713631	0.649307
1.89355	0.739693	8.11273
1.89143	0.751714	12.1438
1.79595	0.800127	7.86394
1.68975	0.739143	5.95249
1.76892	0.786757	10.3199
1.86872	0.749809	11.1796
1.96094	0.737715	6.91623
1.97797	0.778498	16.6828
1.71153	0.74279	7.00784
1.72119	0.826649	2.16982
2.07345	0.749772	10.5154
2.32673	0.756113	2.20822
2.06696	0.750288	11.193
2.09242	0.751366	10.8596
1.96539	0.772018	18.5702
1.58252	0.801839	1.56557
1.90827	0.769399	16.5844
1.91443	0.758265	15.0522
2.17378	0.754515	8.69951
2.04027	0.773109	19.3238
1.97571	0.732293	4.75124
1.64056	0.71839	2.36478
3.02456	0.762179	0.157418
1.64	0.783316	4.93695
2.16586	0.822777	0.684119
1.96525	0.73526	5.99274
1.87278	0.776358	15.0791
2.03166	0.783473	15.2373
1.75724	0.751924	11.4051
1.74674	0.78602	9.65815
2.36021	0.788448	1.45229
1.79155	0.783796	12.7407
1.84928	0.772593	16.7334
1.76004	0.709559	2.35282
1.95419	0.800121	8.65169
1.9653	0.805039	7.24
2.07742	0.748679	9.53308
2.07244	0.760397	16.3111
1.85492	0.764062	15.0456
1.99255	0.72701	3.04921
1.78958	0.724115	4.1889
1.83883	0.761789	14.1414
1.98851	0.771298	19.1178
1.90282	0.770585	16.553
1.72101	0.811813	4.34932
1.86984	0.792578	11.3459
1.95457	0.746893	11.2295
1.95097	0.736672	6.77531
2.00288	0.793438	11.2657
2.15293	0.747083	6.34426
2.06305	0.772223	19.5575
1.68701	0.776153	8.27824
2.11224	0.830163	0.779916
1.80672	0.736669	7.96584
1.93275	0.731513	4.65597
1.73865	0.785711	9.45194
1.98343	0.769368	18.5346
1.91594	0.75234	13.3195
[truncated: 24,053 more rows]

[truncated: 13 more sheets: KS11 2, KS11 3, KS11 4, KS11 5, KS11 6, KS11 7, 18397 1, 18397 2, 18397 3, 18397 4, 18397 5, 18397 6, 18397 7]
