# Supplementary material for: A fast impedance-based antimicrobial susceptibility test
Source: Nat Commun. 2020 Oct 21;11:5328. doi: 10.1038/s41467-020-18902-x (PMC7578651; doi:10.1038/s41467-020-18902-x)
Supplement: Supplementary file 4 — Source Data [file 41467_2020_18902_MOESM4_ESM.zip › Figure4.xls]

## Sheet: Information
Data information
Sheet 2 (named Fig4a-b) contains information on the data at the top of the sheet
Sheet 3 (named CRCN 2mgL data) contains the data for the scatterplot in Supplementary figure (left hand scatterplot).
Sheet 4 (named CRCN 16mgL data) contains the data for the scatterplot in Supplementary figure (right hand scatterplot).
Sheets 3 and 4 both have the same format: column A is the x-data (electrical diameter), column B is the y-axis (electrical opacity), and column C is the Z-axis (density). Each row is a different cell.

## Sheet: Figure 4a-b
This sheet contains the data for Figure 4 (a) and (b)
Figure 4(a) (2mg/mL)
	#	KP (CNCR)	KP (CN)	EC (KPC)	EC(CN)	ACB (OXA-23)	ACB (CN)	PAE 30m (VIM)	PAE 30m (CN)	PAE 60m (VIM)	PAE 60m (CN)
Mean	84.5873	104.976	6.37946	96.8993	23.8031	102.319	9.6781	83.9964	38.2748	70.2242	1.60697
St dev	3.05048	4.7077	0.860266	2.65724	7.50135	5.72484	6.27461	14.2969	2.25571	6.86572	1.49985
Figure 4(b) (16mg/mL)
	KP (KPC)	KP (CNCR)	KP (CN)	EC (KPC)	EC(CN)	ACB (OXA-23)	ACB (CN)	PAE 30m (VIM)	PAE 30m (CN)	PAE 60m (VIM)	PAE 60m (CN)
Mean	39.0135	21.1733	8.48651	50.9603	5.96363	61.4187	14.4207	75.1206	24.1323	62.5101	3.87113
St dev	4.78522	4.7077	1.73802	5.35668	4.7769	8.51433	3.51178	5.30287	7.70655	8.65002	1.94972
