# Supplementary material for: A fast impedance-based antimicrobial susceptibility test
Source: Nat Commun. 2020 Oct 21;11:5328. doi: 10.1038/s41467-020-18902-x (PMC7578651; doi:10.1038/s41467-020-18902-x)
Supplement: Supplementary file 4 — Source Data [file 41467_2020_18902_MOESM4_ESM.zip › Figure5.xls]

## Sheet: Information
Data information
Sheet 2 (named BarChart data) contains information on the data within the sheet.
Sheets 3 onwards (named "COL_SUS" onwards) contain the data for one of the 14 scatterplots shown in Figure 4
Sheets are named with the antibiotic abbreviation (COL: Colistin; GEN: Gentamicin; CIPRO: Ciprofloxacin; CEF: Ceftazidime; CoAmox: Co-amoxiclav; and either "SUS" or "RES" for a susceptible or resistant isolate)
Each sheet ("COL_SUS" onwards) has the same format: column A is the x-data (electrical diameter), column B is the y-axis (electrical opacity), and column C is the Z-axis (density). Each row is a different cell.

## Sheet: BarChart data
Fig 4. This is the data plotted in the bar chart.
	KP COL Res	KP COL Sus	KP Gen Res	KP Gen Sus	KP CIP Res	KP Cip Sus	KP Amox Res	KP Amox Sus	KP Cef Res	KP Cef Sus	EC Cef Res	EC Cef Sus	MRSA (Cefox)	MSSA (Cefox)
Mean	51.803	4.84461	48.9106	14.1897	106.345	40.0146	109.751	3.26138	102.296	1.72094	91.4639	15.3008	92.0977	28.6166
St dev	3.99744	0.521669	0.825335	4.17696	5.86583	11.1757	3.27873	0.169321	12.8753	2.60358	2.21111	1.50409	3.3829	2.46883

## Sheet: COL_SUS
1.42927	0.831537	7.28019
1.46156	0.964084	0.0674678
1.52576	0.775532	15.0859
1.21412	0.712739	2.70218
1.51631	0.784284	15.6375
1.4947	0.756642	15.1316
1.24063	0.722705	3.70893
1.43052	0.693244	8.19973
1.40486	0.752571	12.7982
1.43289	0.727768	12.0222
1.6797	0.718808	6.17658
1.32767	0.732996	9.46751
1.21127	0.819099	3.11395
1.86172	0.74624	2.11597
1.2805	0.936903	0.713314
1.24799	0.64697	2.09593
1.55507	0.670402	2.83459
1.79303	0.72166	3.34853
1.40982	0.837455	6.47768
1.52873	0.794236	12.4447
1.5224	0.734685	14.8762
1.54846	0.780585	12.8764
1.44394	0.761533	16.3755
1.15725	0.860665	2.41174
1.29677	0.850984	4.34937
1.77865	0.769808	4.65218
1.254	0.768345	4.33947
1.55362	0.666987	2.30864
1.4524	0.88444	1.54475
1.15336	0.868764	2.43583
1.62435	0.755811	10.1768
1.5838	0.774571	11.9622
1.53301	0.813113	7.58751
1.91247	0.766198	1.1788
1.19726	0.755702	2.89115
1.44568	0.718112	11.612
1.31859	0.731853	8.6109
1.45887	0.716682	11.271
1.33996	0.82281	7.4096
1.55606	0.766217	13.6293
1.76162	0.777124	4.16473
1.3248	0.826912	6.24808
1.24488	0.900431	1.34534
1.53585	0.776422	14.5323
1.4972	0.779337	16.6092
1.34915	0.764206	10.8938
1.20949	0.772208	3.59197
2.1317	0.791284	0.0544849
1.19091	0.930756	1.22825
1.46562	0.764606	16.181
1.55523	0.771566	13.8591
1.19898	0.773453	3.60646
1.58048	0.704287	6.97652
1.3209	0.759829	9.90813
1.30381	0.895614	1.42795
1.26264	0.723815	4.31751
1.51659	0.777366	15.4452
1.54777	0.772634	14.2651
1.21933	0.569118	0.544354
1.41565	0.777976	15.0367
1.54284	0.830522	5.3787
1.19033	0.650062	1.0323
1.49616	0.781048	16.924
1.22251	0.798694	3.38476
1.2174	0.656408	1.98339
1.47472	0.774243	16.9438
1.27703	0.860895	2.96385
1.15682	0.853173	2.18079
1.7559	0.702233	1.97671
1.41973	0.733118	11.3758
1.46487	0.788918	15.9233
1.53325	0.770664	14.9826
1.18366	0.616112	0.79108
1.38855	0.814837	10.2094
1.37041	0.69199	7.39744
1.54782	0.731497	13.3545
1.19056	0.792215	3.27417
1.1783	0.809255	2.78165
1.58886	0.800506	8.3058
1.33256	0.769726	9.30384
1.78207	0.754399	4.63555
1.23811	0.703684	3.47728
1.27377	0.810964	5.20221
1.37545	0.729332	10.0885
1.34186	0.667858	3.29214
1.50972	0.7078	8.76171
1.3999	0.765324	13.2252
1.49498	0.707797	8.70809
1.35093	0.856672	4.73413
1.45569	0.864786	2.64692
1.33868	0.87666	2.70911
1.75792	0.727885	4.08164
1.41553	0.685623	7.38684
1.15063	0.893366	1.71913
1.50661	0.673884	4.79507
1.46415	0.674513	5.33695
1.39886	0.794279	10.8865
1.50176	0.782654	16.7276
1.447	0.764817	17.1802
1.53008	0.746128	17.9279
1.25878	0.796627	4.56922
1.42348	0.845765	6.15541
1.41918	0.674777	5.30899
1.52526	0.742809	16.8054
1.59165	0.785916	7.60136
1.61905	0.781895	8.69746
1.29022	0.838548	3.61096
1.27509	0.83097	4.43697
1.33362	0.806713	10.0077
1.62147	0.676404	1.58007
1.45209	0.808748	12.3254
1.50557	0.749534	16.2091
1.50495	0.723588	14.0004
1.42172	0.811325	12.5349
1.4432	0.777133	18.3288
1.89117	0.764465	1.31413
1.3014	0.774651	5.70173
1.48125	0.726059	13.9927
1.21807	0.865747	1.90814
1.46171	0.766975	16.8527
1.48682	0.737438	15.9461
1.69262	0.764025	7.68598
1.46499	0.745102	14.0005
1.1628	0.88217	1.99775
1.17001	0.663224	1.32106
1.6026	0.823154	3.5577
1.3791	0.681559	7.45738
1.48905	0.756361	15.0273
1.37044	0.733561	10.2597
1.36321	0.84443	5.29898
1.50345	0.732504	15.2864
1.5042	0.740071	15.9186
1.34239	0.678045	5.70326
1.15917	0.829141	2.80109
1.44139	0.872573	2.18366
1.59265	0.732344	10.3815
1.45652	0.767731	17.3514
1.48809	0.711518	9.8433
1.44393	0.718384	11.6772
1.5617	0.70174	6.95094
1.30246	0.843018	4.10974
1.44426	0.827107	7.20575
1.31369	0.72464	6.76868
1.30928	0.864597	2.87964
1.16513	0.781064	2.98648
1.56892	0.715593	10.1804
1.2905	0.704941	5.6283
1.41107	0.778512	14.1496
1.8883	0.732589	1.37599
1.64879	0.75382	9.06767
1.27747	0.692781	4.21982
1.65508	0.846211	1.03983
1.40436	0.701686	8.59845
1.47303	0.813133	11.1241
1.35696	0.801344	10.6539
1.49071	0.835566	5.13339
1.91816	0.679898	0.581844
1.47827	0.729148	14.6222
1.25408	0.761373	5.34479
1.78494	0.773816	3.75409
1.36364	0.763332	11.2299
1.63572	0.774898	10.0811
1.75813	0.731487	4.10457
1.31791	0.686394	5.65047
1.15967	0.88054	2.04481
1.53806	0.839166	3.9908
1.28658	0.740318	6.48204
1.49473	0.735266	15.8621
1.32556	0.766058	9.24459
1.83785	0.753012	2.69913
1.63055	0.786606	7.37378
1.32074	0.769876	8.13934
1.93412	0.737633	1.2896
1.62736	0.754665	9.90169
1.64008	0.687272	2.23701
1.40447	0.675556	5.6018
1.47565	0.794568	13.9369
1.28963	0.829017	5.40184
1.61601	0.705449	5.93715
1.40893	0.764568	14.282
1.43531	0.741309	12.0609
1.46442	0.737359	14.3674
1.17604	0.706059	1.86044
1.35947	0.693098	7.14931
1.60814	0.899798	0.135541
1.48641	0.727103	14.4044
1.39061	0.722323	10.5771
1.15649	0.715294	1.68041
1.51158	0.834752	5.17921
1.60528	0.74872	10.1515
1.60706	0.758449	11.0183
1.93716	0.740901	1.37029
1.37976	0.772872	11.4124
1.42271	0.843126	6.40676
1.6557	0.78424	7.14079
1.20573	0.704762	2.35204
1.47584	0.76988	16.3306
1.49242	0.807544	10.8782
1.5506	0.744454	15.1498
1.66474	0.732941	7.2063
1.37327	0.657522	3.45294
1.59288	0.793296	8.01276
1.28942	0.92821	1.36362
1.48985	0.699626	7.28045
1.17341	0.598792	0.579685
1.54551	0.739581	14.7081
1.52995	0.691828	6.13925
1.73643	0.70918	2.81837
1.42876	0.820881	9.1302
1.2004	0.844784	3.14201
1.16607	0.815605	2.63133
1.18835	0.812168	2.68746
1.34941	0.681144	6.68519
1.51504	0.741382	16.2377
1.50544	0.719086	12.9443
1.37034	0.785106	9.75609
1.43554	0.806129	12.5655
1.4492	0.779933	17.3527
1.72671	0.80577	2.15731
1.28418	0.741429	6.27441
1.612	0.783779	8.19601
1.27943	0.855141	3.72726
1.52411	0.739488	15.9696
1.49031	0.83362	5.38457
1.45865	0.661069	3.18273
1.33406	0.780638	9.64641
1.56393	0.801405	9.17167
1.16912	0.759973	2.73218
1.16332	0.767358	2.40379
1.47978	0.756464	14.9279
1.56405	0.725999	12.2272
1.44083	0.781116	16.8541
1.6103	0.729321	8.94933
1.15687	0.827491	2.81313
1.54626	0.821335	6.50277
1.27215	0.662308	2.9195
1.56055	0.780957	11.5731
1.67851	0.743747	7.51929
1.93926	0.774909	1.02784
1.54471	0.755187	15.0364
1.15997	0.794828	3.30711
1.73445	0.745191	6.12281
1.33957	0.801663	10.4081
1.52824	0.74883	17.6304
1.2471	0.732996	4.01606
1.45834	0.698015	7.87293
1.42444	0.77983	15.6613
1.47416	0.75338	14.784
1.56846	0.732552	11.9655
1.24469	0.61416	0.876727
1.41912	0.754686	13.6412
2.11397	0.763239	0.413986
1.32514	0.82854	5.9576
1.50931	0.8288	6.2437
1.41903	0.777703	15.6636
1.17352	0.932456	0.835388
1.59246	0.754706	11.1821
1.17638	0.886761	1.87666
2.02258	0.732874	0.901455
1.61683	0.787165	7.49826
1.55094	0.734359	13.1754
1.5303	0.76186	15.0472
1.7289	0.763586	6.36554
1.6637	0.72747	7.09551
1.55916	0.728452	12.592
1.22699	0.882424	2.1334
1.44226	0.69704	8.35497
1.20813	0.795164	3.43098
1.27548	0.816599	5.2933
1.15969	0.642142	0.746236
1.37708	0.851174	5.26131
1.4215	0.844463	6.23788
1.48881	0.704492	8.11892
1.3542	0.765058	10.9217
1.23995	0.703084	3.59365
1.17182	0.628301	0.950088
1.53836	0.715384	11.9091
2.15722	0.73197	0.630074
1.36778	0.749322	10.8388
1.5925	0.810428	7.0903
1.32396	0.755925	9.29797
1.18036	0.740789	2.12846
2.16593	0.738289	0.600334
1.34444	0.607728	0.924798
1.3413	0.682089	6.73762
1.54016	0.787518	12.7724
1.61152	0.79348	7.71044
1.48177	0.739803	15.5783
1.85633	0.737176	2.11412
1.22017	0.786044	4.17353
1.46451	0.676367	5.65999
1.4967	0.767887	15.4001
1.62701	0.811702	5.52541
1.50719	0.836105	4.95881
1.46187	0.816648	10.1977
1.73362	0.779555	5.10761
1.30705	0.832757	4.93833
1.45018	0.76656	17.4705
1.44735	0.729083	12.7755
1.37338	0.871027	2.87059
1.53235	0.824229	7.4134
1.1993	0.873216	1.90849
1.63824	0.744992	8.43509
1.96015	0.766346	0.853643
1.20594	0.696972	2.25821
2.09076	0.702741	0.193737
1.34471	0.669356	3.39528
1.77579	0.764236	5.27763
1.29867	0.736603	7.47886
1.55669	0.851153	2.05903
1.37151	0.753079	11.2622
1.32616	0.763519	9.71671
1.58605	0.673264	2.51071
1.61507	0.798593	7.76605
1.7112	0.73622	6.26923
1.51207	0.72785	14.5891
1.55591	0.7314	12.8058
1.33471	0.676697	5.14488
1.39693	0.763755	12.7224
1.48603	0.790849	16.0843
1.44293	0.822006	8.57613
1.534	0.735726	14.7027
1.46762	0.750465	14.3891
1.28841	0.752357	6.81935
1.7997	0.715072	2.63912
1.52514	0.722428	14.5615
1.45296	0.778812	17.6141
1.29232	0.736497	7.09772
1.47315	0.710672	9.53802
1.2889	0.77847	5.0774
1.49285	0.80673	10.9353
1.19186	0.636609	0.822033
1.46393	0.723114	12.858
1.17386	0.754732	2.42965
1.19652	0.751841	2.32867
1.52694	0.813092	7.92262
1.36873	0.664352	3.46769
1.24918	1.01853	0.286851
1.43379	0.840686	7.02326
1.67064	0.832833	1.75393
1.28199	0.788148	5.80872
1.5467	0.796118	10.8358
1.47229	0.758455	15.077
1.56734	0.809494	7.84564
1.44942	0.69649	8.0634
1.52094	0.723514	14.446
1.94273	0.783929	0.600063
1.63201	0.728108	7.47252
1.19746	0.990447	0.315548
1.51069	0.777938	15.748
1.64995	0.73323	7.62332
1.47228	0.646362	1.78272
1.65508	0.750035	8.48966
1.18452	0.724563	2.2947
1.29749	0.731943	7.195
1.36045	0.741929	10.1321
1.31875	0.78089	8.11911
1.64182	0.805404	5.92886
1.5603	0.639948	0.607278
1.51759	0.811282	8.80135
1.33931	0.650038	2.62038
1.39138	0.767491	12.1964
1.34733	0.79528	10.4457
1.55679	0.794794	10.202
1.18087	0.827065	2.56783
1.63214	0.803487	6.58863
1.19587	0.718564	2.32095
1.39748	0.844564	5.59525
1.51281	0.759762	15.0128
1.53512	0.796757	11.5315
1.69574	0.733409	6.42321
1.79522	0.740212	3.63249
1.2982	0.727832	6.38291
1.44966	0.768775	18.0849
1.40444	0.806978	11.6127
1.32796	0.790577	9.46693
1.48157	0.756989	14.9241
1.52345	0.741465	16.4307
1.20234	0.802527	3.21781
1.35173	0.769069	10.5
1.42865	0.805973	12.3323
1.25281	0.781874	4.73556
1.36582	0.78578	9.83532
1.37879	0.597381	0.669715
1.96975	0.746649	1.53197
1.45917	0.77156	17.992
1.35583	0.629729	1.85443
1.36323	0.628624	1.73961
1.46217	0.787219	16.3992
1.63005	0.752304	9.45525
1.76359	0.79281	2.05183
1.39417	0.77711	11.9109
1.6899	0.756337	7.86585
1.3181	0.739147	8.31666
1.34003	0.766863	10.38
1.58501	0.72669	10.6489
1.15643	0.89252	1.74273
1.41512	0.752815	13.1804
1.23576	0.624847	0.90651
1.66925	0.828754	2.14078
1.54696	0.783923	12.4596
1.4084	0.810641	11.9196
1.49578	0.789777	15.9421
1.18976	0.794503	3.27159
1.48706	0.789229	16.8644
1.55743	0.715876	10.9634
1.44362	0.731288	12.6004
1.47261	0.842988	4.81801
1.57633	0.833486	2.98414
1.3503	0.932168	1.12713
1.44978	0.71335	10.3136
1.56542	0.734872	12.2667
1.55733	0.844951	2.72528
1.43962	0.650889	2.33299
1.45873	0.768918	17.4599
1.53257	0.713053	11.1817
1.47271	0.690558	6.8831
1.31401	0.740903	7.86999
1.28037	0.729225	5.66042
1.31552	0.824247	6.60955
1.20813	0.924103	1.26188
1.21707	0.873292	2.01586
1.38572	0.739323	11.1106
1.17829	0.668941	1.22208
1.25757	0.884018	2.06032
1.52648	0.633418	0.925769
1.56316	0.759798	12.9438
1.40338	0.735148	10.8913
1.24768	0.659515	2.75022
1.77197	0.724553	3.70889
1.61178	0.778613	9.83365
1.70366	0.787005	5.71057
1.66858	0.854652	0.616689
1.45868	0.704793	8.49736
1.71462	0.718885	4.67663
1.50679	0.721686	13.8109
1.6503	0.772777	9.62855
1.25416	0.696008	4.41097
1.54871	0.745195	15.5435
1.35124	0.835578	5.161
1.45998	0.696026	7.625
1.48064	0.726414	14.0595
1.40186	0.74327	12.001
1.22374	1.07785	0.057663
1.50369	0.695715	6.51017
1.313	0.702851	6.19726
1.51292	0.686098	6.28301
1.67017	0.740342	7.47561
1.69651	0.758919	7.71849
1.33784	0.798823	10.1669
1.42712	0.807991	12.4679
1.59744	0.728209	9.79033
1.47935	0.771113	16.1899
1.89397	0.692357	0.747506
1.37392	0.792412	10.1864
1.31355	0.755241	8.57665
1.54101	0.761913	14.4603
1.50321	0.718444	12.6209
1.68398	0.78887	5.98831
1.18524	0.708832	2.02459
1.40919	0.741826	11.8549
1.38697	0.80914	11.0529
1.4955	0.795403	13.3344
1.71193	0.731377	5.89281
1.28432	0.759579	7.43531
1.31832	0.756397	9.06678
1.66805	0.851199	0.661706
1.44899	0.79394	13.3015
1.23737	0.854536	3.76168
1.57192	0.765867	12.6745
1.49678	0.844791	3.80318
1.70399	0.730456	6.074
1.36378	0.885703	1.56634
1.60842	0.723067	8.49622
1.2331	0.666597	2.03991
1.41768	0.735247	11.3776
1.52456	0.727297	14.5791
1.89877	0.793377	0.650475
1.31203	0.709365	6.67749
1.57923	0.757425	11.7769
1.19294	0.710328	2.16193
1.16982	0.732477	2.36886
1.54359	0.794946	11.2321
1.52334	0.762067	15.0466
1.36873	0.670165	3.82818
1.28279	0.902136	1.66082
1.63267	0.732772	8.04581
1.4991	0.778591	16.4018
1.57077	0.7691	12.9249
1.58181	0.763703	11.9959
1.50225	0.674701	5.05601
1.36449	0.805923	10.8461
1.24175	0.701434	3.81054
1.47521	0.749608	14.6335
1.17505	0.881464	1.98401
1.53554	0.838738	4.13098
1.68468	0.74883	7.71112
1.64928	0.734631	7.72619
1.34364	0.753405	9.77995
1.34807	0.768138	10.471
1.37587	0.767858	11.3445
1.51497	0.765516	15.1475
1.76557	0.746335	4.34576
1.45003	0.703252	8.50483
1.67184	0.778472	7.48463
1.42747	0.688729	7.60121
1.26605	0.739323	5.25966
1.52415	0.8334	5.43647
1.73909	0.764425	6.1147
1.54987	0.819155	6.55575
1.37455	0.857626	4.47652
1.71262	0.737079	6.30706
1.55248	0.788386	11.1371
1.69993	0.712587	3.86669
1.4078	0.699179	8.41712
1.46427	0.738192	14.3113
1.39299	0.689466	7.78311
1.32395	0.789181	9.1058
1.68484	0.769179	7.75595
1.64858	0.839196	1.33452
1.39241	0.675868	5.79092
1.60585	0.767722	11.5632
1.55526	0.787681	10.8541
1.59426	0.760696	11.5013
1.19977	0.565292	0.54092
1.35263	0.713551	8.2435
1.21412	0.795466	3.49937
1.67038	0.774545	8.1167
1.57497	0.836756	2.9371
1.52429	0.746934	17.7716
1.37267	0.793874	10.3382
1.33707	0.795701	10.1799
1.43861	0.739251	12.2442
1.66113	0.745821	8.00994
1.71155	0.78276	5.84668
1.45495	0.721827	12.5487
1.33871	0.769842	9.8804
1.67641	0.747876	7.83668
1.4359	0.791728	13.2989
1.98154	0.723364	1.35813
1.64108	0.735555	8.00583
1.46737	0.811462	11.8122
1.23184	0.939559	0.561626
1.37833	0.74841	11.7187
1.54168	0.751552	16.0349
1.53614	0.801287	10.4197
1.30125	0.662254	3.2167
1.58557	0.700095	6.08969
1.25268	0.757779	5.27514
1.38504	0.761171	11.5873
1.66919	0.740237	7.49326
1.38083	0.740986	11.1635
1.57768	0.773346	12.6755
1.29982	0.746247	6.67939
1.43236	0.795858	12.3007
1.54781	0.81398	7.30904
1.43727	0.721446	12.3293
1.44693	0.804988	12.2245
1.3735	0.760939	11.4673
1.19864	0.748562	1.97326
1.6987	0.819941	2.12166
1.7301	0.766457	6.14272
2.02359	0.72139	0.827634
1.49469	0.804118	11.1238
1.225	0.729075	3.32226
1.32726	0.768682	8.96305
1.41697	0.702052	8.66432
1.48997	0.74669	15.4687
1.65075	0.701057	3.49862
1.68119	0.757585	8.20861
1.49533	0.734387	15.8457
1.17462	0.834989	2.75371
1.45573	0.838136	6.3722
1.4222	0.694712	8.28112
1.57175	0.728529	11.6835
1.27365	0.748279	5.57801
1.52769	0.747521	17.899
1.15933	1.0857	0.138522
1.56796	0.76425	12.8255
2.19502	0.768576	0.301613
1.18617	0.853639	2.85557
1.30253	0.83032	5.36113
1.4628	0.693246	7.3024
1.28522	0.782374	5.44329
1.97349	0.717307	1.4625
1.17234	0.740601	2.12595
1.38891	0.733924	10.1895
1.42194	0.798933	11.5791
1.59394	0.724109	9.80149
1.19921	0.613194	1.05156
1.4334	0.71809	11.4856
1.59788	0.818922	4.74439
1.40425	0.753037	12.7999
1.55421	0.759785	13.5641
1.60722	0.764553	11.3771
1.18334	0.580107	0.846847
1.45498	0.770559	18.1205
1.94999	0.695075	0.578157
1.43576	0.77167	20
1.58355	0.729585	10.8664
1.1579	0.699101	1.81873
1.4341	0.762033	16.6108
1.4919	0.744759	15.6549
1.43586	0.810216	13.0301
1.1532	0.788279	3.39675
1.47064	0.760062	15.2295
1.66115	0.780076	7.70683
1.52988	0.710345	9.93932
1.57218	0.743572	12.3336
1.27491	0.766498	5.51282
1.4621	0.78203	17.2221
1.30405	0.691733	4.87545
1.44913	0.758641	15.491
1.39039	0.816089	9.88479
1.53239	0.747489	18.1339
1.4078	0.618104	1.12732
1.31694	0.662736	3.26051
1.33498	0.772899	9.09254
1.32309	0.662176	3.29791
1.41168	0.790979	11.6214
1.44255	0.80332	12.168
1.53621	0.802465	10.1066
1.7098	0.797433	4.28331
1.50062	0.806746	10.5655
1.23784	0.93867	0.533232
1.49064	0.811881	10.5929
1.24088	0.805546	4.18329
1.18711	0.687393	1.63993
1.20038	0.687472	1.7909
1.35224	0.785067	10.2723
1.39522	0.651489	2.85361
1.46347	0.788052	16.1719
1.38472	0.781619	10.0054
1.48728	0.655003	2.3503
1.47311	0.758189	15.0482
1.38019	0.813556	10.5489
1.50184	0.767378	15.3221
1.75558	0.748756	5.13382
1.61464	0.725192	8.19261
1.51314	0.747277	16.9854
1.31881	0.720293	6.38928
1.40739	0.727442	11.068
1.57836	0.754282	11.7913
1.21869	0.739449	3.0294
1.64659	0.706747	4.53901
1.45285	0.681342	6.47446
1.33919	0.793213	10.4247
1.66569	0.776459	8.09137
1.23762	0.79544	3.80807
1.48676	0.857064	2.63283
1.3315	0.758205	10.2518
1.25194	0.700047	4.18941
1.51353	0.672553	4.3568
1.17187	0.813413	2.6286
1.52581	0.800028	11.0537
1.63537	0.656868	0.854565
1.37632	0.707054	8.75329
1.34091	0.94496	0.63577
1.39772	0.747798	12.5773
1.69979	0.747255	7.3522
1.69667	0.752159	7.53859
1.72167	0.743849	6.67194
1.54869	0.645457	0.976389
1.40112	0.725932	10.8734
1.67363	0.809128	4.15604
1.60216	0.827179	2.9116
1.61117	0.790283	7.62264
1.47271	0.751888	14.6663
1.34425	0.703052	7.39578
1.24989	0.889808	2.22207
1.25737	0.843507	3.51485
1.28932	0.79614	6.26205
1.48135	0.794417	14.1925
1.528	0.778117	14.8915
1.41903	0.791094	12.169
1.36389	0.776677	10.4636
1.34577	0.899296	1.53412
1.72007	0.760572	6.81818
1.40519	0.820341	8.86261
1.1811	0.544414	0.185511
1.31454	0.795169	8.28026
1.4997	0.738125	15.8078
1.38722	0.727993	10.3032
1.68751	0.769059	7.64672
1.37816	0.713427	9.34854
1.26348	0.644858	2.22299
1.51677	0.787739	15.0724
1.7278	0.733888	5.60549
1.3579	0.785466	10.102
1.17175	0.767707	2.69372
1.74571	0.713542	3.22132
1.22967	0.818497	3.87394
1.28736	0.852908	3.97931
1.53456	0.741936	16.4688
1.57965	0.806521	7.97691
1.22421	0.779467	3.92222
1.54812	0.717298	12.0835
2.1934	0.757611	0.242793
1.62618	0.820974	3.95109
1.32915	0.678714	5.44922
1.37748	0.792105	10.1167
1.4143	0.826299	7.20393
1.6057	0.82389	3.3743
1.6133	0.778781	9.74925
1.6955	0.798986	4.73787
1.45346	0.762079	16.1804
1.35348	0.84407	5.25375
1.95369	0.777408	0.594887
1.32548	0.781844	8.8881
1.17281	0.722631	2.06306
1.63162	0.807372	6.01242
1.80444	0.738606	3.65773
1.18226	0.665747	1.22401
1.46675	0.790418	15.4201
1.58798	0.801104	8.26672
1.34649	0.753936	10.042
1.48896	0.838019	4.83622
1.60401	0.741562	9.94802
1.24008	0.885085	2.25517
1.32106	0.743656	7.82076
1.67132	0.726687	7.02347
1.18765	0.911082	1.35242
1.53036	0.8086	8.65504
1.52832	0.802441	10.3815
1.5789	0.684275	4.42926
1.42609	0.809472	12.5621
1.22317	0.742444	3.09535
1.36929	0.802431	10.8327
1.51073	0.720398	13.6668
1.18335	0.837154	2.74993
1.1545	0.811836	2.57158
1.53471	0.77973	14.3237
1.41764	0.709761	9.37633
1.52516	0.806287	9.51731
1.50551	0.756745	15.3393
1.40358	0.812227	11.686
1.34823	0.84459	5.28099
1.56538	0.79125	9.55085
1.44039	0.837722	7.20425
1.68056	0.741017	7.28473
1.82855	0.723488	2.64082
1.50002	0.775918	16.0179
1.64537	0.763405	9.9187
1.49115	0.731981	15.5534
1.22813	0.861109	2.47984
1.90076	0.779842	1.18897
1.46681	0.851559	3.98925
1.72776	0.769833	5.9515
1.19029	0.636107	0.83278
1.19045	0.720661	2.26842
1.32847	0.721685	7.15534
1.53151	0.879818	0.870742
1.44418	0.678258	5.88823
1.53163	0.821888	7.47676
1.46627	0.771946	17.4426
1.26829	0.66239	2.86471
1.41872	0.796841	11.6933
1.19461	0.848565	3.27155
1.36419	0.687391	7.25643
1.45541	0.750649	13.9664
1.44564	0.769368	18.5442
1.99216	0.72191	1.2894
1.28577	0.60804	1.30386
1.48399	0.77114	15.8
1.45646	0.694031	7.59145
1.31083	0.653215	3.19798
1.15019	0.857067	2.25264
1.2954	0.785552	6.2677
1.28807	0.799466	6.23751
1.28252	0.611471	1.34954
1.29736	0.744866	6.7066
2.20552	0.69984	0.11021
1.49821	0.79918	11.6017
1.43802	0.763102	17.088
1.29661	0.661293	3.23747
1.894	0.745881	1.66977
1.35955	0.778596	10.2959
1.7866	0.775855	3.25054
1.27265	0.636704	2.03464
1.33873	0.69702	6.78656
1.48852	0.785448	18.3036
1.63338	0.705046	5.11369
1.68576	0.798749	5.19713
1.66328	0.752906	8.51847
1.5416	0.712365	10.4561
1.57522	0.692729	5.30847
1.97108	0.690157	0.220689
1.16696	0.712022	1.79293
1.21862	0.855997	3.1619
1.83848	0.748545	2.6684
1.75591	0.741677	4.66344
1.38123	0.718812	9.94409
1.4929	0.733821	15.9081
1.53037	0.77099	15.0732
1.71537	0.799082	3.82144
1.37271	0.797661	10.7003
1.7599	0.764837	5.69283
1.35544	0.800296	10.6043
1.54787	0.773497	14.1812
1.55921	0.734712	12.6756
1.60893	0.829261	2.73765
1.37283	0.81474	10.1493
1.1806	0.878178	2.03079
1.48048	0.75354	14.898
1.31977	0.815024	8.05509
1.38004	0.851433	5.17649
1.1882	0.868551	1.88387
1.42163	0.698357	8.48176
1.51722	0.808769	9.35476
1.48125	0.777979	17.1305
1.30772	0.909656	1.40967
1.42333	0.768847	17.151
1.31617	0.626296	1.86363
1.443	0.782773	16.3022
1.39695	0.825377	7.10413
1.5179	0.753082	16.2497
1.33331	0.741088	8.80092
1.3682	0.7131	8.89522
1.56956	0.787023	9.05158
1.41458	0.718816	11.1039
1.47322	0.793372	14.4227
1.75941	0.791559	2.31065
1.49858	0.783823	17.1311
1.38007	0.775729	10.9864
1.44593	0.8151	11.4552
1.41251	0.803762	11.7009
1.54934	0.782633	12.4083
1.47125	0.737998	14.8892
1.17633	0.598385	0.592751
1.34913	0.852174	5.58978
1.32682	0.928404	1.56302
1.22399	0.671148	1.79461
1.94893	0.70865	1.24608
1.23112	0.797086	3.57184
1.52197	0.762641	15.0564
1.8087	0.786562	1.38929
1.66185	0.7326	7.27323
1.69145	0.823104	2.17357
1.95565	0.737248	1.2395
1.4454	0.726918	12.5903
1.52012	0.665535	2.9096
1.37408	0.759825	11.4958
1.54111	0.767093	14.5225
1.49321	0.775531	16.2031
1.23729	0.841373	3.03501
1.46117	0.774683	17.9387
1.65933	0.699874	2.89724
1.46101	0.738671	14.027
1.365	0.806922	10.8707
1.37258	0.674487	5.17112
1.25426	0.704723	4.02759
1.40539	0.774606	14.4546
1.83782	0.740263	2.86919
1.33229	0.738744	9.16061
1.35646	0.631609	1.85585
1.73867	0.749606	6.08889
1.46216	0.796345	12.8242
1.36026	0.873499	2.70419
1.26129	0.732306	4.92046
1.28057	0.760852	7.04843
1.51772	0.737442	15.5581
1.29887	0.691551	4.61558
1.54016	0.887078	0.728207
1.19829	0.704127	2.09116
1.36327	0.706783	8.2962
1.24529	0.685649	3.134
1.29116	0.87583	1.8995
1.66555	0.738626	7.48558
1.42043	0.730044	11.4881
1.56324	0.786439	9.88359
1.46356	0.653846	2.34027
1.36455	0.771332	10.812
1.81059	0.770192	2.36443
1.42531	0.775674	17.468
1.38024	0.765881	11.494
1.33699	0.704668	7.27382
1.88215	0.70958	1.80597
1.41886	0.788927	12.3284
1.45944	0.779423	17.4611
1.29563	0.820328	6.12507
1.30518	0.771721	6.21678
1.42507	0.759596	15.0155
1.51702	0.815212	8.29555
1.65132	0.758483	9.479
1.50861	0.795907	12.6795
1.40735	0.813685	11.3246
1.49057	0.820654	7.86304
1.36138	0.686515	7.19281
1.23509	0.789595	4.37232
1.5675	0.93314	0.0913722
1.55041	0.84574	2.81151
1.35031	0.757	10.7811
1.58258	0.761719	11.8422
1.49157	0.776027	16.3471
1.18688	0.712174	2.09601
2.08066	0.766131	0.603099
1.15692	0.944392	0.504337
1.62585	0.778366	9.60901
1.46044	0.553153	0.0841259
1.45716	0.792068	14.2577
1.25667	0.844331	3.61022
1.28404	0.823906	5.86583
1.20326	0.767914	3.6242
1.15121	0.541284	0.348346
1.70301	0.912589	0.0752449
1.84169	0.880972	0.0690081
2.69187	0.979662	0.135971
1.78354	0.738133	3.63756
1.66472	0.747775	8.07001
1.50756	0.92162	0.197152
1.16873	1.10314	0.0622939
1.44175	0.783856	15.8368
1.40432	0.830354	6.79973
1.50784	0.783537	16.3227
1.60761	0.752595	10.4179
1.35612	0.665703	3.40029
1.51858	0.731203	14.7466
1.47934	0.73755	15.5868
1.78396	0.765027	4.71361
1.56015	0.848484	2.27519
1.48469	0.82601	6.24664
1.41582	0.798881	11.4865
1.31669	0.809623	8.20989
1.4585	0.853811	4.12274
1.48187	0.706	8.38821
1.44175	0.843771	6.39533
1.53919	0.811863	7.62194
1.33392	0.718158	7.39306
1.69673	0.79451	5.12065
1.22508	0.851908	3.9543
1.32857	0.793363	9.49158
1.55641	0.712489	9.82698
1.60443	0.819831	4.41059
1.37591	0.750841	11.5063
1.46107	0.747461	13.7262
1.7432	0.756258	6.16805
1.71308	0.800724	3.638
1.38237	0.835109	5.83433
1.42162	0.776422	16.563
1.39235	0.80385	11.1743
1.49305	0.6554	2.22039
1.29503	0.793464	6.55961
1.43516	0.805058	12.436
1.34445	0.982108	0.164496
1.31679	0.83675	4.32877
1.18885	1.01022	0.381811
1.41231	0.789984	11.6992
1.70927	0.752088	7.20549
1.69526	0.823662	2.05634
1.36814	0.769871	11.0213
1.16774	0.632616	0.955282
1.28202	0.757737	7.07861
1.54168	0.791397	11.9546
1.51107	0.84197	4.03469
1.68091	0.751999	7.94654
1.48018	0.760447	15.014
1.28074	0.806673	5.45644
1.42285	0.806061	12.1578
1.62937	0.718358	6.40978
1.42509	0.791603	12.5577
1.81318	0.672441	0.309876
1.49782	0.720408	13.1096
1.8202	0.784168	1.42289
1.39017	0.769377	12.0749
1.52278	0.701195	7.48013
1.39882	0.801787	11.293
1.5702	0.700852	6.61656
1.34862	0.670128	3.63863
1.16015	0.843015	2.61232
1.52425	0.720805	14.4305
1.29811	0.794522	6.8643
1.20149	0.868931	1.81571
1.59829	0.743944	10.327
1.4332	0.766403	17.895
1.33501	0.787247	10.1812
1.31396	0.715803	6.3461
1.53509	0.756347	15.6895
1.33998	0.765986	10.4876
1.2702	0.795609	5.24317
1.39369	0.836396	5.99295
1.40502	0.758256	13.1151
1.36116	0.700166	7.64306
1.60714	0.767851	11.5313
1.44762	0.718923	11.845
1.41705	0.723103	11.5541
1.18402	0.986567	0.258947
1.59626	0.748565	10.6111
1.46756	0.84311	5.0761
1.52981	0.821837	7.47819
1.54938	0.77163	14.1603
1.70793	0.758071	7.29688
1.70167	0.757755	7.50992
1.49542	0.719449	12.6763
1.6744	0.736827	7.13105
1.58555	0.774601	11.8981
1.59322	0.753945	11.1069
1.69007	0.74116	7.09927
1.51433	0.827771	6.50388
1.41675	0.768047	15.9767
1.36592	0.80207	10.7849
1.50484	0.828725	6.19939
1.50788	0.796008	12.6638
1.34157	0.608797	0.888991
1.40097	0.846931	5.53461
1.53337	0.739555	15.8923
1.23941	0.728981	3.68983
1.31105	0.635284	2.24345
1.15522	0.793827	3.32473
1.71594	0.750488	7.03378
1.49678	0.737831	15.8247
1.53848	0.729229	14.0618
1.29927	0.632293	2.34656
1.44726	0.765567	17.3737
1.43235	0.826382	7.39405
1.66682	0.806122	4.87458
1.46252	0.749828	14.1164
1.68798	0.686295	1.5251
1.30713	0.748588	7.12205
1.25269	0.904173	1.21769
1.32797	0.65759	3.41144
1.61089	0.793431	7.71963
1.36203	0.812116	10.9249
1.52856	0.739909	16.1075
1.50189	0.738849	15.8314
1.47779	0.752499	14.8243
1.4517	0.766248	17.2988
1.71182	0.658259	0.28931
1.49637	0.709103	9.13136
1.31806	0.764582	8.88209
1.31789	0.823095	6.79736
1.27809	0.780626	5.09899
1.35234	0.699167	7.3233
1.21448	0.73049	3.07808
1.55937	0.761071	13.2296
1.38432	0.728462	10.2345
1.50125	0.757679	15.1621
1.7448	0.764926	5.97193
1.34988	0.835634	5.12516
1.67599	0.786262	6.33107
1.15934	0.862445	2.43088
1.301	0.807596	6.62681
1.48141	0.778681	17.2573
1.4706	0.743002	14.5042
1.48933	0.787775	17.4296
1.61752	0.71298	6.77507
1.30483	0.8282	5.80889
1.37208	0.773327	11.0264
1.36737	0.855561	4.80215
1.25825	0.788799	5.13327
1.43567	0.699886	8.65529
1.73552	0.777533	5.18438
1.43611	0.759437	15.9606
1.24146	0.822452	3.96989
1.46166	0.765865	16.6335
1.64145	0.801579	6.52954
1.42441	0.809336	12.4844
1.42183	0.645525	2.33304
1.43236	0.725544	12.0643
1.45914	0.657867	2.71725
1.17136	0.779537	2.98152
1.57118	0.733415	11.798
1.74621	0.740388	5.12187
1.60693	0.752784	10.4649
1.36245	0.698147	7.49788
1.25721	0.765385	4.91551
1.58719	0.709402	7.67826
1.45069	0.718675	11.7937
1.63473	0.732987	8.01699
1.71293	0.767913	6.62532
1.4471	0.84766	5.60306
1.22081	0.770202	3.67484
1.40306	0.662107	3.42908
1.37491	0.71254	9.14087
1.32494	0.736094	9.165
1.16029	0.692094	1.81103
1.75371	0.804528	1.71901
1.16191	0.815149	2.6277
1.55572	0.736154	13.1485
1.439	0.770216	19.3154
1.41821	0.822818	8.16004
1.443	0.744978	12.5753
1.38518	0.837624	5.59953
1.5028	0.732683	15.334
1.78944	0.770421	3.83588
1.45003	0.684296	6.81981
1.35733	0.656747	3.44184
1.60215	0.748539	10.2992
1.56293	0.740565	13.1118
1.29262	0.79388	6.36637
1.40249	0.791841	10.9637
1.31348	0.624309	1.73513
1.37465	0.896097	1.58285
1.48753	0.840921	4.44779
1.40194	0.857481	4.44441
1.45932	0.847141	4.99107
1.42755	0.739597	11.9035
1.84449	0.774926	1.25487
1.46821	0.788557	16.315
1.18177	0.724967	2.26901
1.39752	0.680437	7.08596
1.15811	0.795097	3.3064
1.31944	0.782753	8.36705
1.53423	0.758266	15.3093
1.58584	0.820422	4.44023
1.52132	0.746075	17.3846
1.35509	0.710096	8.21188
1.4369	0.745039	12.1787
1.47456	0.806134	11.6214
1.32218	0.914426	1.21664
1.58934	0.73955	10.7684
1.83233	0.723063	2.46494
1.3922	0.746564	12.5653
1.49824	0.666186	3.6704
1.23404	0.961772	0.604722
1.49103	0.71858	12.2129
1.19479	0.912328	1.434
1.43682	0.809743	12.9524
1.5532	0.789181	10.9798
1.95576	0.758272	1.20531
1.23571	0.794909	3.83819
1.47258	0.724126	13.2485
1.17424	0.775462	2.84017
1.16556	0.729192	2.19796
1.6388	0.732389	7.84452
1.56617	0.773662	13.1729
1.24921	0.771307	3.77995
1.62499	0.721278	6.83667
1.74648	0.803636	2.02172
1.37391	0.78441	9.73999
1.3	0.667195	3.02841
1.28641	0.823968	5.98562
1.38428	0.78327	9.70072
1.61631	0.733945	9.04024
1.53296	0.75811	15.4466
1.6565	0.75829	9.24206
1.40648	0.846015	5.72473
1.48077	0.81185	11.2125
1.26939	0.70348	4.6391
1.17925	0.764935	2.97477
1.6359	0.72702	7.30396
1.45241	0.684197	6.80015
1.59247	0.676481	2.74688
1.50425	0.794577	13.3625
1.25596	0.708058	3.98632
1.34067	0.920398	1.37745
1.64264	0.746116	8.39004
1.51568	0.775222	15.4227
1.66598	0.78198	7.20613
1.45595	0.76808	17.4698
1.4253	0.673599	5.02558
1.64661	0.799585	6.64078
1.55773	0.770279	13.6831
1.75699	0.716387	3.41096
1.25261	0.81207	5.1044
1.61648	0.714028	6.92933
1.19913	0.718852	2.41767
1.33835	0.865348	3.18702
1.3235	0.852633	5.07292
1.39045	0.735676	10.5572
1.26917	0.876195	2.01492
1.18605	0.740169	2.1797
1.38209	0.812759	10.8031
1.51962	0.730764	14.7049
1.37072	0.843993	5.30897
1.64594	0.764367	9.89148
1.36152	0.643502	1.85803
1.8053	0.758638	3.96936
1.24611	0.656581	2.89269
1.35008	0.809359	10.8289
1.32844	0.820985	7.51762
1.72212	0.77842	5.71514
1.64075	0.811667	5.00876
1.26957	0.706516	4.75506
1.21602	1.01062	0.270887
2.03239	0.746953	1.21344
1.52066	0.856254	2.35625
1.56031	0.716915	11.1383
1.28595	0.694509	4.21813
1.20606	0.62781	0.90651
1.46711	0.780617	17.4176
1.43732	0.771075	19.7316
1.42883	0.76499	16.8895
1.35493	0.832309	5.72459
1.50434	0.674072	4.88668
1.7442	0.713525	3.24521
1.59688	0.686601	3.81677
1.2976	0.684369	4.72778
1.79333	0.753644	4.14194
1.30285	0.686374	4.9299
1.76661	0.740993	4.0349
1.86068	0.77039	1.42275
1.61271	0.790003	7.59779
1.53341	0.797954	11.39
1.35557	0.727232	9.50252
1.63151	0.73401	8.23408
1.56332	0.759766	12.9346
1.65809	0.805229	5.34105
1.17856	0.667521	1.23269
1.62366	0.634745	0.456158
1.69638	0.811825	2.57745
1.39578	0.807597	11.3323
1.57652	0.723191	11.2173
1.56461	0.735422	12.382
1.34203	0.738339	9.72454
1.21669	0.794127	3.6053
1.55833	0.683466	5.07611
1.35814	0.656931	3.44157
1.3628	0.683253	7.22488
1.44317	0.755367	14.7468
1.43981	0.702794	8.66663
1.45401	0.71765	11.5242
1.54864	0.805083	9.04649
1.18319	0.578268	0.972618
1.36301	0.846197	5.36575
1.54946	0.734675	13.3371
1.4458	0.795073	12.8745
1.22082	0.760349	4.17685
1.17084	0.721554	1.99627
1.53402	0.715512	12.2215
1.42187	0.744127	12.1139
1.21467	0.614816	0.950514
1.7864	0.78012	2.44701
1.30213	0.756245	8.09533
1.22117	0.810815	3.90082
1.34652	0.729563	9.68089
1.57258	0.768023	12.7618
1.62298	0.795636	7.53658
1.46826	0.738574	14.6112
1.61396	0.752079	10.0905
1.27976	0.712104	5.08436
1.53733	0.73487	14.2195
1.36638	0.722093	9.37705
1.67333	0.735231	7.05305
1.42585	0.765511	16.6479
1.35931	0.816629	9.49206
1.67385	0.797234	5.79556
1.36441	0.724201	9.46257
1.5881	0.806127	7.72553
1.4378	0.763781	17.3184
1.29781	0.741103	7.04387
1.33179	0.578887	0.201817
1.45621	0.854061	4.19603
1.59328	0.727396	10.05
1.39546	0.769252	12.8973
1.39977	0.722276	10.9244
1.48259	0.773847	16.26
1.60318	0.761629	11.34
1.53022	0.813433	7.70361
1.52651	0.800726	10.8656
1.34405	0.775116	9.91746
2.01935	0.725155	0.916504
1.2052	0.680093	1.73078
1.40045	0.80199	11.334
1.38712	0.862806	3.91632
1.434	0.767324	18.3004
1.3584	0.748344	9.94951
1.50739	0.734579	15.4029
1.42531	0.768395	17.336
1.4024	0.795708	11.1301
1.62492	0.70189	4.9853
1.52626	0.715448	12.1534
1.55975	0.76092	13.1982
1.37519	0.763486	11.4254
1.68741	0.74586	7.49716
1.33506	0.731053	9.5633
1.46809	0.801094	11.784
1.89118	0.714801	1.50046
1.26479	0.742852	5.10181
1.49815	0.783485	17.1217
1.4273	0.764368	16.5222
1.44678	0.766498	17.6593
1.59869	0.777865	10.3673
1.61904	0.782149	8.62148
1.47642	0.677907	5.98563
1.91401	0.702446	0.909258
1.46514	0.75341	14.6268
1.61296	0.74974	9.86709
1.7016	0.72667	5.97529
1.31857	0.747229	7.29344
1.23346	0.829843	3.14958
1.66741	0.737157	7.34563
1.39509	0.801078	11.2008
1.56908	0.818297	5.7586
1.40879	0.799538	11.3995
1.17997	0.694582	1.74697
1.49658	0.798461	11.89
1.35143	0.767677	10.6183
1.32113	0.757001	9.35272
1.39448	0.539996	0.144811
1.47634	0.727017	14.017
1.51149	0.728778	14.6777
1.40322	0.842184	5.90914
1.54886	0.799109	10.3256
1.41667	0.706696	8.94948
1.70711	0.719196	5.06644
1.42728	0.835046	7.16379
1.62968	0.801281	7.02013
1.18605	0.772424	3.21134
1.39275	0.864885	3.61581
1.50501	0.871165	1.57349
1.49638	0.827222	6.30635
1.38296	0.686916	7.68183
1.70617	0.751424	7.27917
1.39836	0.863744	3.68188
1.16915	0.888451	1.84671
1.34665	0.79789	10.4377
1.40483	0.697293	8.23881
1.44581	0.838393	6.86405
1.56335	0.775099	12.9224
1.18624	0.898848	1.56623
1.35381	0.83898	4.91167
1.17889	1.04599	0.11655
1.74216	0.743976	5.58663
1.34969	0.723158	8.69326
1.31628	0.831099	5.38221
1.57852	0.774946	12.0229
1.48388	0.670946	4.85744
1.50458	0.87335	1.44269
1.17396	0.799889	3.22056
1.2334	0.832899	2.93484
1.33783	0.772789	9.40702
2.04647	0.753138	1.25609
1.18464	0.769171	3.15134
1.46377	0.762186	15.816
1.3143	0.764538	8.58483
1.61483	0.767392	11.2862
1.66191	0.726105	7.0698
1.60026	0.765814	11.6282
1.46223	0.8187	9.36246
1.55598	0.737422	13.3324
1.28383	0.827452	5.44725
1.58707	0.678391	3.25139
1.17292	0.776945	2.87465
1.24575	0.852501	4.25107
1.3718	0.729976	10.0655
1.44105	0.726064	12.389
1.2862	0.782655	5.49458
1.46604	0.744476	14.1036
1.46474	0.76111	15.5806
1.30188	0.799286	7.29081
1.53104	0.770919	15.0628
1.60138	0.709712	7.15797
1.94432	0.759932	0.974826
1.58741	0.782239	8.99037
1.45562	0.728656	13.2235
1.6759	0.74208	7.4553
1.59239	0.77661	10.9643
1.45118	0.826296	7.04368
1.3261	0.804761	9.24012
1.5138	0.643785	1.39714
1.31186	0.866967	2.77189
1.64311	0.799076	6.85075
1.43528	0.745493	12.1303
1.47849	0.701462	7.73376
1.79707	0.743002	3.58083
1.18014	0.789552	3.30697
1.55162	0.762878	13.7963
1.46013	0.781193	17.2526
1.26837	0.773268	4.0289
1.17538	0.860634	2.266
1.33334	0.819265	8.17558
1.58159	0.812662	7.14047
1.33398	0.757265	10.188
1.47036	0.757819	15.059
1.95897	0.765461	0.908102
1.32865	0.726372	8.14804
1.48095	0.890985	0.474815
1.53795	0.748303	17.1756
1.61217	0.734285	9.30307
1.22301	0.819295	3.5561
1.53186	0.755185	16.253
1.22141	0.647646	1.53664
1.83338	0.751324	2.80555
1.50719	0.793391	13.7035
1.20833	0.65534	1.65116
1.37817	0.758226	11.5559
1.30113	0.706556	6.24159
1.29599	0.763563	7.34603
1.43165	0.762131	16.3765
1.75088	0.772065	5.35918
1.41325	0.792292	11.6914
1.47421	0.763084	15.5417
1.6608	0.719113	6.44191
1.44544	0.814055	11.9239
1.33627	0.650362	2.69515
1.22051	0.727334	3.1839
1.79661	0.804285	0.966143
1.67639	0.756245	8.29911
1.64427	0.794715	6.89989
1.40575	0.731412	10.8956
1.2206	0.752006	3.35901
1.1564	0.689184	1.73011
1.5363	0.774655	14.6742
1.24448	0.708205	3.30046
1.57751	0.696468	5.7255
1.55273	0.787346	11.2007
1.32711	0.855662	4.64319
1.31838	0.851976	5.00524
1.66433	0.768986	8.82651
1.86858	0.730225	1.34611
1.49598	0.713433	10.6229
1.52107	0.804653	10.0752
1.33373	0.953599	0.438866
1.22835	0.732023	3.43457
1.40483	0.801638	11.4169
1.44416	0.700606	8.47156
1.32717	0.674546	4.42935
1.33597	0.704691	7.23886
1.40884	0.677576	6.09375
1.61336	0.814982	5.3833
1.30732	1.0326	0.11961
1.25148	0.73036	4.22572
1.49047	0.730215	15.1563
1.34638	0.768507	10.3789
1.17724	0.925245	1.04581
1.50397	0.723529	13.9642
1.19748	0.764242	3.53218
1.54985	0.720108	13.0423
1.18892	0.717593	2.2025
1.57507	0.774278	12.4761
1.47087	0.676953	5.79462
1.2198	0.832441	2.82052
1.72246	0.73244	5.68985
1.51579	0.738405	15.7462
1.77582	0.744339	3.82874
1.39384	0.788779	10.0302
1.15482	0.612376	0.412126
1.30758	0.659308	3.3363
1.51151	0.731086	14.8971
1.39678	0.810588	11.4287
1.73262	0.690077	1.53756
1.23643	0.835414	2.76807
1.43454	0.672366	4.77796
1.35897	0.806976	10.8227
1.56293	0.696966	6.05534
1.58382	0.741866	11.128
1.26886	0.821474	5.13495
1.28691	0.850097	4.15995
1.34054	0.807797	10.7063
1.35502	0.789053	10.2743
1.37509	0.659064	3.46449
1.35265	0.868519	3.10144
1.97874	0.751666	1.27885
1.31677	0.718173	6.36776
1.26353	0.803645	4.86015
1.2866	0.895112	1.52518
1.27137	0.837903	3.17419
1.63108	0.807607	5.99661
1.52137	0.77556	15.2363
1.31836	0.860591	3.58119
1.42854	0.7372	11.819
1.33844	0.721538	7.80215
1.3265	0.690212	6.03182
1.44455	0.883957	1.72447
1.4461	0.843649	6.17375
1.48765	0.786743	18.1105
1.34789	0.855796	4.91873
1.42718	0.834772	7.16636
1.20135	0.653827	1.34645
1.9638	0.753433	1.45041
1.48453	0.652931	2.22684
1.23655	0.792385	4.11801
1.60286	0.772773	11.9027
1.48176	0.683158	6.69261
1.81468	0.755752	3.42661
1.5981	0.748858	10.5362
1.57573	0.729252	11.4121
1.68541	0.681442	1.4243
1.34026	0.665752	3.31018
1.45559	0.76715	17.2786
1.64794	0.733111	7.67001
1.16578	0.800513	3.18686
1.35375	0.716067	8.38775
1.25368	0.820272	4.60808
1.39196	0.799412	11.1231
1.18136	0.796318	3.27484
1.52562	0.721646	14.5781
1.56083	0.790242	10.0565
1.261	0.781613	4.86856
1.46042	0.771642	17.8999
1.40263	0.735096	10.8589
1.69989	0.817208	2.17965
1.43583	0.868655	2.62959
1.41536	0.773362	16.6182
1.27068	0.711808	4.68079
1.57122	0.778417	11.3243
1.46366	0.788206	16.1246
1.33737	0.727923	9.06551
1.56087	0.775441	12.9895
1.18935	0.90118	1.50118
1.40079	0.827593	6.95517
1.48034	0.743213	15.1643
1.30619	0.73859	7.72638
1.35392	0.775814	10.2364
1.3019	0.771888	5.84197
1.40202	0.797694	11.2091
1.38896	0.681426	7.58799
1.31074	0.647727	2.71302
1.32067	0.766674	8.71374
1.67486	0.760125	8.56779
1.3723	0.836151	5.5047
1.27623	0.760468	6.86441
1.45536	0.715799	11.009
1.46517	0.807319	11.8668
1.34791	0.795307	10.4464
1.53213	0.69772	6.73099
1.30681	0.862091	3.1579
1.40015	0.753185	12.6472
1.70267	0.746483	7.25223
1.4665	0.815342	10.5387
1.43555	0.750425	13.1906
1.4086	0.900834	1.5494
1.23658	0.593087	0.391742
1.43472	0.767018	18.304
1.4002	0.71211	9.7303
1.51393	0.862916	2.01571
1.26649	0.857665	3.37198
1.52579	0.772431	15.1592
1.46348	0.78606	16.9714
1.40977	0.780555	13.2916
1.28266	0.73703	6.4201
1.2331	0.746106	3.46075
1.24251	0.747289	3.93612
1.21236	0.917464	1.35384
1.45915	0.836897	6.26861
1.433	0.817964	10.4893
1.40551	0.826516	7.09555
1.36262	0.674373	4.99937
1.38991	0.737477	10.8788
1.57432	0.755279	12.1945
1.52451	0.780411	15.0113
1.58713	0.837864	2.53531
1.2292	0.840921	2.95434
1.48636	0.791902	15.5063
1.36246	0.845113	5.32457
1.20607	0.861224	2.15721
1.41443	0.708067	9.05947
1.93337	0.679224	0.378004
1.16671	0.752329	2.18802
1.18003	0.91837	1.13791
1.38419	0.732706	10.1934
1.33382	0.743033	8.47776
1.37632	0.69619	7.65185
1.46427	0.79953	11.7915
1.33969	0.7904	10.5453
1.349	0.813506	10.4329
1.56574	0.881864	0.631489
1.49109	0.806635	11.0269
1.34824	0.796267	10.4499
1.59884	0.739864	10.2161
1.70547	0.786664	5.71217
1.35215	0.812179	10.8671
1.47607	0.763415	15.5038
1.38261	0.752207	11.9216
1.41982	0.809748	12.3351
1.37769	0.707084	8.80184
1.32256	0.711393	6.9632
1.45272	0.751428	14.0215
1.43934	0.829516	7.32248
1.51375	0.709403	9.37872
1.51798	0.748209	17.1384
1.17808	0.691484	1.71215
1.40196	0.634172	1.63869
1.31116	0.647911	2.72325
1.72766	0.810233	1.35543
1.17442	0.784447	3.27141
1.34034	0.87152	2.94745
1.37944	0.848006	5.28145
1.48635	0.793337	14.7495
1.36766	0.74328	10.5826
1.48524	0.818189	8.78209
1.15736	0.790552	3.35827
1.30609	0.870763	2.46291
1.58819	0.726986	10.4168
1.40491	0.862497	3.75764
1.55188	0.77799	13.0614
1.52494	0.723396	14.5596
1.154	0.986807	0.262283
1.41854	0.806441	12.049
1.26137	0.823293	4.78053
1.41918	0.723939	11.6111
1.33607	0.699205	6.8225
1.44886	0.748542	13.265
1.2907	0.819438	5.83858
1.28786	0.742799	6.40484
1.3992	0.7796	12.0479
1.27399	0.875285	2.02381
1.62496	0.782011	8.58551
1.443	0.769868	18.8928
1.48379	0.728192	14.6859
1.46012	0.753408	14.5381
1.36515	0.675403	5.33743
1.14828	0.874336	2.2849
1.42114	0.741986	11.9643
1.49077	0.827197	6.2149
1.32804	0.677714	5.17915
1.88312	0.787304	0.818767
1.24422	0.793532	4.14115
1.26055	0.830223	3.97188
1.46486	0.690125	7.06466
1.24261	0.919199	1.05774
1.45898	0.802691	11.9007
1.57151	0.869629	0.529795
1.56885	0.727123	11.8763
1.42148	0.729106	11.554
1.18931	0.683642	1.61602
1.3578	0.745664	9.79251
1.29308	0.876491	1.86863
1.36437	0.65891	3.44536
1.22259	0.678071	1.99977
1.30269	0.818316	6.4693
1.34878	0.817637	9.11754
1.34439	0.721885	8.21078
1.25273	0.669408	2.3262
1.44795	0.748018	13.1006
1.45733	0.760334	15.6465
1.67185	0.716175	5.53106
1.38629	0.805144	11.0428
1.53417	0.865422	1.64645
1.23851	0.726639	3.65931
1.30789	0.819713	6.73105
1.22827	0.790617	4.09276
1.33658	0.777995	9.67479
1.41916	0.898626	1.51881
1.29398	0.837809	3.70314
1.48535	0.708719	8.93132
1.62201	0.764291	10.9747
1.20629	0.725139	2.7585
1.58234	0.741761	11.2128
1.46267	0.697873	7.71579
1.61094	0.806591	6.87049
1.3868	0.791853	9.97731
1.3967	0.729778	10.5994
1.34543	0.716793	8.00514
1.43917	0.695115	8.39379
1.38832	0.715362	9.97097
1.48727	0.802074	11.5293
1.45402	0.765905	17.0793
1.15579	0.963519	0.41347
1.2734	0.628803	1.75404
1.70062	0.743922	7.09439
1.29664	0.899495	1.65222
1.28781	0.708147	5.89477
1.37851	0.876554	2.19133
1.51801	0.870426	1.49679
1.46204	0.673578	5.16207
1.45676	0.781998	17.0451
1.44388	0.753796	14.3508
1.46609	0.794393	13.7153
1.33074	0.747105	7.68629
1.29882	0.82152	6.306
1.29511	0.647742	2.93927
1.42826	0.646181	2.35568
1.41321	0.750571	12.8392
1.21613	0.84442	3.26446
1.55862	0.669657	2.6051
1.51233	0.780952	15.8194
1.48395	0.67951	6.29126
1.5307	0.753307	16.6804
1.15595	0.909283	1.08483
1.37758	0.780465	10.2253
1.18883	0.763635	3.27565
1.55531	0.786938	10.9021
1.47378	0.751159	14.6564
1.32712	0.79844	9.31776
1.25119	0.582509	0.335441
1.54519	0.774095	14.2272
1.20057	0.909829	1.42493
1.59186	0.849855	1.61824
1.14966	0.526949	0.350525
1.52868	0.703357	7.91331
1.64537	0.723549	6.93764
1.1914	0.665099	1.17179
1.18066	0.78249	3.23153
1.3525	0.70788	8.02982
1.42977	0.793949	12.5096
1.40307	0.833663	6.52155
1.76082	0.710945	2.60651
1.45015	0.906266	0.895331
1.26925	0.787018	5.51513
1.43783	0.704893	8.77368
1.41552	0.819723	9.31978
1.21338	0.831705	2.76439
1.65352	0.813887	4.22912
1.30962	0.752872	7.95228
1.45473	0.905188	0.857005
1.38231	0.724122	10.1937
1.3232	0.789673	9.03394
1.31519	0.77622	7.30111
1.70415	0.720846	5.54938
1.3831	0.81199	11.0409
1.41514	0.835061	6.78813
1.49642	0.762816	15.0883
1.45287	0.711317	9.74769
1.47168	0.82759	6.41013
1.6799	0.718713	6.1379
2.26085	0.750443	0.1087
1.53948	0.775784	14.3475
1.24529	0.73742	3.94016
1.49008	0.780966	17.3217
1.90549	0.719463	1.58665
1.2511	0.607797	0.866392
1.48803	0.7694	15.6025
1.29535	0.841669	3.86061
1.55213	0.796397	10.4219
1.55391	0.859799	1.40943
1.73176	0.794775	3.69571
1.57453	0.801715	8.67051
1.5312	0.843423	3.60402
1.36539	0.78142	10.16
1.3166	0.826182	6.30953
1.44293	0.836113	7.09712
1.64488	0.782016	7.94709
1.68885	0.766712	7.7051
1.36804	0.678287	6.23884
1.23414	0.802694	3.74422
1.2154	0.827848	2.87817
1.36496	0.802359	10.7787
1.5283	0.752849	16.6987
1.45779	0.768301	17.3924
1.25456	0.681052	2.92999
1.32973	0.855054	4.83155
1.20448	0.814482	3.03614
1.22476	0.87556	2.08686
1.19924	0.756701	3.09818
1.3408	0.882805	1.82898
1.34947	0.604198	0.977111
1.37392	0.816661	9.55714
1.32518	0.708637	7.14841
1.52726	0.680118	5.645
1.39268	0.800728	11.1488
1.42664	0.73731	11.7757
1.21894	0.882819	2.07737
1.45436	0.797028	12.4497
1.29334	0.90712	1.52897
1.15058	0.769398	1.87866
1.41601	0.797219	11.5862
1.70156	0.690471	1.65225
1.49814	0.797627	12.2416
1.29044	0.77193	4.77545
1.40511	0.788675	11.0687
1.30569	0.66551	3.12252
1.22638	0.797404	3.50493
1.41727	0.746321	12.302
1.19778	0.772835	3.61777
1.37207	0.717741	9.38513
1.46984	0.754376	14.7874
1.19988	0.638451	0.836274
1.51812	0.671907	4.10348
1.39874	0.760833	12.6885
1.57733	0.729373	11.3008
1.51821	0.738794	15.8097
1.41977	0.895396	1.64811
1.45085	0.809677	12.4231
1.39869	0.721446	10.9068
1.22856	1.02229	0.202715
1.32079	0.778514	8.10022
1.36719	0.831603	6.01711
1.15079	0.686686	1.6456
1.2238	0.769002	3.75592
1.5115	0.77227	15.4092
1.64419	0.774649	9.64532
1.23806	0.830212	3.20002
1.56915	0.736315	12.1231
1.16289	0.884176	1.95026
1.37392	0.831939	6.07676
1.29312	0.82403	6.28197
1.46868	0.781858	17.4456
1.50262	0.784567	16.8698
1.6034	0.818311	4.81855
1.58941	0.762568	11.7294
1.51451	0.730777	14.8077
1.34606	0.851746	5.72292
1.34638	0.715201	8.0122
1.14901	0.756541	2.14498
2.05673	0.77777	0.324092
1.6217	0.733525	8.66119
1.29949	0.550583	0.161544
1.57485	0.817657	5.68358
1.49901	0.769914	15.4937
1.24771	0.726121	3.94607
1.8051	0.755891	3.83393
1.5085	0.656319	1.84688
1.398	0.689995	7.78709
1.7316	0.742617	6.09222
1.29714	0.741299	6.99457
1.55198	0.758699	13.8648
1.18105	0.920082	1.15029
1.35273	0.793278	10.411
1.43625	0.750151	13.1241
1.1818	0.837825	2.76974
1.2598	0.796835	4.61157
1.71171	0.687835	1.44165
1.61327	0.784597	7.92832
1.24492	0.720023	3.78353
1.26676	0.887566	1.87163
1.59711	0.768689	11.8733
1.17036	0.660222	1.33854
1.23849	0.769269	3.82803
1.16957	0.821182	2.6456
1.24147	0.782769	4.6016
1.35534	0.686281	7.0559
1.29444	0.609748	1.3998
1.20965	0.850248	3.69138
1.21058	0.654599	1.68236
1.54961	0.739071	14.2035
1.24299	0.605322	0.757359
1.33217	0.796822	9.74877
1.53934	0.811825	7.63097
1.31388	0.710647	6.66157
1.36743	0.726619	9.76422
1.38523	0.783903	9.56258
1.38343	0.802883	11.0058
1.16627	0.804872	2.96706
1.30288	0.826118	6.20446
1.34846	0.77092	10.2026
1.55425	0.679159	4.58217
1.33873	0.847169	5.51453
1.40625	0.693179	7.96547
1.62188	0.746871	9.04592
1.48695	0.781832	17.7108
1.14879	0.75621	2.13579
1.4474	0.685384	6.9546
1.16167	1.01021	0.278357
1.16355	0.585738	0.48701
1.21955	0.810077	3.79854
1.16466	0.835877	2.81738
1.47002	0.812928	11.334
1.51808	0.699521	7.1603
1.2246	0.9136	1.32244
1.42858	0.750984	13.213
1.38486	0.809691	11.0412
1.15723	0.832806	2.83808
1.53552	0.742709	16.5815
1.57091	0.789313	8.93537
1.23285	0.780033	4.11903
1.34781	0.714359	8.05528
1.52403	0.78012	15.0486
1.56635	0.766709	13.0475
1.45348	0.822117	8.2361
1.26666	0.78971	5.3317
1.20332	0.738034	2.60797
1.63129	0.791369	7.33825
1.31907	0.8515	5.10917
1.34346	0.661488	3.37923
1.39898	0.782636	11.2066
1.16693	0.843577	2.66944
1.43321	0.854475	5.05505
1.29788	0.801583	6.78521
1.37014	0.853609	5.05076
1.44392	0.687245	7.21662
1.61683	0.722553	7.71609
1.40661	0.795178	11.2917
1.28635	0.735228	6.77304
1.56153	0.690078	5.3962
1.45501	0.823755	7.51678
1.2312	0.856139	3.36808
1.43274	0.748798	12.6882
1.58634	0.662033	1.09162
1.20435	0.890748	1.87776
1.16917	0.675168	1.4043
1.44456	0.689354	7.46803
1.24367	0.811492	4.99703
1.72078	0.720368	4.61456
1.43189	0.725098	12.059
1.22324	0.874306	2.06469
1.302	0.666539	3.06508
1.44543	0.736941	12.7975
1.45889	0.803266	11.9202
1.23442	0.766074	4.08009
1.57717	0.830803	3.0105
1.38711	0.723623	10.4035
1.41356	0.717925	10.9067
1.47072	0.698922	7.58357
1.30416	0.757737	8.44785
1.52044	0.752154	16.526
1.59216	0.749481	10.881
1.69669	0.77255	7.06371
1.50461	0.815262	8.88572
2.07781	0.732653	0.631716
1.36753	0.824423	7.09654
1.32179	0.709667	6.99932
1.54344	0.749772	16.1579
1.4481	0.645064	2.13357
1.19836	0.648985	1.03648
1.2408	0.659974	2.58146
1.37851	0.729685	10.1427
1.57922	0.816306	5.95836
1.6274	0.765926	10.8789
1.17411	0.797654	3.272
1.38752	0.800452	11.0527
1.26826	0.768469	4.85139
1.36284	0.714756	8.75444
1.44753	0.764954	17.1902
1.66472	0.678195	1.41944
1.62553	0.770668	11.0732
1.73902	0.721553	4.33788
1.25478	0.675556	2.66517
1.56383	0.766664	13.192
1.41228	0.849247	5.59088
1.65852	0.734058	7.42071
1.5131	0.821525	7.53059
1.3239	0.735609	9.17416
1.56108	0.834382	3.73116
1.51369	0.77853	15.6258
1.79063	0.754174	4.28797
1.38823	0.642444	1.98035
1.50571	0.776084	15.8242
1.48443	0.729675	15.1053
1.42925	0.724532	11.9749
1.2185	0.70921	2.71821
1.44058	0.823842	7.83699
1.36486	0.688496	7.27156
1.46581	0.782749	17.3231
1.18956	0.776489	3.33941
1.18843	0.855232	2.73683
1.54081	0.803923	9.56541
1.38814	0.764552	11.6847
1.72235	0.857054	0.380847
1.34158	0.813326	10.4594
1.76821	0.721695	3.85219
1.66059	0.719247	6.47434
1.87547	0.804484	0.31447
1.41043	0.745759	12.2998
1.52974	0.801263	10.6587
1.84386	0.735453	2.70611
1.49346	0.757671	15.0439
1.4894	0.662784	3.41583
1.51296	0.828212	6.40031
1.32481	0.687603	5.97025
1.42245	0.767782	16.7558
1.47756	0.789526	16.5123
1.42802	0.769276	17.9928
1.82453	0.749177	3.00401
1.28517	0.786271	5.85883
1.43016	0.842572	6.68539
1.72788	0.774128	5.67416
1.37032	0.694998	7.3953
1.21037	0.781067	3.71722
1.16562	0.892197	1.75175
1.70932	0.758854	7.25432
1.47444	0.790654	15.7679
1.31368	0.839987	4.18107
1.77324	0.730148	3.55373
1.56348	0.741865	13.204
1.31732	0.794154	8.51054
1.302	0.927124	1.41512
1.50042	0.688882	6.42983
1.39528	0.822415	7.97343
1.47143	0.789162	16.2731
1.56323	0.609984	0.121975
1.42492	0.782257	14.755
1.51538	0.757264	15.4477
1.49893	0.714446	11.0441
1.33698	0.825625	6.57917
1.4933	0.723832	13.7265
1.5166	0.728809	14.6457
1.15301	0.846806	2.27321
1.29519	0.749857	6.83662
1.23496	0.788145	4.51658
1.44333	0.811372	12.8487
1.21202	0.665717	1.54246
1.39014	0.782523	10.0742
1.35413	0.700439	7.4748
1.54274	0.717312	12.4498
1.51793	0.677775	5.32173
1.61806	0.781855	8.72279
1.41539	0.782022	13.571
1.25247	0.717765	3.89537
1.21807	0.934765	0.77007
1.55789	0.744767	14.2632
1.45117	0.777259	18.0144
1.58976	0.733625	10.632
1.26806	0.831442	4.09053
1.61664	0.726032	8.12539
1.59298	0.796313	8.19518
1.57031	0.688035	5.02327
1.34987	0.710921	8.04119
1.44792	0.763615	16.8056
1.47948	0.775898	16.8413
1.3947	0.762163	12.3629
1.45101	0.677055	5.70864
1.55283	0.74939	15.011
1.43357	0.866517	2.86786
1.36223	0.756682	11.0902
1.39617	0.679156	6.73517
1.52192	0.74564	17.3243
1.19806	0.845879	3.1843
1.69367	0.777724	6.7532
1.39532	0.655945	3.27361
1.61612	0.841958	1.641
1.50329	0.81583	8.82288
1.52018	0.771154	15.2333
1.44269	0.751518	13.7356
1.31001	0.883427	1.6152
1.62503	0.789431	7.46232
1.30803	0.767685	7.38909
1.40072	0.748851	12.5836
1.47997	0.772744	16.3085
1.36008	0.749066	10.179
[truncated: 6,196 more rows]

## Sheet: COL_RES
1.69645	0.832615	13.3756
1.73447	0.79398	16.9459
1.82204	0.845982	4.18713
1.66361	0.798016	19.0987
1.57433	0.8242	14.4141
1.84893	0.826669	7.98261
1.57658	0.79476	15.3066
1.76906	0.76072	7.39318
1.5593	0.799222	14.6711
1.72307	0.771987	13.0461
1.81037	0.762001	7.59029
1.66764	0.841111	11.2593
1.61235	0.698231	1.19979
1.89359	0.802409	9.52839
1.65614	0.774955	14.8364
1.38773	0.763873	2.87658
1.891	0.766904	4.97476
1.78535	0.781857	14.0381
1.56774	0.786412	14.3261
1.57578	0.82161	14.7029
1.50953	0.865643	4.63321
1.49022	0.729772	4.61193
1.56972	0.803781	14.9924
1.29795	0.606279	0.178166
1.65607	0.743167	6.34855
1.90698	0.840564	2.73465
1.63526	0.751319	8.43912
1.40127	0.936756	0.418936
1.83233	0.829448	7.90068
1.65976	0.865495	4.05892
1.61251	0.791219	16.7842
1.79227	0.730056	1.84273
1.46787	0.742421	5.06681
1.55676	0.846766	8.26077
1.59023	0.867422	4.35187
1.74591	0.820382	14.7404
1.71705	0.757135	9.84955
1.85182	0.806763	11.9855
1.71871	0.821744	16.5609
1.32488	0.762649	1.55061
1.87312	0.787692	10.3982
1.69341	0.804297	18.5441
1.68265	0.74512	6.27575
1.54132	0.821736	11.7719
1.58837	0.846825	7.98524
1.70031	0.840881	10.5191
1.72627	0.823097	16.291
1.39066	0.708491	0.88296
1.3665	0.780834	2.78481
1.63053	0.747504	7.4323
1.49051	0.767045	7.98804
1.84162	0.84756	3.31368
2.12954	0.826895	0.684093
1.56074	0.79832	14.6911
1.63191	0.733183	5.49218
1.90865	0.781293	7.35803
1.74945	0.78835	16.062
1.58958	0.766682	11.9065
1.7467	0.771837	12.5839
1.49943	0.851978	6.5996
1.73965	0.775503	13.651
1.51199	0.803036	11.2537
1.70115	0.73075	3.81774
1.62833	0.821762	15.4607
1.71606	0.852085	6.03267
1.53912	0.846513	8.64597
1.57861	0.814472	15.4224
1.46795	0.860554	4.77161
1.5743	0.840148	8.40375
1.53193	0.746454	7.49268
1.58112	0.845046	7.93481
1.86747	0.811266	10.2572
1.79064	0.786123	14.8188
1.42684	0.863297	3.75979
1.7181	0.838797	10.3804
1.77781	0.794407	15.6356
1.59804	0.738041	6.02222
1.76838	0.808969	15.0727
1.3638	0.938794	0.361454
1.73782	0.691787	0.421293
1.74838	0.756622	7.86257
1.49098	0.818631	10.3343
1.70332	0.810283	18.145
1.70854	0.723591	2.80216
1.58759	0.73626	5.73124
1.43525	0.890946	1.8554
1.68699	0.802223	18.7112
1.80431	0.801648	15.5907
1.61578	0.79291	17.3526
1.67889	0.763381	13.1773
1.6898	0.766778	13.2647
1.64484	0.828169	14.1812
1.22302	0.852184	0.529474
1.76387	0.826477	11.9331
1.79942	0.782188	13.7782
1.54418	0.797659	13.8612
1.69489	0.824385	15.9867
1.6305	0.733983	5.63629
1.54162	0.885631	2.77573
1.60895	0.780373	14.5923
1.53788	0.78784	11.9484
1.55907	0.684734	0.911955
1.83642	0.756623	4.90122
1.81539	0.806174	14.8804
1.86632	0.833509	5.74009
1.69626	0.784548	17.6618
1.80321	0.867336	1.56127
1.50799	0.849696	7.27035
1.60688	0.78116	14.6975
1.7245	0.791219	17.103
1.5867	0.776618	13.4977
1.59299	0.768299	12.1869
1.52025	0.807189	11.4269
1.34444	0.802998	2.13807
1.40431	0.82223	4.09584
1.54747	0.76754	10.4702
1.8622	0.783652	10.4993
1.56257	0.864642	4.81545
1.61081	0.809792	16.5247
1.55815	0.848058	8.07807
1.27959	0.815113	0.896957
1.86647	0.803929	10.946
1.60617	0.82332	15.1429
1.41339	0.75338	3.37305
1.73361	0.788005	16.5756
1.62471	0.800639	19.3258
1.67632	0.81442	18.937
1.49319	0.740158	5.86867
1.69972	0.840219	10.7565
1.60097	0.876088	3.32426
1.48185	0.774961	8.40034
1.64941	0.810159	18.1062
1.77701	0.795857	15.741
1.53576	0.783554	11.3873
1.66367	0.835945	12.3933
1.73222	0.772492	12.9989
1.53189	0.909269	1.17288
1.70356	0.783984	17.1509
1.66654	0.828204	14.5666
1.65852	0.751487	8.69723
1.93558	0.781056	5.5413
1.55737	0.816595	13.3935
1.50859	0.797873	11.1209
1.90017	0.813324	7.9651
1.88587	0.744174	1.74576
1.74676	0.780937	14.8122
1.36082	0.779965	2.48952
1.66694	0.851558	8.56588
1.52613	0.839713	9.84517
1.75877	0.838662	9.50896
1.18621	0.744054	0.626904
1.78814	0.762655	7.94136
1.79714	0.799455	15.8985
1.63267	0.86533	4.01994
1.78048	0.805106	15.2612
1.59705	0.797025	16.9037
1.50747	0.802301	10.9347
1.7617	0.754435	6.6231
1.6978	0.891831	1.1235
1.22398	0.734815	0.558265
1.77717	0.819251	12.6381
1.43228	0.776904	5.28055
1.4163	0.777733	4.74418
1.6938	0.784338	17.7102
2.22926	0.77904	0.229445
1.43604	0.877639	2.62016
1.69035	0.822827	16.2886
1.66622	0.830079	14.0641
1.80826	0.800056	15.8073
1.55008	0.788926	13.0841
1.77605	0.781842	14.2566
1.43624	0.804702	6.10919
1.68432	0.754372	9.91161
1.80216	0.757129	6.16301
1.56644	0.802688	14.8379
1.59118	0.678144	0.681451
1.68172	0.853518	7.64636
1.48633	0.820071	10.3752
1.67729	0.84876	9.41274
1.4841	0.67525	0.754927
1.66316	0.783609	17.4896
1.7597	0.899747	0.395169
1.80703	0.773145	11.4529
1.59596	0.822626	15.1186
1.71823	0.797298	17.6979
1.71045	0.787485	17.4887
1.62128	0.768737	12.6573
1.71237	0.812372	17.5685
1.85313	0.8106	11.4742
2.01538	0.803672	3.47418
1.80214	0.819104	11.9512
1.48162	0.796698	8.68241
1.52543	0.818137	10.9658
2.07565	0.79739	2.1778
1.77158	0.822116	12.1184
1.81037	0.733361	1.69341
1.8397	0.843358	4.36098
1.43671	0.861211	4.20827
1.59711	0.804344	16.6634
1.59538	0.820671	15.2628
1.73645	0.791769	16.7302
1.71639	0.847826	7.37314
1.5414	0.861026	5.65985
1.58942	0.825868	14.4743
1.51257	0.858112	5.93787
1.60939	0.738343	6.13592
1.50324	0.781704	9.70147
1.76239	0.803892	15.8301
1.95044	0.782522	4.71314
1.5104	0.771438	9.56339
1.98768	0.771539	2.17543
1.53432	0.808723	12.0374
1.6818	0.768425	13.8103
1.7357	0.786605	16.4116
1.77231	0.831126	10.4744
1.7981	0.812478	14.0915
1.55395	0.769339	11.0701
1.87011	0.777719	8.68646
1.6428	0.783648	16.2353
1.70585	0.795206	17.9738
2.19603	0.788054	0.516123
1.77484	0.729639	2.16529
1.37928	0.81363	3.4173
1.41088	0.816285	4.49319
1.27211	1.01185	0.0767712
1.43706	0.817309	5.32119
1.96314	0.810522	5.95295
1.63018	0.794941	18.6961
1.52197	0.872295	3.91578
1.15978	0.709865	0.301056
2.1614	0.806669	0.751543
1.57744	0.808109	15.4705
1.66306	0.775241	15.0921
1.8681	0.821368	8.40785
1.71793	0.825467	16.1164
1.87159	0.830259	6.31271
1.6521	0.772145	14.0953
1.71574	0.881027	1.79491
1.82426	0.781902	12.9106
1.6995	0.772812	13.9266
1.71789	0.833115	12.7889
1.37907	0.863326	2.65954
1.69041	0.734133	4.2065
1.56333	0.788464	14.0894
1.57393	0.788123	14.9267
1.56687	0.776574	12.7076
1.4216	0.733569	3.24905
1.48807	0.780047	8.92209
1.66573	0.748214	7.39746
1.5486	0.835606	10.1893
1.74106	0.817053	15.528
1.50567	0.890316	2.52204
1.46166	0.80103	7.70609
1.43295	0.74412	3.41551
1.78358	0.785478	14.8301
1.69654	0.791448	18.2023
1.91091	0.763004	3.86079
1.77404	0.768516	10.6065
1.72178	0.812812	17.0149
1.38596	0.827675	3.46649
1.70372	0.775853	14.6915
1.79165	0.770762	11.087
1.96573	0.796425	5.23048
1.39604	0.801908	3.73434
1.60234	0.771258	12.8525
1.68197	0.880129	2.38125
1.77661	0.701471	0.270563
2.00682	0.820601	2.77706
1.71491	0.779337	15.3034
1.65446	0.726778	4.0865
1.64294	0.805322	18.585
2.03261	0.789186	2.54636
1.81935	0.831913	7.79918
1.97096	0.788629	4.11816
1.68008	0.856222	6.81208
1.61842	0.827927	13.8503
1.30552	0.904029	0.533547
1.7101	0.74368	5.62305
1.62295	0.77244	13.5895
1.64052	0.788495	17.1566
1.58225	0.700849	1.50559
1.70299	0.740874	5.29332
1.82144	0.779958	12.6265
1.62963	0.807365	17.7426
1.57588	0.805679	15.3585
1.5116	0.746282	6.8487
1.47231	0.799955	8.24608
1.6747	0.733069	4.07223
1.54841	0.878802	3.43149
1.78933	0.782478	14.0765
2.04381	0.793374	2.50295
1.83167	0.755589	4.88561
1.76085	0.739574	4.09918
1.8486	0.818331	10.0805
1.68831	0.78131	16.985
1.6027	0.847088	8.26354
1.66441	0.754569	10.0178
1.73367	0.765586	11.263
1.45118	0.744758	4.25769
1.87417	0.828292	6.67219
1.32275	0.921812	0.375882
1.87465	0.746512	2.07188
1.72965	0.799256	17.4357
1.7365	0.793967	16.8748
1.49474	0.786476	9.44821
1.84545	0.729088	0.909853
1.7602	0.82886	11.7557
1.4598	0.815697	7.62024
1.56325	0.735414	5.67196
1.63748	0.788571	17.0145
1.63835	0.832574	12.4529
1.62266	0.841966	9.27244
1.61942	0.71917	3.79474
1.73505	0.81052	16.4866
1.63399	0.79651	19.1804
1.67733	0.739574	5.24314
1.41174	0.79615	4.66943
1.6967	0.8047	18.4225
1.38707	0.868808	2.60016
1.73075	0.842256	8.75332
1.49218	0.834781	9.00148
1.53297	0.801127	13.2195
1.51412	0.787415	10.4706
2.0697	0.812594	2.15176
1.16656	0.775949	0.350644
2.12655	0.781487	0.927824
1.56851	0.806035	14.8468
1.43987	0.680133	1.07237
1.62014	0.816119	15.8893
1.57821	0.760283	10.9677
1.50898	0.800975	11.1396
1.2377	0.766455	0.712688
1.66681	0.799973	19.0917
1.40263	0.8505	3.28232
1.95529	0.808273	6.18745
1.62495	0.711791	2.63029
1.63311	0.769256	13.0206
1.54375	0.786688	12.2669
1.4671	0.830195	7.93019
1.64044	0.756961	10.1728
1.61213	0.739322	6.27572
1.5896	0.823576	14.9985
1.90711	0.827036	5.513
1.60579	0.794166	17.067
1.58598	0.826944	13.9176
1.60029	0.811962	15.9932
1.41451	0.790225	4.6236
1.64384	0.766997	12.7989
1.64391	0.759054	10.9536
1.67705	0.840243	11.8173
1.69833	0.704219	1.15335
1.52396	0.871648	4.02437
1.71344	0.79423	17.6825
1.87023	0.83734	4.66657
1.78333	0.766091	9.39271
1.48455	0.782618	8.84615
1.63265	0.816008	16.2251
1.44673	0.875564	2.82713
1.74703	0.826222	13.6263
1.72909	0.809144	16.8518
1.63974	0.749225	7.85567
1.43907	0.734823	4.0113
1.7559	0.763753	9.4844
1.4839	0.821951	10.505
1.73309	0.734563	4.14612
1.26528	0.804044	0.67369
1.61402	0.800612	18.4339
1.61313	0.82731	14.0505
1.57456	0.806687	15.2605
1.99347	0.780175	2.81629
1.43691	0.827237	4.757
1.57357	0.812775	15.0739
1.60509	0.845727	8.43758
1.77281	0.792876	15.5715
1.4442	0.939454	0.350306
1.58186	0.728018	4.74201
1.60611	0.725696	4.59266
1.35266	0.838586	1.91689
1.77361	0.790487	15.411
1.53032	0.728099	4.42858
1.76466	0.784368	15.065
1.4761	0.821733	9.56859
1.42457	0.824682	4.40294
1.80894	0.794493	15.4422
1.50571	0.786819	9.99409
1.37756	0.820641	3.25561
1.68284	0.824505	15.7547
1.73186	0.788665	16.6794
1.89792	0.8034	9.18893
1.4399	0.763131	5.54685
2.19047	0.804239	0.458649
1.86963	0.817465	9.04869
1.41424	0.867756	3.14913
1.69069	0.807876	18.7581
2.04912	0.803724	2.79257
1.55368	0.897884	1.70492
1.73494	0.823659	15.3993
1.64643	0.782497	16.2134
1.51769	0.912454	1.0744
1.73877	0.774572	13.4341
1.68797	0.822252	16.4192
1.47677	0.838854	7.42366
1.64091	0.736446	5.64516
1.38602	0.846134	2.54372
1.45525	0.888007	2.25585
1.85658	0.797771	12.25
1.71448	0.730814	3.82195
1.69882	0.806203	18.3514
1.36754	0.764952	2.46636
1.18902	0.749718	0.648924
1.51228	0.796818	11.3583
2.13454	0.812798	1.03947
1.73726	0.856037	4.37736
1.36025	0.865021	2.01805
1.68952	0.693794	0.811169
1.43557	0.75875	5.10939
1.39109	0.619198	0.156
1.76716	0.833599	10.3704
1.50087	0.7785	9.49749
1.85212	0.737808	1.44315
1.82608	0.779719	12.2337
1.48479	0.731174	4.86022
1.96411	0.794828	5.09424
1.78705	0.806346	15.0697
1.79984	0.789788	15.0227
1.54705	0.808278	13.1024
1.73674	0.791498	16.7023
1.67906	0.733585	4.08773
1.50709	0.80485	10.772
1.72318	0.798776	17.6564
1.6487	0.811844	17.8418
1.46072	0.697593	1.76061
1.90566	0.769244	4.7802
1.40422	0.901216	1.56585
1.67885	0.798155	18.7993
1.72901	0.818131	16.3187
1.43153	0.72998	3.17925
1.44167	0.751943	4.38392
1.59602	0.836988	9.31433
2.03429	0.803455	3.08619
1.88961	0.788705	9.65365
1.73735	0.833786	11.732
1.42857	0.818049	4.93693
1.50369	0.86583	4.54552
1.49596	0.806504	9.99472
1.85142	0.819955	9.52402
1.52622	0.824505	10.8788
1.49936	0.845611	7.58952
1.53405	0.735783	5.89484
1.72123	0.753256	8.21947
1.74783	0.794187	16.4969
1.70092	0.81103	18.2782
1.83576	0.79971	14.3045
1.65383	0.798465	19.3392
1.60069	0.844282	8.4611
1.59821	0.782944	14.9162
1.48225	0.897526	1.95936
1.89816	0.790476	9.30988
1.70111	0.821789	16.5462
1.68951	0.814415	18.3571
1.59398	0.774903	13.3171
1.75364	0.799601	16.5538
1.5955	0.780095	14.3445
1.51438	0.684634	1.09004
1.51095	0.819927	10.7267
1.70989	0.749899	7.24496
1.84088	0.797772	13.7732
1.72559	0.818226	16.5727
1.55814	0.772983	11.8365
1.61913	0.762944	11.2708
1.56239	0.736067	5.7638
1.29612	0.851141	1.03885
1.37473	0.663934	0.385875
1.36568	0.881774	1.46041
1.47609	0.873018	3.26233
1.46692	0.771349	7.31249
1.72825	0.849843	6.10715
1.91689	0.771021	4.40423
1.79731	0.849633	4.13804
1.67675	0.769167	14.0962
1.47581	0.822382	9.57507
1.46694	0.797023	7.88285
1.62376	0.855742	6.77945
1.72156	0.827017	15.4788
1.93454	0.820934	5.2776
1.86332	0.800403	11.5435
1.76449	0.798823	16.2119
1.66993	0.809215	19.2526
1.50495	0.821644	10.7047
1.83673	0.83352	6.7962
1.73701	0.797736	17.108
1.61629	0.817504	15.7253
1.33237	0.699955	0.869413
1.42284	0.771567	5.06901
1.67939	0.853778	7.69103
1.40982	0.89599	1.57627
1.43925	0.802573	6.41438
1.50627	0.706171	2.43579
1.39902	0.884313	1.7095
1.51686	0.788499	10.7445
1.59726	0.859595	5.66529
1.50858	0.728994	4.52997
1.53848	0.742337	6.82165
1.61092	0.801574	18.0014
1.82913	0.831516	7.53268
1.86249	0.787542	11.0747
1.80248	0.866715	1.62361
1.7047	0.875806	2.44671
1.31473	0.723091	0.834111
1.64582	0.749326	7.87998
1.46773	0.766926	6.95767
1.53356	0.83911	10.1919
1.4137	0.78428	4.50357
1.43188	0.774284	5.41186
1.99415	0.756892	1.12121
1.24145	0.845014	0.520574
1.61489	0.768054	12.4151
1.34724	0.771241	1.9415
1.60672	0.801078	17.7489
1.65332	0.804439	18.8937
1.47197	0.740679	5.21191
1.46096	0.825708	7.7501
1.73377	0.769183	12.1532
1.43947	0.708474	1.69927
1.67563	0.878506	2.60745
1.70801	0.783919	16.9279
1.72992	0.832263	12.7274
1.59388	0.796896	16.6342
1.67678	0.794912	18.9103
1.65107	0.802396	19.096
1.76348	0.800089	16.1534
1.68684	0.783534	17.7707
1.46588	0.772961	7.39441
1.54147	0.681235	0.86024
1.67171	0.756516	11.0553
1.52498	0.780278	10.7125
1.33297	0.649058	0.122849
1.80306	0.84528	5.24885
1.52696	0.86043	5.76679
1.56542	0.7701	11.6544
1.85848	0.800191	12.0329
1.30072	0.887659	0.513086
1.48654	0.74698	6.12469
1.63763	0.859384	5.70134
1.6489	0.862862	4.60455
1.63145	0.793911	18.3781
1.57906	0.829798	12.3877
1.73	0.765247	11.369
1.55821	0.766859	10.8415
1.565	0.759909	10.1146
1.7146	0.803217	17.7545
1.39753	0.723179	1.8184
1.68131	0.838004	12.2594
1.81545	0.818723	11.6958
1.77402	0.76634	9.64766
1.69707	0.85749	5.56329
1.55542	0.769217	11.1099
1.62049	0.79735	18.8848
1.80371	0.806971	14.8569
1.30806	0.89896	0.572852
1.74604	0.812357	15.8044
1.51753	0.811513	10.8234
1.71893	0.818264	16.7975
1.61399	0.754917	9.31215
1.76515	0.835608	10.088
1.88675	0.789889	9.84111
1.80252	0.788618	14.8644
1.65823	0.800683	19.2018
1.37944	0.840271	2.64084
1.39254	0.90873	0.994687
1.43754	0.766606	5.55321
1.78857	0.799703	15.872
1.84997	0.785907	11.9296
1.71272	0.724582	2.89725
1.54423	0.794639	13.4353
1.68231	0.824914	15.6266
1.23541	0.689948	0.401889
1.44272	0.88416	2.28303
1.70604	0.861054	4.1369
1.63353	0.735493	5.73548
1.64199	0.721933	3.88725
1.71428	0.814429	17.2628
1.3314	0.714333	0.911675
1.72795	0.763856	11.1705
1.55477	0.763822	10.1661
1.62062	0.762965	11.2715
1.73555	0.779083	14.6236
1.81414	0.777927	12.3829
1.62729	0.760334	10.5723
1.43698	0.790803	5.50158
1.37637	0.775711	3.27877
1.37488	0.96056	0.198882
1.53188	0.744558	7.20949
1.76646	0.753153	6.16779
1.74742	0.784917	15.7246
1.5219	0.873267	3.79048
1.84252	0.847043	3.41376
1.85595	0.830017	6.94467
1.5984	0.799049	17.2807
1.64288	0.802359	19.1039
1.85038	0.797075	12.7958
1.86389	0.759105	3.65599
1.58351	0.87642	3.80517
1.66479	0.762145	12.6341
1.53248	0.845822	8.91508
1.78658	0.790635	15.2664
1.73734	0.788091	16.4551
1.49096	0.749164	6.39509
1.83307	0.806727	13.6221
1.43657	0.799465	6.44731
1.72698	0.821361	16.3095
1.6491	0.828822	14.0455
1.59837	0.859582	5.66564
1.44023	0.820844	5.41185
1.54484	0.827618	11.5259
1.33823	0.848066	1.74693
1.84549	0.827531	7.89598
1.76116	0.729474	2.51479
1.61593	0.741428	6.56239
1.60185	0.831195	12.1452
1.63572	0.811263	17.0741
1.88516	0.745207	1.85413
1.42878	0.72957	3.0344
1.77086	0.816623	13.5202
1.41832	0.812357	4.93997
1.63955	0.780889	15.5212
1.27144	0.859728	0.6744
1.89389	0.865185	0.677108
1.72031	0.829416	14.3939
1.72139	0.830955	13.6963
1.51902	0.730633	4.89889
1.77343	0.849097	5.25702
1.42575	0.795034	5.40141
1.53467	0.754782	7.9979
1.30475	0.760169	1.25862
1.6569	0.816848	17.2611
1.66808	0.837173	12.2804
2.08698	0.77796	1.13126
1.80695	0.779979	13.0776
1.69566	0.775808	14.9537
1.54236	0.82147	11.8709
1.79908	0.816365	12.8823
1.44058	0.744394	3.72885
1.54798	0.78693	12.6641
1.86976	0.815431	9.41565
1.85184	0.791194	12.205
1.88497	0.792042	10.0205
1.51144	0.814216	10.6075
1.90042	0.807429	8.6245
1.48057	0.812271	9.33046
1.65316	0.834989	12.2049
1.40221	0.779872	4.30065
1.48876	0.73274	5.18025
1.89521	0.834863	4.25753
1.67503	0.854107	7.75861
1.84283	0.761295	5.69992
1.32131	0.816019	1.44858
1.33109	0.755823	1.51803
1.49504	0.818661	10.4098
1.59637	0.74125	6.40884
1.71852	0.806879	17.4605
1.63944	0.7943	18.5807
1.84188	0.809661	12.4998
2.09784	0.790219	1.63114
1.5077	0.836121	9.44792
1.61764	0.802829	18.2484
1.3628	0.725086	1.37089
1.71506	0.773813	13.7203
1.7735	0.819851	12.595
1.92308	0.784069	7.16885
1.33828	0.798497	2.014
1.35915	0.94364	0.273594
1.53131	0.889126	2.49089
1.42368	0.809256	5.25315
1.70821	0.765865	12.4106
1.72367	0.831318	13.5077
2.17707	0.817941	0.487737
1.47181	0.744734	5.31063
1.43242	0.80594	5.82616
1.65868	0.818203	17.0138
1.53606	0.718486	2.93501
1.66539	0.794826	18.8728
1.56039	0.797319	14.5918
1.56707	0.749665	7.79873
1.44024	0.811141	6.03453
1.5413	0.742625	6.83685
1.57738	0.793706	15.3293
1.60715	0.848171	8.25351
1.60413	0.838093	9.10351
1.73987	0.82845	13.5266
1.86546	0.777093	8.8565
1.58504	0.847158	7.89419
1.48427	0.855942	5.59994
1.54049	0.851809	7.66598
2.0038	0.801739	3.80351
1.70654	0.861011	4.12944
1.55987	0.723369	3.90046
1.34837	0.814655	2.10668
1.78995	0.798737	15.9352
1.76282	0.820693	13.2296
1.77926	0.792106	15.4597
1.60732	0.790345	16.3979
1.45467	0.78164	6.53642
1.52685	0.769807	10.0323
1.83102	0.802126	14.4354
1.46063	0.733768	4.65309
1.58531	0.802051	15.9921
1.64184	0.786877	16.8434
1.70055	0.876874	2.421
1.3376	0.835272	1.45267
1.63138	0.798584	19.8521
1.66119	0.82497	15.383
1.59644	0.795534	16.6683
1.77007	0.835506	9.93409
1.6717	0.786214	18.7937
1.75241	0.820045	14.239
1.67799	0.863904	4.2417
1.73826	0.782031	15.2976
1.48305	0.795521	8.77242
1.26991	0.786972	0.921052
1.40027	0.864355	3.18065
1.36554	0.728973	1.35382
1.69621	0.731575	3.91949
1.6918	0.818855	17.2228
1.67292	0.79709	18.9288
1.76797	0.786557	15.3224
2.08702	0.839814	0.404694
1.76313	0.788533	15.61
1.78307	0.826498	10.6561
1.67081	0.794533	18.8998
1.64307	0.790866	17.834
1.6336	0.807343	17.8924
1.64353	0.739614	6.04343
1.84657	0.737374	1.4638
1.84985	0.830435	7.05834
1.31705	0.889891	0.653012
1.53063	0.731454	5.11492
1.52588	0.817886	10.9784
1.74802	0.837158	10.209
1.65369	0.835647	12.0234
1.68729	0.79216	18.5631
1.56153	0.786117	13.7599
1.77763	0.783177	14.4851
1.84749	0.779181	10.5786
1.58925	0.756181	9.79953
1.37302	0.718463	1.39308
1.64092	0.798399	19.5965
2.03231	0.83787	0.641209
1.70899	0.757518	10.3237
1.70403	0.821104	16.6567
1.89344	0.813637	8.32397
1.97089	0.827478	2.67285
1.89626	0.779399	7.54892
1.58778	0.782251	14.6688
1.77094	0.797301	15.8901
1.55684	0.75768	9.22117
1.68295	0.827133	15.0525
1.59769	0.771324	12.7628
1.69449	0.732351	4.0092
1.59848	0.905629	0.92603
1.79369	0.790481	15.1675
1.7297	0.759158	9.8994
1.61351	0.757088	9.88389
1.72287	0.789907	17.0779
1.47026	0.824895	9.01954
1.561	0.873087	4.06238
1.62737	0.896366	1.18733
1.6868	0.839361	11.6184
1.75221	0.787769	15.931
1.70425	0.807378	18.1083
1.84242	0.788781	12.7915
1.91371	0.778785	6.37692
1.59138	0.794691	16.2363
1.50902	0.839431	9.03994
1.68997	0.720251	2.67575
1.6356	0.816213	16.3484
1.8834	0.820512	7.78477
1.6027	0.847582	8.22003
1.5758	0.731099	5.07379
1.56319	0.783731	13.5685
1.54164	0.818848	11.9105
1.31971	0.715786	0.872164
2.31576	0.827559	0.043476
1.56937	0.812483	14.7062
1.5584	0.866602	4.65756
1.33125	0.817755	1.53177
1.17836	0.820637	0.622527
1.46076	0.720724	2.42727
1.85912	0.808215	11.213
1.36037	0.818645	2.51486
1.51066	0.708049	2.52697
1.9676	0.805989	5.65669
1.77684	0.765009	9.02609
1.34636	0.886121	1.03726
1.91917	0.761591	3.56323
1.76364	0.806691	15.5088
1.72646	0.757702	9.61755
1.61808	0.734982	5.77747
1.45543	0.720406	2.31262
1.66059	0.827761	14.5839
1.385	0.784363	3.828
1.33735	0.972942	0.286582
1.46782	0.765227	6.80779
1.95952	0.793637	5.27874
1.37662	0.731862	1.53348
1.77904	0.828724	10.4901
1.76569	0.80338	15.7477
1.79266	0.824765	10.5662
1.35405	0.917599	0.371129
1.50486	0.837458	9.13872
1.74824	0.782466	15.1298
1.74734	0.800569	16.7025
1.48649	0.750067	6.31134
1.57931	0.834028	10.3006
1.67798	0.826282	15.208
1.5539	0.692462	1.15587
1.7729	0.784355	14.8177
1.37107	0.72799	1.45837
1.90734	0.787813	8.77083
1.59784	0.894861	1.67411
1.6071	0.798124	17.9298
1.50078	0.807133	10.282
2.25075	0.825177	0.154857
1.96215	0.816271	5.09936
1.63685	0.74532	6.99711
1.42261	0.845261	4.47119
1.66122	0.769933	13.8719
1.53314	0.733355	5.50544
1.58403	0.834046	10.3896
1.23561	0.875242	0.65432
1.58848	0.796105	16.1486
1.90919	0.801778	8.74638
1.60513	0.813272	15.9508
1.37444	1.00133	0.112858
1.78501	0.78351	14.3915
1.72238	0.807192	17.2687
1.49585	0.771191	8.81366
1.69544	0.871409	2.98329
1.53191	0.798317	13.4046
1.58998	0.788061	15.6107
1.39047	0.725463	1.76689
1.82771	0.786134	13.6856
1.32645	0.818194	1.46085
1.46018	0.813309	7.64039
1.3651	0.795347	2.62443
1.48991	0.835759	8.7217
1.28116	0.875064	0.332396
1.81176	0.770774	10.5096
1.68424	0.775526	15.2516
1.28273	0.627341	0.103473
1.77878	0.780459	13.9136
1.36935	0.76968	2.76525
1.57929	0.807633	15.6086
1.61194	0.817013	15.7209
1.93489	0.798641	7.47406
2.01125	0.793833	3.18807
1.61355	0.743037	6.74591
1.59235	0.777384	13.7653
1.66366	0.799799	19.1524
1.64897	0.693211	0.846956
2.01054	0.807407	3.85971
1.5116	0.764938	8.46851
1.69818	0.824243	16.0682
1.51275	0.768087	9.07617
1.97451	0.777253	3.02134
1.58733	0.811212	15.8408
1.91048	0.817562	6.78685
1.8102	0.827378	9.25739
2.16229	0.814362	0.709518
1.82159	0.785545	14.0282
1.93522	0.831054	3.51973
1.53129	0.780046	11.0142
1.72346	0.755464	8.97097
1.85344	0.77851	10.0056
1.4825	0.789968	8.78582
1.61303	0.803044	17.8827
1.69541	0.701724	1.1099
1.46619	0.81083	8.10673
2.02527	0.819158	2.53488
1.68437	0.778871	16.3479
1.59089	0.781716	14.5976
1.60991	0.799109	18.3488
1.41072	0.79095	4.50804
1.72533	0.838295	10.2681
1.71546	0.773173	13.5253
1.7365	0.766772	11.4333
1.48983	0.795821	9.32551
1.73583	0.807147	16.6792
1.68191	0.796606	18.7298
1.69838	0.759703	11.6751
1.69399	0.807765	18.5972
1.8425	0.83342	6.6134
1.65447	0.776706	15.2307
1.50038	0.860936	5.23619
1.90599	0.863349	0.665502
1.46616	0.821841	8.40357
1.62797	0.789018	16.6643
1.44724	0.790118	6.17783
1.65756	0.776646	15.3157
1.59526	0.748151	7.44621
1.7491	0.783302	15.299
1.67437	0.747874	7.18898
1.81621	0.805416	14.9889
1.45935	0.778772	6.93455
1.69816	0.832452	13.401
1.50396	0.678226	0.865592
1.77947	0.784576	14.7268
1.61052	0.766368	12.0106
1.48918	0.894288	2.23766
1.77386	0.813243	14.2499
1.60511	0.781989	14.8192
1.51595	0.78316	10.3362
1.56417	0.826173	13.1207
1.4195	0.74506	2.98064
1.31913	0.794316	1.38244
1.87191	0.792768	10.6997
1.61224	0.68807	0.740553
1.60124	0.770547	12.7001
1.6588	0.774907	14.8903
1.46446	0.783742	7.28051
1.59766	0.799224	17.1943
1.63722	0.798844	19.7939
1.83925	0.801878	13.6908
1.76084	0.807208	15.5815
1.57711	0.760342	10.9094
1.23209	0.769566	0.665834
1.57144	0.820716	14.3892
1.79915	0.792269	15.2812
1.79025	0.801442	15.6549
1.51094	0.865952	4.6074
1.76967	0.791586	15.5786
1.47984	0.775852	8.29986
1.54229	0.822641	11.8194
1.733	0.785687	16.3812
1.68939	0.811284	18.9356
1.75862	0.816997	14.2941
1.8199	0.792014	15.0497
1.53485	0.859903	5.94748
1.97265	0.809722	5.55577
1.56921	0.878833	3.5687
1.43847	0.828942	4.96206
1.74084	0.793273	16.679
1.56848	0.81567	14.4352
1.58928	0.805852	16.1188
1.51701	0.837872	9.70894
1.66979	0.800239	19.044
1.54004	0.79087	12.6019
1.4781	0.833685	8.4105
1.65001	0.804129	18.8826
1.79998	0.802647	15.4684
1.575	0.707347	2.14178
1.63746	0.798982	19.8257
1.47436	0.797014	8.28582
1.79652	0.820514	11.6889
1.79694	0.786934	14.7826
1.69826	0.793709	18.1844
1.66035	0.90886	0.396172
1.3336	0.930953	0.506639
1.51137	0.707011	2.4588
1.59355	0.766028	11.8352
1.5051	0.772392	9.46048
1.2749	0.823599	0.821156
1.44833	0.819805	6.37506
1.49742	0.855147	6.05721
1.57102	0.874318	4.00416
1.38294	0.770309	3.32496
1.71721	0.787185	17.1609
1.88793	0.789874	9.7835
1.56784	0.768875	11.5751
1.98398	0.815761	4.44465
1.56159	0.735852	5.74005
1.44395	0.842002	5.45741
1.76874	0.841513	8.24787
1.50753	0.891814	2.37795
1.52081	0.751399	7.42916
2.06099	0.800809	2.60148
1.81306	0.816478	12.5224
1.62803	0.797229	19.4644
1.31429	0.812658	1.4106
1.54146	0.694667	1.34301
1.55533	0.833447	10.6039
1.86217	0.799955	11.6953
1.71935	0.813752	17.0838
1.85537	0.868112	0.864395
1.42892	0.75782	4.61686
1.69026	0.809976	18.8447
1.76643	0.751164	5.84359
1.59795	0.727931	4.81516
1.62522	0.748665	7.72479
1.65164	0.732522	4.77225
1.18027	0.694049	0.553564
1.67075	0.793946	18.8872
1.67456	0.817705	17.8107
1.48398	0.752836	6.40575
1.48744	0.786671	9.10349
1.68895	0.826661	15.2488
1.47795	0.773737	8.12535
1.62991	0.868256	3.61696
1.83506	0.77424	10.2736
1.60909	0.750119	8.04518
1.93674	0.772777	3.87892
1.48284	0.756758	6.60608
1.49524	0.675576	0.777841
1.56761	0.784987	14.125
1.63909	0.706807	1.87925
1.48391	0.764799	7.44208
1.60968	0.80456	17.3921
1.82281	0.752898	4.49054
1.7298	0.817105	16.3229
1.61225	0.895851	1.41795
1.57932	0.830857	11.872
1.68185	0.820784	16.8282
1.81014	0.792482	15.2009
1.53881	0.821289	11.5752
2.15961	0.813289	0.752428
1.80898	0.770331	10.4386
1.46334	0.793386	7.51913
1.74569	0.82157	14.6016
1.47357	0.635665	0.230124
2.02814	0.795433	2.90066
1.66411	0.73067	4.18994
1.51234	0.826362	10.7016
1.70678	0.77412	14.0713
1.81874	0.774161	11.2991
1.75391	0.774876	13.2839
1.59108	0.830358	12.3363
1.73619	0.738907	4.60094
1.67491	0.743548	6.08306
1.28353	0.806139	0.834887
1.95004	0.819218	4.94496
1.85147	0.799933	12.7418
1.53587	0.739928	6.49255
1.54142	0.71201	2.61765
1.20764	0.673728	0.288625
1.90679	0.756529	3.08214
1.75391	0.790967	16.0794
1.77647	0.799944	15.8544
1.46167	0.79566	7.52722
1.74464	0.80601	16.3822
1.54742	0.827179	11.7518
1.69753	0.782046	16.826
1.66229	0.832846	13.1938
1.71219	0.840738	9.99489
1.4875	0.709996	2.68279
1.78953	0.797423	15.8212
1.69048	0.83837	11.749
1.74247	0.765668	10.8465
1.71216	0.739187	4.99047
1.83586	0.782184	12.125
1.92371	0.795232	8.03601
1.66212	0.80284	19.0788
1.53547	0.859333	6.06695
1.50466	0.859189	5.59129
1.28869	0.877301	0.206151
1.60409	0.840219	8.91086
1.54597	0.87157	4.16812
1.61287	0.74948	7.88553
1.60676	0.790191	16.3486
1.71537	0.845436	8.24519
1.90891	0.77257	5.01937
1.72476	0.834597	11.9479
1.23539	0.724387	0.520413
1.53528	0.762387	8.84038
1.56384	0.772911	12.0171
1.85343	0.812469	11.1942
1.94118	0.839696	1.97669
1.78239	0.833136	9.61481
1.9028	0.774991	6.00758
1.4902	0.806799	9.64537
1.49295	0.779801	9.15032
1.78575	0.750637	5.08117
2.078	0.807125	2.09308
1.55523	0.78211	12.7563
1.96203	0.828214	2.851
1.44178	0.850582	5.49031
1.51088	0.766952	8.79705
1.87825	0.809784	9.71464
2.04825	0.795286	2.54304
1.51316	0.788718	10.5624
1.77394	0.823455	11.6725
1.26171	0.602797	0.127117
1.39339	0.715648	1.38071
2.12881	0.837675	0.153104
1.61854	0.805358	17.7387
1.68945	0.822088	16.4646
1.55959	0.713732	2.83414
1.63794	0.809175	17.661
1.45581	0.805807	7.33859
1.95342	0.725101	0.179116
1.74918	0.788151	16.0582
1.44849	0.850244	5.61579
1.58795	0.789634	15.6768
1.53775	0.805093	12.8598
1.81348	0.810061	14.3182
1.652	0.818646	16.653
1.49345	0.83306	9.36206
1.57665	0.624351	0.0847998
1.73857	0.759135	9.22903
1.88559	0.824219	7.06753
1.59467	0.797959	16.8174
1.18455	0.791905	0.344031
1.65325	0.779687	15.9186
1.61617	0.854085	7.22264
1.43512	0.73012	3.31874
1.72012	0.790097	17.2038
1.82311	0.797231	15.4291
1.56047	0.714357	2.901
1.73633	0.792129	16.7583
1.52762	0.906462	1.23007
1.68423	0.780751	16.9722
1.54699	0.781048	12.0785
1.88642	0.846991	2.35562
1.35717	0.823346	2.24925
1.91894	0.781686	6.86054
1.38808	0.773018	3.79163
1.89742	0.769869	5.28177
1.56529	0.849543	7.81988
1.87401	0.819986	8.35867
1.71577	0.776023	14.3266
1.80673	0.743868	2.97258
1.17823	0.894881	0.261074
1.81262	0.786518	14.464
1.44595	0.811609	6.47465
2.02552	0.789032	2.7325
1.79549	0.833643	8.77863
1.52533	0.853095	7.23581
1.71628	0.815268	17.1045
1.80415	0.807285	14.8098
1.8376	0.767061	7.91407
1.52254	0.830659	10.4818
1.68485	0.798686	18.6376
1.48665	0.853849	5.93139
1.44131	0.826299	5.27859
1.65863	0.806374	18.8572
1.79971	0.795597	15.6133
1.67984	0.805863	19.163
1.80926	0.791032	15.0423
1.56774	0.769257	11.6257
1.95304	0.765406	2.70163
1.64135	0.792708	18.2161
1.62073	0.809506	16.8623
1.34101	0.928001	0.613851
1.34018	0.731494	0.822181
1.58239	0.671071	0.600146
1.66747	0.761185	12.5934
1.41164	0.895771	1.59811
1.60921	0.737716	6.05696
1.43319	0.837274	4.78846
1.60664	0.767059	12.1188
1.93338	0.824803	4.71701
1.54746	0.775405	11.6685
1.73656	0.755001	8.09608
1.57151	0.842205	8.34579
1.60971	0.73129	5.27633
1.78267	0.776697	13.0391
1.36384	0.687316	0.577193
1.60333	0.803731	17.1233
1.80651	0.817638	12.299
1.48598	0.965595	0.246741
1.63839	0.746835	7.18886
1.41745	0.792878	4.84998
1.79243	0.820778	11.7431
1.46254	0.840774	6.44694
1.59006	0.738893	6.07436
1.88064	0.801957	10.2775
1.62206	0.939748	0.0735422
1.34487	0.895238	0.824256
1.4988	0.778595	9.3983
1.40633	0.829272	3.9391
1.45962	0.808177	7.58892
1.84355	0.798863	13.6123
2.5156	0.772689	0.0399851
1.50129	0.828686	10.2762
1.60049	0.74845	7.55675
1.77378	0.789609	15.3523
1.45457	0.851855	5.60894
1.61441	0.814297	15.9812
1.68422	0.760159	12.4665
1.76696	0.803593	15.6756
1.67411	0.760021	12.7261
1.50586	0.799102	10.9459
1.23746	0.862064	0.583828
1.60567	0.776184	13.8166
1.59123	0.819378	15.3213
1.50045	0.750219	6.74863
1.66971	0.81555	18.2458
1.38075	0.79306	3.2306
1.4597	0.678269	0.920578
1.75438	0.775798	13.4815
1.49368	0.900389	1.65776
1.4429	0.897571	1.94876
1.60634	0.716427	3.35181
1.75303	0.870425	1.88928
1.72141	0.765673	11.8647
1.81131	0.775614	11.903
1.79733	0.779635	13.2529
1.78495	0.832298	9.60896
1.83008	0.807775	13.7364
1.92119	0.832765	3.69812
1.46496	0.880193	2.61783
1.70346	0.805803	18.1495
1.7148	0.719008	2.10778
2.03908	0.79932	2.91174
1.69416	0.698255	0.983227
1.64035	0.807082	18.1877
1.55159	0.85934	5.95725
1.42839	0.844293	4.7571
1.78627	0.827565	10.3332
1.20202	0.65838	0.205366
1.60328	0.747351	7.26538
1.75534	0.773802	13.026
2.02754	0.780696	2.09105
1.68223	0.851025	8.45942
1.73811	0.81515	15.9259
1.40823	0.788758	4.39485
1.54975	0.78263	12.4053
1.46282	0.817193	7.93328
1.73016	0.816334	16.3467
1.23985	0.584436	0.0406251
1.83477	0.794657	14.0371
1.63709	0.764813	12.0661
1.76832	0.810427	14.9269
1.59587	0.815601	15.6545
1.58274	0.832617	11.0665
1.6066	0.801166	17.7265
1.75798	0.81327	15.0342
1.7708	0.803436	15.5387
1.80355	0.752189	4.85173
1.61086	0.896854	1.35673
1.82544	0.769893	9.63337
2.21982	0.810682	0.274646
1.59682	0.792301	16.2824
1.65062	0.803542	18.96
1.52544	0.822946	10.8985
1.65742	0.816018	17.482
1.81263	0.785521	14.2848
1.42939	0.784842	4.78373
1.52778	0.795003	12.4485
1.87612	0.861635	1.01995
1.85396	0.796612	12.4189
1.62308	0.793533	17.9261
1.57586	0.819993	14.8148
1.58759	0.757924	10.3316
1.6471	0.817083	16.7589
1.27833	0.810004	0.855253
1.34828	0.761155	1.967
1.7742	0.784863	14.8899
1.71341	0.785593	17.1628
1.57275	0.730084	4.9445
1.52746	0.782182	10.8604
1.66785	0.778256	16.1416
1.52457	0.876699	3.39166
1.57029	0.775582	12.7005
1.94484	0.801215	6.7929
1.93998	0.772185	3.72039
1.76687	0.752636	6.06577
1.7791	0.804783	15.3063
1.57511	0.756947	9.88257
1.62908	0.808028	17.5385
1.2656	0.769984	0.820922
1.93166	0.769317	3.76374
1.48948	0.894433	2.223
1.93677	0.842304	1.79925
1.45927	0.8319	6.96531
1.79643	0.810358	14.4744
1.84035	0.762451	6.24763
1.66555	0.764997	13.1467
1.77254	0.795056	15.7107
1.47606	0.778799	8.11664
1.38798	0.810217	3.68769
1.80938	0.837878	7.08832
1.71535	0.743892	5.57832
1.88826	0.785131	9.39533
1.66011	0.719101	3.14417
1.50546	0.803009	10.7376
1.5602	0.719609	3.41391
1.882	0.821908	7.62156
1.6876	0.894315	1.1275
1.63893	0.789433	17.3143
1.42996	0.802204	5.87076
1.64712	0.844525	9.72886
1.94004	0.780056	5.05402
1.61352	0.859172	5.7432
1.58207	0.790975	15.5367
1.91979	0.796639	8.37083
1.9082	0.830231	4.75874
1.60843	0.763452	11.4058
1.70312	0.716258	2.03197
1.72223	0.809672	17.1486
1.5795	0.804985	15.5967
1.70765	0.80157	18.0276
1.54204	0.754014	8.15372
1.61834	0.789313	16.4978
1.44888	0.85157	5.54813
1.5406	0.788395	12.2587
1.8116	0.770614	10.4608
1.81514	0.849531	3.48099
1.66511	0.838755	11.7231
1.54637	0.775586	11.634
1.4639	0.764049	6.5432
1.50822	0.769708	9.16081
1.6644	0.721065	3.26107
1.50053	0.745938	6.48305
1.5603	0.832426	10.916
1.681	0.912579	0.21007
1.40423	0.733128	2.45969
1.79699	0.763699	8.28129
1.4529	0.787594	6.40445
1.57305	0.800418	15.243
1.88316	0.837074	4.22508
1.50685	0.822665	10.7591
1.7444	0.805352	16.443
1.55718	0.805802	14.0802
1.62001	0.774907	13.9339
1.81203	0.83121	8.34871
1.82978	0.768198	8.80803
1.76623	0.82693	11.6245
1.66568	0.873814	3.05897
1.79488	0.7713	11.1987
1.63064	0.714334	3.00111
1.82566	0.798486	15.3355
1.63883	0.792595	18.1315
1.53365	0.883389	2.95502
1.69345	0.791819	18.3271
1.73094	0.789415	16.7609
1.30419	0.791424	1.1173
1.60098	0.850007	7.97815
1.59821	0.804252	16.7399
1.88075	0.824931	7.17094
1.33421	0.85669	1.53947
1.6181	0.71716	3.47783
2.0395	0.81636	2.55424
1.74825	0.793931	16.4659
1.91946	0.84785	1.46834
1.74161	0.776946	13.9706
1.84391	0.793472	13.0917
1.61255	0.832909	11.6087
1.69977	0.789308	18.0245
1.54076	0.806072	12.9203
1.60848	0.754974	9.35242
1.63706	0.828281	13.9984
1.42104	0.800297	5.36027
1.85933	0.759034	3.95604
1.8004	0.800412	15.768
1.37036	0.792852	2.84266
1.71145	0.809438	17.7227
1.45126	0.816274	6.78884
1.76563	0.764838	9.35371
1.66383	0.7928	18.7163
1.66466	0.837668	11.9729
1.67962	0.784171	18.3107
1.76833	0.844883	6.98831
1.76666	0.793575	15.8064
1.38448	0.833869	3.08567
1.86485	0.776812	8.83882
1.63008	0.767851	12.583
1.63636	0.840368	10.0051
1.638	0.723169	4.12744
2.0063	0.801263	3.65369
1.54449	0.766721	10.1803
1.55374	0.735457	5.73264
1.64768	0.840786	10.4485
1.65314	0.855394	7.12195
1.42771	0.892551	1.77406
1.89507	0.82311	6.79537
1.29879	0.775943	0.969781
1.69051	0.764162	12.821
1.56348	0.733283	5.38022
1.58119	0.804774	15.6964
1.63507	0.81745	16.1641
1.67768	0.816428	18.2377
1.61847	0.889008	1.87336
1.55067	0.83094	11.1441
1.54131	0.764046	9.50294
1.37152	0.878995	1.68263
1.68175	0.785773	18.7459
1.88939	0.783412	8.92093
1.80883	0.813245	13.6838
1.73644	0.82403	15.215
1.52816	0.81464	11.0925
2.05069	0.826146	1.15912
1.42797	0.839846	4.63489
1.55607	0.809194	13.7317
1.48697	0.830343	9.70693
1.41542	0.701614	1.15896
1.57015	0.814335	14.6652
1.72207	0.77045	12.776
1.81556	0.76571	8.76592
1.72911	0.822448	16.0531
1.47856	0.821571	9.84577
1.71138	0.759221	10.9022
2.01969	0.758521	0.866768
1.70046	0.746073	6.13156
1.59976	0.842916	8.55285
1.79789	0.796978	15.7585
1.64279	0.769892	13.4144
1.68732	0.760242	12.3392
1.4858	0.89425	2.2564
1.50009	0.808063	10.2254
1.59455	0.853445	7.19201
1.66424	0.820031	16.7418
1.61308	0.804287	17.6472
1.39861	0.715734	1.4374
1.16931	0.742887	0.562099
1.67038	0.802682	19.1
1.58121	0.813856	15.605
1.77146	0.832088	10.385
1.62929	0.699173	1.24885
1.67354	0.875365	2.91797
1.39394	0.8654	2.98443
1.86598	0.795425	11.2141
1.85628	0.843047	3.94155
1.43091	0.807219	5.68206
1.49118	0.809338	9.77314
1.51719	0.753669	7.43138
1.58289	0.804339	15.7975
1.96403	0.759601	1.82096
2.02033	0.824463	1.80072
1.50551	0.85838	5.74188
1.83973	0.786206	12.762
1.5381	0.778882	11.3917
1.49389	0.819013	10.4129
1.8021	0.788693	14.8785
1.73438	0.78511	16.1884
1.69572	0.807879	18.5162
1.92794	0.824679	5.00685
1.55669	0.791658	13.867
1.53957	0.668553	0.680988
2.00538	0.79165	3.34687
1.82536	0.774712	11.0368
1.18359	0.686499	0.453202
1.40848	0.969368	0.183475
1.42204	0.861431	3.78847
1.72743	0.756795	9.22996
1.87127	0.766072	5.39873
1.80337	0.758779	6.58348
1.41154	0.628517	0.12167
1.15153	0.814241	0.623943
1.53555	0.83773	10.3346
1.98159	0.805202	5.00833
1.60133	0.859188	5.76072
1.79332	0.831436	9.30352
1.60262	0.781103	14.6313
1.51668	0.82553	10.807
1.6866	0.762967	12.7939
1.45097	0.711958	2.0293
1.86114	0.782608	10.3517
1.87285	0.801712	10.7219
1.67418	0.821884	16.4584
1.67171	0.768571	13.9185
1.56031	0.716436	3.10411
1.77783	0.795543	15.7152
1.36366	0.841241	2.2079
1.33432	0.801519	1.89937
1.72606	0.840454	9.4889
1.70974	0.785329	17.2617
1.92128	0.773694	4.59873
1.62898	0.674996	0.518487
1.66652	0.761737	12.6417
1.61265	0.810235	16.4902
1.90027	0.781704	7.92032
1.65724	0.735438	4.98943
1.52366	0.763338	8.58664
1.50031	0.80246	10.3387
1.867	0.781758	9.73784
1.69055	0.772294	14.1161
1.87794	0.773982	7.37218
1.76642	0.842085	8.08027
1.93387	0.787052	6.75232
1.65184	0.737254	5.45559
1.64071	0.821804	15.7343
1.62944	0.814926	16.17
1.80347	0.756811	6.06674
1.28808	0.805079	0.847591
1.3282	0.834823	1.27797
1.66845	0.800095	19.0637
1.74563	0.834163	11.224
1.39804	0.76982	3.90997
1.51799	0.811238	10.8695
1.47797	0.792218	8.45934
1.60867	0.807234	16.8897
1.53398	0.830082	10.787
1.63326	0.770004	13.2096
1.47732	0.783746	8.32125
1.79134	0.832145	9.28347
1.98809	0.810803	4.97819
1.53718	0.834723	10.511
2.00939	0.819973	2.80833
1.61585	0.829633	13.0875
1.54327	0.815634	12.18
1.62165	0.760276	10.6189
1.73777	0.81699	15.7673
1.52956	0.822864	10.9293
1.71812	0.795824	17.616
1.66945	0.810205	19.2487
1.719	0.834887	11.9866
1.44938	0.830345	6.09614
1.96454	0.819639	4.28941
1.60103	0.820394	15.3352
1.43547	0.69103	1.25784
1.72918	0.787118	16.6658
1.688	0.785875	18.4769
1.65239	0.804545	18.8686
1.65853	0.799849	19.2483
1.90211	0.797379	9.36835
1.47625	0.790546	8.32645
1.79539	0.8033	15.4011
1.63429	0.762817	11.4738
1.72928	0.827593	14.7691
1.67157	0.794716	18.9088
1.41476	0.750348	3.13823
1.25588	0.811233	0.62214
1.64189	0.813984	17.021
1.55101	0.852309	7.48673
1.90082	0.837975	3.33223
1.61324	0.796228	18.0157
1.58998	0.911403	0.740752
1.33922	0.814123	1.76299
1.85301	0.785637	11.6349
1.58386	0.766367	11.8194
1.62177	0.823893	15.2098
1.47401	0.692541	1.71589
1.72121	0.829133	14.5204
1.70519	0.781759	16.4099
1.67532	0.803817	19.1813
1.81564	0.771617	10.669
1.61904	0.838038	9.60837
1.35018	0.932272	0.489099
1.73298	0.800631	17.2279
1.7737	0.780188	13.9912
1.31427	0.769541	1.2443
1.74957	0.810818	15.7774
1.51669	0.817834	10.7937
1.80369	0.831534	8.72759
1.82634	0.851386	2.74471
1.75985	0.808625	15.4931
1.6798	0.789248	18.8785
1.67212	0.790502	18.8686
1.65871	0.794854	18.8353
1.59227	0.777413	13.7693
1.89734	0.829221	5.45032
1.6715	0.763186	13.0851
1.62468	0.790428	17.0283
1.45665	0.795642	7.23419
1.77204	0.820822	12.3989
1.79143	0.817679	12.6764
1.62379	0.832279	12.1273
1.5798	0.671012	0.602218
1.60135	0.819317	15.4235
1.89556	0.773113	5.99555
1.5273	0.785036	10.8953
1.68738	0.750456	8.07163
1.50583	0.806844	10.5936
1.60367	0.772281	13.0738
1.54721	0.741944	6.68485
1.59796	0.81124	16.0329
1.23193	0.750248	0.755441
1.60218	0.767637	12.1839
1.66103	0.761507	12.3564
1.72018	0.776094	14.1942
1.4312	0.783001	4.917
1.26163	0.75063	0.709865
1.64529	0.73594	5.43873
1.7877	0.796929	15.7836
1.51702	0.839143	9.49311
1.64083	0.823455	15.4794
1.78647	0.780903	13.81
1.71515	0.822356	16.5038
1.67052	0.773637	14.7789
1.63987	0.760418	11.1523
1.78372	0.763572	8.34603
1.37355	0.909038	0.805719
1.35122	0.744188	1.36809
1.60084	0.763232	11.3776
1.38706	0.834296	3.15526
1.42036	0.919546	0.623058
1.47982	0.851582	6.06382
1.47119	0.860917	4.77759
1.2142	0.606388	0.13422
2.16939	0.806604	0.671037
1.71034	0.820361	16.7238
1.79559	0.72084	0.80091
1.48398	0.950319	0.264389
1.64673	0.796745	19.1444
1.43256	0.823758	4.62391
1.72847	0.755311	8.64445
1.76005	0.813565	14.864
1.73818	0.805698	16.6791
1.28291	0.760405	0.981056
1.34282	0.989467	0.156053
1.64391	0.810502	17.735
1.84656	0.782126	11.3223
1.61916	0.829135	13.3512
1.46088	0.901857	1.77073
1.82694	0.799758	15.1609
1.52205	0.750387	7.41857
1.67732	0.828464	14.6841
1.72439	0.816239	16.7417
1.71938	0.741598	5.24481
1.19197	0.613929	0.210818
1.74069	0.778649	14.4043
1.4256	0.727169	2.63914
1.83763	0.786662	12.9704
1.79885	0.805306	15.1186
1.7248	0.825362	16.1908
1.67414	0.900701	0.752633
1.35668	0.833857	2.08241
1.5505	0.849597	7.97553
1.35039	0.8645	1.71096
1.88192	0.831106	5.67385
1.71862	0.719142	2.05404
1.59735	0.81149	15.998
1.8267	0.798969	15.2911
1.80988	0.75206	4.62717
1.52281	0.808973	11.3486
1.4075	0.819068	4.28364
1.68528	0.764598	13.0996
1.68079	0.803134	18.9698
1.4893	0.657933	0.213093
1.74653	0.839704	9.35888
1.44456	0.814541	6.21953
1.47606	0.868994	3.8029
1.56345	0.831836	11.1458
1.50232	0.832086	9.79615
1.95578	0.807294	6.16945
1.48065	0.757518	6.57496
1.5148	0.726946	4.14321
1.61273	0.806053	17.2891
1.78052	0.800793	15.7534
1.77605	0.802711	15.5516
1.21068	0.76026	0.554652
1.96088	0.809942	6.0108
1.81275	0.819105	11.6429
1.49461	0.832706	9.46266
1.70635	0.775146	14.3906
1.79415	0.776623	12.6727
1.50309	0.841576	8.39697
1.67442	0.763058	13.1858
1.6688	0.747987	7.28062
2.01736	0.796723	3.11372
1.53876	0.777469	11.3724
1.40792	0.821469	4.20621
1.83321	0.809426	13.2466
1.75889	0.758809	7.64618
1.75043	0.811222	15.7033
1.52443	0.870275	4.20477
1.41633	0.896721	1.67278
1.50463	0.72772	4.26357
1.9029	0.781743	7.78961
1.47886	0.798869	8.5343
1.45347	0.856371	5.04865
1.79244	0.781139	13.7121
1.78388	0.774858	12.6207
1.55327	0.744905	7.03745
1.64807	0.779256	15.5881
1.64011	0.791033	17.7698
1.74047	0.763438	10.3138
1.4615	0.786038	7.02142
1.30339	0.824912	1.12501
1.61687	0.873052	3.23024
1.9863	0.779478	2.9206
1.61244	0.778338	14.3122
1.66022	0.838955	11.427
1.77101	0.750667	5.6107
1.92637	0.818017	6.04491
1.70881	0.809392	17.8614
1.49437	0.868779	4.03624
1.51956	0.798115	12.1886
1.70552	0.736743	4.66351
1.60041	0.768529	12.3238
1.55398	0.802032	14.1948
1.66515	0.727643	3.86965
1.37306	0.735296	1.48667
1.37471	0.877314	1.81856
1.80798	0.801549	15.5948
1.69166	0.845183	9.63055
1.65423	0.812914	18.0081
1.4533	0.959494	0.32825
1.75889	0.776809	13.6236
1.42249	0.719815	1.82244
1.73272	0.727416	3.00129
1.68518	0.744507	6.11948
1.59563	0.766275	11.8887
1.59819	0.810451	16.1162
1.60634	0.84943	8.12053
1.58328	0.82866	13.0384
1.26619	0.678496	0.267267
1.7228	0.815415	16.844
1.53877	0.844941	8.93339
1.56433	0.827621	12.6279
1.68822	0.794898	18.5376
1.50288	0.814414	10.3634
1.78132	0.87106	1.3933
1.77119	0.804161	15.4472
1.42522	0.849147	4.67913
2.02579	0.790731	2.78244
1.54889	0.883178	3.01517
1.60503	0.794275	17.0408
1.95372	0.786402	4.92517
1.65853	0.8101	18.6288
1.6903	0.865933	3.62692
1.65015	0.831405	13.233
1.56793	0.77692	12.8168
1.61687	0.718253	3.646
1.394	0.86326	3.07166
1.84599	0.808121	12.3371
1.96726	0.768521	2.50975
1.79278	0.804186	15.3003
1.17903	0.692306	0.527903
1.92345	0.839561	2.38207
1.26614	0.858368	0.688143
1.68062	0.784024	18.2156
2.06177	0.790819	1.93491
1.58621	0.827174	13.8079
1.81479	0.76615	8.92009
1.86563	0.825858	7.6097
1.72173	0.724945	2.85963
1.80256	0.781338	13.5077
1.60066	0.820637	15.3127
1.74542	0.772133	12.6983
1.73611	0.754672	8.01792
1.40996	0.758042	3.62267
1.31948	0.810805	1.50915
2.17818	0.804561	0.582556
1.66129	0.835055	12.5342
1.63104	0.828376	13.8493
1.89413	0.762035	3.9093
1.34002	0.802625	2.02865
1.80495	0.714135	0.523056
1.63087	0.801381	19.3677
1.42264	0.796337	5.32225
1.78494	0.80537	15.2016
1.33832	0.808921	1.87819
1.84824	0.777469	10.1337
1.55902	0.761479	10.0121
1.44352	0.714719	1.9361
1.48969	0.699947	2.20792
1.67263	0.748917	7.67107
1.4585	0.838586	6.32605
1.72311	0.790825	17.129
1.62252	0.775836	14.1283
1.49195	0.769143	8.33863
1.50228	0.773604	9.43089
1.70343	0.848033	8.06975
1.66127	0.723657	3.58923
1.78784	0.806532	15.0412
1.86074	0.820066	9.02393
1.69146	0.775734	15.0738
1.82174	0.776515	11.7352
1.89177	0.78916	9.56847
1.74409	0.80344	16.6024
1.53414	0.815269	11.3747
1.65846	0.88858	1.74854
1.6096	0.788263	16.0296
1.76029	0.808893	15.4481
1.64363	0.806237	18.444
1.36214	0.854283	2.08617
1.6939	0.826407	15.3891
1.57527	0.814376	15.1264
1.32712	0.862312	1.21393
1.58277	0.801839	15.8019
1.79497	0.817802	12.548
1.33129	0.855772	1.52067
1.50045	0.809193	10.2239
1.85883	0.773103	8.4409
1.76858	0.811345	14.8215
1.6999	0.77563	14.754
1.72614	0.820501	16.4253
1.5545	0.803954	14.0565
1.6699	0.703875	1.58315
1.39188	0.790233	3.84795
1.67158	0.865126	4.12963
1.68808	0.785669	18.4063
1.3251	0.900603	0.660555
1.27221	0.903636	0.469191
1.514	0.797156	11.5513
1.70232	0.80186	18.1974
1.78298	0.742902	3.90842
1.57547	0.810017	15.3084
1.79663	0.736973	2.54115
1.3327	0.79204	1.51756
1.53124	0.832401	10.6282
1.66938	0.762547	12.8972
1.64456	0.809904	17.8713
1.64708	0.81539	17.0741
1.59587	0.76105	11.0285
1.46341	0.86237	4.48066
1.53917	0.779554	11.4838
1.37838	0.838792	2.66393
1.25228	0.785875	0.794993
1.8713	0.798005	10.9832
2.03483	0.807481	3.18381
1.85444	0.782158	10.7485
1.41408	0.841906	4.02342
1.55318	0.799235	14.4078
1.63665	0.737474	5.91314
1.72113	0.862288	3.24716
1.54836	0.864506	4.91465
1.45831	0.830501	6.9966
1.45677	0.879189	2.61174
1.4945	0.779692	9.22164
1.71742	0.871215	2.52497
1.62737	0.780022	14.811
1.75186	0.763728	9.71621
2.00896	0.817061	3.33526
1.73439	0.729747	3.33769
1.61306	0.805954	17.3246
1.7396	0.838536	9.91502
1.55572	0.818514	13.1525
1.1988	0.819379	0.665503
1.69927	0.792907	18.1304
1.63839	0.793549	18.3727
1.78069	0.800848	15.7468
1.98706	0.762231	1.60697
1.51178	0.78503	10.1834
1.65887	0.789802	18.2821
1.79184	0.848576	4.69962
1.45592	0.878518	2.63417
1.67671	0.757459	11.6046
1.81361	0.822902	10.3297
1.76928	0.769895	11.3433
1.69701	0.716947	2.22251
1.92692	0.801218	7.81858
1.81067	0.793871	15.3584
1.49079	0.841205	7.86725
1.62904	0.81085	16.7536
1.32157	0.762035	1.50634
1.55793	0.797933	14.5302
1.67383	0.776288	15.7231
1.5669	0.810856	14.5504
1.56556	0.84069	8.69077
1.60016	0.75842	10.3604
1.44262	0.891737	1.96113
1.36836	0.784086	2.87882
1.76349	0.8311	11.0457
1.60045	0.76603	11.8781
1.79357	0.774371	12.1948
1.68914	0.741235	5.47264
1.49271	0.779868	9.14059
1.62417	0.77161	13.4136
1.40562	0.875006	2.41363
1.47336	0.769169	7.4469
1.56903	0.886129	2.73519
2.04471	0.819366	2.02066
1.58474	0.768073	12.0507
1.85104	0.77414	9.18618
1.7319	0.779231	14.7421
1.68292	0.819703	17.1321
1.574	0.745745	6.92294
1.97712	0.794436	4.53369
1.56697	0.816308	14.2627
1.16755	0.554734	0.0377226
1.73239	0.795934	17.1492
1.82982	0.804768	14.1795
1.87625	0.822021	7.88576
1.87197	0.825899	7.34173
1.58679	0.744022	6.68829
1.16915	0.901333	0.156784
2.00116	0.809213	4.36639
1.61342	0.880225	2.61186
1.53134	0.769774	10.2311
1.56647	0.772863	12.0989
1.51986	0.837101	9.91601
1.48025	0.763796	7.17238
1.65602	0.795766	18.939
1.93251	0.771301	3.89892
2.14938	0.778794	0.45729
1.56254	0.837766	9.17054
1.80004	0.749003	4.16316
1.72741	0.815887	16.5565
1.65995	0.829758	13.9992
1.69481	0.732723	4.05402
1.75223	0.769983	11.8473
1.66394	0.776809	15.5694
1.80502	0.79223	15.2209
1.61278	0.803562	17.7672
1.87586	0.786287	10.2022
1.70531	0.74889	6.9508
1.44612	0.777433	6.05469
1.52678	0.790612	11.6441
1.7419	0.800885	16.8794
2.02355	0.750835	0.382687
1.90249	0.789523	9.06427
1.38096	0.869884	2.37216
1.78256	0.829583	10.1799
1.72467	0.738113	4.79428
1.4969	0.962398	0.211525
1.66872	0.816671	17.8649
1.76713	0.813407	14.5063
1.54413	0.727018	4.31633
1.48996	0.832425	9.37023
1.52653	0.773524	10.6842
1.73059	0.82735	14.7557
1.49599	0.818884	10.4408
1.58064	0.789676	15.4589
1.6326	0.860031	5.46797
2.01326	0.756314	0.785779
1.52204	0.727847	4.3487
1.50205	0.782862	9.67703
1.7554	0.751875	6.39058
1.65559	0.877544	2.56315
1.91865	0.755594	2.8653
1.71394	0.753666	8.6152
1.56644	0.808195	14.6171
1.4864	0.730277	4.69425
1.64913	0.824627	15.3675
1.52681	0.80051	12.8023
1.71438	0.828153	14.9307
1.54694	0.83659	10.0507
1.48574	0.785655	9.01278
1.57751	0.822326	14.8026
1.77909	0.783196	14.4566
1.74133	0.822354	14.9088
1.65543	0.824807	15.3804
1.71148	0.841229	9.86505
1.82432	0.754516	4.93053
1.73837	0.829193	13.3766
1.56986	0.863905	4.84398
1.97836	0.768914	2.25395
1.6325	0.819132	15.8578
2.02688	0.829759	1.2416
1.81919	0.789592	14.7442
2.00928	0.785752	3.0843
1.66059	0.778058	15.8026
1.34372	0.771115	1.79833
1.49603	0.780028	9.30687
1.70176	0.834241	12.7055
1.67063	0.859877	5.70249
1.51882	0.816217	10.8318
1.91122	0.771861	4.79467
2.10983	0.767256	0.491357
1.4314	0.770184	5.37421
1.64221	0.861093	5.16599
1.59384	0.74116	6.38074
1.76962	0.754555	6.23254
1.37762	0.773781	3.32347
1.71057	0.807127	17.8174
1.68147	0.798389	18.7273
1.50452	0.752738	7.0095
1.81876	0.799382	15.8995
1.75608	0.794206	16.2126
1.54823	0.755638	8.53891
1.44343	0.772285	6.04982
1.99854	0.791203	3.54756
1.77062	0.854527	4.03148
1.714	0.798189	17.8621
1.91413	0.847033	1.66634
1.82767	0.804117	14.4657
1.66859	0.895397	1.18938
1.66346	0.794979	18.8726
1.48906	0.866964	4.22816
1.45423	0.797372	7.21784
1.60504	0.824492	15.0393
1.7008	0.858956	4.95578
1.68371	0.828169	14.7831
1.73219	0.820945	15.8722
1.75204	0.766278	10.5807
1.98444	0.812215	5.13232
1.34238	0.786751	1.39493
1.95946	0.775636	3.38343
1.39421	0.770188	3.77597
1.52957	0.81478	11.1291
1.67062	0.747622	7.10705
1.50624	0.811529	10.3977
1.67944	0.808264	19.3225
1.83607	0.795062	13.9599
1.72826	0.761615	10.6589
1.34787	0.665899	0.55368
1.4244	0.77308	5.19034
1.66892	0.824631	15.5356
1.7553	0.760409	8.31613
1.50133	0.838834	8.74883
1.48351	0.812697	9.61433
1.40167	0.746595	2.46051
1.62168	0.755964	9.53978
1.38479	0.785842	3.83892
1.56922	0.84532	8.14721
1.49585	0.772271	8.97221
1.84219	0.834969	6.26017
1.85291	0.787839	11.8612
1.6905	0.826292	15.3786
1.55644	0.776364	12.174
1.77619	0.809599	14.7953
1.89443	0.764352	4.35788
1.48611	0.840695	7.71428
1.63559	0.827828	14.1412
1.32728	0.851078	1.61592
1.54368	0.736848	5.98956
1.53659	0.712887	2.65031
1.48024	0.75849	6.62699
1.64096	0.716523	3.17406
1.54166	0.846481	8.60056
1.92385	0.750196	2.0218
1.42007	0.686856	1.00158
1.85581	0.80864	11.4519
1.36967	0.787763	2.91723
1.55673	0.81736	13.2987
1.54264	0.872254	4.08482
2.04783	0.757606	0.540874
1.50193	0.7901	10.0121
[truncated: 14,431 more rows]

## Sheet: GEN_SUS
1.27381	0.709682	6.58411
1.2356	0.615253	1.83043
1.23835	0.768985	10.2313
1.31217	0.849414	9.57468
1.21645	0.733855	6.9581
1.25158	0.577148	1.61518
1.18159	0.584201	1.0231
1.14952	0.979776	1.73745
1.60838	0.716837	6.79834
1.15499	0.787173	3.21267
1.29112	1.0197	1.86449
1.31106	0.734975	11.7321
1.64202	0.785343	4.60398
1.56677	0.888672	1.15351
1.16646	0.827086	3.22422
1.38527	0.814189	12.2353
1.34925	0.823984	7.3585
1.55083	0.774936	10.8767
1.18925	0.658715	2.74158
1.56031	0.667772	1.75542
1.29608	0.810991	12.0124
1.66379	0.816621	0.954035
1.66046	0.791089	3.83905
1.17069	0.713556	3.62017
1.30752	0.892023	4.77272
1.22404	0.740884	6.41461
1.34549	0.809027	13.0317
1.34397	0.778148	12.8993
1.16962	0.760741	4.69391
1.37608	0.861162	8.70326
1.49597	0.798087	10.4094
1.63345	0.700559	2.7725
1.34722	0.701189	7.8354
1.30146	0.736001	13.0272
1.26951	0.748489	9.27712
1.57114	0.659086	1.03461
1.26332	0.656489	5.61685
1.39676	0.767775	12.0045
1.42817	0.816624	10.4641
1.51886	0.757369	13.6527
1.76805	0.644275	0.59094
1.34257	0.744689	11.1336
1.22034	0.885588	4.43976
1.65507	0.71386	3.11516
1.64069	0.718578	5.4852
1.3912	0.786922	14.3728
1.43554	0.746477	14.2333
1.30273	0.673272	5.0703
1.43314	0.708579	8.76012
1.42099	0.856901	8.12815
1.19224	1.08905	0.408756
1.44321	0.635401	2.77649
1.41159	0.788707	13.3699
1.2882	0.643042	3.28102
1.32352	0.840442	11.9979
1.43689	0.716423	12.4982
1.28476	0.825327	10.6743
1.51991	0.74944	12.1072
1.36278	0.759141	10.6114
1.29235	0.648607	4.6115
1.50629	0.703084	5.56885
1.37269	0.748836	15.5533
1.37021	0.771413	11.7906
1.43817	0.716632	12.5321
1.41364	0.748292	16.2221
1.37596	0.869011	7.45072
1.40648	0.817483	10.1869
1.22344	0.858144	4.52999
1.35682	0.757345	11.0741
1.59355	0.718609	8.16351
1.43841	0.775464	10.95
1.79056	0.844546	0.198876
1.7522	0.684154	0.537288
1.33676	0.865514	4.63015
1.34291	0.668444	5.77942
1.18258	0.917634	3.27387
1.2281	0.688733	5.63533
1.5819	0.637445	1.0019
1.31193	0.945683	2.48605
1.3962	0.944978	1.44214
1.23086	0.746305	5.72778
1.32068	0.840735	11.6609
1.48606	0.773264	12.1728
1.45186	0.698328	8.70502
1.42469	0.807926	11.9457
2.27588	0.931057	0.272412
1.2757	1.01865	1.36175
1.39967	0.758619	13.3155
1.53471	0.692761	3.38029
1.44651	0.823659	7.61556
1.41084	0.828907	7.24696
1.48804	0.715136	9.46105
1.50093	0.799197	10.2689
1.24894	0.638471	3.01566
1.45175	0.839756	9.55774
1.23769	0.53061	1.17326
1.43373	0.735898	14.5667
1.20867	0.758454	6.75718
1.51657	0.781775	11.2423
1.64822	0.791111	3.99293
1.17723	0.857524	3.65568
1.34409	0.874502	4.32732
1.33539	0.743754	10.6515
1.42356	0.723249	13.9195
1.28761	0.66989	4.12318
1.19464	0.721592	3.90821
1.53401	0.82755	5.60974
1.2581	0.753106	8.71929
1.37823	0.720639	10.9079
1.41627	0.837141	9.63534
1.24983	0.771895	11.1067
1.43472	0.744941	14.3518
1.50563	0.748334	12.3472
1.45525	0.82872	7.74511
1.56077	0.58578	0.230973
1.27563	0.588905	2.1389
1.34416	0.752716	11.3697
1.37051	0.838066	9.26837
1.36541	0.856622	9.56015
1.24422	0.787673	9.23592
1.31802	0.709782	8.66695
1.63204	0.658734	1.6453
1.23407	0.948782	3.59166
1.61532	0.748527	4.22546
1.4824	0.807496	11.7898
1.36827	0.832681	8.26952
1.27112	0.725275	9.71314
1.32733	0.721838	8.57955
1.37735	0.809154	12.772
1.6979	0.706433	2.48385
1.5313	0.726037	7.37906
1.34343	0.783427	14.1839
1.24682	0.575099	1.44216
1.24921	0.849375	4.87511
1.41345	0.656503	3.24422
1.23837	0.764721	9.51221
1.46969	0.660321	3.82292
1.41412	0.696407	9.19411
1.56956	0.616722	0.630248
1.81594	0.663851	0.377633
1.35585	0.817371	10.6876
1.36573	0.757794	11.167
1.47373	0.690916	7.53427
1.33496	0.938477	1.37838
1.68969	0.832774	0.532749
1.3787	0.705972	9.4858
1.28251	0.836705	9.15845
1.32498	0.714022	8.57351
1.32607	0.986479	1.39609
1.49285	0.852391	6.39692
1.30038	0.776927	9.15351
1.31102	0.803869	10.5652
1.35555	0.827925	7.79146
1.38516	0.726516	10.8549
1.21149	0.941156	3.39951
1.29761	0.764065	10.3863
1.24037	0.792589	7.78753
1.48039	0.710385	8.89793
1.42577	0.73712	14.1577
1.35209	0.595334	0.965142
1.16168	0.872011	3.02762
1.31143	0.857667	7.8215
1.45318	0.680136	8.22785
1.2734	0.812331	10.7031
1.55794	0.719961	8.13082
1.27983	0.739031	12.3594
1.48393	0.809378	11.9763
1.38404	0.870014	8.07267
1.24249	0.551656	0.679754
1.4219	0.643408	3.21167
1.27868	0.752077	10.2595
1.49189	0.580981	0.538174
1.19907	0.662607	3.63891
1.40654	0.81868	9.56694
1.47685	0.654382	3.82284
1.3474	0.809293	13.0596
1.36764	0.731189	9.21662
1.35557	0.776431	12.5955
1.27721	0.695617	7.63922
1.24757	0.841973	7.52906
1.45854	0.752956	14.4605
1.48743	0.813743	11.2076
1.39061	0.748594	17.5031
1.5676	0.683572	2.19519
1.44421	0.803865	11.43
1.51992	0.833309	6.55955
1.17797	0.857678	3.64112
1.21584	0.774331	7.95483
1.2809	0.721609	8.8129
1.23498	0.940666	3.73051
1.26454	0.734168	12.1864
1.23144	0.680243	4.36223
1.62684	0.742464	4.35612
1.41384	0.693514	8.92639
1.58659	0.730842	8.72817
1.24521	0.780481	10.4153
1.49835	0.817099	9.05248
1.29815	0.735381	13.585
1.25638	0.768961	10.4886
1.68499	0.752937	3.13228
1.35047	0.85065	11.616
1.52962	0.819535	6.12707
1.60785	0.837561	3.409
1.48021	0.869897	2.87182
1.53362	0.67389	3.23482
1.38059	0.78027	13.6328
1.38683	0.923532	0.77688
1.29384	0.809713	11.5094
1.37057	0.741213	13.0017
1.37858	0.781676	13.9132
1.25156	0.905564	3.83698
1.50849	0.820498	7.3134
1.39976	0.841774	8.62294
1.20914	0.557896	0.607458
1.45549	0.711133	9.54591
1.40729	0.840043	8.92839
1.34287	0.70475	8.13656
1.42022	0.791132	12.5962
1.60073	0.732298	7.5775
1.38594	0.850247	11.3127
1.2521	0.798682	6.72013
1.61139	0.832264	3.17907
1.23818	0.656873	4.81729
1.34264	0.877067	4.07848
1.20675	0.657956	3.35682
1.52358	0.789381	10.6758
1.37458	0.685452	6.68718
1.20179	0.732133	5.06953
1.58499	0.772951	8.27421
1.57038	0.737959	7.85668
1.5527	0.712475	5.59515
1.42397	0.658268	3.20775
1.44487	0.625973	2.33661
1.35387	0.74483	12.7002
1.32398	0.639887	3.70054
1.55458	0.835321	5.03291
1.60817	0.81337	3.42272
1.30186	0.731364	12.3448
1.54597	0.832245	5.64772
1.43797	0.766469	15.2806
1.253	0.871615	7.77042
1.67256	0.780804	5.03199
1.52943	0.796083	9.64332
1.65008	0.753373	4.0598
1.39545	0.77203	11.9338
1.37709	0.874823	7.04086
1.26352	1.01378	0.79163
1.73319	0.682353	0.626515
1.30157	0.82371	10.8716
1.28221	0.864469	7.51836
1.23222	0.700237	5.40954
1.34107	0.810134	13.2405
1.20576	0.832808	5.88413
1.34639	0.624783	3.67549
1.33231	0.697545	7.35631
1.45283	0.624143	1.81596
1.45705	0.776632	11.2618
1.48343	0.819359	9.31968
1.37982	0.783114	14.2158
1.47612	0.831949	6.67294
1.53308	0.798223	9.09735
1.22281	0.937459	3.48033
1.29505	0.737674	13.5501
1.2893	0.749394	11.2174
1.89361	0.802507	0.250864
1.48001	0.748894	13.0535
1.43719	0.778482	11.6424
1.4946	0.719905	9.87781
1.28765	0.677177	5.76403
1.55761	0.761751	11.185
1.38187	0.580888	1.03526
1.36974	0.74912	15.0558
1.19403	0.677485	3.95529
1.47546	0.701574	7.02851
1.3073	0.809528	11.9453
1.39204	0.806912	11.9882
1.24735	0.834617	8.28326
1.35147	0.831627	9.603
1.41472	0.78587	14.0657
1.38402	0.87414	7.67965
1.37137	0.743408	14.2778
1.39966	0.616215	2.77995
1.23697	0.614513	1.71083
1.21396	0.880522	4.29953
1.47179	0.779139	10.9976
1.3879	0.776158	12.8606
1.35493	0.849535	11.6115
1.3805	0.723803	10.8112
1.49541	0.799371	10.5039
1.28624	0.774168	9.15151
1.44151	0.710642	9.59057
1.49296	0.792017	10.0016
3.21876	0.79095	0.34264
1.23452	0.79222	7.45583
1.26685	0.759967	9.93286
1.36237	0.766585	11.1084
1.49878	0.793034	10.1035
1.45397	0.731354	12.9817
1.14826	0.576689	0.585241
1.24927	0.827315	6.89273
1.16509	0.870152	3.26677
1.36851	0.742023	13.1957
1.26761	0.973858	1.28333
1.28066	0.897938	4.15805
1.37237	0.808573	12.6712
1.58226	0.738681	7.2658
1.51083	0.84327	5.88507
1.49454	0.818851	8.76222
1.49621	0.657529	3.75882
1.34304	0.76438	10.7517
1.4412	0.800758	11.1222
1.40229	0.847454	9.68129
1.52576	0.769162	13.1051
1.15307	0.935254	2.0328
1.53019	0.732223	7.72292
1.66401	0.789609	4.14175
1.44501	0.783047	12.221
1.51035	0.687484	6.22513
1.37019	0.818186	10.0738
1.40631	0.829413	7.0896
1.39754	0.707477	9.8366
1.46051	0.788485	11.1701
1.43903	0.845357	9.14936
1.22677	0.846209	5.00832
1.57917	0.719398	8.90809
1.5463	0.788129	10.2109
1.48938	0.662943	3.64701
1.3062	0.660416	5.75907
1.62165	0.739705	4.91106
1.32322	0.863308	5.87904
1.15392	0.957244	1.17241
1.15933	0.769722	4.60212
1.2665	0.877983	6.77041
1.34083	0.861152	6.12091
1.28228	0.887215	5.20964
1.52681	0.797186	9.51618
1.71609	0.77083	2.40931
1.209	0.94822	2.94501
1.34481	0.589302	1.08055
1.17001	1.05669	0.69741
1.61277	0.763774	5.30456
1.51256	0.672787	4.23534
1.44143	0.866152	6.15028
1.34481	0.562933	2.00378
1.70516	0.765546	2.76116
1.62122	0.740672	4.80309
1.66189	0.763976	3.91564
1.33875	0.812963	13.0247
1.353	0.628054	3.39292
1.49683	0.823355	7.11031
1.28429	0.857537	7.36754
1.26689	0.681869	5.72085
1.17894	0.796443	4.70345
1.54743	0.644671	1.31754
1.25388	0.821166	7.63134
1.47101	0.857001	6.03583
1.52232	0.752673	12.8654
1.21038	0.874521	4.28803
1.21193	0.798173	6.37111
1.28346	0.784346	7.78807
1.15368	1.05012	1.13567
1.55059	0.792472	9.06272
1.53935	0.681172	3.91051
1.25377	0.729732	9.9923
1.33328	0.84898	11.4236
1.54433	0.794874	9.00615
1.23945	0.899207	4.49504
1.37405	0.977264	0.699908
1.2433	0.832014	7.49697
1.598	0.814509	3.63808
1.69896	0.968697	0.317989
1.21833	0.693569	5.41684
1.44531	0.86489	6.13931
1.46586	0.854921	6.63875
1.27586	0.746448	10.0054
1.35878	0.910404	3.1233
1.56647	0.829786	4.56814
1.42484	0.672696	5.34762
1.53762	0.841637	5.75572
1.23574	0.87309	7.44922
1.72783	0.758558	1.74341
1.72541	0.767444	1.91309
1.49331	0.66846	3.13305
1.26602	0.773083	10.398
1.38895	0.797816	10.1504
1.46585	0.755714	13.5212
1.38152	0.95442	0.614634
1.36836	0.790547	13.2866
1.49561	0.749476	12.4874
1.65378	0.861474	0.807541
1.26928	0.753477	9.59174
1.33957	0.725937	7.91305
1.224	0.645787	3.27757
1.35979	0.801507	11.3216
1.30893	0.827022	10.1314
1.33566	0.853921	9.79505
1.26799	0.728259	10.5662
1.35453	0.706587	8.75333
1.27805	0.896909	4.32412
1.18496	0.956007	1.76098
1.48837	0.868593	2.82704
1.49428	0.756764	11.1401
1.2467	0.745356	7.21404
1.68753	0.775157	4.32741
1.49232	0.639311	0.572917
1.35411	0.833302	10.0203
1.32375	0.753459	11.0603
1.67101	0.776734	4.8943
1.24789	0.871241	7.97958
1.36827	0.826284	6.65029
1.52724	0.752776	13.0671
1.25252	0.907974	3.38138
1.36332	0.901416	3.89803
1.28394	0.754953	10.6639
1.40351	0.631778	2.46745
1.16214	0.774467	4.69922
1.3141	0.778394	10.3851
1.19323	0.624103	2.53538
1.49514	0.726273	9.71096
1.75871	0.780408	0.997726
1.46047	0.737887	12.6798
1.1881	0.524616	0.537957
1.39994	0.754539	14.8363
1.27301	0.834646	9.08898
1.53139	0.710636	5.07977
1.21189	0.733845	6.40839
1.37027	0.864514	7.3094
1.37366	0.732316	9.5089
1.2261	0.804581	6.44444
1.34747	0.73232	7.75124
1.45538	0.86535	5.27085
1.22799	0.806785	6.56762
1.45658	0.786644	11.5593
1.79051	0.729473	0.997968
1.57675	0.73698	8.01526
3.1493	0.919682	0.640394
1.3447	0.610872	2.31285
1.3053	0.75506	11.0821
1.53581	0.87608	3.57341
1.24846	0.861211	6.51736
1.43687	0.770556	12.2299
1.16972	0.81597	2.65987
1.38955	0.798914	9.73521
1.65844	0.846879	1.53191
1.39031	0.717084	11.2844
1.40603	0.835754	8.21353
1.47044	0.737652	11.8436
1.46028	0.681159	9.3128
1.21014	0.622101	2.31176
1.63122	0.817382	2.2831
1.36298	0.805316	12.0552
1.28979	0.539942	1.24131
1.6023	0.763157	6.07408
1.51722	0.931637	0.51338
1.29282	0.703243	8.30197
1.35394	0.627275	3.38135
1.15798	0.729569	3.4536
1.3067	0.674791	5.36292
1.34197	0.77597	12.3481
1.51321	0.773151	12.2167
1.20879	0.754433	5.82111
1.34623	0.70896	8.63501
1.54489	0.872418	2.95523
1.42559	0.748394	15.4919
1.52057	0.698534	4.04348
1.34547	0.843626	12.554
1.42405	0.729511	13.8006
1.52042	0.837588	7.05959
1.23205	0.804929	6.73608
1.51801	0.749436	12.1366
1.5523	0.759779	12.2184
1.38434	0.847498	10.3626
1.18543	0.558451	0.577373
1.46187	0.729461	12.2773
1.60386	0.707304	2.61721
1.49341	0.765717	11.2099
1.51289	0.80519	9.47554
1.58923	0.703384	3.1751
1.48424	0.79839	10.8487
1.24283	0.854045	4.55546
1.24318	0.807048	7.5819
1.81703	0.713111	0.644
1.28954	0.718423	8.86452
1.40729	0.805179	11.5221
1.59357	0.827435	3.79776
1.22192	0.693849	5.8902
1.42696	0.778543	11.9891
1.71108	0.742522	1.43401
1.60437	0.756218	5.54385
1.52975	0.776826	12.011
1.22926	0.664217	4.45384
1.51113	0.85012	4.9377
1.34013	0.842699	13.2235
1.30389	0.770642	9.85978
1.24588	0.842064	7.45284
1.63843	0.787658	4.47653
1.24293	0.99967	0.658305
1.1593	0.744725	2.37444
1.29197	0.701732	8.08291
1.39435	0.72675	11.5234
1.53333	0.785268	11.5388
1.53713	0.804909	7.79351
1.35692	0.560931	1.30196
1.26912	0.782012	8.90464
1.41969	0.78145	12.9112
1.37668	0.670768	5.48394
1.16819	0.698806	2.20686
1.63528	0.848661	1.76191
3.15011	0.917221	0.829354
1.56483	0.872631	1.88923
1.4788	0.881468	2.48805
1.47438	0.676525	7.94953
1.4023	0.785325	14.2845
1.44425	0.788314	12.4283
1.79327	0.940689	0.322444
1.50067	0.7463	12.4331
1.30047	0.724421	10.0987
1.23397	0.972083	1.22033
1.32668	0.921563	2.25588
1.68146	0.69312	2.04605
1.63428	0.724834	6.56005
1.44408	0.753088	16.2128
1.24957	0.857592	5.75588
1.24825	0.864754	7.22664
1.20141	0.70802	3.64719
1.29205	0.644376	3.56154
1.23106	0.695828	6.97191
1.164	0.876905	2.37389
1.32693	0.811971	13.1674
1.58509	0.728097	9.0227
1.35577	0.824233	7.06569
1.30422	0.726927	10.6725
1.1989	0.920266	2.98193
1.26004	0.761642	9.79669
1.22237	0.637131	2.48545
1.30711	0.872571	5.12608
1.27986	0.94079	4.12124
1.31931	0.921412	2.15311
1.50988	0.766005	12.5587
1.34575	0.723021	8.55744
1.26134	0.768651	10.3444
1.22914	0.786911	7.58011
1.47716	0.721447	11.4603
1.19773	0.627382	2.53424
1.39233	0.627735	2.23209
1.19932	0.712885	3.86427
1.1726	0.749562	3.0411
1.22944	0.929305	3.47802
1.38015	0.757133	11.8947
1.63149	0.805998	3.33014
1.32567	0.916476	3.19759
1.30605	0.635204	3.68168
1.42522	0.86766	6.73331
1.17356	0.952697	1.80578
1.40566	0.865913	8.01103
1.38663	0.747406	18.2194
1.34342	0.811785	13.4898
1.21138	0.663582	4.04674
1.30921	1.02989	0.611017
1.33276	0.698935	7.5033
1.25555	1.00324	0.57875
1.52058	0.77862	11.6927
1.57204	0.736466	8.19041
1.3643	0.706482	9.08547
1.36368	0.799842	10.8257
1.42264	0.887237	3.21953
1.49524	0.798705	10.4758
1.45353	0.70092	8.49391
1.2656	0.745918	9.05615
1.35365	0.815257	11.819
1.41889	0.840919	9.83804
1.343	0.740693	9.73002
1.36278	0.891764	3.90125
1.19594	0.809736	3.77853
1.51254	0.744838	11.4136
1.27935	0.669384	4.10387
1.23779	0.86749	7.11295
1.38488	0.939889	1.78558
1.2899	0.969121	1.33866
1.3289	0.813917	12.4742
1.16533	0.852243	4.16135
1.24832	0.807282	7.93427
1.43628	0.779534	11.9148
1.41566	0.706543	9.20419
1.31766	0.622689	3.3583
1.28972	0.705174	8.35229
1.32494	0.868203	5.04888
1.33398	0.894031	4.68826
1.28454	0.582227	1.48645
1.36761	0.898764	3.70179
1.26594	0.730648	11.2308
1.35468	0.670068	5.6109
1.28174	0.789712	7.5828
1.16868	0.85046	3.86262
1.39943	0.875027	7.07338
1.37098	0.907996	2.67478
1.47933	0.856252	6.02144
1.33868	0.777271	12.5324
1.30255	0.847205	9.03564
1.55673	0.727004	8.40231
1.32933	0.782301	12.5043
1.1857	0.804849	4.41105
1.16908	0.919514	3.21181
1.20007	0.729621	4.70858
1.2962	0.722325	9.4871
1.70449	0.702662	1.87731
1.25596	0.766659	10.2415
1.502	0.71644	8.59566
1.32849	0.836634	12.4316
1.43197	0.881215	3.68314
1.34815	0.846824	11.998
1.22806	0.733103	8.21594
1.48258	0.748822	12.9566
1.21172	0.797161	6.28276
1.58821	0.786792	7.57439
1.42331	0.738791	14.2614
1.24664	0.732633	10.1984
1.22919	0.718488	5.40234
1.44766	0.695353	9.35559
1.24961	0.696565	8.0643
1.56374	0.780206	9.74947
1.32658	0.78226	12.1388
1.19357	0.96553	1.84661
1.31093	0.834943	10.7576
1.37819	0.813063	12.9134
1.31139	0.884336	4.61127
1.25954	0.789711	8.26404
1.73297	0.851919	1.0936
1.45566	0.72664	13.0002
1.35209	0.825768	7.08239
1.60435	0.804187	4.30586
1.43833	0.76006	20
1.54336	0.799996	8.10587
1.35263	0.778964	13.1609
1.17417	0.761418	5.00136
1.52531	0.736547	8.64585
1.56305	0.798744	6.98378
1.21301	0.802339	6.08192
1.60451	0.699013	3.02222
1.26224	0.725542	9.28548
1.43392	0.761321	19.1684
1.41595	0.833104	8.58382
1.31705	0.796642	9.99387
1.46665	0.781393	10.9617
1.16283	0.729185	3.59365
1.58446	0.762869	7.22536
1.54063	0.772052	11.8625
1.23774	0.716519	5.11984
1.53565	0.718995	6.84502
1.44866	0.718157	12.6076
1.44128	0.799831	11.0303
1.34959	0.851407	11.3983
1.3886	0.902073	2.60638
1.58777	0.749037	4.77464
1.21991	0.761587	7.84034
1.27097	0.854024	6.36308
1.58147	0.797539	6.0197
1.40437	0.813117	12.4963
1.27729	0.849394	6.84951
1.54167	0.785474	10.9691
1.4053	0.879373	5.72452
1.38211	0.885053	4.85275
1.35176	0.717933	9.08663
1.27118	0.922864	2.18182
1.33349	0.788899	13.1626
1.44452	0.73133	13.9447
1.36822	0.722174	10.1489
1.54117	0.761412	14.0776
1.37475	0.888694	3.88557
1.36768	0.879659	5.61619
1.17002	0.776915	4.53298
1.50442	0.73159	8.92443
1.38691	0.749776	16.7619
1.2887	0.827137	10.8354
1.27071	0.730048	11.3976
1.45952	0.773563	11.2533
1.62663	0.736973	4.94686
1.31065	0.830756	10.3617
1.46419	0.836181	7.93731
1.25278	0.747015	7.38513
1.26351	0.689332	7.06422
1.38339	0.690054	7.01339
1.17386	0.581119	1.10005
1.45886	0.839455	8.69798
1.42702	0.760591	18.3158
1.44821	0.724689	13.7358
1.22679	0.722295	6.15787
1.44374	0.819188	9.3875
1.1635	0.79069	3.4378
1.32801	0.685614	6.03762
1.24904	0.727083	8.92024
1.40532	0.705441	9.38465
1.50854	0.889035	1.97871
1.41599	0.683532	7.3496
1.28283	0.76816	9.90682
1.50342	0.802719	10.1623
1.33962	0.892274	4.62217
1.19365	0.805597	4.68079
1.55476	0.731125	8.33123
1.58111	0.771466	8.6384
1.30736	0.733489	12.2008
1.41294	0.763062	14.6146
1.19936	0.844046	4.86487
1.23439	0.578998	1.83314
1.43383	0.758424	19.4418
1.22056	0.763784	8.05008
1.50883	0.792351	10.1531
1.16392	0.851866	4.28575
1.24693	0.841693	7.61946
1.45966	0.757425	14.6865
1.38816	0.674777	6.00926
1.4521	0.754856	15.6247
1.29436	0.621096	2.60582
1.26232	0.834082	8.71218
1.39482	0.65945	4.04718
1.24302	0.92597	3.39969
1.37995	0.686166	6.86386
1.38444	0.809367	12.7703
1.40221	0.748816	16.7844
1.37798	0.802891	11.0992
1.38758	0.859005	9.98121
1.33428	0.700526	7.66412
1.55954	0.814212	5.22225
1.74894	0.868174	0.227194
1.26003	0.653008	5.1371
1.15397	0.631723	1.58705
1.66145	0.727838	2.70977
1.43259	0.749444	15.501
1.26739	0.709561	5.70168
1.22206	0.918933	2.69096
1.34792	0.73774	9.096
1.55164	0.76447	11.8984
1.21681	0.789664	6.133
1.5961	0.762511	6.47534
1.45379	0.716183	11.5242
1.32763	0.784799	12.645
1.3815	0.845383	9.81796
1.62362	0.638389	0.85203
1.62849	0.734579	5.05714
1.45457	0.607958	0.985845
1.42531	0.746841	15.1551
1.50684	0.70306	5.53087
1.29142	0.789866	7.29288
1.27285	0.763846	10.1377
1.24085	0.757475	8.33815
1.16443	0.904483	3.44823
3.31612	0.908036	0.327778
1.20258	0.933604	2.94927
1.49449	0.7577	10.9884
1.2976	0.857499	7.76561
1.23443	0.920014	2.62668
1.24379	0.709644	2.58908
1.18075	0.513681	0.439393
1.27186	0.73992	11.3313
2.27596	0.887482	0.26008
1.33136	0.806103	12.2056
1.40258	0.761185	13.2712
1.35096	0.984214	1.1046
1.65503	0.775077	3.92514
1.39875	0.687109	7.42407
1.37337	0.783071	14.1875
1.25109	0.776802	10.6465
1.50841	0.761648	12.5698
1.56289	0.768741	10.2078
1.2747	0.733736	13.0885
1.44698	0.682748	8.33213
1.32915	0.626133	3.73405
1.35056	0.764358	10.7833
1.35851	0.612016	2.47634
1.34979	0.788251	14.1863
1.29571	0.728493	11.9909
1.47046	0.71791	11.1669
1.33757	0.783357	13.8188
1.54973	0.870864	2.70749
1.20894	0.74775	4.26365
1.52127	0.758164	14.0941
1.31351	0.773818	10.1943
1.26876	0.733454	12.4381
1.36717	0.8092	12.8722
1.39739	0.588025	0.636608
1.80739	0.804879	0.352748
1.55798	0.802442	6.76165
1.50216	0.684544	8.27603
1.32333	0.707114	8.49261
1.24458	0.87491	8.6613
1.2147	0.831534	5.84634
1.35236	0.762567	10.591
1.46839	0.816317	10.5253
1.46134	0.841989	8.16669
1.48269	0.744842	12.9205
1.2574	0.95478	3.16001
1.60365	0.807273	4.01831
1.34439	0.759471	10.3828
2.26446	0.898708	0.476842
1.4485	0.736418	13.5688
1.52051	0.722666	8.03184
1.35101	0.854842	9.80384
1.16813	0.858834	4.04324
1.48184	0.721369	11.0868
1.30893	0.810764	12.348
1.23365	0.763388	8.95095
1.46433	0.910752	1.44141
1.57702	0.761786	7.85964
1.16117	0.657074	1.68511
1.47297	0.772844	11.7909
1.3467	0.8677	4.92837
1.25574	1.05023	0.328254
1.68859	0.804032	0.935177
1.57274	0.72839	9.01505
1.50776	0.765374	12.4039
1.4941	0.796509	10.3531
1.45984	0.775234	11.2673
1.28772	0.747947	11.1067
1.44548	0.786763	12.535
1.41568	0.832052	8.29837
1.56709	0.789234	8.59724
1.49453	0.766918	11.4566
1.40048	0.70739	9.7214
1.395	0.844533	9.1192
1.47682	0.73474	10.6125
1.59661	0.627127	0.421131
1.43236	0.730787	14.4945
1.22051	0.730806	6.98626
1.43806	0.867225	6.14005
1.37799	0.786849	14.5018
1.53252	0.758571	15.439
1.61526	0.786553	5.48411
1.4044	0.797164	10.7033
1.4184	0.658259	3.34296
1.18998	0.867622	3.75459
1.50428	0.768395	12.1557
1.25205	0.931535	3.53747
1.73732	0.830163	0.745863
1.22124	0.954373	2.97729
1.28578	0.954212	1.79158
1.46012	0.718771	12.0989
1.5631	0.721557	8.74489
1.30932	0.876634	4.34016
1.45894	0.833639	8.25744
1.5419	0.815736	6.05531
1.38593	0.719016	11.265
1.51126	0.783445	10.8243
1.48005	0.849434	7.44137
1.55569	0.758288	11.1383
1.55115	0.797396	8.04922
1.29628	0.657379	6.18504
1.38323	0.758288	11.314
1.42214	0.787572	13.4945
1.25889	0.734161	11.6565
1.25246	0.718956	6.75735
1.3779	0.8802	6.07177
1.37211	0.741168	13.1489
1.44442	0.901702	1.52952
1.16953	0.849826	3.81003
1.29964	0.805743	10.4684
1.28677	0.717963	8.67439
1.59025	0.807896	4.2495
1.97828	0.739379	0.26523
1.42597	0.715583	11.9042
1.39609	0.779042	13.158
1.32706	0.643697	3.83794
1.3138	0.841049	10.9162
1.4465	0.754778	16.448
1.54608	0.85237	2.26593
1.58288	0.723969	9.40031
1.18093	0.663496	2.93569
1.23867	0.675884	4.4701
1.66026	0.68958	2.28097
1.37287	0.677896	6.12138
1.21815	0.841624	6.69311
1.28193	0.703616	7.51625
1.27889	0.685486	6.71051
1.40962	0.768703	12.5487
1.36635	0.792406	12.7026
1.41201	0.764135	14.1258
1.20445	0.705414	3.56084
1.35757	0.777148	12.78
1.36583	0.766598	11.1336
1.3026	0.720808	8.87374
1.4329	0.630122	3.13749
1.46468	0.688009	8.74698
1.67136	0.712013	2.52633
1.50873	0.811048	9.60841
1.38461	0.8505	11.4149
1.51904	0.816222	7.56475
1.39636	0.642605	3.18765
1.36082	0.852389	11.0441
1.3279	0.776996	11.5331
1.46315	0.848163	7.61873
1.47096	0.678525	8.89367
1.15635	0.869846	3.29606
1.29047	0.793067	7.44922
1.42041	0.893015	2.53487
1.58174	0.822256	4.7645
1.51176	0.709181	6.37148
1.71425	0.786968	1.5014
1.74043	0.720623	1.07987
1.54399	0.853916	2.39866
1.43453	0.781771	12.5224
1.29196	0.79825	7.68997
1.35956	0.855395	9.81817
1.3054	0.700359	7.80627
1.34699	0.921764	2.16479
1.14821	0.76306	3.53514
1.44626	0.722895	13.9463
1.30975	0.692468	6.94485
1.60808	0.76039	5.92144
1.48536	0.761734	9.61964
1.24272	0.756149	8.17937
1.22338	0.700379	4.80661
1.49531	0.695182	4.25005
1.47902	0.730705	10.4868
1.3597	0.829177	7.98224
1.28653	0.836934	9.173
1.22061	0.761086	7.84513
2.11094	0.915514	0.581919
1.53165	0.710778	5.08703
1.28851	0.799589	7.83022
1.44481	0.832566	9.32568
1.47167	0.731383	11.1763
1.25241	0.67162	4.50886
1.33931	0.783323	14.0536
1.28256	0.813852	11.3302
1.47755	0.695914	5.58433
1.70636	0.810035	0.679769
1.6896	0.773034	4.23882
1.44077	0.716682	12.4166
1.65182	0.639315	0.464983
1.2665	0.881149	6.3444
1.29735	0.711977	8.94415
1.20989	0.815317	4.28729
1.46349	0.795642	10.9465
1.38885	0.809708	12.8281
1.37252	0.869404	7.11333
1.40483	0.767774	12.5066
1.76703	0.710988	0.761946
1.29903	0.707843	8.89942
1.43781	0.755006	17.8562
1.56375	0.756277	9.14938
1.49094	0.804328	11.0059
1.30502	0.72608	10.355
1.65939	0.694835	2.99995
1.29447	0.83233	10.1878
1.26574	0.638474	3.18322
1.28686	0.723225	9.75352
1.35263	0.682858	5.75416
1.45555	0.71379	10.5395
1.538	0.789308	10.5338
1.29366	0.820176	11.7496
1.71127	0.846811	1.08048
1.45629	0.871267	4.10736
1.47545	0.808636	11.9027
1.19311	0.667148	4.05548
1.41022	0.81203	12.9128
1.62602	0.686213	2.94025
1.5094	0.84381	5.83884
1.19317	0.776949	4.9606
1.69544	0.846325	1.05642
1.79426	0.778575	0.542594
1.46208	0.808983	11.9371
1.42666	0.834692	10.0199
1.32818	0.762577	10.5607
1.43439	0.713417	11.048
1.61811	0.754295	4.86849
1.55064	0.834321	5.38496
1.28707	0.779505	8.31364
1.63261	0.784515	4.30384
1.25893	0.737428	10.74
1.26317	0.895476	4.66396
1.40741	0.563892	0.611309
1.3398	0.716496	8.37463
1.49813	0.725666	9.55231
1.43916	0.834553	10.5274
1.31059	0.666348	4.98526
1.32868	0.787043	12.8039
1.3114	0.656432	6.38035
1.47062	0.828917	7.09685
1.60941	0.806116	3.9867
1.40392	0.68501	7.38087
1.38055	0.729682	10.2317
1.35793	0.780218	13.4869
1.22591	0.836549	8.06285
1.42124	0.846014	9.23091
1.16489	0.738016	2.98701
1.36365	0.617848	3.50533
1.18419	0.784007	3.56634
1.36784	0.858374	9.05704
1.34401	0.698836	7.51171
1.69727	0.752549	2.52778
1.55246	0.728618	8.23774
1.56773	0.726305	8.8731
1.17447	0.79656	4.42761
1.5448	0.765033	12.7987
1.63303	0.833745	3.13721
1.49509	0.730238	9.4574
1.50527	0.693787	4.3922
1.50974	0.638727	0.777743
1.27604	0.70935	6.83879
1.34696	0.809413	13.0838
1.33374	0.774386	11.5275
1.34084	0.865145	4.52872
1.20919	0.59882	1.38029
1.63097	0.761978	4.59093
1.73266	0.713645	1.47042
1.26148	0.834507	8.71807
1.38167	0.808469	12.5436
1.21776	0.772481	8.39086
1.34513	0.799069	11.3967
1.21184	0.859173	4.16236
1.2679	0.950236	3.16885
1.26658	0.638197	3.16893
1.26947	0.845856	7.14176
1.57254	0.819509	4.81922
1.32728	0.691537	6.7058
1.25432	0.820723	7.75329
1.17886	1.00284	0.828027
1.31768	0.740893	11.1627
1.34343	0.797445	11.8556
1.39568	0.838501	7.50284
1.4328	0.85013	7.6836
1.45168	0.80817	11.8565
1.26514	0.838455	8.89513
1.28874	0.948321	3.00494
1.54672	0.764011	12.6911
1.40305	0.761146	13.3672
1.1671	0.900148	3.26632
1.44062	0.856075	6.97665
1.22592	0.726862	6.88576
1.3051	0.708999	8.84026
1.18629	0.601065	1.70684
1.48493	0.779755	10.5889
1.33654	0.808686	12.8915
1.672	0.788794	4.32555
1.41535	0.734603	13.0228
1.45442	0.803508	11.3947
1.46295	0.774953	11.3292
1.32063	0.678276	5.66944
1.30847	0.7465	11.6138
1.22307	0.782567	7.43566
1.435	0.879292	3.70548
1.50188	0.750525	12.3178
1.39482	0.732458	11.0756
1.44426	0.730335	13.9882
1.44175	0.712316	10.3565
1.30998	0.737295	11.8351
1.17738	0.718242	3.95483
1.27049	0.815314	10.1195
1.3749	0.623228	2.94721
1.32384	0.794849	10.9042
1.32165	0.742437	11.0467
1.629	0.835447	3.8055
1.52083	0.736301	8.77385
1.20868	0.603273	1.82569
1.71146	0.725128	1.17322
1.28535	0.694864	7.34498
1.56763	0.822712	5.07134
1.28761	0.877086	4.92154
1.4577	0.612857	1.14445
1.2283	0.633299	2.09579
1.27469	0.728321	11.0604
1.29606	0.832131	10.2458
1.22983	0.779068	8.89061
1.20723	0.822174	3.18172
1.29118	0.697462	7.45368
1.33172	0.802012	11.4757
1.41365	0.800185	10.5749
1.23495	0.939354	3.71792
1.46487	0.780199	11.104
1.16033	0.785673	3.26072
1.40038	0.666535	4.71022
1.4161	0.686664	7.89568
1.31244	0.755128	11.0179
1.78871	0.73152	1.14206
1.56328	0.736303	8.24561
1.3007	0.729319	11.7865
1.56826	0.702067	3.43373
1.39934	0.761596	12.6198
1.19993	1.01252	0.733157
1.4338	0.773509	10.5176
1.69705	0.784455	3.2424
1.17204	0.817569	2.71387
1.2083	0.783018	5.42332
1.3692	0.884717	4.73655
1.42134	0.808346	12.0462
1.29196	0.825709	11.4473
1.42452	0.662623	3.78996
1.57639	0.754664	6.62451
1.20297	0.67666	4.18364
1.59574	0.78659	7.01638
1.4767	0.701375	6.9022
1.52845	0.773754	12.1876
1.29007	0.627295	3.37992
1.36993	0.716894	10.1262
1.62276	0.717736	6.76904
1.27899	0.769867	9.88532
1.4659	0.850902	7.48771
1.50606	0.766648	12.2531
2.35819	0.90681	0.35862
1.41682	0.836397	9.50714
1.2985	0.78853	8.15362
1.40928	0.622368	2.58873
1.37957	0.638533	2.96815
1.43634	0.890865	2.49484
1.25413	0.801434	7.17531
1.24023	0.661947	4.74758
1.74802	0.756304	1.33517
1.44375	0.698728	9.46746
1.22198	0.928188	3.22624
1.29259	0.790675	7.39375
1.37829	0.8102	13.043
1.35085	0.723847	8.81764
1.40726	0.86992	7.30156
1.27764	0.746379	10.2133
1.6741	0.739843	2.53015
1.3984	0.622281	2.64443
1.55357	0.860677	2.47652
1.61647	0.740111	5.11131
1.29503	0.778132	8.54398
1.28811	0.72881	12.216
1.45009	0.681925	8.5707
1.29767	0.872806	5.37262
1.29961	0.700915	7.91656
1.34837	0.945625	1.04111
3.02993	0.947426	0.297629
1.3755	0.825445	6.2108
1.33489	0.653762	5.98482
1.44048	0.721404	14.4479
1.30174	0.728562	11.4203
1.23596	0.720969	6.53417
1.3588	0.794357	12.2555
1.34758	0.695333	7.12476
1.27814	0.75152	10.2037
1.31523	0.69541	7.13508
1.34178	0.892118	4.55743
1.41642	0.846617	9.24268
1.46096	0.801896	11.2349
1.2903	0.755977	11.0437
1.35473	0.890898	4.12988
1.65732	0.781216	4.53237
1.35461	0.692333	6.80832
1.34621	0.796808	11.927
1.26024	0.876152	7.47883
1.25631	0.873831	7.71118
1.52393	0.630479	0.559453
1.40284	0.836641	8.01881
1.30977	0.833665	10.59
1.35143	0.88822	4.28105
1.17826	0.816041	2.71352
1.28069	0.848997	7.15606
1.32177	0.736704	10.3457
1.42003	0.786702	13.7672
1.15602	0.668656	1.8175
1.43907	0.637009	3.03647
1.35562	0.853396	10.5568
1.37237	0.707259	9.52736
1.32829	0.784085	12.6378
1.4843	0.809652	11.9751
1.31179	0.776971	10.1371
1.22754	0.631537	1.90378
1.38593	0.802375	10.7246
1.16714	0.975794	1.31286
1.47829	0.677533	8.78883
1.23925	0.864209	6.85308
1.49138	0.728496	9.78266
1.48706	0.873201	2.39565
1.5417	0.80881	6.90714
1.45659	0.682932	9.21433
1.22811	0.747857	5.55777
1.28193	0.662136	5.14522
1.42956	0.926717	1.71725
1.22731	0.830257	6.11712
1.3815	0.625206	2.60425
1.19531	0.91213	3.04038
1.31308	0.603463	1.0616
1.32992	0.791766	12.1214
1.39641	0.825344	6.05969
1.21692	0.742348	5.48608
1.41338	0.755571	15.9357
1.51407	0.806229	9.33244
1.50789	0.71821	8.47189
1.17276	0.936333	2.4515
1.26658	0.689026	7.01014
1.26839	0.825855	8.75966
1.30652	0.89587	4.43662
1.28931	0.816287	11.7718
1.34095	0.77819	12.8852
1.34874	0.744556	11.9018
1.54641	0.782198	10.8135
1.16446	0.67411	2.13936
2.89231	0.856376	0.249324
1.26523	0.875165	7.07147
1.46559	0.77107	11.787
1.47879	0.689639	7.87505
1.21684	0.837119	7.97019
1.6008	0.778613	6.27078
1.29028	0.765599	10.1163
1.58495	0.787424	7.71296
1.54282	0.790045	10.0648
1.58717	0.710143	4.46659
1.26529	0.817853	9.31223
1.27652	0.630049	3.03466
1.52811	0.747269	11.2474
1.41292	0.675103	5.88168
1.36887	0.801645	11.0594
1.28141	0.614595	1.76032
1.53583	0.867111	3.23463
1.44761	0.813709	11.5586
1.39484	0.809481	12.6628
1.33797	0.721255	8.37989
1.34528	0.850194	11.699
1.48881	0.682485	11.1978
1.48108	0.788413	9.59817
1.64188	0.668617	0.92913
1.34993	0.789279	13.8989
1.39215	0.701245	8.72418
1.28675	0.694818	7.28857
1.29494	0.8149	12.092
1.3494	0.832718	10.2891
1.23701	0.870577	7.35459
1.42873	0.761141	18.3061
1.3702	0.7031	8.64374
1.62143	0.821253	2.24692
1.17746	0.907056	3.19673
1.28622	0.991838	1.30465
1.42864	0.73719	14.3019
1.39849	0.693486	7.83003
1.29255	0.86812	6.68016
1.33806	0.650606	5.36031
1.47644	0.789216	10.0284
1.2859	0.915049	2.0382
1.16484	0.942966	2.31912
1.35434	0.797499	11.4531
1.35155	0.874969	4.91859
1.63073	0.68587	2.86035
1.15312	0.92953	2.00356
1.61675	0.716655	6.40699
1.37661	0.865939	7.77732
1.58342	0.768714	7.99565
1.30784	0.847077	9.51999
1.32823	0.802113	11.2586
1.51902	0.775598	11.968
1.34933	0.658303	5.89193
1.24908	0.802634	7.19233
1.55423	0.790939	9.12216
1.52649	0.668835	2.6445
1.48493	0.669004	3.21003
1.39526	0.784613	14.3319
1.44409	0.721976	14.1448
1.39921	0.667016	4.78206
1.33635	0.779723	12.8584
1.53377	0.764511	14.5004
1.53367	0.739752	9.07842
1.33864	0.80974	13.1389
1.20699	0.774315	6.87742
1.42444	0.750837	16.1015
1.36937	0.81689	10.8049
1.51711	0.682336	6.82019
1.29787	0.91808	2.01472
1.3226	0.839475	12.0613
1.16064	0.941105	2.25944
1.20778	0.710938	3.6757
1.24609	0.805703	7.54996
1.47861	0.816945	10.2761
1.36218	0.86237	7.21794
1.29717	0.864143	7.34856
1.44885	0.869799	4.8437
1.28294	0.71787	8.41709
1.50017	0.74051	10.8354
1.80675	0.714736	0.644
1.25992	0.767578	10.2868
1.41372	0.563215	0.602944
1.48886	0.681542	11.1605
1.46276	0.754845	14.0123
1.32999	0.685463	5.96226
1.17241	0.712592	3.5664
1.48507	0.80147	11.1362
1.51573	0.769784	12.5977
1.24288	0.778505	10.6318
1.23443	0.927535	3.44732
1.25956	0.776195	10.2822
1.5706	0.790718	8.06805
1.27695	0.516122	0.798662
1.42188	0.740447	14.4818
1.42622	0.694774	10.1072
1.53864	0.738949	8.72508
1.4712	0.665109	3.69194
1.6627	0.920899	0.290095
1.49788	0.82165	7.61288
1.20528	0.841511	6.30526
1.54484	0.677456	3.15216
1.25459	0.870324	7.61296
1.55265	0.729103	8.24815
1.46168	0.790703	11.0527
1.37498	0.755516	12.5292
1.54919	0.791764	9.29658
2.65823	0.894265	0.232353
1.45533	0.705005	8.36801
1.47931	0.865657	3.409
1.52469	0.737323	8.87055
1.40146	0.573002	0.818141
1.42987	0.616849	2.08603
1.47229	0.748688	13.4426
1.52668	0.811016	7.77387
1.51952	0.797788	9.64925
1.4657	0.807423	11.7825
1.60815	0.746303	4.27061
1.91129	0.743931	0.443689
1.45005	0.851582	7.21344
1.41103	0.876992	5.87589
1.36707	0.861213	8.02398
1.45692	0.679042	8.10494
2.89374	0.89239	0.331308
1.56089	0.824477	5.15177
1.43339	0.796483	11.4037
1.36753	0.876152	6.14608
1.20615	0.728572	5.23766
1.42828	0.695821	10.2229
1.55731	0.812947	5.36912
1.52006	0.837631	7.04575
1.1959	0.911911	3.01925
1.23556	0.758915	8.33863
1.37177	0.758737	10.8847
1.34075	0.871267	4.21324
1.60166	0.636627	0.829801
1.49543	0.585916	0.490601
1.19344	0.926554	2.6757
1.5587	0.706037	3.95527
1.30427	0.816772	11.785
1.21495	0.631469	2.13837
1.64116	0.693223	3.31066
1.41064	0.84724	9.38113
1.51791	0.686092	5.77656
1.61537	0.714775	5.48105
1.44492	0.866575	5.79929
1.59703	0.745911	4.56144
1.35954	0.774168	12.1199
1.37865	0.740979	13.767
1.59193	0.784501	7.39333
1.21325	0.885981	3.80381
1.41765	0.838562	9.96741
1.39121	0.842088	8.23091
1.29924	0.957043	1.12434
1.35559	0.637369	3.47357
1.38568	0.74739	18.0932
1.22898	0.818334	5.70119
1.39811	0.748673	17.0502
1.24816	0.868569	7.66176
1.22964	0.731335	8.06775
1.41642	0.711659	10.381
1.46251	0.812571	12.0096
1.76336	0.732887	1.72571
1.53037	0.773654	12.1992
1.36724	0.880848	5.38201
1.71756	0.767719	2.25895
1.42052	0.841097	9.93107
1.33127	0.646131	4.39559
1.4321	0.905186	1.35741
1.55205	0.882499	1.83965
1.33881	0.807797	12.8467
1.14994	0.642426	2.49663
1.4881	0.85877	4.8567
1.30991	0.671795	4.96723
1.16659	0.646955	2.16236
1.59057	0.77681	7.47479
1.43566	0.640125	3.21801
1.19351	0.766281	6.01016
1.55565	0.743365	7.93966
1.23288	0.8916	4.4942
1.53707	0.617469	0.644
1.52782	0.700218	3.93921
1.33544	0.779447	12.7013
1.33159	0.851477	10.7002
1.33719	0.7221	8.33572
1.4994	0.827048	6.38758
1.65184	0.704997	2.47309
1.56977	0.790311	8.20434
1.35222	0.623438	3.53774
1.31318	0.794595	9.79289
1.58967	0.7764	7.58953
1.46337	0.726127	12.3186
1.33243	0.790753	12.6388
1.42341	0.721122	13.9641
1.3613	0.638833	3.39503
1.32842	0.895641	4.67318
1.48673	0.745012	12.7921
1.59178	0.762399	6.73314
1.31464	0.797014	9.73087
1.31413	0.84101	10.9551
1.51651	0.785628	10.8026
1.29472	0.810562	11.8265
1.28708	0.660234	5.53356
1.27444	0.770618	10.0102
1.32794	0.833769	11.3577
1.18179	0.869458	3.39597
1.22705	0.748701	5.66951
1.29298	0.70858	9.0028
1.25516	0.819401	8.05938
1.23869	0.827099	5.93421
1.32184	0.835416	11.5373
1.44802	0.758979	17.4142
1.32995	0.832846	11.0824
1.28879	0.883954	4.9926
1.21711	0.793656	6.28042
1.43831	0.794642	11.7388
1.3978	0.806575	11.8681
1.42611	0.702363	9.36917
1.20047	0.980875	1.2342
1.28827	0.858159	7.56555
1.48934	0.704059	6.85774
1.61019	0.774131	4.6804
1.48465	0.838103	5.20639
1.45133	0.751038	14.8763
2.02555	0.688674	0.237308
1.37008	0.733638	9.1377
1.55397	0.756929	11.0343
1.2996	0.545055	0.831688
1.47168	0.846743	7.36885
2.25697	0.912989	0.577282
1.28757	0.67866	6.0954
1.25211	0.949652	3.65254
1.59936	0.682653	1.87228
1.43848	0.765579	15.8869
1.36146	0.632948	3.13074
1.5617	0.745573	7.13442
1.51784	0.698773	4.19445
1.32436	0.716876	8.5819
1.43829	0.677613	6.35674
1.43118	0.868955	6.12463
1.43762	0.746647	14.1597
1.5558	0.768525	10.9805
1.31474	0.697999	7.45932
1.69652	0.694708	1.4563
1.37602	0.744589	15.5343
1.48663	0.761519	9.73464
1.50031	0.818359	8.50062
1.55688	0.719131	7.80919
1.37656	0.713281	10.242
1.47349	0.754814	12.396
1.40087	0.736685	12.7423
1.4844	0.71289	9.30885
1.38684	0.74805	17.8425
1.25846	0.720377	7.49351
1.26493	0.76867	10.2655
1.50187	0.732012	9.02748
1.28383	0.752156	10.6772
1.22607	0.775693	8.97712
1.453	0.81024	12.0616
1.17828	0.891067	2.8332
1.72182	0.756316	1.65053
1.37462	0.820253	8.8461
1.61756	0.699161	3.02836
1.33524	0.833733	11.6463
1.31507	0.690261	6.74552
1.29696	0.714995	8.94942
1.32378	0.604786	1.00361
1.36976	0.776865	12.8298
1.17743	0.995274	0.789747
1.28295	0.753887	10.6012
1.22764	0.83024	6.1305
1.28582	0.839247	8.84466
1.31255	0.677261	5.68612
1.33458	0.710023	8.44472
1.3575	0.722306	9.41648
1.1852	0.610149	2.27043
1.40496	0.761297	13.7069
1.35488	0.755923	11.3964
1.27009	0.826609	8.95549
1.20515	0.745177	4.08368
1.54036	0.763064	13.8564
1.23602	0.87806	7.58405
1.24724	0.680729	4.66075
1.33161	0.756686	10.7162
1.47631	0.785047	9.89834
1.34417	0.756597	10.8023
1.181	0.843911	4.34275
1.38584	0.69575	7.26465
1.23509	0.646419	3.81256
1.25116	0.679289	4.792
1.43427	0.776436	11.2187
1.55204	0.809708	6.08056
1.48368	0.677154	8.85709
1.25047	0.887514	5.77487
1.35113	0.917587	2.70266
1.61408	0.720542	8.50885
1.41528	0.8019	10.9273
1.43353	0.685127	7.96563
1.31834	0.654468	6.10212
1.36928	0.739808	12.1152
1.33943	0.666743	5.88871
1.59126	0.783346	7.44246
1.23032	0.658747	4.43671
1.45398	0.88079	3.04603
1.43608	0.743203	14.3527
1.65842	0.756949	3.91277
1.50941	0.8164	8.34146
1.47088	0.688281	8.62492
1.46014	0.770846	11.8561
1.55832	0.769291	10.6663
1.32779	0.856624	8.32407
1.43961	0.707417	8.46575
1.66483	0.775419	4.51411
1.43243	0.86253	7.24957
1.36944	0.741255	12.8973
1.3636	0.677511	5.88684
1.22423	0.660553	4.23693
1.53093	0.785119	11.5822
1.31456	0.650223	5.14358
1.37337	0.698348	7.76148
1.195	0.658415	2.90056
1.36192	0.897696	3.95274
1.31229	0.972042	1.40361
1.21128	0.784995	5.45335
1.62631	0.724986	7.45773
1.68622	0.766514	3.70756
1.25617	0.664296	4.75501
1.39482	0.803052	10.9333
1.41106	0.851886	9.33529
1.15489	0.916481	3.70698
1.50549	0.688403	6.38936
1.4164	0.801613	10.8924
1.3605	0.856846	9.27188
1.37131	0.742691	13.8836
1.35238	0.710087	8.92378
1.14867	0.62024	2.25946
1.30204	0.80882	11.5343
1.3375	0.786842	14.214
1.46416	0.766612	12.6024
1.17158	0.700031	2.41926
1.64624	0.764221	4.00798
1.21494	0.898691	3.4224
1.42468	0.784612	13.5002
1.44032	0.809837	12.0216
1.54616	0.727285	7.97165
1.34771	0.748142	12.5164
1.42891	0.732898	14.1622
1.37306	0.713333	10.0666
1.21441	0.616602	2.30626
1.37849	0.796703	10.8854
1.42686	0.720503	13.9903
1.46851	0.783719	10.671
1.48881	0.84127	5.86333
1.36347	0.738269	10.7596
1.28159	0.829719	9.85591
1.35328	0.801115	11.4587
1.3599	0.967628	0.740034
1.45178	0.795637	11.231
1.60807	0.789068	5.77087
1.24396	0.935665	3.86323
1.25038	0.809832	8.50637
1.18108	0.93015	2.41502
1.37632	0.677687	6.18094
1.43957	0.753792	17.0592
1.34346	0.730172	7.6954
1.18222	0.790928	4.02011
1.2527	0.723996	8.28368
1.52349	0.768267	13.1855
1.3001	0.737401	13.0064
1.49413	0.681883	10.5372
1.15364	0.716334	3.82042
1.24675	0.690504	7.43547
1.3878	0.751506	15.7545
1.27886	0.736555	12.9102
1.41266	0.722208	13.1882
1.60912	0.728653	7.57935
1.32192	0.834658	11.3414
1.26128	0.780303	9.57901
1.52155	0.731321	8.10274
1.6321	0.755237	4.57554
1.36346	0.733575	8.69997
1.3964	0.747928	17.4741
1.36373	0.729743	9.09747
1.36722	0.802796	11.3804
1.86322	0.654712	0.522451
1.41275	0.820976	8.44093
1.46412	0.747899	13.7927
1.55953	0.792229	8.51096
1.34643	0.664385	5.8464
1.38574	0.767111	11.3443
1.42846	0.677933	6.30973
1.41621	0.732899	12.9986
1.1808	0.937945	2.67488
1.4604	0.85462	6.77316
1.40168	0.779425	13.0493
1.29777	0.731062	12.7662
1.27159	0.978388	1.365
1.26516	0.78657	8.4577
1.51464	0.822441	6.46015
1.48446	0.847836	7.0694
1.40425	0.78634	14.2638
1.32767	0.843707	11.8592
1.29312	0.886182	4.9478
1.94412	0.765479	0.218251
1.59213	0.80956	4.00288
1.27153	0.764965	10.1205
1.28596	0.650112	4.92969
1.20389	0.671721	4.39537
1.49324	0.82234	7.63908
1.19257	0.857993	3.14429
1.48618	0.909198	1.55119
1.34951	0.777665	12.8293
1.34205	0.825243	7.15624
1.5405	0.724658	7.65707
1.27489	0.749176	9.83987
1.35203	0.669117	5.63456
1.57195	0.746937	5.60347
1.21705	0.836256	7.66678
1.40725	0.84898	9.6259
1.37413	0.802013	10.9845
1.52108	0.827128	5.84515
1.40427	0.781266	13.3578
1.2726	0.784349	8.37046
1.29785	0.635591	3.62078
1.30331	1.02404	1.17117
1.15925	0.886375	2.88945
1.55829	0.833944	4.7403
1.4516	0.741827	13.632
1.47772	0.902304	1.91675
1.15357	1.04069	0.704014
1.46542	0.892858	2.6875
1.28118	0.765595	10.1183
1.32259	0.783851	11.785
1.40198	0.765913	12.5626
1.40541	0.761842	13.6853
1.45507	0.701004	8.38142
1.2854	0.678604	6.00425
1.36777	0.739897	12.0062
1.29494	0.731186	13.178
1.35272	0.734222	8.03156
1.42755	0.775949	11.3489
1.4647	0.72993	11.9727
1.37576	0.746248	16.4421
1.38107	0.804815	11.5427
1.26945	0.944225	3.91322
1.25359	0.791098	8.18524
1.41223	0.733234	12.6171
1.42871	0.721036	14.3225
1.5585	0.77912	10.1553
1.3526	0.777121	12.7283
1.24447	0.723652	7.76483
1.3573	0.694646	7.05035
1.37024	0.747175	15.9775
1.28416	0.9875	1.45221
1.45127	0.820737	8.77331
1.35139	0.791555	13.2401
1.29269	0.764452	10.2929
1.55393	0.764641	11.5463
1.29721	0.815469	12.036
1.33356	0.756947	10.6725
1.19341	0.668011	4.19506
1.27144	0.786649	8.13678
1.36954	0.658238	4.94873
1.56832	0.795715	7.23066
1.39874	0.760385	12.5866
1.53035	0.804564	8.30286
1.45492	0.755477	15.2992
1.2419	0.611979	1.24667
1.41294	0.757953	15.7639
1.19888	0.907485	2.84737
1.68338	0.708814	2.8793
1.31178	0.796353	9.51357
1.31373	0.794764	9.83745
1.6059	0.773822	5.26317
1.34255	0.727492	7.89968
1.18243	0.765675	5.48691
1.3243	0.734797	9.73327
1.34014	0.722088	8.27372
1.27507	0.791503	7.68826
1.51983	0.749507	12.1222
1.29854	0.630719	3.83324
1.3491	0.846612	11.967
2.89936	0.81658	0.214111
1.53668	0.775906	11.7781
1.2436	0.541813	1.14133
1.63775	0.773887	2.72646
1.40818	0.855277	9.20534
1.15758	0.909575	3.67187
1.19021	1.07198	0.565538
1.21092	0.832555	6.03591
1.52041	0.815204	7.66037
1.5917	0.944676	0.89823
1.53958	0.831248	5.95019
1.34425	0.841815	12.9286
1.31021	0.836811	10.871
1.53011	0.746201	10.8498
1.5391	0.758109	14.0723
1.41693	0.698613	9.33695
1.51331	0.836265	6.61538
1.42215	0.673921	5.59853
1.60195	0.726091	8.35757
1.28856	0.750442	11.1131
1.47275	0.727929	11.3279
1.55934	0.844691	3.09625
1.31532	0.630654	3.84734
1.57066	0.690741	2.44367
1.42104	0.816126	10.7477
1.26387	0.869388	7.26726
1.33715	0.908001	4.54168
1.37626	0.854761	10.5276
1.30744	0.522482	0.811613
1.22944	0.827957	5.53384
1.44867	0.783796	12.0764
1.38436	0.663243	4.69516
1.48413	0.755808	10.4803
1.36759	0.692211	6.90777
1.2773	0.845503	7.58994
1.36704	0.660287	5.13522
1.43254	0.757556	18.8552
1.59847	0.832379	3.24404
1.44899	0.749192	14.5799
1.39935	0.812585	12.899
1.42259	0.803909	11.3462
1.40852	0.724688	12.7597
1.35113	0.666746	5.68072
1.22238	0.731645	7.32067
1.29393	0.684812	7.02299
1.29111	0.698016	7.5293
1.20127	0.591774	0.742209
1.31537	0.590241	2.16571
1.62533	0.71736	6.48008
1.37215	0.75205	13.993
1.43978	0.858196	6.93838
1.3434	0.757007	10.7161
1.24704	0.734455	10.4556
1.50823	0.740616	10.4859
1.48911	0.814756	10.6682
1.29651	0.731973	13.2857
1.47563	0.722346	11.512
1.41876	0.791546	12.4928
1.1779	0.742422	3.10227
1.35847	0.679862	5.83819
1.36808	0.715021	9.90915
1.51539	0.850838	4.3901
1.24549	0.873682	8.42386
1.22634	0.768192	8.94466
1.50229	0.72492	9.30894
1.34793	0.746343	12.502
1.36943	0.728716	9.582
1.17053	0.798227	4.32046
1.5088	0.752059	12.381
1.70449	0.738126	1.49905
1.27932	0.806194	9.50601
1.27511	0.867306	7.14346
1.41909	0.811254	12.5639
1.24074	0.698842	6.65271
1.25821	0.754842	8.94417
1.43886	0.808775	11.9165
1.64464	0.946473	0.275944
1.29518	0.752451	11.3041
1.17717	0.72087	4.10913
1.1672	0.904333	3.37526
1.44768	0.616431	1.59041
1.65323	0.758554	4.10626
1.40834	0.752931	15.8098
1.27302	0.526885	1.288
1.34107	0.650741	5.3578
1.84951	0.75608	0.553142
1.58373	0.819267	4.39422
1.25402	0.676264	4.74903
1.46573	0.686314	9.17448
1.39456	0.941271	1.73468
1.41921	0.794103	11.8072
1.42107	0.809123	12.1742
1.51885	0.689004	4.98077
1.30405	0.777482	9.44258
1.36208	0.797256	11.2546
1.42447	0.765828	14.8308
1.52835	0.775808	12.0546
1.36627	0.791226	13.0924
1.52874	0.753627	13.4148
1.25584	0.533454	1.288
1.18733	0.641202	2.08913
1.24206	0.908876	3.32439
1.42264	0.738687	14.2299
1.42271	0.946978	0.685799
1.29329	0.797138	7.75485
1.44104	0.757605	18.4156
1.68725	0.687753	1.23178
1.19518	0.648076	2.18157
1.21126	0.696435	4.4715
1.30273	0.806126	10.7473
1.22642	0.862175	5.68855
1.41917	0.83368	9.01719
1.64596	0.723706	5.1118
1.25109	0.9402	3.89325
1.33236	0.970103	1.30459
1.33171	0.743587	10.7587
1.554	0.653688	1.33207
1.3534	0.758284	10.7351
1.41124	0.805743	11.641
1.50329	0.71145	7.50318
1.30525	0.844635	9.59899
1.48235	0.705925	7.7906
1.40709	0.847537	9.51827
1.38173	0.683867	6.86793
1.43977	0.821251	8.56962
1.39814	0.88768	3.76728
1.35415	0.810338	13.2042
1.20895	0.985215	1.11421
1.36837	0.903244	3.59071
1.38672	0.733401	10.2777
1.44067	0.761445	18.4806
1.3426	0.90524	4.77875
1.45513	0.787807	11.6187
1.45675	0.821338	8.53512
1.28305	0.860201	7.43249
1.30026	0.777017	9.13599
1.43739	0.911964	1.29379
1.36238	0.828248	7.5034
1.55279	0.686034	3.05982
1.26434	0.77453	10.2731
1.6659	0.783015	4.89215
1.58555	0.759563	6.7788
1.4984	0.831777	6.20225
1.3917	0.742843	15.8739
1.1735	0.763939	5.00962
1.44572	0.624602	2.19532
1.58802	0.856429	1.42217
1.27327	0.828555	9.24416
1.32182	0.989591	1.37073
1.50282	0.858331	4.30502
1.54455	0.756392	12.4992
1.54358	0.685824	3.53535
1.40859	0.87747	5.95769
1.33654	0.822844	8.40791
1.43006	0.688163	8.68918
1.28484	0.658659	5.77987
2.78488	0.883367	0.590354
1.62983	0.672354	1.56495
1.5097	0.717698	8.22527
1.60406	0.847972	1.73881
1.1984	1.03089	0.517568
1.1488	0.847187	4.45191
1.47449	0.667131	3.56859
1.44656	0.735987	13.7315
1.22562	0.87566	6.28219
1.5086	0.838196	6.45148
1.45452	0.78512	11.7346
1.20822	0.757495	6.50662
1.5068	0.932577	0.466795
1.27932	0.688103	6.96254
1.40675	0.716919	11.8138
1.22747	0.905486	3.56216
1.46734	0.755904	13.2617
1.32203	0.774361	10.7625
1.43584	0.934944	1.34393
1.25434	0.852972	5.07956
1.50107	0.822627	7.12858
1.52658	0.86084	3.20476
1.40862	0.852487	9.4875
1.24063	0.846656	5.43475
1.32602	0.730456	9.12346
1.24722	0.781951	10.0893
1.32119	0.785046	11.6954
1.47661	0.751732	12.5959
1.60814	0.684683	2.30878
1.43207	0.753777	17.2624
1.18612	0.7285	4.06216
1.4208	0.698046	9.55075
1.44786	0.751444	15.2857
1.28267	0.719369	8.5151
1.32335	0.761433	10.5462
1.36114	0.990231	0.803023
1.19499	0.888259	2.50337
1.50461	0.711739	7.45411
1.43701	0.934977	1.31895
1.31225	0.854528	8.54724
1.33453	0.797231	11.53
1.41816	0.66306	3.9739
1.38574	0.71272	10.6587
1.39614	0.785833	14.5589
1.31082	0.862213	6.84753
1.37976	0.865099	8.14295
1.24686	0.749594	7.2228
1.27581	0.873769	6.39658
1.48202	0.685752	9.93119
1.21857	0.841562	6.73505
1.28606	0.659111	5.72136
1.18214	0.684951	2.76827
1.47861	0.800441	11.0908
1.41975	0.646013	3.17177
1.4623	0.892584	2.67279
1.37255	0.754808	12.737
1.26004	0.763156	9.9212
1.31244	0.661946	5.63817
1.25098	0.735283	10.5876
1.4295	0.716729	12.4894
1.47354	0.896013	2.48393
1.51069	0.741804	10.6903
1.44801	0.722159	13.8163
1.36557	0.660373	5.19733
1.34839	0.731679	7.87708
1.47222	0.726381	11.4936
1.40104	0.736622	12.7234
1.60546	0.831199	3.1958
1.15849	0.71567	3.74826
1.64892	0.831941	1.84663
1.20809	0.694694	4.19357
1.63193	0.803997	3.40535
1.39112	0.748068	17.7745
1.4333	0.782799	12.8123
1.29747	0.760414	10.8248
1.21333	0.828834	4.76197
1.30469	0.81844	11.4985
1.39331	0.749272	17.0005
1.32089	0.875439	4.32089
1.25366	0.937371	3.76288
1.66754	0.746471	3.7869
1.43054	0.832335	9.55487
1.56114	0.860499	2.26456
1.14841	0.853078	5.45563
1.45113	0.689794	8.83382
1.36729	0.788723	13.9075
1.42564	0.690436	9.05047
1.25037	0.885392	6.30969
1.5492	0.702012	3.68396
1.76234	0.753189	1.01231
1.3579	0.816552	11.1006
1.37687	0.70477	9.16731
1.35808	0.781514	13.7845
1.30263	0.84596	9.19413
1.34899	0.750269	12.261
1.52337	0.75057	12.3489
1.57622	0.796687	6.50758
1.40096	0.720999	12.4612
1.51265	0.82339	6.33077
1.47872	0.807257	11.7661
1.65054	0.701104	2.75962
1.39291	0.802078	10.6441
1.46467	0.800651	11.1116
1.60899	0.660588	1.37463
1.257	0.843148	7.39013
1.4514	0.91138	1.36142
1.42609	0.782537	12.9676
1.33145	0.667197	5.58894
1.22579	0.836851	8.1562
1.46021	0.741557	13.1607
1.15831	0.749113	2.48549
1.43269	0.717965	13.1696
1.42369	0.838544	10.6441
1.49308	0.74471	12.3777
1.19117	0.896365	2.6725
1.55162	0.748011	8.63443
1.3877	0.706026	9.80486
1.53584	0.721948	7.32973
1.51729	0.756633	13.3617
1.36733	0.862504	7.59475
1.52974	0.801089	8.82063
1.3485	0.650782	5.08714
1.50749	0.702264	5.33207
1.36869	0.887648	4.17876
1.16974	0.537696	0.34628
1.47265	0.651034	2.98229
1.4524	0.799581	11.0055
1.41668	0.665029	4.25629
1.52415	0.724917	7.81452
1.56482	0.733591	8.61608
1.47068	0.765265	12.0174
1.71567	0.712999	1.77897
1.39081	0.695149	7.34291
1.27484	0.985082	1.3417
1.45314	0.817471	10.0679
1.42191	0.79567	11.4235
1.48576	0.770412	11.6467
1.41482	0.777819	12.2447
1.38678	0.823215	6.88546
1.49741	0.724916	9.64283
1.26009	0.884239	6.1947
1.52979	0.815973	6.68555
1.4379	0.853531	7.07475
1.25407	0.975938	1.05978
1.28444	0.680388	6.34179
1.36927	0.781422	13.8163
1.36959	0.852536	11.0834
1.41451	0.760801	15.6976
1.39224	0.723615	11.6401
1.32127	0.774461	10.7225
1.53984	0.790167	10.2401
1.17392	0.610875	2.0178
1.23449	0.767243	9.58507
1.31863	0.661453	5.80911
1.57802	0.797011	6.32274
1.78449	0.763229	0.952736
1.48779	0.684477	10.2502
1.42481	0.657899	3.13652
1.30301	0.751392	11.3245
1.29645	0.944043	3.73176
1.26998	0.868741	7.12011
1.44781	0.736544	13.6352
1.46605	0.742471	13.006
1.31873	0.571221	0.884521
1.50627	0.767791	12.2629
1.47222	0.662473	3.78601
1.43987	0.892322	2.39795
1.29739	0.551109	0.610856
1.38106	0.722534	10.9741
1.22561	0.76707	8.75953
1.49168	0.778335	11.0838
1.3721	0.686064	6.64399
1.47046	0.739208	12.1519
1.59468	0.727415	8.55947
[truncated: 522 more rows]

## Sheet: GEN_RES
1.8346	0.775054	7.85659
1.44434	0.808691	10.2757
1.70045	0.801003	8.81261
1.53935	0.816618	10.0272
1.6709	0.790612	10.7906
1.4156	0.684267	7.6037
1.52093	0.751129	13.4737
1.68927	0.819227	5.79365
1.57471	0.707714	12.5904
2.25585	0.781865	0.407227
1.8579	0.780412	4.47867
1.41825	0.700451	9.9367
1.72827	0.761285	14.5818
1.59575	0.726234	15.4189
1.54815	0.861317	2.02138
1.62962	0.74485	18.9639
1.40169	0.604274	1.01152
1.95397	0.736219	2.02439
1.36986	0.763405	9.28354
1.59745	0.73409	18.4341
1.53622	0.734171	17.8592
1.37454	0.789919	7.51966
1.31759	0.742481	4.69164
1.70218	0.827709	4.38005
1.54102	0.718246	14.2269
1.34504	0.728113	6.14724
1.34578	0.628912	1.75552
1.18265	0.704474	0.456408
1.67056	0.655594	2.81794
1.58541	0.776869	15.6614
1.37615	0.813562	7.14779
1.69582	0.726052	12.0972
1.9778	0.732894	1.10958
1.51219	0.768419	15.5192
1.42427	0.711505	11.1191
1.43416	0.750617	12.8289
1.48018	0.693143	9.28872
1.52377	0.80301	11.1064
1.46994	0.837729	6.0442
1.48654	0.786049	13.0873
1.37226	0.780019	8.54209
1.25477	0.8337	1.79858
2.10487	0.764482	0.689795
1.56991	0.780406	13.5074
1.49597	0.695684	9.71125
1.72001	0.721741	11.1892
1.5522	0.790285	11.6667
1.67561	0.772324	17.4916
1.52012	0.658875	5.36355
1.66201	0.778312	14.9715
1.62371	0.744839	18.966
1.44987	0.809652	10.2455
1.49384	0.787291	13.0566
1.49667	0.862622	3.37583
1.74373	0.768382	12.7581
1.70962	0.766294	14.7423
1.62049	0.787867	12.429
1.27505	0.876151	1.24259
1.49383	0.810856	9.50549
1.51773	0.684739	8.52898
1.90892	0.735722	4.67252
1.69429	0.711266	9.93377
1.45515	0.921084	0.718591
1.55002	0.769715	16.2716
1.52759	0.786186	14.0989
1.66999	0.763336	14.7282
1.51284	0.804499	10.8753
1.7309	0.714398	11.1131
1.41977	0.710011	11.2028
1.44003	0.678784	7.53523
1.66994	0.765488	15.3267
1.67775	0.609088	0.848107
1.21094	0.80454	0.713024
1.59394	0.758015	15.3365
1.64884	0.745005	16.9433
1.77552	0.671308	3.52791
1.53672	0.72325	15.0523
1.41295	0.695775	8.7081
1.29703	0.793078	4.77704
1.46766	0.843469	5.53035
1.45634	0.880535	1.99292
1.84844	0.729997	6.71262
1.36146	0.74482	7.70153
1.53479	0.68384	9.10881
1.80784	0.823101	1.40747
1.77954	0.679027	4.27575
1.32987	0.637384	1.7992
1.6166	0.733585	19.2995
1.74728	0.718284	10.5227
1.78115	0.78962	6.63893
1.76398	0.69334	5.49036
1.32499	0.769484	6.75245
1.57542	0.717557	13.6881
1.62553	0.725616	15.0932
1.54862	0.77295	17.0638
1.32376	0.629151	1.18986
1.35226	0.897506	1.7403
1.66248	0.726081	13.5423
1.61675	0.727451	16.0848
1.47825	0.755585	14.506
1.33968	0.691765	4.28841
1.71516	0.730109	11.4298
1.65898	0.622833	1.1885
1.36286	0.756977	9.02531
1.70325	0.648055	1.44707
1.54068	0.740452	16.3366
1.64725	0.728036	15.1013
1.48112	0.616458	2.17616
1.69712	0.727299	12.0893
1.31375	0.782174	5.33133
1.4757	0.762914	15.6942
1.72004	0.737864	11.9403
1.44424	0.794581	10.5339
1.61126	0.733371	18.9104
1.779	0.692253	4.89473
2.17441	0.770515	0.303146
1.53128	0.79968	10.8951
1.7377	0.742671	12.2117
1.36806	0.687074	5.82228
1.67737	0.760836	14.275
1.5405	0.665126	6.92987
1.70286	0.807617	7.08011
1.79049	0.715346	7.36511
1.4235	0.770574	11.9788
1.34451	0.78892	6.05088
1.50572	0.688331	8.45222
1.69507	0.76068	14.5771
1.73999	0.730851	10.7528
2.9066	0.708234	0.153923
1.66151	0.779395	14.5459
1.58586	0.722463	14.2512
1.63531	0.695843	10.4017
1.71186	0.676713	4.17464
1.47268	0.741698	13.1006
1.64797	0.763158	13.8342
1.79951	0.729303	9.31082
1.51296	0.791296	12.6079
1.43391	0.787278	13.6411
1.63021	0.679175	5.49177
1.55752	0.814935	9.46098
1.63053	0.701224	11.1759
1.59602	0.796883	10.819
1.44816	0.761026	11.6585
1.3673	0.709666	8.51136
1.76135	0.7419	11.2518
1.47551	0.758092	15.0668
1.41046	0.579104	1.17773
1.64441	0.733522	17.6068
1.26787	0.915864	0.854697
1.52587	0.719291	14.342
1.59582	0.742472	17.975
1.57635	0.800956	10.9125
1.51389	0.740351	15.2717
1.84729	0.771952	6.72305
1.65341	0.733789	16.4485
1.51371	0.730308	16.5669
1.7591	0.725871	10.7263
1.64081	0.73514	18.2666
1.82455	0.726458	7.5451
1.53566	0.752331	13.7007
1.55967	0.693563	8.74689
1.54176	0.729172	16.5687
1.51244	0.660943	5.82637
1.40856	0.731749	8.58264
1.47375	0.698146	9.92289
1.81911	0.728935	8.52683
1.68337	0.827008	5.84985
1.72442	0.693597	7.14575
1.79919	0.769793	10.1082
1.83511	0.71988	5.54128
1.54434	0.846664	3.40004
1.79845	0.739334	9.87309
1.43757	0.726878	10.7744
1.65165	0.775866	15.6643
1.48005	0.740144	13.7625
1.54659	0.762694	14.1514
1.83894	0.744481	7.91656
1.45729	0.760797	12.965
1.28444	0.705897	1.75959
1.62314	0.734465	19.8454
1.84983	0.729426	6.50062
1.55249	0.689898	8.47011
1.38563	0.806585	7.46669
1.21929	0.852818	1.20209
1.84218	0.787552	4.42346
1.56414	0.835288	4.8177
1.81121	0.764675	8.33508
1.61578	0.736979	19.2466
2.04493	0.744352	1.19903
1.4393	0.78272	14.1702
1.63026	0.822637	5.06279
1.57874	0.788438	9.42451
1.41012	0.706067	10.9693
1.77736	0.67855	4.35646
1.28341	0.729055	2.8917
1.39904	0.742749	9.91846
1.58766	0.765069	16.4766
1.67249	0.668354	4.59492
1.60695	0.653696	3.06359
1.50384	0.784906	13.7641
1.56889	0.759889	15.1384
1.47694	0.769224	15.8175
1.37186	0.699274	7.3235
1.59608	0.695616	9.71966
1.85308	0.811359	1.75647
1.61518	0.688161	7.90307
1.80747	0.790127	5.59506
1.4831	0.691196	8.69078
1.45405	0.708879	11.0058
1.6353	0.740593	18.6597
1.74311	0.766805	12.8332
1.39257	0.66078	4.99992
1.47525	0.809167	9.40871
1.33718	0.599267	1.37997
1.44916	0.775757	14.088
1.33149	0.651837	2.37973
1.48446	0.644587	3.46915
1.61155	0.7935	11.1018
1.79595	0.721434	8.76899
1.76795	0.705495	5.13977
1.83019	0.784033	5.98389
1.42826	0.685663	7.94531
1.41153	0.772153	11.7219
2.05175	0.738499	1.07301
1.76392	0.757491	10.7999
1.78428	0.71914	9.1346
1.28819	0.811116	4.08368
1.53462	0.750921	13.8389
1.8033	0.727164	8.87879
1.86095	0.650718	0.427909
1.2775	0.779788	3.27627
1.7407	0.775371	12.1015
1.24097	0.61948	0.429304
1.3695	0.655334	4.48146
1.55528	0.781613	13.5874
1.5848	0.756954	16.0262
1.59486	0.7682	16.6403
1.43369	0.757994	10.246
1.52949	0.787498	13.8073
1.79606	0.738055	9.90942
1.3097	0.654201	1.85138
1.46834	0.776813	14.7494
1.49872	0.786661	13.284
1.37058	0.795571	7.03927
1.46591	0.736977	13.6518
1.59149	0.764481	16.0698
1.6383	0.733499	18.4385
1.50462	0.720843	14.4689
1.70156	0.730457	12.0035
1.55675	0.648368	2.90393
1.5572	0.752271	15.1677
1.72062	0.786562	10.1307
1.60992	0.70686	11.9164
1.86942	0.705022	2.5569
1.59176	0.788269	10.1715
1.35477	0.848729	3.04031
1.81577	0.813707	1.90328
1.67154	0.694586	6.78835
1.27862	0.75935	3.32448
1.24911	0.891147	0.992172
1.5391	0.727739	16.2166
1.66763	0.778162	15.0836
1.34306	0.742972	6.61807
1.27938	0.688592	1.81773
1.47959	0.787432	12.904
1.40746	0.826243	6.92681
1.35184	0.802312	6.38445
1.83245	0.744685	8.2226
1.45611	0.800701	9.45734
1.27711	0.680364	2.14211
1.43841	0.772568	13.3085
1.38821	0.751722	9.49048
1.41284	0.578763	1.1929
1.67368	0.769972	16.7407
1.20331	0.759566	0.927558
1.51398	0.786216	13.7495
1.6021	0.72509	14.945
1.51261	0.749287	13.1814
1.6073	0.696146	10.2859
1.32226	0.651136	2.08998
1.52016	0.734077	17.5587
2.10187	0.758109	0.836344
1.4424	0.732348	11.0074
1.64965	0.714085	11.021
1.83259	0.735503	8.71954
1.51669	0.749478	13.3432
1.33915	0.903031	1.6986
1.71531	0.856045	1.57197
1.43737	0.663811	6.71492
1.42359	0.831772	6.73302
2.99399	0.714806	0.139464
1.6381	0.734835	18.6625
1.49895	0.90686	0.864798
1.64251	0.83869	2.45829
1.43406	0.693684	9.48691
1.96134	0.788186	2.57195
1.35062	0.682455	4.15929
1.62446	0.725203	14.8571
1.65889	0.756416	14.0959
1.53259	0.742516	15.5526
1.78619	0.72731	9.75571
1.49475	0.778462	14.9989
1.71924	0.701516	9.54705
1.67504	0.772364	17.4768
1.51657	0.800713	10.9241
1.31207	0.749467	4.39439
1.39987	0.721251	8.10112
1.50536	0.781678	14.4577
1.7772	0.726047	10.2763
1.40002	0.819118	7.92021
1.5495	0.812136	10.903
1.66281	0.764777	14.8456
1.46696	0.764955	14.6631
1.72163	0.659564	1.22325
1.3069	0.717898	3.13709
1.98297	0.644226	0.134683
1.41693	0.797414	8.26365
1.18833	0.914335	0.799772
1.73788	0.721318	11.0544
1.3724	0.858896	3.50076
1.32754	0.590061	0.528543
1.73866	0.758801	13.4612
1.65483	0.671408	4.94161
1.55218	0.722403	14.6697
1.57297	0.777758	15.1466
1.7485	0.745855	12.3343
1.42244	0.785803	12.8335
1.34867	0.66669	3.27632
1.53305	0.799211	10.8506
2.80312	0.76573	0.127432
1.54821	0.681936	8.01326
1.63151	0.694829	10.6551
1.59759	0.809057	9.11493
1.64725	0.791525	11.4229
1.72272	0.74119	12.46
1.57434	0.743245	17.0496
1.15858	0.7824	0.709794
2.09769	0.74748	0.946892
1.41703	0.706812	11.2116
1.53411	0.736294	17.3012
1.68249	0.724934	12.5317
1.74999	0.724005	10.9093
1.46408	0.866118	3.09897
1.35852	0.7764	8.24529
1.57085	0.805566	10.2517
1.57864	0.823809	6.18932
1.5707	0.826965	5.87956
1.86686	0.747304	6.62169
1.71242	0.831815	3.29961
1.55522	0.80834	10.6625
1.63776	0.752605	15.6788
1.39524	0.688581	7.45748
1.58959	0.705008	11.6778
1.70991	0.723967	11.5455
1.77502	0.732347	9.95289
3.18349	0.758845	0.133048
1.55315	0.771873	17.0151
1.55203	0.741622	16.4215
1.2771	0.863861	2.73963
1.46229	0.649583	4.14323
1.60906	0.61897	1.04337
1.68504	0.813687	5.79845
1.51351	0.731959	16.9274
1.43523	0.780207	13.8853
1.67136	0.786066	11.5121
1.44599	0.703523	10.7274
1.1722	0.884531	0.460951
1.42576	0.779166	12.9584
1.72924	0.818655	4.29393
1.55525	0.645898	2.8071
1.33442	0.864745	3.18292
1.90755	0.805327	1.37642
1.69065	0.694103	6.6154
1.48769	0.730523	16.0287
1.71555	0.765872	14.5873
1.40119	0.690904	7.7159
1.51491	0.756533	13.733
1.59847	0.700979	10.8758
1.79657	0.70551	4.93055
1.38121	0.812259	7.47735
1.47029	0.849822	4.85926
1.34891	0.850337	2.86542
1.59868	0.775528	16.1236
1.58278	0.880892	0.834114
1.70969	0.763113	14.8088
1.66266	0.726826	13.6887
1.26636	0.719382	1.87193
1.22653	0.759907	0.827339
1.86941	0.722791	4.18079
1.43167	0.738022	11.0809
1.5223	0.736985	16.7224
1.65112	0.742842	16.7322
1.71205	0.687501	6.17263
1.48256	0.766994	16.4173
1.67352	0.735985	13.7642
1.40039	0.706608	10.9928
1.39924	0.805344	8.00077
1.3926	0.836346	5.4691
1.384	0.608316	1.48706
1.62975	0.731627	18.5197
1.60654	0.780063	13.9377
1.66395	0.781001	13.8952
1.54581	0.710344	13.5851
1.71266	0.750983	14.0808
1.60765	0.71522	12.618
1.45966	0.633875	3.39999
1.37914	0.703881	9.12767
1.34041	0.803192	6.00742
1.48264	0.868131	3.12637
1.4925	0.75575	14.6629
1.78823	0.719365	8.89956
1.45395	0.778353	14.2038
1.50048	0.599277	1.0545
1.5163	0.712238	13.1408
1.90282	0.761637	4.15134
1.57024	0.741171	17.0335
1.72545	0.720484	11.1025
1.47065	0.69481	9.7824
1.5667	0.796502	11.0145
1.60958	0.734628	19.0807
1.72054	0.783756	10.7598
1.29816	0.811952	4.51977
1.47731	0.691403	8.80237
1.77839	0.722467	10.373
1.44626	0.716383	11.5816
1.61074	0.721918	13.3543
1.72203	0.791538	9.79449
1.38901	0.825432	7.50319
1.6356	0.738027	18.7972
1.59231	0.800509	10.7164
1.6365	0.759566	12.7809
1.62171	0.786195	12.8692
1.55096	0.791864	11.6215
1.44438	0.713217	11.4188
1.38318	0.712586	9.37984
1.55142	0.628959	2.00725
1.18006	0.767401	0.644939
1.64299	0.659603	3.90736
1.69679	0.732678	12.2751
1.4602	0.904189	0.964693
1.67084	0.73988	14.3524
1.51757	0.774547	15.948
1.38104	0.696029	7.06715
1.60337	0.71392	12.6328
1.68109	0.69942	6.97262
1.44304	0.773205	13.7178
1.80031	0.77299	10.7835
1.59888	0.718584	13.1342
1.87362	0.744052	6.10392
2.28946	0.719343	0.3348
1.60366	0.712654	12.5293
1.56693	0.744532	16.6304
1.57105	0.703995	11.5749
1.33072	0.774799	6.59894
1.68985	0.787785	10.7331
1.50882	0.704364	11.1923
1.61087	0.749458	17.4261
3.41621	0.71416	0.0964531
1.62916	0.723053	13.5136
1.51681	0.796976	11.3582
1.6364	0.740678	18.5218
1.36283	0.81701	6.20539
1.44581	0.827273	6.15918
1.80903	0.69925	4.46584
1.86683	0.712022	3.15281
1.44152	0.799387	8.52769
1.39561	0.644053	4.62119
1.64514	0.749084	16.5642
1.58328	0.714243	13.164
1.5088	0.694919	9.44176
1.37071	0.83298	5.04737
1.46382	0.745647	12.5502
1.87112	0.737127	5.95939
1.47675	0.800808	10.3946
1.77642	0.767864	10.7233
1.27495	0.782675	3.33327
1.63214	0.705877	11.2953
1.53415	0.835896	4.85409
1.5999	0.711547	12.5237
1.42053	0.818375	8.44497
1.46044	0.735232	13.2673
1.59408	0.742101	17.9153
1.79739	0.693026	4.24429
1.2729	0.780683	3.03768
1.66658	0.722559	12.7461
1.38886	0.627908	2.47934
1.30962	0.824835	3.4178
1.56322	0.742086	16.7258
1.86108	0.740633	6.69927
1.67611	0.657592	2.94077
1.46028	0.672363	7.17166
1.75742	0.662177	1.95759
1.88736	0.675537	0.593121
1.60075	0.820622	6.31774
1.3079	0.679468	2.73908
1.31544	0.826317	3.55334
1.83834	0.770467	7.46871
1.59263	0.69271	8.73517
1.74636	0.707334	8.51037
1.58707	0.728147	16.0103
1.87018	0.711195	2.95622
1.61562	0.762952	13.9407
1.81385	0.778771	8.52615
1.62334	0.787388	12.7614
1.41572	0.719482	9.64031
1.25307	0.687887	1.06272
1.35696	0.618789	1.57016
1.57603	0.808781	9.494
1.7036	0.776389	13.9694
1.53857	0.790758	12.5543
1.71512	0.751449	14.1225
1.82325	0.784939	6.2373
1.56943	0.743062	16.8638
1.84883	0.765509	5.72094
1.72294	0.782413	11.0084
1.9632	0.743248	2.74416
1.45703	0.727036	12.7145
1.43018	0.780793	13.4529
1.48666	0.793102	11.979
1.90197	0.784086	2.42543
1.45493	0.76833	13.7415
1.58031	0.758766	16.076
1.52398	0.74507	14.3155
1.71895	0.762945	14.8024
1.33873	0.806141	5.67963
1.60071	0.782475	12.6119
1.40442	0.840677	5.3652
1.48201	0.752343	13.4405
1.66232	0.686581	6.38353
1.50447	0.881981	1.17238
1.44902	0.73444	11.8668
1.6254	0.827749	3.81311
1.4269	0.876155	2.31531
1.52523	0.713024	13.7122
1.68133	0.74344	13.8631
1.62949	0.692816	10.0341
1.54377	0.773066	16.809
1.408	0.806505	8.5565
1.54866	0.699625	10.5514
1.50562	0.721379	14.5817
1.61786	0.668814	5.35905
1.48336	0.86312	3.77406
1.69213	0.686228	5.94614
1.3644	0.663193	3.78441
1.64866	0.802674	9.07631
1.91242	0.751462	3.54618
1.48093	0.715495	12.4467
1.61484	0.744432	18.648
1.68501	0.769988	16.2619
1.95053	0.766316	2.36372
1.41748	0.743087	11.4935
1.3839	0.837292	4.88914
1.52912	0.830632	5.91674
1.95056	0.772659	2.13619
1.3456	0.707265	6.2371
1.35046	0.922255	0.996348
1.52153	0.664777	6.82495
1.55782	0.744095	16.2564
1.68672	0.759785	14.2847
1.79551	0.777865	9.39209
1.56219	0.860947	1.92481
1.68191	0.700611	7.14676
1.5629	0.79834	11.1157
1.64179	0.68965	8.0478
1.52352	0.789018	13.3034
1.25283	0.717094	1.50824
1.74927	0.788632	8.42782
1.67106	0.637952	1.63551
1.54738	0.79433	11.5322
1.4285	0.913634	0.643941
1.57224	0.713784	13.3403
1.48444	0.793541	11.8924
1.57707	0.772415	18.4093
1.43524	0.684683	7.87405
1.53076	0.664898	7.08648
1.82665	0.764762	7.37417
1.40556	0.75418	10.1646
1.4045	0.802488	7.89237
1.6064	0.754712	15.6618
1.21867	0.89955	0.597786
1.78079	0.814632	3.43037
1.75159	0.816964	3.86223
1.5076	0.66702	6.88238
1.9703	0.746513	2.94857
1.48741	0.787021	12.9547
1.67218	0.731253	13.5484
1.61384	0.676259	5.57649
1.65908	0.737984	15.7645
1.29229	0.835735	3.96039
1.20317	0.67098	0.507732
1.45532	0.718305	12.1197
1.44832	0.699091	10.2364
1.46202	0.734553	13.501
1.36607	0.756433	8.98401
1.28657	0.786706	4.61827
2.1625	0.741222	0.700543
1.32816	0.884973	2.33082
1.28031	0.802869	3.44517
1.60026	0.752666	16.405
1.63692	0.761261	12.9311
1.50629	0.846449	4.42128
1.63207	0.706004	11.3092
1.67701	0.803583	8.04579
1.8291	0.729558	8.00741
1.34069	0.863464	3.18634
1.43614	0.759664	9.72886
1.55295	0.727481	16.0063
1.41674	0.827415	6.7005
1.62217	0.737445	19.5368
1.35589	0.746547	7.36184
1.66606	0.767708	15.783
1.64689	0.732839	16.9991
1.74147	0.762316	13.1048
1.45795	0.718801	12.3209
1.40278	0.683308	7.43451
1.48052	0.835094	5.49417
1.678	0.717014	10.9754
1.46604	0.747554	12.3419
1.36449	0.667976	3.5069
1.47537	0.771437	15.6884
1.1498	1.00923	0.19597
1.35101	0.729825	6.55938
1.515	0.673503	7.76481
1.74985	0.742834	11.8019
1.3018	0.753894	4.34909
1.43564	0.846996	4.89183
1.52577	0.795144	11.8134
1.9972	0.802301	0.650004
1.58513	0.748804	17.1425
1.5927	0.742034	17.8582
1.33989	0.802188	6.08616
1.48885	0.790753	12.3805
1.87463	0.800633	2.09986
1.44046	0.824091	6.4048
1.63962	0.752024	15.8322
1.53935	0.766109	14.6173
1.45261	0.673389	7.45394
1.29524	0.843863	3.67532
1.82501	0.676445	1.25575
1.89729	0.768981	4.31964
1.47361	0.78895	12.6854
1.31235	0.704456	3.37792
1.47567	0.669437	6.55861
1.55995	0.745334	16.1929
1.69567	0.765562	15.1034
1.22088	0.924865	0.607557
1.71446	0.791646	9.89762
1.5939	0.765763	16.1738
1.68815	0.778531	14.2055
1.31236	0.556391	0.259823
1.79814	0.648764	0.762304
1.78641	0.657758	1.281
1.4532	0.740844	12.7618
1.49826	0.828986	5.55381
1.80884	0.738662	9.63906
1.67007	0.84293	3.05494
1.43448	0.832443	6.96169
1.53375	0.833432	5.3597
1.58225	0.63993	1.62099
1.56061	0.693085	8.66226
1.36483	0.823987	6.00662
1.59761	0.713295	12.7216
1.48417	0.688534	7.88208
1.69908	0.739405	12.9155
1.36118	0.648949	3.69648
1.58779	0.76066	15.5232
1.54333	0.733762	17.7678
1.93645	0.783862	2.37936
1.70866	0.803827	8.09708
1.50175	0.764928	15.6111
1.20641	0.755645	0.772323
1.83134	0.775525	8.09308
1.63624	0.784853	13.3823
1.55063	0.71524	13.8605
1.66047	0.883296	0.328121
1.41081	0.765555	10.3356
1.17749	0.737413	0.625087
1.4816	0.695571	9.83768
1.59058	0.734909	18.0186
1.60912	0.75807	14.4124
1.52952	0.684819	9.15764
1.48241	0.731367	15.8818
1.79233	0.762524	8.86921
1.71843	0.790752	9.90064
1.38243	0.959219	0.369903
1.86787	0.741181	6.31564
1.67242	0.759497	13.913
1.55044	0.820183	8.22015
1.46022	0.736211	13.1935
1.50475	0.817187	8.52877
1.45895	0.842632	5.79006
1.44916	0.709609	11.1973
1.89869	0.771029	4.37454
1.81878	0.748801	8.4072
1.52814	0.826133	6.75649
1.34237	0.676156	3.32056
1.44232	0.802838	9.22523
1.80355	0.69919	4.5284
1.54506	0.731041	17.0296
1.38033	0.90224	1.12996
1.48495	0.798212	11.1793
1.55321	0.640299	2.58424
1.46647	0.693719	9.49929
1.50057	0.685315	7.72334
1.34599	0.703026	5.83093
1.40995	0.712987	10.4651
1.79665	0.725395	9.0599
1.52912	0.838564	4.42336
1.36228	0.712237	7.47469
1.35521	0.772714	8.57756
1.72526	0.769067	13.7987
1.4845	0.748418	11.7307
1.27424	0.567646	0.246733
1.43997	0.825479	6.11547
1.77458	0.783641	8.10754
1.3953	0.711664	10.3265
1.4896	0.840161	5.22917
1.30256	0.763463	5.2303
1.50729	0.614788	1.37499
1.76299	0.643173	0.743467
1.40612	0.792272	9.2245
1.83855	0.736922	8.20854
1.82669	0.750472	7.77782
1.49201	0.743464	12.9893
1.57099	0.735971	17.4122
1.34943	0.763709	9.22986
1.65593	0.760077	13.3144
1.31979	0.84703	3.08128
1.70179	0.731572	12.0233
1.42121	0.68464	7.70547
1.96484	0.683823	0.657432
1.78607	0.730797	9.79937
1.72411	0.729176	11.0614
1.65144	0.697229	8.92877
1.3307	0.795807	5.8639
1.5264	0.758969	12.9209
1.28971	0.888813	1.64303
1.53796	0.794886	11.7358
1.23946	0.85325	1.95774
1.39761	0.779161	10.4836
1.61203	0.694501	10.1444
1.44993	0.808813	10.1429
1.82209	0.769156	8.85374
1.59561	0.754663	16.0075
1.78227	0.806515	4.55847
1.43528	0.784787	14.3059
1.47136	0.758977	14.776
1.34217	0.950443	0.56185
1.50233	0.670578	7.01831
1.49348	0.761528	16.063
1.59609	0.705234	11.7167
1.5579	0.734847	17.5623
1.55476	0.833644	5.1361
1.71833	0.708889	11.6791
1.45033	0.837382	6.90805
1.52262	0.700687	10.8847
1.55296	0.757625	14.2032
1.53223	0.806163	11.6215
1.24427	0.736905	2.18919
1.37872	0.766561	9.52543
1.58074	0.643938	1.56175
1.34626	0.803649	6.14048
1.47654	0.783902	13.6639
1.48123	0.847011	5.21844
1.37234	0.77153	9.55923
1.57146	0.681746	6.1328
1.33819	0.609435	1.51174
1.44271	0.768361	12.5926
1.4718	0.721108	13.6403
1.50167	0.641868	3.30263
1.39034	0.8309	6.41444
1.78498	0.775107	10.6396
1.51292	0.712895	13.0701
1.7201	0.778989	12.0433
1.63503	0.676869	5.34921
1.80794	0.765508	8.70655
1.30462	0.681888	2.82738
1.7594	0.767217	11.6917
1.76893	0.762141	10.2703
1.77108	0.784324	7.99465
1.50026	0.836809	5.1445
1.8514	0.780422	5.05313
1.43632	0.743558	13.1481
1.94926	0.682477	0.803319
1.74089	0.712776	10.0898
1.58966	0.722521	14.1739
1.5203	0.856773	2.99943
1.26084	0.651947	0.81615
1.3403	0.785681	5.72139
1.15854	0.757597	0.342458
1.33917	0.689781	4.04508
1.25444	0.813279	1.23683
1.61836	0.766339	14.5435
1.95499	0.741301	2.61586
1.28937	0.719116	2.3334
1.69947	0.785042	11.0637
1.57064	0.749954	16.3223
1.43225	0.781222	13.6838
1.73073	0.69071	6.50709
1.58281	0.768146	17.4771
1.71671	0.736033	11.7486
1.5282	0.788451	13.5349
1.7298	0.798813	8.93827
1.79248	0.792858	5.68534
1.73402	0.802624	7.84723
1.59189	0.733872	18.0805
1.67152	0.688163	6.21072
1.55835	0.784342	12.0911
1.45318	0.672985	7.45572
1.28365	0.813258	3.60477
1.35869	0.657286	3.80694
1.45991	0.820653	7.09616
1.45008	0.720465	12.0306
1.91045	0.799109	1.98378
1.8676	0.808426	1.85781
1.32457	0.724084	4.4309
1.64637	0.739393	17.3661
1.49268	0.731311	16.2766
1.33238	0.680109	3.09531
1.80772	0.748157	9.18441
1.37369	0.787854	7.60888
1.7021	0.74665	13.8101
1.56105	0.813851	9.53685
1.82329	0.766796	8.14582
1.81492	0.699952	4.48404
1.6662	0.76323	14.553
1.68045	0.668751	4.33988
1.27823	0.78799	3.80723
1.37547	0.780397	8.68219
1.61694	0.787276	12.2407
1.55925	0.714523	13.6498
1.20911	0.824838	0.996716
1.90836	0.777076	3.63877
1.82047	0.731193	9.05557
1.66539	0.77475	16.4832
1.53596	0.781196	14.7797
1.41347	0.695124	8.59212
1.5353	0.6669	7.6307
1.4722	0.76625	15.3192
1.60453	0.817234	7.16174
1.65354	0.772898	16.6386
1.48295	0.830666	5.30314
2.21577	0.735462	0.642305
1.82987	0.747141	8.17723
1.31628	0.683242	2.97783
1.5404	0.803213	11.1444
1.29049	0.702221	1.81963
1.70683	0.747176	13.7993
1.36685	0.792636	7.04952
1.81513	0.742157	9.25045
1.81386	0.807328	2.54013
1.60392	0.770429	16.5084
1.6422	0.621443	1.08355
1.61938	0.697423	10.9019
1.72208	0.774373	13.1019
1.56959	0.76495	16.3118
1.83764	0.82514	1.10621
1.72498	0.809581	6.70344
1.69091	0.721402	12.0958
1.37534	0.710884	9.07725
1.2933	0.711879	2.20117
1.52928	0.852131	2.98773
1.56808	0.662878	5.32132
1.50873	0.747782	12.821
1.72257	0.766228	14.3444
1.47214	0.742438	12.9194
1.49532	0.727712	15.7
1.59027	0.810046	8.97157
1.74624	0.757796	12.6202
1.5305	0.678615	8.98839
1.60507	0.766618	15.5616
1.80936	0.76572	8.68622
1.57561	0.771272	18.0851
1.5589	0.809555	10.3889
1.45709	0.759534	12.8302
1.54506	0.718398	14.1834
1.42498	0.841066	6.20589
1.5158	0.752134	13.4523
1.50435	0.786081	13.5349
1.59914	0.683905	6.12609
1.64998	0.716324	11.4586
1.49596	0.870424	2.46917
1.42492	0.696713	9.51129
1.68148	0.792974	10.1889
1.93522	0.7302	2.96448
1.28936	0.888856	1.63951
1.74303	0.770231	12.7571
2.04568	0.740083	1.10884
1.43918	0.681815	7.29428
1.55385	0.789839	11.5738
1.30699	0.689685	2.73039
1.61987	0.776677	15.0965
1.46985	0.762322	14.8909
1.47199	0.759756	15.0569
1.56741	0.777622	15.2768
1.49576	0.717392	13.4761
1.85443	0.703668	3.23565
1.79392	0.736718	9.91206
1.7297	0.750669	13.65
1.72626	0.778039	11.9453
1.46113	0.731683	13.3264
1.49467	0.802491	10.583
1.52632	0.652793	4.31655
1.34733	0.76511	9.05013
1.53815	0.674998	8.49529
1.54125	0.749254	14.5114
1.79114	0.782451	8.03964
1.61904	0.70205	11.3488
1.89514	0.752263	4.35819
1.54684	0.752275	14.4654
1.75246	0.775664	11.5969
1.87156	0.73477	5.84208
1.65732	0.758876	13.5799
1.56409	0.719674	14.0507
1.62342	0.739793	19.3956
1.52902	0.639315	3.25635
1.40702	0.770092	11.0836
1.54744	0.69614	9.39928
1.51428	0.770049	15.7246
1.58112	0.761545	16.2168
1.91885	0.734251	4.42356
1.6676	0.764836	15.0518
1.41751	0.707066	11.2685
1.69755	0.683596	5.70245
1.53012	0.777622	15.5095
1.72507	0.692082	6.89459
1.35604	0.896163	1.73312
1.63236	0.786151	13.282
1.37612	0.704634	9.03212
1.5528	0.751225	15.002
1.34417	0.832658	3.67889
1.85792	0.753425	5.7907
1.57827	0.776025	16.3734
1.59568	0.697409	10.078
1.7785	0.756213	9.76163
1.4428	0.751174	12.7873
1.55982	0.761295	14.7507
1.29194	0.638086	0.55131
1.29781	0.84278	3.7019
1.58732	0.670063	6.68212
1.26189	0.847586	2.47293
1.59339	0.668577	6.3941
1.38283	0.719674	7.25574
1.33137	0.703473	4.69542
1.34631	0.693293	4.83022
1.85032	0.724039	5.42559
1.46576	0.795565	10.9063
1.75967	0.782298	9.24039
1.77812	0.728208	10.1164
1.60017	0.668506	6.08134
1.70431	0.849823	2.37226
1.61377	0.736592	19.1706
1.64474	0.712045	10.9175
1.55007	0.709822	13.447
1.6561	0.749294	15.685
1.44358	0.735388	11.3736
1.21809	0.875679	0.765919
1.93643	0.759302	3.23325
1.44623	0.731464	11.5117
1.30625	0.862915	3.18384
1.38459	0.748753	9.48409
1.77192	0.734339	9.88096
1.63814	0.74036	18.3325
1.53534	0.826114	6.81951
1.33046	0.955227	0.684374
1.5074	0.725491	15.4329
1.47354	0.762253	15.3953
1.64691	0.711803	10.7397
1.78886	0.703977	4.79133
1.60796	0.686055	6.98298
1.37628	0.757072	9.05523
1.73483	0.69117	6.42745
1.38632	0.746487	9.61298
1.4813	0.761022	16.5099
1.91177	0.713836	2.33654
1.89516	0.751991	4.36758
1.42498	0.817919	8.68207
1.54108	0.84524	3.57784
1.42439	0.698415	9.78832
1.49843	0.801266	10.7668
1.58417	0.791132	10.0243
1.3222	0.782104	5.62427
1.49434	0.707751	10.6624
1.55056	0.752817	14.6473
1.58409	0.805676	9.86927
1.59838	0.701131	10.9042
1.65995	0.771927	16.6702
1.90952	0.722599	3.48508
1.67787	0.695257	6.45282
1.79696	0.745799	10.0037
1.30966	0.781241	5.15347
1.55566	0.719932	14.1722
1.79203	0.764196	9.23658
1.5769	0.673194	6.70992
1.47484	0.782621	13.9227
1.42817	0.665802	6.92008
1.93547	0.721864	2.44978
1.6373	0.725359	14.5148
1.59667	0.760626	14.8381
1.83947	0.728802	7.10137
2.78063	0.779336	0.124356
1.51188	0.884997	0.935845
1.47144	0.740531	13.3425
1.65342	0.816184	6.58198
1.69045	0.769743	15.8716
1.45427	0.839648	6.4583
1.48481	0.762882	16.7383
1.69125	0.726811	12.2946
1.47165	0.953433	0.376794
1.53668	0.745552	14.9205
1.57024	0.576149	0.679103
1.74396	0.761575	12.8631
1.37632	0.831881	5.5421
1.35217	0.730334	6.65684
1.63935	0.784771	13.2832
1.62831	0.740182	19.5376
1.4177	0.733488	9.06893
1.67412	0.744549	14.2726
1.37752	0.81344	7.23182
1.57641	0.794574	10.5855
1.84166	0.774424	7.21828
1.72256	0.689641	6.55033
1.52831	0.652368	4.26312
1.55215	0.825582	6.51542
1.31479	0.806315	4.97416
1.63962	0.812079	7.87193
1.65084	0.761275	13.448
1.47886	0.792319	12.0015
1.72927	0.695476	7.2898
1.32018	0.806951	5.09912
1.55913	0.696687	9.4916
1.50621	0.797569	11.2411
1.93446	0.773489	3.15811
1.48102	0.738778	14.3061
1.78065	0.694357	4.88162
1.66248	0.71677	11.2173
1.47929	0.65004	4.34913
1.47998	0.840096	5.50456
1.68264	0.750321	14.1638
1.39575	0.799036	7.29141
1.5532	0.709257	13.3275
1.9098	0.74466	3.67938
1.73898	0.636347	0.533205
1.82364	0.768248	8.47481
1.70743	0.748285	13.8792
1.70292	0.825658	4.59241
1.39762	0.705283	10.5878
1.29755	0.824879	3.1055
1.87462	0.746154	6.10337
1.43084	0.760462	9.63233
1.55814	0.769232	16.6188
1.51463	0.681794	8.08828
1.48353	0.80656	9.63677
1.28277	0.809269	3.61979
1.73055	0.827273	2.52874
1.77588	0.754768	10.1413
1.78123	0.725891	10.0404
1.5953	0.705354	11.7438
1.82713	0.771873	8.97888
3.11168	0.739423	0.143299
1.73389	0.714897	10.8794
1.63116	0.771359	15.2265
1.86365	0.751153	5.97364
1.44183	0.652186	4.03395
1.56046	0.768088	16.4725
1.58412	0.634127	1.80867
1.60588	0.775609	15.8388
1.86615	0.715435	3.51033
1.32009	0.775596	5.71854
1.48995	0.748186	11.9083
1.65807	0.703231	8.70135
1.70012	0.748822	13.9926
1.69509	0.756126	14.3423
1.35731	0.707823	7.66427
1.61676	0.692083	9.43506
1.9365	0.807089	0.759637
1.3838	0.876785	1.66277
1.53937	0.67033	8.22813
1.45313	0.729502	12.3366
1.79103	0.76841	10.165
1.37956	0.721223	6.70799
1.54744	0.803017	11.0159
1.78595	0.675206	3.37204
1.69573	0.74302	13.4694
1.37991	0.598958	0.973484
1.44535	0.870392	2.63372
1.49516	0.826415	5.57231
1.68074	0.728535	12.7779
1.72848	0.795916	9.21248
1.78845	0.81214	3.62975
1.56426	0.705961	12.3122
1.53172	0.778189	15.4379
1.41358	0.793322	9.44218
1.5204	0.663304	6.43913
1.5109	0.775615	15.7217
1.61363	0.741976	18.7765
1.81011	0.71239	6.0608
1.41144	0.682166	7.38914
1.43018	0.724875	10.3377
1.27301	0.851334	2.80192
1.49971	0.727518	15.7333
2.17982	0.754379	0.353966
1.46976	0.722154	13.5805
1.60662	0.793027	11.0013
1.45016	0.763508	12.4069
1.45725	0.757888	12.8516
1.64611	0.634661	1.64211
1.4207	0.853232	3.52122
1.6324	0.769767	14.885
1.58456	0.711165	12.8045
1.66137	0.747458	15.6056
1.56047	0.715395	13.7068
1.64102	0.66192	4.16945
1.49978	0.70546	10.827
1.39923	0.65272	5.06178
1.32306	0.825745	3.7249
1.65543	0.785037	12.5904
1.39857	0.836707	5.69001
1.56296	0.803782	10.6854
1.6298	0.786593	13.2844
1.48997	0.695514	9.76513
1.50653	0.737091	16.0702
1.53151	0.80647	11.6442
1.44038	0.738242	11.7416
1.59195	0.697804	10.0383
1.58885	0.74694	17.5286
1.51571	0.71703	13.8722
1.77364	0.669655	3.42705
1.56324	0.832028	5.29999
1.45011	0.786914	13.7134
1.43477	0.674173	8.03972
1.56887	0.677733	6.67981
1.39124	0.979526	0.20324
2.28107	0.72787	0.400234
1.41171	0.752391	10.8563
1.68659	0.683934	5.75031
1.62514	0.753077	15.8754
1.43621	0.797612	8.80606
1.51984	0.722613	14.8857
1.71195	0.776618	13.2736
1.49686	0.663818	6.10378
1.56236	0.8045	10.634
1.52616	0.716592	14.0928
1.54364	0.802508	11.0611
1.70018	0.713866	10.7288
1.51091	0.682336	7.8714
1.74251	0.739839	11.5656
1.34076	0.636149	2.09247
1.72434	0.704248	10.8293
1.66831	0.787777	11.3622
1.58049	0.741273	17.3395
1.63895	0.64935	2.98475
1.68328	0.825944	6.0847
2.63904	0.730278	0.168801
1.62263	0.662036	4.41662
1.5865	0.768862	17.37
1.53954	0.790558	12.5275
1.51843	0.721267	14.567
1.35306	0.876444	2.75628
1.49199	0.782595	14.0181
1.26796	0.644341	0.554693
1.54368	0.751403	14.3719
1.59397	0.834651	4.14502
1.62679	0.77386	15.4255
1.68376	0.754706	14.1827
1.50346	0.76124	15.1803
1.34002	0.782973	6.11393
1.43924	0.792646	11.2902
1.39821	0.797831	7.56538
1.60227	0.626749	1.55415
1.8521	0.705893	3.52249
1.56409	0.770281	17.2185
1.364	0.73038	6.87604
1.45712	0.738156	12.8794
1.55247	0.638255	2.512
1.79945	0.768648	9.84058
1.5504	0.808206	10.916
1.60037	0.776292	15.6834
1.44336	0.793441	11.0086
1.23062	0.687665	0.616132
1.44865	0.800756	9.12086
1.64855	0.776094	15.5165
1.66127	0.822215	6.16212
1.34124	0.811242	5.30135
1.45331	0.831509	6.30833
1.41847	0.722174	9.57857
1.71961	0.719968	11.2491
1.64214	0.77761	14.9805
1.4814	0.838057	5.52642
1.5665	0.806269	10.3159
1.7064	0.779158	12.8289
1.3195	0.765141	6.81452
1.65717	0.828772	5.00753
1.4386	0.811811	11.1206
1.81675	0.725782	7.85816
1.74206	0.681376	5.16718
1.58298	0.780201	13.3096
1.44976	0.677118	7.30819
1.53524	0.794493	11.9058
1.52731	0.673102	8.41482
1.48191	0.795972	11.4377
1.74765	0.687397	5.70165
1.41161	0.848108	4.15992
1.3687	0.854738	3.28675
1.50973	0.812564	10.3924
1.28422	0.752752	2.83813
1.47795	0.618475	2.25853
1.51988	0.694702	9.26405
1.32612	0.772479	6.41911
2.5652	0.768066	0.129088
1.76986	0.774939	11.2145
1.26505	0.85137	2.63613
1.46185	0.575946	0.812031
1.61093	0.757296	14.5843
1.83977	0.793779	3.52323
1.72628	0.789281	9.75646
1.49014	0.802724	10.4715
1.78789	0.719768	9.0729
1.60829	0.732407	18.3076
1.45349	0.718041	12.0008
1.58167	0.682843	5.64488
1.50617	0.768177	15.6993
1.70901	0.766606	14.7564
1.5403	0.840561	4.12626
1.28351	0.866615	2.58306
1.56528	0.781189	13.2557
1.37574	0.686817	6.37977
1.73815	0.759077	13.5311
2.21922	0.748664	0.35037
1.29786	0.760952	4.98711
1.47829	0.769169	15.9368
1.3037	0.782268	4.99329
1.44353	0.791536	11.8473
1.70793	0.824908	4.27943
1.4749	0.638304	3.19185
1.49227	0.73906	14.7362
1.77892	0.754851	9.94198
1.29362	0.860285	3.19129
1.74201	0.674622	3.55517
1.63717	0.748799	17.2879
1.69989	0.76822	15.1773
1.50954	0.771131	15.9746
1.44193	0.76799	12.4302
1.54397	0.796937	11.2526
1.58018	0.635576	1.75642
1.45288	0.784446	14.0254
1.52456	0.684081	8.87325
1.2377	0.798151	1.1712
1.54012	0.705539	12.7067
1.79853	0.800539	4.12413
1.8005	0.780718	8.32494
1.94904	0.767385	2.4114
1.56	0.767793	16.3717
1.44958	0.679453	7.1445
1.65192	0.726928	14.3822
1.75459	0.780264	10.1122
1.41257	0.776268	11.8729
1.86032	0.796164	2.57721
1.42083	0.750523	11.9108
1.46561	0.740604	13.1415
1.48802	0.768437	16.3474
1.68896	0.798228	9.43929
1.64937	0.598025	0.265689
1.48529	0.692157	8.97838
1.887	0.732518	5.21188
1.35563	0.675151	3.92423
1.98447	0.773006	1.02007
1.38072	0.701032	8.47095
1.49061	0.7105	11.1698
1.21848	0.786864	1.00558
1.55873	0.776808	15.7357
1.64374	0.830342	4.02443
1.52891	0.758289	12.785
1.64497	0.730939	16.4664
1.42945	0.755172	11.0352
1.73072	0.753811	13.8773
1.48058	0.714837	12.2199
1.56098	0.717272	13.869
1.66496	0.852684	2.08535
1.59286	0.767136	16.549
1.73108	0.741919	12.313
1.42806	0.796687	8.94287
1.55859	0.651562	3.03767
1.39232	0.80789	7.87362
1.15766	0.769734	0.357284
1.45771	0.68517	7.47053
1.95887	0.740926	2.44934
1.44965	0.729966	11.9427
1.5623	0.761742	15.0432
1.72288	0.683598	5.65263
1.46509	0.880461	1.8848
1.47426	0.795455	11.2456
1.81992	0.719809	6.33143
1.9163	0.737727	4.162
1.75505	0.761973	11.6965
1.49962	0.746706	12.213
1.83774	0.738925	8.18987
1.37711	0.758491	9.06475
1.54558	0.793409	11.7186
1.35709	0.847918	3.12904
2.34199	0.756451	0.156359
1.74864	0.738573	11.1638
1.68478	0.743013	13.7398
1.28855	0.857228	3.1085
1.77238	0.731666	10.048
1.3414	0.876774	3.14696
1.28251	0.715708	2.06381
1.3439	0.605201	1.81457
1.62482	0.717613	12.2612
1.64383	0.764099	13.9191
1.57566	0.762389	16.164
1.45651	0.696558	9.95198
1.46082	0.787856	13.1563
1.73816	0.691382	6.33693
1.7157	0.722246	11.3304
1.63904	0.766557	14.3574
1.39076	0.851672	3.47703
1.30383	0.688921	2.6245
1.32336	0.756246	7.04186
1.57707	0.752696	16.4711
1.62941	0.640454	2.25152
1.57478	0.75225	16.3598
1.39458	0.81114	8.26809
1.22183	0.748787	0.785481
1.43433	0.688021	8.47051
1.38635	0.85311	3.49626
1.43017	0.711074	11.3028
1.49609	0.585518	0.410672
1.34672	0.78839	6.14617
1.49005	0.714712	12.4856
1.44927	0.74419	13.0451
1.36969	0.778762	8.57418
1.36314	0.620129	1.78633
1.22358	0.821008	0.978095
1.50974	0.849024	4.11381
1.67613	0.741678	13.8529
1.4686	0.717225	12.5253
1.48267	0.756479	15.2404
1.75452	0.705335	7.01999
1.32038	1.02686	0.198394
1.69025	0.793867	9.97472
1.70207	0.753589	14.2754
1.835	0.779726	6.67463
2.12084	0.734043	1.09651
1.25674	0.872419	1.42343
1.36881	0.702831	7.89504
1.34519	0.691742	4.61401
1.34456	0.817158	5.05718
1.44011	0.766735	11.9338
1.64455	0.782943	13.5801
1.40378	0.767757	10.5054
1.548	0.686911	8.40274
1.63796	0.760008	12.6517
1.36868	0.729942	6.9216
1.6592	0.820135	6.21789
1.43021	0.836711	7.19896
1.53319	0.726805	16.0298
1.45821	0.831521	6.14582
1.57701	0.73665	17.392
1.94325	0.706439	1.13293
1.67859	0.720576	12.3015
1.4323	0.785171	13.9879
1.89087	0.864858	0.24044
1.77662	0.746351	11.1993
1.67431	0.734322	13.5412
1.74875	0.768736	12.4537
1.85396	0.746334	7.20469
1.4862	0.916809	0.67459
1.32636	0.710217	4.51049
1.44478	0.779704	14.0319
1.64469	0.752951	15.2847
1.4406	0.626445	3.31653
1.51807	0.81072	11.1895
1.53343	0.698834	10.4582
1.51595	0.672591	7.77702
1.46334	0.767398	14.4527
1.83982	0.695731	3.15492
1.63054	0.732834	19.1237
1.63536	0.746631	18.2397
1.25051	0.80052	1.53419
1.53476	0.789446	13.1256
1.76978	0.742749	11.0719
1.28373	0.96286	0.309543
1.38453	0.873175	2.27058
1.571	0.742177	16.9868
1.60284	0.790346	10.9562
1.65481	0.775356	15.9198
1.55646	0.807505	10.6396
1.38312	0.66478	4.19514
1.44964	0.649855	4.05551
1.43486	0.788616	13.1025
1.39378	0.658781	5.19748
1.43628	0.834736	7.23993
1.67185	0.737962	14.1128
1.78126	0.799641	5.27074
1.54196	0.749037	14.5871
1.41888	0.79789	8.15842
1.29554	0.831945	3.60063
1.49806	0.635059	2.86371
1.69436	0.74217	13.4021
1.58363	0.668104	6.65968
1.57064	0.752703	16.0314
1.81737	0.673413	1.15887
1.57936	0.767899	17.584
1.80248	0.731848	9.54641
1.49179	0.694702	9.63954
1.7662	0.735507	10.1923
1.48076	0.674454	6.181
1.71491	0.79924	9.28159
1.50617	0.79225	12.3245
1.6062	0.762753	14.5965
1.21438	0.865353	1.06884
1.48156	0.759357	16.3235
1.47577	0.758269	15.1549
1.48043	0.797583	11.0942
1.30239	0.869409	2.55485
1.49239	0.653282	4.82807
1.4132	0.88826	1.656
1.35672	0.726884	6.29147
1.71101	0.736102	11.9949
1.65646	0.726404	13.9515
1.41606	0.752939	10.9868
1.38088	0.656217	5.19009
1.53536	0.858745	2.33683
1.61523	0.694228	10.184
1.42263	0.841503	5.99249
1.81183	0.744173	9.26495
1.48055	0.713736	11.8549
1.43545	0.781285	14.0047
1.73664	0.672644	2.93205
1.46849	0.730016	14.0961
1.62214	0.747324	18.5708
1.53357	0.792982	12.3374
1.51405	0.815825	9.58396
1.45266	0.748096	13.0651
1.60863	0.74107	18.6156
1.65029	0.729907	15.5286
1.60285	0.757114	15.0688
1.76836	0.716458	8.95236
1.46646	0.903402	1.10402
1.77885	0.652389	1.03228
1.70049	0.758904	14.5765
1.5706	0.72764	15.8675
1.3984	0.77321	11.1368
1.44248	0.839155	7.01707
1.34302	0.782927	6.30496
1.71991	0.833479	2.81417
1.60022	0.746139	17.9779
1.62212	0.800022	10.1026
1.53254	0.718829	14.3749
1.46112	0.834665	6.24998
1.67951	0.8178	6.09434
1.59218	0.757012	15.6424
1.59123	0.749534	17.1256
2.81411	0.746068	0.16728
1.3123	0.794212	5.20925
1.61245	0.733302	18.9377
1.4198	0.658305	4.94539
1.34938	0.728547	6.32772
1.70856	0.759517	14.8067
1.81907	0.790689	5.02938
2.0593	0.755011	1.55667
1.57196	0.778089	14.939
1.52179	0.837795	4.66729
1.64496	0.723085	13.2371
1.47801	0.640022	3.18953
1.75119	0.781609	9.86281
1.62883	0.826102	4.03733
1.34364	0.640829	2.48452
1.5962	0.781047	13.1622
1.44056	0.747199	13.8993
1.76122	0.744752	11.6703
1.70754	0.765827	14.8086
1.31492	0.734566	5.15439
1.3794	0.676931	5.44616
1.51703	0.819344	8.52875
1.73693	0.78726	9.26073
1.31791	0.759467	7.22145
1.7618	0.747303	11.9453
1.64751	0.748918	16.436
1.69323	0.748412	14.0443
1.75391	0.752603	12.0473
2.14045	0.665617	0.122976
1.24087	0.794012	1.04301
1.78743	0.776739	10.02
1.69479	0.665034	2.99639
1.8066	0.71839	7.21733
1.79829	0.652353	0.85974
1.72028	0.787	10.111
1.40179	0.69758	8.59592
1.27811	0.8247	2.60881
1.44836	0.623983	2.88249
1.41428	0.794436	9.13114
1.39286	0.634704	3.32752
1.48167	0.759866	16.5502
1.76022	0.68824	5.45485
1.67385	0.807361	7.06725
1.78633	0.782574	8.13604
1.51581	0.762791	14.3739
1.67514	0.843138	3.17798
1.67259	0.751259	14.3619
1.65979	0.758357	13.736
1.84363	0.794297	3.30546
1.32572	0.816901	4.51746
1.37791	0.731386	7.18077
1.4798	0.82274	5.8733
1.62442	0.779132	14.5223
1.49625	0.694879	9.61898
1.2682	0.840263	2.61473
1.8114	0.7136	6.20737
1.71089	0.620079	0.592193
1.71245	0.826828	3.73629
1.64177	0.70775	10.5158
1.9418	0.749335	3.17417
1.59258	0.739964	17.9328
1.62975	0.773066	15.5584
1.61795	0.702909	11.4244
1.87998	0.679688	0.830302
1.63773	0.762259	13.214
1.42593	0.805723	9.2929
1.71623	0.789397	10.034
1.49106	0.743948	12.7434
1.60563	0.854155	2.0083
1.6219	0.677278	5.4689
1.55871	0.747335	15.8609
1.38154	0.823209	7.2056
1.49895	0.838675	5.0698
1.58989	0.592644	0.378521
1.40474	0.849435	3.80834
1.86983	0.736471	5.97596
1.58481	0.722681	14.3433
1.726	0.756823	14.6236
1.54404	0.661266	5.60014
1.74321	0.710469	9.50831
1.66771	0.818654	6.29333
1.59217	0.711977	12.7263
1.7803	0.703743	4.72621
1.80388	0.780001	8.45044
1.5962	0.789024	10.5358
1.46993	0.692023	9.03212
1.69694	0.776534	14.4116
1.72144	0.760532	15.1088
1.66442	0.741034	15.1796
1.66237	0.706536	8.52952
1.47019	0.638515	3.28729
1.47889	0.746187	11.6779
1.7796	0.680517	4.46475
1.64075	0.850411	1.93983
1.80103	0.727757	9.06758
1.43131	0.767366	11.4966
1.4164	0.856453	3.42748
1.59713	0.716937	13.0478
1.70124	0.843505	2.73981
1.32723	0.757262	7.70068
1.66607	0.702706	7.91139
1.36032	0.878695	2.39361
1.36606	0.739728	7.65312
1.36183	0.774397	8.75155
1.63426	0.812058	8.2032
1.76715	0.738179	10.5352
1.5435	0.775709	16.0123
1.71523	0.785125	10.5587
1.40831	0.642686	4.32818
1.25883	0.700317	0.941142
1.40524	0.795826	8.27401
1.63171	0.758518	13.1259
1.53285	0.759988	12.3593
1.43965	0.596898	0.730033
1.81425	0.77609	9.33704
1.46195	0.700618	10.1755
1.44788	0.789214	12.8303
1.74605	0.721838	11.0267
1.63265	0.806101	9.08532
1.50161	0.712701	12.4445
1.70372	0.739957	12.8387
1.21707	0.788251	1.02686
1.55732	0.797437	11.1162
1.67044	0.816108	6.17771
1.54749	0.82695	6.38685
1.5012	0.629834	2.51616
1.46212	0.707921	10.6136
1.5284	0.834988	5.07422
1.76287	0.747801	11.851
1.51866	0.714417	13.578
1.3069	0.65123	1.64199
1.6929	0.69705	7.11198
1.37304	0.783274	8.09765
1.40685	0.898995	1.03102
1.84123	0.705621	4.10912
2.00098	0.820692	0.189386
1.53353	0.771904	15.976
1.56707	0.743547	16.7261
1.50806	0.765752	15.3318
1.61959	0.82952	3.75659
1.41291	0.643563	4.30884
1.43082	0.782822	13.6524
1.57059	0.699469	10.2326
1.72676	0.679287	4.60004
1.45561	0.644967	3.76901
1.74143	0.756851	13.0967
1.57615	0.737637	17.3486
1.46905	0.772105	15.2633
1.57539	0.745789	16.9794
1.5023	0.734944	16.6889
1.59678	0.771186	17.1658
1.61822	0.77551	15.4502
1.61835	0.75326	15.9113
1.37193	0.6957	6.4739
1.63727	0.623148	1.11649
2.19504	0.731005	0.588791
1.29807	0.69064	2.31945
1.3198	0.800619	5.38526
1.30285	0.676472	2.49183
1.39333	0.682782	7.3787
1.71754	0.731372	11.3407
1.44005	0.780267	14.0032
1.52175	0.713855	13.638
1.68613	0.742048	13.6103
1.47521	0.826473	5.3963
1.51864	0.702647	11.2846
1.63706	0.719893	12.2218
1.50994	0.794463	11.8949
1.67201	0.675419	5.16698
1.75315	0.770583	12.274
1.59849	0.831561	4.34942
1.45749	0.803674	9.67274
1.49128	0.721865	14.6507
1.38113	0.687032	6.77757
1.63416	0.654079	3.57183
1.74463	0.727101	10.8151
1.16025	0.703452	0.305468
1.44237	0.892828	1.3798
1.55592	0.682778	7.47758
1.4411	0.664172	6.76394
1.63575	0.703789	10.8339
1.32821	0.801854	5.65812
1.59968	0.737482	18.3902
1.6822	0.823086	6.27895
1.6856	0.761247	14.5043
1.76998	0.693422	5.24599
1.68242	0.794	10.0354
1.36369	0.759833	9.33089
1.72781	0.774857	12.6883
1.48463	0.774584	15.8385
1.62536	0.787358	12.9388
1.70496	0.7949	9.72863
1.50951	0.692632	9.13002
1.5328	0.843366	3.81475
1.44457	0.820043	7.82223
1.51602	0.859267	2.95752
1.67616	0.786081	11.2926
1.48491	0.804888	9.97866
1.45935	0.814528	9.15235
1.99873	0.692535	0.237883
1.65634	0.732033	15.5417
1.62978	0.735714	19.7527
1.88427	0.722157	3.84366
1.32469	0.849626	2.912
1.3624	0.650965	3.85281
1.65286	0.732335	16.0596
1.69007	0.748924	14.0919
1.98257	0.682427	0.445444
1.80033	0.806242	3.47454
2.64648	0.773168	0.190398
1.3756	0.701774	8.2421
1.64873	0.664792	4.35503
1.5779	0.712877	13.1332
1.40571	0.807229	8.53348
1.42571	0.851315	3.61884
1.42682	0.806028	9.3986
1.43769	0.663928	6.74961
1.83926	0.780728	6.05942
1.65627	0.73156	15.4169
1.45287	0.798969	9.16126
1.54089	0.68344	8.66227
1.69413	0.699488	7.61614
1.73995	0.760812	13.3272
1.81962	0.699898	4.43229
1.5191	0.814895	10.2546
1.64069	0.720099	12.2377
2.49066	0.724022	0.188695
1.58479	0.766196	16.9246
1.52438	0.72135	14.5912
1.59757	0.799199	10.8246
1.73173	0.783799	10.219
1.35085	0.730334	6.63288
1.51805	0.625032	1.83432
1.53102	0.706562	13.1812
1.65222	0.80958	7.59855
1.54947	0.781079	14.1192
1.34659	0.812435	5.50469
1.74157	0.766329	12.9599
1.78926	0.708909	5.18303
1.68875	0.744399	13.788
1.88737	0.695971	1.84507
1.60062	0.684072	6.19744
1.67847	0.828624	5.8292
1.69943	0.733198	12.1723
1.46569	0.83582	6.13299
1.72006	0.767305	14.2973
1.43793	0.790067	12.5018
1.5052	0.688755	8.50525
1.38936	0.645129	4.80669
1.50594	0.83105	5.54866
1.46171	0.740815	13.0022
1.76725	0.746792	11.7206
1.82391	0.708294	5.43166
1.22355	0.685869	0.611191
1.70463	0.703328	9.11124
1.79886	0.793144	5.3475
1.54898	0.76434	14.7652
1.41998	0.784604	12.5189
1.61221	0.697903	10.7168
1.47357	0.628218	2.86006
1.44133	0.774263	13.675
1.49442	0.760621	15.963
1.32479	0.873007	2.76414
1.27678	0.812936	3.06137
1.78276	0.804391	4.7295
1.24003	0.857759	1.83667
1.33051	0.924892	1.10806
1.89974	0.739056	4.74229
1.69096	0.724581	12.2182
1.47163	0.819613	7.02652
1.52671	0.847284	3.57701
1.64457	0.82391	5.32025
1.68983	0.700961	7.6457
1.75545	0.807716	5.80838
1.53936	0.740391	16.3178
1.60428	0.697299	10.3581
1.81923	0.739822	9.30463
1.43059	0.715499	11.004
2.27145	0.770545	0.118618
1.43158	0.654154	4.07902
1.92632	0.714692	2.09214
1.44996	0.752444	12.661
1.56563	0.703774	11.6115
1.45785	0.715376	11.8259
1.68483	0.703528	7.69251
1.82277	0.721503	6.37987
1.63151	0.637679	2.02006
1.62779	0.789413	12.604
1.43995	0.636353	3.85219
1.30502	0.814757	4.34084
1.28774	0.753527	3.11591
1.31276	0.653957	1.92437
1.44943	0.667028	7.37511
1.4446	0.709159	11.2851
1.65102	0.721255	12.4974
1.61495	0.719485	12.6719
1.41386	0.664446	5.7729
1.71327	0.769275	14.4662
1.6099	0.729634	17.0583
1.58998	0.776251	15.9698
1.53426	0.744521	15.0705
1.54346	0.759732	13.2099
1.64968	0.738321	16.9745
1.38778	0.696288	7.53122
1.45269	0.769382	13.7036
1.55893	0.810588	10.318
1.35855	0.874554	2.70971
1.58454	0.803036	10.3892
2.26699	0.744797	0.504566
1.75161	0.742191	11.6377
1.45626	0.724617	12.5883
1.54387	0.776087	15.9049
1.73398	0.703375	9.32545
1.83339	0.780144	6.71811
1.48991	0.733102	16.5049
1.42705	0.740106	11.3882
1.44716	0.70001	10.3429
1.89474	0.750009	4.46485
1.73403	0.730761	10.8702
1.49229	0.702523	10.1734
1.73212	0.81261	5.7388
1.4502	0.810631	10.3487
1.48299	0.858852	4.24701
1.46015	0.774858	14.6176
1.96463	0.751448	2.90514
1.4243	0.805907	9.25307
1.51053	0.700143	10.4477
1.53116	0.783846	14.5671
1.31262	0.955124	0.594984
1.32682	0.889461	2.10164
1.66234	0.717924	11.5612
1.29708	0.941336	0.700728
1.47619	0.797032	10.9901
1.47944	0.791867	12.0926
1.80069	0.712501	6.23716
1.52148	0.676973	8.31189
1.4993	0.621732	1.98582
1.61358	0.794111	11.0769
1.6942	0.782796	12.1193
1.66295	0.74423	15.4482
1.48302	0.708406	10.0116
1.44315	0.694669	9.76564
1.69042	0.762636	14.786
1.97026	0.751337	2.62942
1.53114	0.780237	15.1189
1.74145	0.818491	3.83568
1.80452	0.757291	7.99904
1.48984	0.650934	4.4967
1.40596	0.835812	6.12068
1.36836	0.705336	8.40685
1.53322	0.748323	14.1356
1.55055	0.820401	8.14471
1.34832	0.821441	5.01028
1.73872	0.705921	9.37133
1.57601	0.797197	10.9952
1.37484	0.766161	9.42467
1.70298	0.753816	14.2953
1.75534	0.737457	10.7861
1.65539	0.765101	14.6383
1.47073	0.776048	14.9479
1.47984	0.774595	15.6249
1.5313	0.822806	7.96809
1.56792	0.834828	4.86068
1.56721	0.780984	13.2773
1.48893	0.826429	5.35861
1.61679	0.718841	12.5745
1.69736	0.796969	9.56405
1.37956	0.762092	9.18907
1.63387	0.766794	14.2047
1.59581	0.746722	17.7884
1.73601	0.737171	11.3103
1.59033	0.71371	12.9345
1.67578	0.773424	17.4833
1.80447	0.712824	6.23875
1.66371	0.682512	5.73067
1.37621	0.643132	4.13582
1.378	0.799827	6.99682
1.46177	0.708178	10.6622
1.53345	0.653544	4.22506
1.34839	0.775885	7.70028
1.5443	0.795571	11.4523
1.70785	0.688944	6.32097
1.71005	0.784796	10.819
3.03605	0.733357	0.389224
1.78878	0.692902	4.5502
1.31188	1.02862	0.197314
1.84616	0.842289	0.388537
1.377	0.781302	8.63964
1.38244	0.724371	6.97498
1.7673	0.682378	5.19249
1.48073	0.760382	16.4481
1.77443	0.802447	5.42492
1.34743	0.697566	5.34313
1.73991	0.773767	12.5741
1.51242	0.783079	14.3122
1.64402	0.643432	2.33521
1.43548	0.855644	3.33948
1.79837	0.741018	9.88803
1.86972	0.72672	4.76479
1.24373	0.541579	0.195937
1.33333	0.747085	5.62195
1.437	0.775823	13.5841
1.51635	0.59237	0.497137
1.3148	0.763226	6.57368
1.81074	0.707628	5.37614
1.74052	0.659055	1.32272
1.62899	0.699014	11.1963
1.59162	0.876828	0.997624
1.77083	0.768755	11.1475
1.36031	0.728982	6.64602
1.59196	0.71262	12.7915
1.60777	0.716764	12.7223
1.38005	0.762507	9.21961
1.8354	0.772464	8.16305
1.62201	0.701453	11.3359
1.5016	0.714382	12.8611
1.54637	0.756662	13.8448
1.33348	0.734441	6.59454
1.6807	0.73694	13.3141
1.54188	0.830589	5.82258
1.45167	0.686199	7.84346
1.71469	0.806509	7.44102
1.3702	0.709108	8.95701
1.66753	0.647525	2.35547
1.45382	0.717906	12.0018
1.30867	0.775052	4.82737
1.31612	0.819791	4.06004
1.65153	0.689247	7.39317
1.60697	0.743713	18.3781
1.86367	0.740383	6.53045
1.39816	0.719279	8.41182
1.69013	0.79727	9.55577
1.38141	0.72434	6.93341
1.70567	0.83474	3.31038
1.3203	0.721127	3.78103
1.74974	0.745622	12.2481
1.64915	0.787974	12.1226
1.53704	0.753306	13.6525
1.71608	0.784525	10.705
1.30572	0.770991	4.69383
1.64099	0.734112	18.2905
1.43227	0.781611	13.7156
1.52178	0.710982	13.2911
1.55865	0.800261	11.0083
1.29309	0.784387	4.9411
1.4751	0.84787	5.11313
1.81337	0.690871	3.42018
1.53799	0.815242	10.6214
1.3495	0.746198	6.89466
1.5501	0.716587	13.9748
1.60443	0.718681	12.9635
1.97826	0.78605	2.28756
1.73193	0.674777	3.38559
1.46575	0.722261	13.278
1.51579	0.710586	12.8501
1.57207	0.768198	17.2045
1.84532	0.756408	5.86224
1.32283	0.730124	5.23445
1.57399	0.822182	6.70708
1.78623	0.799275	4.99993
1.55649	0.704854	12.1315
1.36057	0.792078	6.82025
1.82914	0.739608	8.71633
1.79165	0.695105	4.56204
1.68863	0.800976	8.80136
1.59578	0.743012	17.9497
1.36858	0.701597	7.59977
1.73017	0.706892	10.9232
1.41357	0.816075	8.80263
1.6406	0.712724	11.2632
1.84731	0.769478	6.3852
1.53313	0.691334	9.13548
1.91029	0.727888	4.09631
1.79933	0.734393	9.83514
1.33727	0.70148	4.9728
1.47517	0.71789	12.9815
1.70857	0.748105	13.8513
1.50895	0.778958	15.0539
1.48138	0.815438	7.81726
1.47516	0.723643	14.1602
1.29059	0.722857	2.5701
1.45469	0.67299	7.38775
1.59159	0.803528	10.1736
1.36946	0.685106	5.86126
1.37133	0.834362	4.84741
1.24557	0.720733	1.49721
1.35462	0.879306	2.55044
1.30514	0.688484	2.6842
1.52924	0.664067	6.80871
1.67156	0.736935	14.0886
1.56277	0.729774	16.5127
1.62064	0.73482	19.677
1.29493	0.679785	2.57693
1.92008	0.731089	4.05982
1.49968	0.739478	14.9117
1.17032	1.05452	0.0861983
1.66932	0.79346	10.3705
1.42008	0.764834	10.4721
1.94054	0.753639	3.12323
1.65624	0.719238	11.9978
1.75131	0.77766	11.0401
1.3895	0.832142	6.16116
1.55362	0.80587	10.8233
1.70164	0.760069	14.6736
1.43769	0.704268	11.0177
1.57332	0.80037	11.0168
1.44224	0.855215	3.54004
1.94751	0.782254	2.47004
1.73529	0.769906	13.1628
1.52203	0.5946	0.63334
1.61462	0.714503	12.3894
1.28085	0.867082	2.45479
1.63281	0.749647	17.2414
1.44316	0.73488	11.2199
1.54767	0.68774	8.48086
1.78103	0.813118	3.82019
1.64605	0.774126	16.006
1.4217	0.872517	2.47762
2.05339	0.863756	0.208021
1.42405	0.70751	11.4057
1.38075	0.796139	7.26924
1.69432	0.775714	14.9323
1.51802	0.85343	3.38382
1.42328	0.805193	9.06441
1.69518	0.76549	15.1075
1.72297	0.697775	8.38586
1.33226	0.739813	6.07786
1.65807	0.714666	10.7811
1.23313	0.863713	1.50428
1.6737	0.707821	7.57439
1.39957	0.816035	8.25254
1.3123	0.755017	5.6254
1.42068	0.736127	9.81062
1.78579	0.702083	4.76048
1.61189	0.682602	5.79187
1.74849	0.702237	7.37816
1.46404	0.795231	10.94
1.54651	0.692245	8.83781
1.42773	0.82521	6.41262
1.35002	0.76178	9.43809
1.35172	0.75831	9.26263
1.50224	0.655081	4.91817
1.69484	0.638921	1.26648
1.4472	0.658808	5.08855
1.65546	0.765897	14.8545
1.50139	0.732662	16.7489
[truncated: 5,235 more rows]

## Sheet: CIPRO_SUS
2.24826	0.720088	16.4523
1.98273	0.782816	1.41
1.72318	0.725794	4.14275
2.22661	0.72004	17.9398
1.91514	0.661937	1.80816
2.11526	0.739392	14.138
1.58973	0.710013	1.15059
2.2969	0.76336	2.62016
2.27803	0.707602	10.9365
2.49889	0.722095	2.60112
2.40235	0.69483	2.5456
2.16028	0.699298	11.2854
2.29251	0.697938	6.96083
2.28048	0.730218	13.0482
1.69982	0.699629	2.94365
1.86958	0.689584	4.87167
1.99819	0.717332	16.074
2.22615	0.713532	16.4667
1.67715	0.726071	3.25596
2.09374	0.732831	16.6224
1.95081	0.733299	13.3644
2.05465	0.753138	7.05508
2.16993	0.688234	5.50553
2.04341	0.755485	5.95738
2.4433	0.715172	5.47402
1.66041	0.692792	2.71226
1.95394	0.726871	14.7881
1.76255	0.723345	6.0438
2.21568	0.702921	12.1873
2.14538	0.735992	14.0926
2.3533	0.714915	10.3278
2.5613	0.724978	1.6855
2.01146	0.750536	7.74317
1.71451	0.671769	2.10664
2.11746	0.742204	12.497
2.26558	0.770042	1.7461
2.32288	0.736183	9.43341
2.10729	0.699622	10.5512
1.98059	0.754493	7.59169
2.04535	0.730449	15.7126
1.9262	0.743992	9.67072
2.15613	0.740172	11.1573
2.00654	0.753807	6.77139
1.96915	0.780597	1.6782
1.89049	0.754539	6.88944
2.02445	0.727503	16.0912
1.80379	0.710902	7.32377
2.13582	0.725106	16.1316
1.84353	0.713131	9.21731
2.04813	0.775275	3.11498
1.99818	0.736913	13.9697
2.38137	0.737052	7.53835
1.67072	0.754665	2.43709
1.74971	0.717351	5.11308
1.789	0.683384	3.19526
2.00145	0.733394	15.3863
2.25817	0.748394	8.40773
2.01598	0.743033	11.0635
2.05727	0.773682	3.35721
1.94677	0.745705	10.4207
1.72466	0.70354	3.29892
2.05457	0.72526	17.9108
2.2488	0.727009	15.695
1.89239	0.688621	5.74761
2.08797	0.740143	13.3304
1.94325	0.722052	14.3157
2.26653	0.729825	14.1647
2.03015	0.754094	6.51411
2.07751	0.712196	17.1315
1.72303	0.729749	3.71601
2.33078	0.725169	12.3871
2.07977	0.740408	12.8711
1.86315	0.760103	5.99857
2.08495	0.719897	18.6988
2.43515	0.710659	5.16742
2.0556	0.724156	18.4436
2.06535	0.719925	19.6767
2.25837	0.711228	13.4845
1.73913	0.678997	3.00616
2.11312	0.767916	3.74961
1.70349	0.683449	2.78216
2.06129	0.733107	14.5131
2.21147	0.702346	11.8893
1.69233	0.749073	3.25744
1.6767	0.662941	1.31813
2.29137	0.763692	2.64288
1.95551	0.676011	4.7041
2.44605	0.689851	1.62401
1.9765	0.682643	7.29965
1.81069	0.717082	7.85743
2.28308	0.71521	12.8711
2.22439	0.701129	10.6432
2.18168	0.754202	5.98495
2.23143	0.725852	16.4123
2.31547	0.733483	10.564
1.55614	0.638166	0.476646
1.98098	0.749314	9.48027
1.91686	0.679534	4.87127
1.90654	0.711026	11.9852
1.85913	0.706685	9.45016
1.86471	0.791616	0.779096
1.6327	0.649233	0.705368
2.24762	0.698104	8.65148
2.04198	0.695731	10.8856
2.25037	0.71846	15.8972
1.70038	0.740731	3.27484
1.62095	0.714191	2.0343
2.20807	0.702584	12.1942
1.90166	0.715673	11.149
2.04027	0.7119	17.1037
1.61036	0.696408	1.70614
1.68375	0.766425	1.73523
1.80171	0.834078	0.107004
1.86596	0.73135	7.25516
2.03502	0.714787	17.2248
1.98705	0.77584	2.74381
2.18653	0.779512	0.808632
1.79886	0.681455	3.31743
1.93238	0.68614	7.06351
1.9688	0.749152	10.0589
2.00103	0.688707	8.93164
1.78641	0.720918	6.84114
2.10521	0.724543	17.7606
1.66588	0.688957	2.39358
2.2157	0.726638	16.571
2.14352	0.720494	15.8335
1.86049	0.746841	7.42519
2.2943	0.748886	5.33956
2.26449	0.729935	14.2995
1.6899	0.692809	3.10701
1.87298	0.703755	9.05848
1.86723	0.70527	9.26595
2.03378	0.728886	16.0591
1.89772	0.71596	10.9803
2.17672	0.701452	11.8258
1.79692	0.673859	2.90713
1.76746	0.759372	3.26502
2.24921	0.743867	10.7216
1.91356	0.739913	9.82601
2.04185	0.69617	11.0925
2.10655	0.744847	11.6611
1.90822	0.739706	9.52521
2.19707	0.709771	16.9076
1.94387	0.728507	13.5576
1.90959	0.722268	10.6046
2.12518	0.727612	16.6402
1.92282	0.684107	6.23462
1.95221	0.740174	11.9486
2.28928	0.723755	13.7104
2.20081	0.69722	7.96734
2.21865	0.674827	1.40334
2.15027	0.717581	15.231
1.84534	0.684896	3.90739
2.11273	0.726618	17.3877
1.93565	0.713137	13.5691
2.14781	0.717949	15.3707
2.30334	0.70213	7.64995
2.21783	0.715606	17.553
1.77632	0.815912	0.455502
2.3154	0.735903	9.66435
2.19385	0.720566	18.6798
2.22287	0.771003	1.76396
2.02411	0.713894	16.6017
2.39333	0.739062	6.06373
2.22544	0.73578	13.2159
1.80101	0.767817	2.90643
2.51176	0.702831	1.25659
1.72282	0.743844	4.41717
1.91293	0.731744	10.8916
2.16777	0.724961	15.6665
1.9094	0.705704	11.7436
2.3128	0.708024	8.92942
2.02682	0.742071	11.5429
2.05027	0.714035	17.8958
1.95766	0.795738	0.550732
2.26795	0.695278	6.91002
1.77294	0.687661	3.01377
1.87076	0.769805	2.93149
2.21214	0.703518	12.7865
1.9532	0.704038	12.9942
2.20952	0.730916	14.745
1.53517	0.678729	0.745354
2.31408	0.714466	11.2056
1.80329	0.729961	7.47836
1.99774	0.771529	3.59063
2.31513	0.685966	2.63052
2.16413	0.739764	11.379
2.08107	0.755806	6.6558
1.76711	0.704066	4.25952
2.30287	0.726965	12.2746
1.74825	0.668885	2.41586
2.13453	0.747571	8.62678
1.79068	0.735881	7.32714
2.00576	0.733012	15.5402
1.97967	0.732584	14.8092
2.13912	0.711128	14.9156
2.23762	0.710498	14.8801
2.21351	0.741798	10.9186
2.0533	0.703376	14.3938
2.31721	0.72572	12.3994
1.6579	0.664387	1.09217
2.13171	0.699269	10.8865
2.00459	0.740032	12.6095
2.16419	0.686279	4.65435
1.93887	0.745087	10.1263
1.88486	0.723697	9.75393
2.40677	0.712262	6.40266
1.84503	0.641718	0.638196
1.93997	0.712858	13.8933
1.80622	0.75297	5.68032
2.10366	0.744988	11.5283
2.09586	0.734615	16.2952
1.8382	0.731182	7.49263
1.92428	0.714104	12.6019
2.03256	0.708338	16.5043
2.07089	0.733679	14.9089
2.25624	0.718357	15.4932
2.05817	0.670777	2.37881
1.9673	0.713025	15.7219
1.75478	0.666669	2.34344
2.29232	0.713099	11.5743
2.25892	0.700032	9.20238
1.91223	0.704276	11.3745
2.45	0.707901	4.13447
1.72329	0.733109	3.36222
2.15089	0.714887	14.9799
1.58477	0.667006	0.485429
2.29803	0.747928	5.20555
1.83691	0.766097	3.43772
2.03909	0.698292	12.1277
2.23786	0.728702	15.5227
2.03256	0.771241	3.63008
1.95539	0.738395	12.5242
2.11677	0.700001	10.8969
2.18584	0.70962	16.2168
1.97027	0.740091	12.6197
3.09976	0.730559	0.0841192
1.90911	0.758592	6.31922
2.3513	0.730094	10.7245
1.88598	0.748001	7.69465
2.09504	0.725992	17.7185
1.93918	0.705172	12.821
1.98256	0.719231	16.4978
2.00916	0.720537	15.8367
1.98503	0.76167	5.1147
1.65203	0.72876	2.11437
1.8858	0.679639	3.81456
2.18175	0.684225	3.50554
2.4595	0.721157	5.0258
2.05184	0.708957	16.8867
2.12392	0.694753	8.65673
1.72714	0.658542	1.36781
1.98795	0.721348	16.4682
1.87781	0.748142	7.51814
2.45492	0.744067	1.70104
2.14027	0.710969	14.8724
1.81576	0.761496	3.94034
1.99525	0.719039	16.19
1.72446	0.767658	1.77422
2.08555	0.75267	8.07057
2.45179	0.71876	5.36111
2.14292	0.724835	15.7443
2.27172	0.714509	13.4351
1.93205	0.715004	13.2055
1.83326	0.750765	6.68505
1.83012	0.693236	4.63851
2.22204	0.744315	10.208
1.40373	0.708135	0.228967
1.85696	0.736916	6.91785
2.10369	0.71667	17.03
2.02949	0.687041	7.80802
1.77626	0.791005	1.34098
1.87335	0.786789	1.1654
2.02087	0.751288	7.54735
1.88982	0.758963	6.28578
1.95753	0.686213	8.16364
2.13443	0.707196	14.2479
1.8151	0.742409	7.35416
1.91695	0.692514	7.67579
2.38395	0.716589	8.38791
2.22849	0.700581	10.1981
2.57863	0.734609	0.405193
2.09442	0.684099	5.12442
2.26353	0.734157	13.6762
2.05313	0.720404	19.4523
1.95709	0.693633	9.87822
2.04808	0.744071	10.8203
1.96658	0.752247	9.00326
2.33805	0.738824	8.18404
2.45508	0.707049	3.72501
1.7995	0.742009	7.11574
1.98756	0.717526	16.2401
1.87017	0.700335	7.76299
2.32629	0.713931	10.7579
1.97131	0.719837	16.862
1.80867	0.707176	7.39886
2.00132	0.735461	14.6855
2.19081	0.730823	14.7301
2.14737	0.725182	15.4776
1.85835	0.682286	3.43768
1.72205	0.679687	3.1207
1.99036	0.705166	14.5626
2.19274	0.733497	13.6645
1.86778	0.770121	2.85576
2.12442	0.737536	14.5587
1.84403	0.736973	7.10033
2.2968	0.731488	11.5363
2.10617	0.73651	16.0162
1.95061	0.748821	9.75785
1.90115	0.747502	8.0715
2.26265	0.732058	14.1114
1.88988	0.719492	10.3891
2.30705	0.695894	5.81669
2.0691	0.669418	1.93773
2.38808	0.692374	2.40315
2.15931	0.715917	15.1347
2.13951	0.737933	13.4056
2.33136	0.750785	4.27236
2.25055	0.691438	5.77109
1.41549	0.705549	0.253233
2.14308	0.722239	15.8551
2.03077	0.684923	6.95405
2.3467	0.711961	9.49786
1.97202	0.751117	9.1942
2.31941	0.733697	10.4429
2.03513	0.728865	16.0843
1.88539	0.720921	10.174
2.35275	0.741628	6.77384
1.66928	0.761199	2.13686
1.85484	0.670897	2.78165
1.95597	0.761204	5.86672
2.11499	0.730941	17.127
2.07287	0.701025	12.6427
1.93394	0.724095	12.9596
1.76033	0.705415	4.2283
2.37574	0.719896	9.93181
2.17233	0.714756	16.0175
2.00282	0.697967	12.3196
1.90836	0.769123	2.73935
2.41122	0.704921	4.93258
1.92728	0.754247	7.41445
2.17526	0.711927	15.8817
2.33771	0.731094	10.7879
2.2	0.716359	18.4035
1.71591	0.758978	1.92109
2.20066	0.727841	16.1544
1.94901	0.76207	5.56962
1.96251	0.71464	15.8899
2.08453	0.720353	18.8319
1.97145	0.755736	7.50788
1.61253	0.698407	1.82205
2.05677	0.700295	12.8146
1.84926	0.786083	1.27151
2.24725	0.745371	10.1094
1.83329	0.74068	7.31778
2.23539	0.735435	13.6306
2.25567	0.721809	16.0996
2.00918	0.695057	11.3808
2.17707	0.743341	9.80378
1.83076	0.779903	1.47994
2.03845	0.727504	16.4935
1.92708	0.703718	11.8237
1.97692	0.680111	6.37884
2.01193	0.725387	15.7333
2.04387	0.711628	17.1877
1.9397	0.732528	12.7576
1.696	0.718681	3.89191
2.37675	0.711433	7.70757
2.03811	0.725143	17.0989
2.10442	0.673368	2.47048
2.10051	0.743937	11.9866
1.99237	0.721717	16.2949
1.68665	0.662876	1.37032
2.18701	0.71339	16.893
2.17849	0.700379	11.1789
1.9584	0.698444	11.3845
1.81035	0.655751	1.2297
2.26888	0.72375	14.9958
2.26386	0.734033	13.6989
2.10565	0.724216	17.769
2.10542	0.725842	17.6909
2.14331	0.732219	15.3815
2.19475	0.723364	17.8539
2.53846	0.711498	1.72963
2.15426	0.710819	14.5722
1.97372	0.693674	10.361
2.15883	0.739693	11.4172
1.68933	0.722416	3.97689
2.08727	0.704353	13.7977
2.12236	0.756753	6.34701
1.66678	0.689171	2.4326
1.78987	0.768441	3.00231
2.00669	0.744152	10.6047
1.8627	0.709275	9.97749
1.82957	0.713597	8.72698
1.87558	0.740192	7.44532
1.98999	0.68437	7.55117
2.34104	0.733595	10.0852
2.01885	0.714586	16.3499
2.28094	0.713351	12.4555
2.12318	0.720745	16.9427
2.41123	0.726844	7.19718
1.86767	0.719683	9.87883
2.27595	0.712217	12.4752
1.9916	0.708567	15.6252
2.03004	0.73219	15.4086
2.56941	0.720449	1.82325
1.89698	0.698088	8.33594
1.98897	0.733361	14.9806
2.21482	0.702939	12.2328
2.22051	0.72428	17.3419
2.02637	0.725805	16.3895
2.77912	0.715521	0.199038
1.9702	0.737615	13.2732
1.81712	0.750353	6.56157
2.25111	0.697179	8.23707
2.12997	0.680981	3.13753
1.77437	0.721433	6.36307
1.62154	0.7201	1.76019
2.24913	0.714545	15.0053
1.9057	0.745486	8.48029
2.09352	0.721016	18.5351
2.45197	0.717416	5.1843
2.2288	0.741867	11.1587
2.08434	0.741887	12.4406
2.31333	0.688855	3.4949
1.81275	0.709818	7.93172
2.25339	0.746647	9.52459
1.74522	0.677838	2.89852
1.52776	0.708839	0.640685
2.15555	0.72776	14.8807
2.66572	0.722311	0.5167
2.24451	0.714988	15.455
1.85083	0.731549	7.335
1.86916	0.776124	1.72394
2.25566	0.780489	0.691455
2.25795	0.723037	15.7869
2.31758	0.747665	4.99764
2.13644	0.690892	7.28367
2.02611	0.693187	10.295
2.44011	0.718939	6.08988
1.8967	0.678033	3.90267
2.37666	0.728471	9.54856
2.07892	0.737106	14.1399
2.05571	0.739875	12.2495
2.07479	0.71639	18.3121
2.44881	0.723761	5.28762
1.92078	0.702273	11.0363
1.79055	0.724671	7.14097
1.85631	0.759759	5.79166
2.0952	0.696964	9.6515
2.08284	0.724959	18.0324
1.93107	0.755646	7.17031
1.84576	0.742999	7.29135
2.03935	0.788428	1.03157
2.20813	0.719022	18.9988
1.65168	0.716908	2.63277
2.25401	0.719761	15.9913
2.30384	0.721841	13.4375
2.12793	0.745119	10.265
2.14135	0.727762	15.7005
1.80978	0.692548	4.11397
1.99165	0.683247	7.15027
2.15893	0.718411	15.2929
1.84111	0.7355	7.09772
2.01814	0.708501	16.3173
1.87777	0.748843	7.43873
2.16577	0.742172	10.1834
1.75583	0.754931	3.89388
2.03292	0.672966	3.35349
1.84377	0.721102	9.05283
1.93902	0.73244	12.7207
1.96308	0.745806	11.2846
1.76892	0.720296	6.04917
2.15655	0.706211	13.7737
1.79962	0.70933	6.97999
1.71412	0.582707	0.0875968
2.38781	0.727283	8.85958
2.30511	0.737471	9.16931
2.42567	0.733871	5.34672
2.08166	0.70675	15.2639
2.32619	0.751268	4.22545
2.185	0.733652	13.8004
1.97974	0.705652	14.4152
2.41237	0.724309	7.2241
1.79923	0.718805	7.31639
2.2268	0.721292	18.0531
2.31005	0.719839	13.177
2.17197	0.671353	1.34568
2.20376	0.71834	19.1224
1.76205	0.750308	5.171
2.44927	0.747233	1.43006
2.19787	0.715675	18.1017
2.11971	0.721604	17.1548
2.22224	0.700444	10.2119
2.22189	0.676017	1.55721
2.18376	0.685382	3.9433
1.98769	0.762539	4.89374
1.66811	0.752795	2.42891
1.7773	0.667011	2.64952
1.85541	0.701173	7.52464
2.20291	0.71594	18.5469
1.88773	0.723149	9.92521
1.63251	0.780633	0.585715
2.05945	0.734171	13.971
1.943	0.769032	3.39315
1.94659	0.741761	11.2833
2.09361	0.688124	6.45557
1.85527	0.670758	2.77561
2.18905	0.710661	16.5801
1.79489	0.750814	5.91463
1.7636	0.732238	6.60526
1.93876	0.713579	13.8067
2.02095	0.731671	15.6182
2.39644	0.695591	2.75616
2.10785	0.732633	17.4892
2.16166	0.760585	2.84948
2.2529	0.7051	11.7669
1.86146	0.722	9.41514
1.84325	0.728127	7.93555
2.1473	0.728427	15.3246
2.14197	0.723668	15.8508
1.88922	0.763668	4.86313
1.76806	0.670514	2.85035
1.47606	0.628824	0.490067
2.43339	0.720761	6.5742
2.09167	0.694614	8.64565
1.71086	0.71466	3.64249
2.36571	0.731617	9.76103
2.27547	0.748624	6.91553
2.36955	0.71511	9.17299
2.23184	0.708638	14.8873
2.09922	0.685049	5.30863
1.97195	0.696206	11.0848
1.89935	0.723172	10.2853
2.23361	0.806132	0.106661
2.29205	0.714203	11.9461
2.01532	0.70985	16.2525
1.9161	0.705799	12.1505
1.94955	0.730699	13.7143
2.37108	0.726998	10.0604
2.19768	0.748042	8.61943
2.10223	0.719187	17.6799
1.93141	0.711023	13.3604
1.817	0.783212	1.46884
2.10802	0.667431	1.36817
1.77152	0.728167	6.86092
1.69045	0.669611	1.68774
2.10369	0.697609	9.64968
2.09822	0.771614	2.97685
2.32028	0.711435	9.95553
2.15258	0.687269	5.42621
1.49599	0.650233	0.52388
2.04412	0.699855	12.768
2.14875	0.699808	11.4738
2.36169	0.695504	3.60855
2.08645	0.743804	11.6889
1.97922	0.751751	8.65797
1.91533	0.730602	11.0507
1.74781	0.693732	3.26825
2.12757	0.75495	6.5673
2.1197	0.746374	10.1226
2.24475	0.740595	11.9218
1.85844	0.691796	5.05682
2.19751	0.723087	18.1742
1.59338	0.775265	0.730649
2.31796	0.695648	5.28366
2.29822	0.725628	12.7303
2.0199	0.739193	12.9366
2.19597	0.713981	17.6355
2.36375	0.686905	2.14989
2.1058	0.725714	17.6952
2.00902	0.731851	15.6591
2.00751	0.71613	15.9634
1.91952	0.735624	11.0934
1.72832	0.760965	1.73498
1.93988	0.746394	9.89455
2.26275	0.682598	2.02343
1.70709	0.670997	1.94418
2.22829	0.732624	14.3628
2.1696	0.717667	16.1275
2.09862	0.718415	17.6759
2.36299	0.746715	4.10802
1.6554	0.722389	2.93044
1.93699	0.696133	9.57948
1.78396	0.700625	4.52065
1.88752	0.762488	5.28588
1.50324	0.631151	0.437149
1.69533	0.683245	2.50756
2.07921	0.687101	6.53501
2.3147	0.696735	5.72553
2.07818	0.743662	11.5306
2.25884	0.718083	15.2598
1.74835	0.691422	3.23586
2.08312	0.730121	16.6815
2.13509	0.744429	10.1767
2.17049	0.722941	16.2025
2.03094	0.687448	7.93098
2.23815	0.707282	13.8297
2.32237	0.737478	8.92216
1.69506	0.744622	3.4008
2.26382	0.7014	9.52088
2.18265	0.729743	15.0497
2.06947	0.717895	18.9488
2.03442	0.719961	17.7253
1.78845	0.733472	7.41385
1.96905	0.72621	15.947
1.9638	0.756663	7.46336
1.92744	0.729872	12.0202
2.22067	0.703585	12.4759
2.21153	0.761293	4.75153
2.29287	0.749431	5.34487
2.23662	0.73115	14.9159
2.18285	0.733859	13.7919
2.05499	0.773191	3.44447
1.91245	0.685363	6.03688
1.62028	0.730865	1.21321
1.86127	0.673949	2.96129
2.22017	0.753569	7.06339
2.25912	0.737081	12.8637
2.24042	0.741693	11.4233
2.0891	0.715976	17.5458
2.23147	0.679392	1.9393
1.95923	0.701161	12.3046
2.19847	0.7442	9.89757
2.11794	0.728623	17.0257
1.85996	0.763423	4.83591
2.89248	0.703428	0.150584
1.86939	0.715996	10.034
1.87449	0.665856	2.28202
2.03939	0.702914	14.2288
1.87667	0.703661	9.22625
1.9242	0.752009	7.82258
1.75462	0.755564	3.70457
1.7018	0.753303	2.94775
1.661	0.683414	1.71835
2.34404	0.737824	8.48516
1.89287	0.75966	6.18235
2.18269	0.686897	4.54888
1.87556	0.689437	5.12255
2.27303	0.71629	13.8574
1.74216	0.733161	4.88071
2.36897	0.742706	5.47664
2.36279	0.727738	10.5312
2.25383	0.742593	11.1067
2.1352	0.737931	13.6749
2.28229	0.69266	5.52196
2.05811	0.747396	9.79895
2.4133	0.714313	6.44031
2.0087	0.703319	14.4184
2.06285	0.751092	8.13797
2.48212	0.706036	2.12981
1.95476	0.718532	15.7091
1.78722	0.709261	6.0782
2.13242	0.732776	16.0154
2.5008	0.709173	1.72892
2.24931	0.725464	15.9214
1.78974	0.782611	1.95396
2.01401	0.740035	12.5837
2.05833	0.714543	18.4227
2.02714	0.733252	15.3003
2.09863	0.728011	17.4744
2.18959	0.721822	18.0554
2.41059	0.72749	7.22149
2.04225	0.772852	3.52705
1.93334	0.677153	4.6096
2.03196	0.706741	15.9216
2.34034	0.714448	10.6766
1.93561	0.706413	13.116
1.98081	0.722565	16.4867
2.20909	0.731215	14.602
1.86364	0.692117	5.21552
2.1221	0.713993	15.7899
1.50318	0.757932	0.356758
2.05366	0.722746	18.9088
1.79842	0.758208	4.27407
2.00416	0.748478	8.79501
1.71002	0.684185	3.00977
2.05603	0.749167	8.9258
1.89292	0.68344	4.73894
2.35946	0.777446	0.218212
2.22149	0.7498	8.33418
1.77228	0.68528	2.90337
1.89974	0.690872	6.54105
1.95277	0.713687	14.9296
2.19636	0.707782	16.3624
2.32993	0.721249	13.38
1.80531	0.752069	5.87093
2.21804	0.695589	6.71552
1.90169	0.748831	7.87211
2.36547	0.723405	11.0014
2.02882	0.723226	16.9342
1.75242	0.738676	5.7118
1.69981	0.684982	2.74656
1.76963	0.744271	6.38078
2.10057	0.728712	17.4371
2.37999	0.697149	3.6163
2.44431	0.715824	5.51445
2.13168	0.701632	11.8944
1.63426	0.640263	0.710118
2.19604	0.675677	1.77269
2.05336	0.727523	16.915
1.73428	0.714658	4.32645
2.13808	0.706835	14.0749
1.41763	0.691937	0.198025
2.00747	0.725341	15.776
2.22263	0.7127	16.5393
2.08459	0.677344	3.60556
1.95484	0.738727	12.4193
2.27606	0.675197	1.00915
1.95029	0.719756	15.2968
1.61999	0.754886	1.28752
1.76474	0.707051	4.50892
2.19348	0.727531	16.0706
2.34851	0.694378	3.69153
1.55798	0.68938	0.896779
1.80457	0.732009	7.46433
2.06583	0.71385	18.0668
2.0125	0.746667	9.17286
1.97582	0.773409	3.03608
2.07412	0.692894	8.7252
2.36125	0.730047	10.2236
2.37295	0.719815	10.2028
1.9717	0.673991	4.01964
1.93377	0.694121	8.83329
1.82844	0.682901	3.78339
2.36091	0.709662	7.93782
1.84836	0.710187	9.44673
1.70951	0.74429	3.94452
1.98541	0.709553	15.5332
2.09481	0.699896	11.1875
2.13647	0.722777	16.1938
2.23635	0.72877	15.5186
1.86447	0.71913	9.78803
1.64333	0.648972	0.721987
2.36568	0.709337	7.63175
2.3284	0.70942	8.96568
1.79988	0.711729	7.08714
2.24414	0.752512	7.22634
1.87253	0.743051	7.37351
1.74689	0.757804	2.9077
1.99374	0.718088	16.1755
1.85836	0.75576	6.36123
1.79156	0.779246	2.1527
1.60195	0.660948	0.432537
2.21258	0.70444	13.4869
2.2356	0.698201	8.67231
2.3941	0.736874	7.1817
1.98407	0.730075	15.3037
1.81454	0.707952	8.04446
1.69329	0.748061	3.39888
1.47199	0.660215	0.59456
1.80826	0.688662	3.88245
2.59461	0.682079	0.643948
1.98897	0.750698	8.63428
1.95168	0.682883	7.14835
2.1073	0.708935	15.1081
2.26037	0.735692	13.3189
2.27129	0.719335	14.8385
1.88154	0.711067	10.7727
2.256	0.715365	14.7324
2.42575	0.746072	1.88582
2.44166	0.700521	3.34218
2.42085	0.738589	4.376
2.03715	0.703021	14.2876
1.81594	0.725612	7.87864
1.35687	0.774695	0.097498
2.18815	0.735729	12.9306
2.15369	0.80425	0.204535
2.24925	0.72791	15.5461
1.49144	0.666264	0.43801
1.84205	0.687221	4.19386
2.23688	0.717089	16.5199
1.77294	0.716794	5.82673
2.07988	0.690654	7.74125
1.93481	0.703008	11.8889
1.73757	0.679833	3.0843
1.95002	0.697222	10.5849
1.83466	0.714618	8.88464
1.98133	0.727433	15.6883
2.3177	0.742463	6.96481
2.0296	0.71822	17.1798
1.80835	0.749485	6.55334
2.01156	0.78059	2.11191
1.53833	0.759253	0.379814
2.28581	0.749185	5.94396
1.724	0.673302	2.41658
2.1314	0.68642	5.2045
2.28234	0.733251	12.3256
2.16127	0.700899	11.8691
2.06593	0.73348	14.651
2.00016	0.732037	15.4286
1.96627	0.74767	10.7176
1.86225	0.711484	9.90598
1.98355	0.75168	8.50222
2.08179	0.66346	1.28288
2.27217	0.709303	11.9137
2.28253	0.740975	9.26592
1.76144	0.737329	6.36734
1.80586	0.7168	7.59525
1.94527	0.672515	3.19681
1.81399	0.715743	8.0299
1.95839	0.709242	14.6868
2.16932	0.681615	2.40107
1.83141	0.704136	7.67599
2.18697	0.731293	14.5638
2.34442	0.726818	11.8079
2.01519	0.711085	16.2255
2.05089	0.702348	13.8968
2.05871	0.657304	1.2731
2.37011	0.725836	10.2684
2.19155	0.70588	14.7513
2.33715	0.726182	12.0588
1.88299	0.700344	8.42346
1.76578	0.719874	5.9025
2.08883	0.72697	17.5371
2.1978	0.705911	14.9701
1.96442	0.714604	16.0125
1.8181	0.75445	5.60688
2.24729	0.704952	12.0152
1.97635	0.742896	11.7676
2.02904	0.758785	4.62607
1.79327	0.807883	0.479727
1.76787	0.725553	6.4357
1.83665	0.760828	4.77126
2.16529	0.703961	13.1034
2.02494	0.738334	13.2672
2.1654	0.721176	16.0693
2.10498	0.753236	8.4604
2.16964	0.712594	15.5833
1.51042	0.601631	0.395256
2.43999	0.740605	2.6339
2.2124	0.716363	18.1154
2.38879	0.717739	8.18037
1.76769	0.77	3.15334
1.48128	0.523809	0.135595
2.15854	0.775124	1.206
2.07701	0.755722	6.52838
1.70435	0.679637	2.57006
2.01916	0.720615	16.4008
1.6723	0.72332	3.49122
1.82259	0.741941	7.41598
2.24116	0.708523	14.1256
1.84469	0.717267	9.17417
2.14054	0.69353	8.67382
2.36961	0.679993	1.10837
2.35382	0.711852	9.094
2.12033	0.735876	15.7017
1.76629	0.731463	6.76447
2.09396	0.785169	0.896349
2.0204	0.745405	9.93941
2.03554	0.721386	17.8468
1.61194	0.819242	0.281014
2.14868	0.699127	11.2267
2.31289	0.739953	8.03829
2.0346	0.726009	16.7199
2.34666	0.706319	7.31118
2.16173	0.695395	9.68765
2.26672	0.749893	7.18841
1.91029	0.724792	10.6356
2.32812	0.748092	4.86008
2.36082	0.677101	1.0175
1.92	0.717621	11.7462
1.99595	0.684041	7.33392
2.16317	0.692484	8.04201
2.06076	0.734479	13.9102
1.94452	0.750193	9.06439
1.8743	0.657276	1.27783
2.23338	0.697661	8.33985
2.26435	0.709703	12.6261
1.79351	0.737203	7.26957
2.15302	0.745737	8.31485
1.85015	0.706056	8.93038
1.78256	0.68564	3.15018
1.92068	0.726237	11.4193
2.04177	0.707747	16.4557
2.14537	0.718096	15.4926
2.21113	0.727597	16.2523
2.10912	0.776207	1.93205
1.99124	0.749094	9.12366
2.11748	0.750103	8.90853
1.63815	0.713586	2.3387
1.78125	0.765858	3.24452
1.81747	0.728498	7.75377
1.70362	0.77061	1.60609
2.13008	0.729526	16.2832
2.33987	0.690342	3.26465
2.48959	0.728009	2.43037
2.40582	0.734094	7.50544
2.06042	0.661564	1.49888
1.93892	0.744434	10.2723
2.20733	0.720507	19.3749
1.74561	0.750274	4.6754
2.2285	0.730248	15.1166
2.04743	0.748918	8.89773
2.0149	0.77149	3.69806
2.30576	0.735794	9.86309
1.77805	0.679764	2.89297
1.88243	0.706692	10.5815
2.19089	0.731302	14.5474
1.96516	0.695802	10.8241
2.4157	0.721393	7.21895
2.24972	0.716332	15.4097
2.42283	0.759353	0.757713
2.06481	0.761972	3.95577
1.97327	0.67085	2.77049
2.10276	0.723509	17.881
1.97653	0.733878	14.478
2.33866	0.697529	4.96112
1.91269	0.687361	6.44677
2.21026	0.747912	8.92543
1.65751	0.737451	1.85866
2.14016	0.720886	16.0564
1.74123	0.724743	5.0965
1.65698	0.661699	0.999161
1.74551	0.737159	5.22097
2.13274	0.706007	13.7583
2.10965	0.704253	12.9308
2.24603	0.722429	16.5769
2.47489	0.694831	1.40598
2.28514	0.725243	13.677
1.64483	0.660155	0.794514
1.9821	0.694504	10.7234
1.87685	0.708893	10.6627
2.04056	0.701474	13.5618
2.03399	0.705665	15.463
2.03024	0.721507	17.3482
1.9353	0.698315	10.2623
2.24874	0.730088	15.2089
2.04367	0.738484	12.8959
1.96243	0.718437	16.5931
1.62814	0.747605	1.70781
2.3487	0.727236	11.6047
2.07121	0.698812	11.5607
1.95698	0.718016	15.8954
2.24481	0.731827	14.8723
2.1316	0.731138	16.1299
2.33253	0.704607	7.28732
2.0428	0.730509	15.6959
2.04901	0.723447	18.2952
2.13376	0.734825	15.4392
2.15142	0.666837	1.21879
1.9165	0.707356	12.7449
2.05779	0.716982	19.0088
2.00492	0.756004	6.04523
1.90174	0.781394	1.36147
2.12428	0.716596	16.1702
1.89803	0.754039	7.01781
2.32788	0.723741	12.7739
1.54808	0.623968	0.181158
2.07947	0.741267	12.5174
1.75271	0.726131	5.66479
2.36236	0.72772	10.5633
1.78284	0.695393	3.6217
1.67396	0.77374	1.00987
2.37626	0.730656	9.40313
1.88998	0.71283	11.0149
2.10208	0.760166	6.0321
2.10277	0.730812	17.3266
2.32849	0.669401	0.52035
2.34354	0.706794	7.56017
1.70196	0.738794	3.15654
2.10698	0.699994	10.7562
1.47329	0.716435	0.320755
1.96173	0.732385	14.2587
2.08959	0.693973	8.51476
2.18879	0.709207	16.3222
1.96663	0.651112	0.77137
2.36089	0.746564	4.31269
2.04374	0.73403	14.5783
1.72435	0.75154	3.70472
1.69145	0.815144	0.26216
1.88661	0.685152	4.78474
2.19321	0.712799	17.2232
1.76434	0.731299	6.60616
2.31339	0.75207	4.21643
1.73225	0.721605	4.89179
2.36827	0.710842	7.98124
1.90039	0.742849	8.64025
1.52131	0.757563	0.370968
1.98914	0.730807	15.2936
1.78721	0.787731	1.57512
2.3448	0.704556	6.83947
2.19659	0.717966	18.438
2.25347	0.732971	14.7135
1.93805	0.685833	7.2411
1.9329	0.699962	10.7326
2.07713	0.69748	10.6348
2.03309	0.744916	10.3321
1.71764	0.709078	3.16076
1.91119	0.678963	4.53188
2.20593	0.70256	12.247
1.71478	0.684029	3.15041
1.81284	0.714691	7.96062
2.12519	0.683066	3.90594
2.3113	0.75491	3.73489
1.87841	0.698493	7.55725
2.02161	0.772766	3.60724
2.39085	0.728219	8.66466
1.89868	0.65273	1.21349
2.14866	0.701242	11.9897
2.02258	0.742342	11.4164
1.71742	0.644061	0.847185
1.8269	0.759733	4.65372
2.07868	0.712132	17.0646
1.73021	0.711604	3.86965
1.72969	0.74273	4.60135
1.99601	0.736095	14.2741
2.04321	0.710066	16.9169
1.76385	0.695868	3.37108
1.80531	0.73131	7.48159
2.38973	0.717657	8.08057
1.74342	0.662668	1.81422
2.36191	0.724048	11.2303
2.0243	0.692234	9.97141
2.10175	0.701813	11.9071
1.84904	0.726187	8.31076
1.89648	0.71817	10.6884
2.11254	0.73009	17.2971
2.29111	0.733341	11.593
2.09778	0.739281	14.1701
1.81591	0.669433	2.50618
2.11751	0.690756	6.95848
1.94446	0.714839	14.3189
1.73203	0.747638	4.91393
2.01817	0.741265	11.9411
1.80285	0.783375	1.69069
1.89102	0.691817	6.32095
2.15833	0.720317	15.3823
2.4148	0.730092	6.76466
2.25676	0.728456	15.0894
2.0874	0.724909	17.9836
2.3159	0.700159	6.63132
2.00602	0.681941	6.35711
2.16865	0.769701	1.84124
2.09449	0.69329	8.10565
2.12237	0.735448	15.8058
2.1866	0.707348	15.5703
2.49331	0.706347	1.60661
2.30964	0.71935	13.0092
1.78114	0.737772	7.14988
1.79605	0.756637	4.58734
2.11679	0.748191	9.58436
1.81681	0.695457	4.54871
2.30885	0.729081	11.708
2.23571	0.721959	17.2904
1.55963	0.769319	0.535366
1.72776	0.754695	3.02079
1.79754	0.705228	6.1666
1.77706	0.687916	3.11996
1.90786	0.741366	9.22753
2.2634	0.740219	11.2304
2.31971	0.72445	12.6796
1.80388	0.672281	2.81175
2.35949	0.718206	11.0364
2.09429	0.729723	17.1399
1.69342	0.726294	3.52956
1.95765	0.753659	8.40588
2.17393	0.730143	14.8624
2.13835	0.753265	6.36842
1.81897	0.692717	4.3484
1.93815	0.740117	11.175
2.26416	0.724172	15.2266
2.22138	0.76474	3.52846
2.07389	0.734848	14.6891
2.10206	0.717943	17.4006
2.28388	0.741551	8.90833
2.37554	0.719714	9.9061
1.9603	0.740286	12.3758
2.1203	0.728688	16.886
1.53955	0.663977	0.351951
2.11533	0.714921	16.1851
1.81168	0.76369	3.49336
2.23686	0.733722	14.2743
2.08051	0.737021	14.2651
1.74164	0.753066	3.87563
1.98562	0.687759	8.68165
1.67854	0.801836	0.338619
2.09103	0.724738	17.966
2.09933	0.721538	18.186
1.6825	0.755473	2.56237
1.78679	0.776708	2.46399
2.33016	0.742615	6.79744
1.90336	0.724738	10.3527
2.1066	0.708638	15.0687
2.04034	0.725487	17.1181
1.67187	0.656306	1.00416
1.74175	0.695282	3.29734
2.00121	0.711443	15.9495
2.11944	0.716031	16.2546
1.80225	0.683374	3.48625
2.19275	0.694194	6.59828
2.2344	0.708805	14.7257
2.12392	0.722784	16.884
2.01408	0.700921	13.5931
2.1671	0.74144	10.5575
2.2141	0.702177	11.6755
2.19845	0.720696	19.1296
1.96685	0.721301	17.1247
1.90032	0.753432	7.13064
1.96822	0.697862	11.549
2.20533	0.695532	6.3635
2.58091	0.717597	1.38602
2.72511	0.706954	0.317964
2.21065	0.714395	17.8121
2.11042	0.77066	3.05888
1.99865	0.672006	3.36272
2.18037	0.739666	11.4195
1.87355	0.762071	5.50567
1.83887	0.753987	6.16339
2.0179	0.683573	6.71897
2.16055	0.740896	10.7876
1.87079	0.668336	2.63223
2.1314	0.751076	7.62222
2.16032	0.733712	14.4251
1.70453	0.716627	3.75701
2.39329	0.700502	4.20644
2.0478	0.700976	13.256
1.90467	0.694989	7.59315
1.98978	0.73651	13.9705
1.96435	0.714843	16.0598
2.02488	0.77264	3.60081
1.98724	0.751114	8.55451
1.93805	0.720701	13.7371
2.28481	0.734182	11.9014
1.81201	0.679719	3.43367
2.14479	0.756214	4.84466
2.04424	0.725225	17.3935
1.94906	0.737827	12.2933
2.21328	0.725999	16.9077
2.32617	0.725992	12.2323
1.95513	0.733018	13.6874
1.97529	0.684393	7.81201
1.89529	0.705609	10.9237
2.15341	0.70479	13.278
2.10056	0.743696	12.1076
2.34271	0.738915	8.09101
2.04485	0.708116	16.626
1.93017	0.724745	12.4839
2.0567	0.712007	17.7159
1.60008	0.701861	1.47203
1.82829	0.688363	4.21321
2.15452	0.719123	15.16
1.95403	0.710661	14.6613
1.97927	0.724756	16.1465
1.69595	0.73678	2.80249
2.12302	0.712182	15.4427
2.23524	0.735631	13.5545
1.99752	0.711445	15.8932
2.18377	0.713889	16.7399
1.59501	0.679331	0.9849
2.05979	0.711969	17.818
2.23211	0.733579	14.1716
2.06239	0.725714	17.9564
1.62395	0.725886	1.50952
2.39589	0.724853	8.16713
1.6285	0.696219	2.28859
1.9638	0.702839	13.0399
1.91386	0.658736	1.74904
2.45403	0.719519	5.28916
2.31016	0.771129	1.17365
1.73933	0.731738	4.7064
2.52416	0.694979	0.86339
2.29346	0.700034	7.53312
1.81115	0.73733	7.37697
1.91288	0.692235	7.42784
2.01355	0.704595	14.9842
1.96447	0.68989	9.32331
1.82316	0.734679	7.38013
2.10705	0.72284	17.7899
2.30707	0.707879	9.07388
2.30426	0.743038	6.83864
1.8468	0.720829	9.17086
2.34167	0.717815	12.0414
2.16719	0.722914	15.9583
2.04312	0.695778	10.8774
2.19837	0.715384	18.083
2.37826	0.712446	7.87084
2.01477	0.733846	15.6371
1.83426	0.729865	7.681
1.92717	0.684269	6.44853
1.84091	0.74122	7.26672
1.81444	0.688367	4.01218
2.0954	0.700852	11.66
2.16106	0.696843	10.3037
1.973	0.699563	12.2102
2.37405	0.714508	8.67193
1.99464	0.702245	13.6564
2.07469	0.709701	16.6198
2.01964	0.688462	8.60953
1.76947	0.694726	3.27468
1.76035	0.70619	4.29914
1.93669	0.726178	13.104
2.07162	0.737616	13.5368
1.70454	0.73721	3.09182
2.39295	0.729845	8.58466
2.40579	0.73384	7.5513
1.74025	0.693081	3.2758
1.47271	0.721358	0.304003
1.89574	0.712444	11.3049
2.04557	0.746954	9.7326
2.31566	0.710617	9.77795
1.77255	0.724715	6.58678
2.37563	0.735559	8.434
2.06093	0.748009	9.55767
2.31784	0.723752	12.8666
2.05737	0.747987	9.50447
2.25019	0.747314	9.36369
1.67594	0.686083	2.21665
2.1412	0.69491	9.39555
1.90044	0.722335	10.3654
2.25421	0.734754	14.2101
2.08462	0.736747	14.6187
1.93858	0.726387	13.2828
2.35971	0.697539	4.26842
2.07866	0.713451	17.3958
2.1746	0.699163	10.6401
2.0514	0.686047	6.89865
2.11017	0.733081	17.3545
1.89814	0.674791	3.32498
1.98543	0.714891	16.0282
2.10601	0.760689	6.08666
1.6574	0.744957	2.25556
2.02447	0.722038	16.7715
2.33822	0.721321	13.2998
2.66866	0.761135	0.107348
1.87	0.701551	8.16077
1.84618	0.71371	9.29693
2.1836	0.779557	0.810642
1.49291	0.705909	0.397638
1.93486	0.757351	6.80603
2.13621	0.720423	16.207
1.95984	0.706698	14.124
2.20695	0.71156	17.4752
1.58514	0.795849	0.153986
2.2771	0.755031	4.94823
2.40148	0.665941	0.132203
2.05988	0.708423	16.8808
2.07237	0.687189	6.76263
1.64442	0.692062	2.32779
2.05828	0.730414	15.7209
2.08227	0.742536	12.1018
2.03915	0.703235	14.3759
2.03	0.703599	14.5657
1.89635	0.762203	5.33741
2.09933	0.642271	0.326372
1.95498	0.75673	7.29456
2.0873	0.729572	16.9516
2.06923	0.739542	12.7329
2.11523	0.757951	6.49387
2.19437	0.776213	1.02267
1.99652	0.750595	8.3531
2.06325	0.719081	19.5582
2.32738	0.695264	4.77093
2.05366	0.713009	17.8316
2.17174	0.743006	9.86516
1.92229	0.720847	11.5994
1.60824	0.664115	0.528661
1.44269	0.70534	0.310397
1.99613	0.729114	15.5693
1.91779	0.700081	10.0982
2.37255	0.751362	2.61559
2.40115	0.716024	7.10543
1.43821	0.650279	0.2105
2.11099	0.741197	13.4437
2.38049	0.724513	9.50924
1.68412	0.784733	0.765878
2.17658	0.737135	12.5418
2.21828	0.707128	15.1727
2.04787	0.724668	17.7792
1.84579	0.710359	9.35217
1.80118	0.733438	7.43631
1.94948	0.750492	9.1764
2.0836	0.702398	12.9297
2.34571	0.725038	12.2624
1.84255	0.720475	9.03966
2.30053	0.727279	12.2319
1.65787	0.734834	1.72711
1.7976	0.742544	7.06303
1.84811	0.659565	1.52409
2.00856	0.731499	15.6541
2.31994	0.773443	0.726877
1.65917	0.668133	1.22641
2.24253	0.731776	14.8476
2.18185	0.735612	13.1065
2.32889	0.697291	5.29395
1.99328	0.693375	10.526
2.17582	0.726082	15.8508
1.83738	0.72455	8.38648
2.11344	0.743336	12.148
1.78151	0.723474	6.78702
2.11541	0.741884	12.7977
2.00049	0.663318	1.7624
1.94332	0.685765	7.45135
1.92873	0.713782	12.9965
2.13131	0.765781	3.37878
2.2334	0.711497	15.4429
1.58514	0.747012	0.956686
1.95465	0.65206	0.911433
2.12878	0.710746	15.0746
2.1422	0.703257	12.668
2.06238	0.791289	0.798389
2.40964	0.723012	7.40887
1.90896	0.744409	8.76434
1.85912	0.730513	7.49068
1.85213	0.763323	4.62184
2.21679	0.70828	15.9917
1.98082	0.724879	16.1066
2.08688	0.793277	0.44993
1.83145	0.707763	8.80974
2.11965	0.726915	16.9824
2.43006	0.692966	2.17301
2.36774	0.706466	6.68753
2.09082	0.746169	10.7354
2.01976	0.664247	1.91065
1.98652	0.743961	11.1955
2.01413	0.699033	12.877
1.95795	0.695862	10.5219
1.82034	0.736154	7.42901
1.94462	0.743559	10.7773
1.9849	0.706106	14.7245
2.30234	0.713174	11.0035
1.47359	0.622174	0.481159
2.01271	0.789413	0.858193
2.11767	0.741255	12.991
1.81264	0.735417	7.4139
2.14367	0.750571	6.95249
1.85874	0.665325	2.23908
2.14217	0.714625	15.2441
2.0662	0.712293	17.6444
2.04963	0.768787	3.63134
1.90343	0.701181	9.77422
1.64615	0.751474	1.96515
2.03565	0.706612	15.8901
2.09384	0.735556	15.7175
2.40183	0.730976	7.93531
2.09684	0.703812	13.1383
2.18859	0.73871	11.7806
1.79461	0.729058	7.3455
1.97114	0.676835	5.16856
2.26288	0.719378	15.3581
1.95783	0.751115	9.2976
1.8715	0.68067	3.37262
2.36372	0.721498	11.4768
1.67001	0.681649	1.65828
1.98352	0.672786	3.56901
2.45868	0.734368	2.86721
1.83405	0.710232	8.93894
2.09057	0.744697	11.3939
2.22633	0.710624	15.7808
2.41133	0.719384	7.18577
2.09296	0.727179	17.5259
1.79214	0.698773	4.53899
1.65738	0.702356	2.29966
1.76487	0.655297	1.29894
2.24174	0.737533	13.0236
1.57555	0.740388	0.975612
2.1583	0.723516	15.2408
1.87019	0.755607	6.64363
1.67982	0.670367	1.61323
1.98236	0.682317	7.0665
2.41582	0.70857	5.58585
1.72264	0.683093	3.39831
2.04347	0.707438	16.328
1.58608	0.600661	0.2244
2.17309	0.749284	7.26402
1.88191	0.716	10.45
1.83449	0.711762	8.92805
1.99222	0.735483	14.4299
2.23152	0.725754	16.4381
1.85672	0.734644	6.80563
1.91727	0.742998	9.39306
2.24819	0.726601	15.7745
1.94795	0.713505	14.5301
2.0854	0.694297	8.78387
2.18298	0.748228	8.00367
2.36865	0.714384	9.02367
2.28835	0.708149	10.3056
2.06881	0.717664	18.9204
2.09561	0.757844	6.50458
1.85735	0.705775	9.08994
2.23805	0.731536	14.8376
2.48542	0.673951	0.247769
2.13017	0.710974	15.0818
1.60673	0.697053	1.60039
2.22702	0.692477	5.74558
1.98417	0.738637	13.1118
1.92703	0.706798	12.9307
2.18461	0.767888	2.4449
1.81942	0.752321	6.14681
1.91547	0.721174	10.7157
2.18812	0.721463	18.0571
2.11264	0.710082	15.2566
2.42203	0.694453	2.41954
1.75765	0.779558	2.22574
2.3083	0.745287	5.86997
1.77158	0.635121	0.280939
1.95764	0.720534	16.348
2.15417	0.720631	15.2863
1.75964	0.744033	5.98125
2.22357	0.738822	12.1157
2.11603	0.730617	17.0746
2.39715	0.729204	8.29319
2.1685	0.741103	10.7319
2.26036	0.76237	3.34334
2.03191	0.752236	7.28014
2.23573	0.73277	14.4868
1.80795	0.715928	7.69301
2.53916	0.73301	0.897545
2.27049	0.731923	13.5147
2.11323	0.688675	6.19649
2.0224	0.705757	15.4574
2.05476	0.721976	19.3206
2.49937	0.717572	2.40298
2.2838	0.732077	12.4356
1.99206	0.700247	12.8892
2.11373	0.715955	16.4533
2.2316	0.688941	4.65493
2.04412	0.704589	14.9942
2.07279	0.753993	7.11514
2.08663	0.737704	14.3245
2.07227	0.752368	7.80927
2.19505	0.735398	12.9073
1.70234	0.694935	3.2818
1.95846	0.728599	14.8668
2.02627	0.7074	16.156
1.9896	0.734035	14.9127
1.94656	0.75049	9.05916
2.08488	0.751418	8.54625
1.73635	0.75317	3.67988
1.81138	0.692456	4.14835
2.18592	0.720603	17.9533
1.90844	0.730465	10.5246
1.4474	0.714929	0.275522
2.44727	0.696952	2.61339
1.82234	0.743199	7.42181
1.60752	0.752415	1.17473
2.38977	0.705719	5.7812
1.88271	0.725584	9.3722
1.92229	0.715573	12.2537
2.17874	0.715096	16.5418
2.00279	0.687002	8.29845
1.81197	0.696464	4.69483
1.99059	0.706153	14.9133
1.91037	0.689894	6.8436
2.14547	0.710896	14.7574
2.1957	0.732834	13.8766
1.95542	0.752454	8.75196
2.0681	0.687705	7.07214
1.97325	0.707066	14.6873
1.88631	0.686262	4.99235
2.26343	0.770737	1.62189
2.0221	0.733941	15.3747
2.00128	0.748848	8.78418
2.26972	0.726624	14.4621
1.96717	0.716498	16.359
2.0802	0.733522	15.597
2.23356	0.743468	10.6588
2.03808	0.719554	17.9922
2.04947	0.736695	13.433
2.14119	0.715079	15.3289
2.30936	0.730572	11.3521
1.99689	0.712675	15.9273
1.62492	0.703445	2.36505
1.881	0.774114	1.67522
1.93117	0.744322	9.87204
1.84808	0.770463	2.47565
2.2812	0.705005	9.81062
2.22248	0.723517	17.5329
2.18634	0.747406	8.3961
2.22459	0.74828	8.86383
1.99738	0.702396	13.7813
1.83876	0.74138	7.28811
1.92385	0.661269	1.73163
1.73527	0.683615	3.29404
2.01508	0.700649	13.4785
2.08132	0.706352	15.0703
1.90248	0.68888	6.27152
2.00418	0.768948	3.86517
2.36803	0.702052	5.37728
2.01482	0.697755	12.3789
2.11373	0.699928	10.7992
2.085	0.726667	17.5885
2.15314	0.729883	14.9102
2.0547	0.670273	2.30361
2.11119	0.707677	14.6702
1.71049	0.680932	2.8753
2.33211	0.716788	11.7639
2.32836	0.720422	13.23
2.17549	0.776435	1.05735
2.34189	0.724693	12.3929
2.03565	0.735977	14.0629
2.0569	0.725313	18.0059
1.85828	0.708617	9.83555
2.3695	0.730896	9.69445
2.1444	0.753997	5.67061
2.00618	0.724987	15.7992
2.39028	0.706245	5.91349
1.80559	0.808453	0.380472
2.08539	0.642565	0.334197
2.06912	0.725652	17.9404
1.87584	0.680999	3.57289
2.28914	0.746168	6.51367
2.48398	0.720119	3.13151
1.96191	0.710838	15.1403
1.83837	0.735686	7.14621
2.11096	0.761498	5.72418
1.73956	0.685018	3.24545
2.03841	0.734058	14.7579
2.07598	0.71072	16.8244
2.21376	0.726898	16.5073
1.98486	0.71824	16.349
2.17096	0.691596	7.09223
2.22377	0.707854	15.2761
1.80757	0.67133	2.73044
2.30638	0.736328	9.62963
2.31039	0.719041	12.8923
2.12303	0.693523	8.13402
2.15802	0.706862	14.0555
1.9075	0.709859	12.2033
2.03406	0.702991	14.2877
1.83025	0.659653	1.54444
2.02248	0.712439	16.4837
2.31143	0.699744	6.69094
2.19475	0.727238	16.2342
2.14441	0.734904	14.7421
1.7743	0.749761	5.65591
1.90434	0.688344	6.25163
2.08953	0.708582	15.7404
2.1985	0.689979	5.00406
1.96953	0.725335	16.1401
2.44135	0.7249	5.49773
2.10847	0.731822	17.4915
2.10589	0.749166	9.8169
2.20252	0.718896	19.1326
2.15413	0.713817	14.7926
2.14126	0.709424	14.6734
2.17061	0.73456	13.837
2.08573	0.731008	16.5647
2.41689	0.715103	6.41598
2.02482	0.715219	16.6913
1.78894	0.741626	6.97477
2.03593	0.706836	15.9917
1.99458	0.712278	15.8876
1.8757	0.726772	8.80566
2.23697	0.741074	11.592
2.44041	0.713904	5.40966
1.9958	0.701603	13.4588
2.12836	0.732495	16.2719
2.3685	0.735752	8.56595
1.69082	0.785877	0.750198
1.9968	0.738076	13.4489
2.25369	0.705327	11.8146
2.39693	0.730303	8.36422
1.94739	0.764514	4.83644
1.9975	0.725677	15.8457
1.99495	0.691497	9.90446
2.0069	0.713796	16.0022
2.12846	0.703027	12.4624
2.10607	0.725157	17.7185
2.02311	0.732172	15.5351
2.16979	0.674903	1.73025
1.98787	0.768642	3.9518
1.9061	0.71413	11.5213
2.19777	0.708812	16.7635
2.1933	0.721382	18.5525
2.05248	0.716878	18.6249
2.12515	0.664218	0.989976
2.00185	0.713544	15.9818
2.25406	0.708853	13.1946
2.09802	0.712012	16.2041
1.70666	0.656771	1.18506
1.70258	0.729625	3.28813
1.83175	0.722093	8.55693
2.03678	0.730829	15.6239
2.10001	0.743923	11.9808
2.13467	0.720776	16.3355
2.08203	0.766974	3.91431
1.99256	0.733212	15.1132
2.17811	0.726885	15.746
2.11427	0.709973	15.2053
1.70413	0.704516	2.70864
1.94051	0.749971	8.96005
1.9166	0.725842	10.9762
1.96983	0.729312	15.2545
2.01671	0.736834	14.1522
2.12648	0.710935	15.1518
1.97649	0.71772	16.4337
2.18797	0.737767	12.1481
1.79192	0.735722	7.34034
1.92419	0.732125	11.7281
2.1929	0.72844	15.6879
1.91166	0.732919	10.801
2.09705	0.722372	18.1816
1.66689	0.717444	3.04369
1.88573	0.774278	1.60971
2.1952	0.733138	13.757
1.90601	0.680754	4.77863
1.80175	0.702651	5.83335
2.11674	0.718478	16.8382
2.28493	0.705782	9.81046
2.14949	0.729779	15.1306
2.04217	0.678309	4.60272
2.2504	0.704253	11.5224
1.90217	0.713559	11.4427
1.87214	0.642911	0.79928
1.9741	0.706311	14.465
2.16205	0.708133	14.6879
2.12948	0.71858	16.2724
1.86168	0.691603	5.0838
2.19683	0.714837	17.8609
2.31418	0.71607	11.781
1.973	0.747422	10.5195
1.94529	0.693534	9.27422
2.05483	0.72175	19.423
1.96982	0.690082	9.3785
1.98802	0.736706	13.8609
2.04089	0.715779	17.6854
2.08198	0.712924	17.1189
1.86678	0.715281	9.96528
2.2342	0.731568	14.7776
2.08032	0.689397	7.29361
2.3733	0.724703	10.1256
1.97144	0.701777	12.8989
1.89278	0.771106	2.21347
1.94917	0.706146	13.5388
2.40709	0.715045	6.76134
2.03258	0.699632	12.8328
2.44132	0.714941	5.51472
2.10886	0.709254	15.1388
1.92469	0.70201	11.1066
2.29396	0.708148	9.86227
2.23825	0.72093	17.3479
1.89006	0.71462	10.8504
1.67913	0.611877	0.195871
1.84766	0.723639	8.73664
2.20641	0.719046	19.1244
2.0394	0.702161	13.8858
2.03246	0.732593	15.283
1.99723	0.756006	6.35803
2.05238	0.688015	7.61642
1.87771	0.694469	6.22675
2.13543	0.743495	10.6587
1.9263	0.672669	3.04171
2.02133	0.718596	16.5594
2.54215	0.725224	2.25775
2.25573	0.711203	13.6733
2.01229	0.679858	5.61974
1.94599	0.738467	11.978
2.27498	0.746489	7.64993
2.91812	0.712869	0.210959
2.0673	0.764605	3.87979
1.81879	0.688274	4.10887
1.95611	0.657581	1.24235
2.05118	0.757195	5.1801
2.27684	0.739711	10.2807
1.58238	0.739116	1.08579
2.09351	0.712521	16.5189
1.54336	0.74607	0.587445
1.46042	0.653353	0.503428
2.0618	0.686897	6.95902
1.54224	0.661411	0.339595
2.02395	0.700997	13.5176
1.75029	0.668018	2.38192
1.91366	0.724647	10.7704
2.05585	0.753495	6.89526
2.26893	0.765017	2.69798
2.06034	0.699673	12.4377
1.85796	0.651565	0.97748
2.25022	0.730905	15.0921
1.57681	0.76754	0.687707
1.96682	0.67903	6.12473
2.32817	0.719246	12.776
1.8955	0.701956	9.63762
1.76001	0.693598	3.24754
1.77475	0.784798	1.99349
1.93189	0.683419	6.4637
1.92045	0.718991	11.6055
1.91722	0.756255	6.77046
1.94658	0.734164	12.9638
2.01205	0.712257	16.0832
2.24824	0.742627	11.1945
2.12465	0.70582	13.6986
2.16546	0.719769	15.9824
2.08659	0.738647	13.9161
1.89464	0.706646	11.2553
2.23935	0.742058	11.2682
2.0651	0.720828	19.9254
2.38856	0.699202	3.97191
1.45631	0.677105	0.262615
2.06619	0.74907	9.14598
2.18902	0.72171	18.0473
1.64472	0.765898	1.31101
1.91512	0.677378	4.22048
1.85611	0.646639	0.863148
2.15266	0.690209	7.12532
1.89319	0.7455	8.09849
1.94676	0.69806	10.7117
1.77589	0.723712	6.60945
2.00335	0.769224	3.84264
1.78149	0.775804	2.69638
2.00673	0.835858	0.128537
1.80164	0.730551	7.45297
2.47618	0.707351	2.57738
2.18355	0.729609	15.1019
1.80203	0.727535	7.47779
2.05815	0.728755	16.4846
2.19589	0.700934	11.1101
1.96118	0.744546	11.4655
2.17467	0.711912	15.841
2.17271	0.728228	15.2565
1.55675	0.707754	0.782167
1.94171	0.75293	8.16505
1.91877	0.649536	0.940089
2.39586	0.7107	6.58958
2.18245	0.723496	16.9365
1.70271	0.733051	2.86569
1.99827	0.73459	14.9813
1.65582	0.72005	3.01579
2.31603	0.732214	10.8579
1.90217	0.716643	11.0397
2.02145	0.754797	6.21092
2.20256	0.737352	12.1315
2.24507	0.759899	4.21704
2.17741	0.731287	14.597
2.40488	0.72849	7.64466
1.65386	0.698358	2.58291
2.18726	0.693399	6.75553
1.96184	0.745328	11.3252
2.25122	0.759579	4.17679
2.20201	0.702596	12.3523
2.39233	0.723834	8.44423
2.22563	0.736391	13.0089
2.02719	0.735807	14.3703
1.75281	0.707757	4.20114
1.99387	0.698697	12.3864
2.22021	0.745244	9.87221
1.90543	0.740834	9.17584
1.90067	0.718961	10.7001
2.2335	0.700912	10.3103
1.9414	0.742366	10.8624
2.04868	0.74961	8.6069
2.37108	0.713631	8.63609
1.94216	0.690964	8.55195
2.2372	0.662632	0.201157
2.08331	0.704473	14.0173
2.17596	0.708598	15.5043
1.78238	0.6387	0.267753
1.65442	0.680704	1.46291
1.37007	0.659539	0.187158
2.31566	0.678227	1.22967
2.10574	0.727946	17.5886
1.69441	0.721843	4.13113
1.99362	0.762931	4.67059
2.21978	0.730655	14.9319
1.7586	0.803652	0.484035
2.2302	0.700086	9.85417
2.00121	0.739165	13.0048
1.6956	0.743428	3.32614
2.42257	0.732485	5.83126
2.09062	0.73504	15.7417
1.98485	0.756636	6.6309
2.00376	0.692984	10.5129
1.9601	0.714196	15.6036
1.73164	0.771742	2.0939
2.162	0.775885	1.13606
1.88851	0.763233	5.0199
2.18229	0.725476	16.3297
2.49696	0.730647	2.11625
2.03271	0.729901	15.8335
1.76089	0.729667	6.27058
2.33174	0.750273	4.3771
1.73807	0.688764	3.27051
2.11115	0.719163	17.2408
2.24118	0.714726	15.6354
1.80204	0.711099	7.21075
2.03913	0.725973	16.9277
2.05088	0.680982	5.12133
1.93497	0.693671	8.79634
2.04416	0.702893	14.1967
1.97407	0.722142	16.734
1.95381	0.696383	10.4892
1.85463	0.739916	7.09429
1.90078	0.737796	9.28572
1.88439	0.66536	2.13575
1.99116	0.69566	11.2657
2.24331	0.691247	5.59024
1.69401	0.745312	3.41293
1.77471	0.743669	6.58477
2.21146	0.751191	7.90395
1.62035	0.678581	1.04625
2.14331	0.728527	15.552
2.19617	0.726761	16.4891
1.72616	0.711357	3.712
1.76278	0.665323	2.34661
2.44488	0.722386	5.84874
1.92155	0.709459	12.9772
2.04394	0.724099	17.7367
2.35467	0.722855	12.1568
2.43762	0.736698	3.49503
1.97809	0.690094	9.39569
1.83013	0.649221	0.870193
1.99438	0.684132	7.39386
2.23141	0.729763	15.2682
2.03716	0.724829	17.1283
1.76015	0.717733	5.49216
2.30447	0.740243	8.01276
1.71561	0.699204	3.17735
1.89497	0.73985	8.66377
1.77701	0.750847	5.47525
2.21963	0.70569	14.0386
2.24732	0.744907	10.291
1.99249	0.70282	13.8021
2.16943	0.698392	10.4864
1.946	0.684108	7.19393
1.77992	0.658455	1.63763
2.16458	0.713828	15.3532
2.04625	0.683448	6.03403
2.03628	0.693175	10.0075
2.13943	0.700629	11.6043
2.17982	0.755798	5.36418
2.08691	0.733799	15.9874
2.3294	0.736888	9.05458
1.80279	0.698474	4.89201
1.85003	0.705493	8.74431
2.37718	0.726905	9.62944
2.16239	0.729366	14.8637
2.03524	0.704488	14.9459
2.03446	0.753714	6.68844
2.1739	0.720832	16.8699
2.04026	0.75548	5.95811
2.05947	0.706166	15.8161
2.36455	0.72259	11.2165
1.63026	0.691061	1.97456
2.25254	0.716969	15.3709
1.72117	0.794221	0.429831
2.10309	0.701838	11.8666
1.98589	0.731386	15.1515
2.05101	0.718626	18.8904
2.38423	0.702491	5.031
2.05464	0.727656	16.8948
1.94194	0.648764	0.74905
1.95722	0.74066	12.1202
1.98526	0.680134	6.22476
1.96193	0.715661	16.0264
2.11564	0.711418	15.4716
2.14236	0.717511	15.5608
1.95018	0.75208	8.69857
1.80412	0.720703	7.60433
2.41542	0.70823	5.55491
1.91841	0.720941	11.0577
1.82987	0.70582	8.1481
2.17525	0.733474	14.0909
1.7896	0.751538	5.61942
1.90199	0.694808	7.43134
1.99411	0.703363	14.0366
2.25238	0.713536	14.5118
2.05544	0.675392	3.59875
2.00474	0.6897	9.29309
1.9573	0.692731	9.67755
1.95022	0.713034	14.6648
2.37121	0.722756	10.5244
2.3182	0.697818	5.88375
2.34147	0.719239	12.6323
1.75427	0.811142	0.552444
1.97271	0.720359	16.9064
2.14483	0.713564	15.0468
1.59665	0.731408	1.11995
2.03139	0.706986	16.0234
2.36701	0.738093	7.5924
1.62082	0.737467	1.20622
2.1876	0.761925	3.94855
1.57338	0.729627	0.87465
2.15767	0.717752	15.1375
1.8828	0.71557	10.5104
2.19341	0.746137	9.09102
1.62785	0.689006	1.76642
2.12805	0.760283	4.7464
1.87734	0.671004	2.77126
1.76219	0.782898	2.00296
1.91283	0.704543	11.5057
2.17441	0.726412	15.7118
2.27196	0.722021	15.0983
1.43854	0.616579	0.344003
1.54345	0.689941	0.935717
1.84957	0.704431	8.38632
2.05916	0.683729	5.84946
1.97757	0.734171	14.4396
2.13558	0.715718	15.6076
1.82856	0.677702	3.30468
1.93063	0.718883	12.8475
1.66724	0.645423	0.649027
1.91256	0.76314	4.90307
2.19573	0.747111	8.83131
1.94268	0.695626	9.68551
2.00315	0.698984	12.6956
1.98573	0.718694	16.3742
1.97788	0.698453	11.9512
2.02594	0.747528	9.08328
1.75549	0.712921	4.82915
2.14612	0.729207	15.3564
2.05554	0.689671	8.1582
2.11646	0.675064	2.59308
2.00573	0.710858	16.0233
2.09365	0.754335	7.69987
2.02295	0.704129	14.799
1.83983	0.729011	7.79251
2.05138	0.736752	13.3672
2.23598	0.736267	13.342
2.45616	0.721077	5.29024
2.43104	0.714703	5.85328
1.44169	0.659622	0.347678
2.05712	0.781693	2.06005
2.31014	0.717511	12.3562
1.90214	0.754316	7.00651
2.09023	0.758858	5.86843
2.2679	0.709797	12.3807
1.99223	0.70871	15.6522
2.38299	0.736849	7.58003
1.99983	0.714696	15.9961
2.00495	0.695934	11.6241
1.51973	0.777142	0.117797
1.39743	0.680903	0.203997
2.19345	0.716091	17.8344
1.97236	0.745855	11.0208
1.89581	0.707158	11.5036
1.52068	0.720709	0.35168
1.9812	0.705804	14.51
1.59965	0.686299	1.18102
2.04352	0.752046	7.46293
1.84533	0.731292	7.42409
2.12091	0.679542	3.23526
2.14827	0.711597	14.7648
2.42814	0.715299	6.03699
2.11705	0.714378	16.0206
2.35235	0.764456	1.27524
2.6035	0.721499	0.795989
1.68829	0.745936	3.22262
1.91713	0.685701	6.31888
2.36376	0.725057	10.8986
2.11817	0.727483	17.0489
2.29437	0.725094	13.1014
2.00353	0.73516	14.886
2.02232	0.713412	16.503
2.05377	0.699688	12.5495
2.09372	0.665986	1.35779
2.08642	0.716249	17.7363
2.01378	0.692869	10.5111
2.02546	0.750299	7.98574
2.00324	0.745498	10.0675
1.55644	0.570133	0.0532612
1.97643	0.73672	13.6303
1.95395	0.767532	4.09581
2.24731	0.737108	13.3317
2.2566	0.75046	7.70983
2.04424	0.695276	10.6117
1.88924	0.74207	8.17439
2.27913	0.729352	13.3106
1.86752	0.771874	2.27138
1.96626	0.719938	17.0156
1.61675	0.661502	0.527923
1.63174	0.687601	1.71492
1.81427	0.72279	7.96603
1.81967	0.708154	8.44467
2.19829	0.706102	15.1362
1.78241	0.693029	3.463
1.93672	0.697948	10.2002
1.93278	0.722621	12.9146
1.92244	0.699617	10.1369
1.70829	0.669798	1.8563
1.68512	0.639449	0.451618
2.1142	0.722512	17.4272
2.09316	0.729169	17.1964
2.2156	0.73377	13.6109
1.8522	0.726033	8.37899
1.60999	0.772699	0.866428
2.18217	0.705264	14.0803
2.23127	0.697223	8.05199
1.79948	0.70085	5.30153
2.22085	0.687829	4.27376
2.00929	0.700359	13.341
1.70816	0.791954	0.542911
2.21693	0.710082	16.3837
2.00155	0.723737	15.9209
2.32304	0.727533	11.8899
1.93033	0.733287	12.0973
1.90056	0.75084	7.53785
1.83231	0.800821	0.387743
2.09328	0.739759	13.7373
2.21444	0.710055	16.571
2.26264	0.707061	11.9102
2.05452	0.770383	3.55502
2.46924	0.722606	4.1088
2.19926	0.729611	15.2979
1.94689	0.678585	5.48101
1.79895	0.734081	7.43079
2.15946	0.721182	15.522
1.82319	0.743905	7.42043
1.85623	0.781294	1.45691
2.25478	0.727876	15.3125
[truncated: 4,127 more rows]

## Sheet: CIPRO_RES
1.65118	0.703461	6.72603
1.84823	0.732455	15.2776
1.42976	0.782403	3.61516
1.55474	0.727315	9.70521
1.46265	0.731646	5.11354
1.48915	0.736988	6.72181
1.68948	0.836892	1.18617
1.73351	0.797589	8.33235
1.56447	0.743023	11.6562
1.46279	0.742965	5.65356
1.4887	0.758984	7.48421
1.77551	0.707156	6.69457
1.66398	0.752316	18.4193
1.72185	0.754104	19.4502
1.68199	0.788098	11.1431
1.91955	0.725211	8.79796
1.70662	0.732527	15.7244
1.3698	0.641654	0.396655
1.69568	0.755556	19.3807
2.03076	0.778801	3.24024
1.55751	0.644385	0.848645
1.78309	0.74458	18.3003
1.67693	0.767204	18.3368
1.62283	0.710193	7.89999
1.81057	0.781484	11.1549
1.48079	0.673475	1.21537
1.63411	0.798095	8.10564
1.68778	0.781112	13.7102
1.3518	0.651681	0.660259
1.64965	0.844322	1.05218
1.73875	0.751473	19.2131
1.72946	0.737331	17.2753
1.67752	0.768948	17.9152
1.9467	0.755471	11.4986
1.58003	0.75555	13.4723
1.63372	0.805143	6.6885
1.48105	0.717599	5.98353
1.80412	0.737284	16.1849
1.48086	0.811321	3.65859
1.77711	0.728151	14.6619
1.75996	0.742222	17.9583
1.38677	0.721415	2.2036
1.94082	0.741947	11.9922
1.9822	0.747353	10.6345
1.57595	0.689339	3.82151
1.87078	0.755509	15.8449
1.98479	0.78713	2.84404
1.95405	0.738878	11.004
1.5574	0.73856	11.301
1.40561	0.759605	3.36325
1.9307	0.794541	3.903
1.50672	0.785438	7.22925
1.71963	0.724362	12.7364
1.52914	0.736502	10.578
1.59704	0.758365	14.6554
1.94724	0.756123	11.3779
1.88905	0.757534	14.866
1.41437	0.728892	3.00922
1.46668	0.74246	5.86953
1.84762	0.711704	6.58067
1.93462	0.728911	9.60981
1.76299	0.752015	19.0098
1.73156	0.706822	7.02196
1.66533	0.791814	10.0318
1.85985	0.750115	17.7351
1.60535	0.837982	1.83163
1.96278	0.734062	9.94727
1.65477	0.729116	14.1412
1.88351	0.759653	14.6076
1.57508	0.810003	4.15878
1.71162	0.75009	19.0242
1.77422	0.800796	6.65356
2.20434	0.76522	0.448965
1.48492	0.725572	6.77102
1.81575	0.751908	18.7953
1.69294	0.754785	19.2651
1.61352	0.749816	16.501
1.90158	0.761277	14.0994
1.52748	0.688187	3.59463
1.51408	0.806575	5.01676
1.64739	0.772821	16.4654
1.52197	0.770788	8.45213
1.76361	0.76558	17.4879
1.6323	0.694404	4.34757
1.57929	0.760519	13.9263
1.60709	0.785388	11.8663
1.65956	0.762748	18.1509
1.65705	0.661011	1.08288
1.44495	0.660545	0.658981
1.96574	0.767991	7.36535
1.509	0.703443	4.79357
1.61896	0.759721	15.4335
1.66771	0.721481	11.9089
1.89025	0.761471	14.2536
1.65343	0.696362	4.38073
1.68806	0.742724	17.3433
1.9835	0.755548	9.54123
1.83504	0.740019	16.9414
1.33921	0.832764	0.675043
1.75929	0.708892	7.46175
1.68785	0.735919	16.0958
1.66952	0.719223	11.4034
1.41721	0.806656	3.57619
1.54461	0.733033	10.7152
1.61128	0.717251	9.78353
1.83682	0.747584	18.4923
1.69884	0.802768	7.25548
1.88506	0.737543	15.5187
1.66311	0.792128	9.95417
1.47555	0.770621	5.49061
1.77236	0.76327	17.981
1.62649	0.762057	15.6814
1.88909	0.829331	0.482104
1.81387	0.760883	18.6568
1.81739	0.702269	5.1715
2.10589	0.760501	3.06413
1.45748	0.86022	1.03804
1.74842	0.7551	19.2033
1.56893	0.733688	11.1657
1.45742	0.756287	5.45346
1.76409	0.740866	17.6214
1.55072	0.761868	10.9687
1.42903	0.764579	3.53474
2.01233	0.717536	2.78851
1.79693	0.759009	18.9677
1.79548	0.719549	11.3147
1.75131	0.742102	18.0004
1.659	0.716558	10.5989
1.5314	0.802066	6.08099
1.8836	0.74513	16.6627
1.3579	0.663357	0.6816
1.62056	0.729053	13.6636
1.57156	0.722811	9.65461
1.70328	0.742802	17.7753
1.65791	0.779251	14.3663
1.43888	0.816408	3.18257
1.64615	0.74104	17.2102
1.84597	0.732164	15.0716
1.54935	0.632444	0.385483
1.64197	0.779921	14.1175
1.49512	0.789164	6.29683
1.69122	0.791727	10.2244
1.93683	0.774622	7.75271
1.7401	0.686521	2.62164
1.53045	0.701679	6.05909
1.41338	0.79689	3.78015
1.62285	0.699076	5.32503
1.65636	0.756979	18.2465
1.69573	0.763406	19.0169
1.96282	0.762687	8.63986
1.49926	0.637901	0.449803
1.46556	0.807889	4.12667
1.75765	0.732205	15.7312
1.77903	0.753102	18.9042
1.76603	0.771572	15.8384
1.87769	0.731512	14.4746
1.79331	0.740979	17.2907
1.45119	0.749833	5.02421
1.76096	0.719608	12.4159
1.67084	0.790522	10.3648
1.54479	0.711859	7.53984
1.86499	0.709556	5.28133
1.71821	0.735622	16.8752
2.13401	0.766838	1.81324
1.67069	0.841039	0.986005
1.74204	0.741112	17.8743
2.03268	0.802462	0.627232
1.9255	0.741903	12.6334
1.79827	0.741118	17.2602
1.91196	0.781248	8.75142
1.65255	0.769437	16.923
1.68867	0.738949	16.6713
1.52014	0.754972	9.31235
1.84221	0.779641	11.1652
1.40809	0.761491	3.31797
1.50779	0.830253	2.56367
1.92754	0.755726	13.1417
1.99579	0.714612	3.47166
1.75245	0.682208	1.36766
1.98497	0.752522	9.86589
1.40868	0.802129	3.55505
1.74241	0.747466	19.0727
1.46173	0.735323	5.0374
1.56025	0.782898	10.2128
1.646	0.723852	12.4574
1.61036	0.724566	11.7482
1.62068	0.754792	16.4038
1.94923	0.767734	8.63527
1.61041	0.785597	11.9362
1.5942	0.768131	13.4823
1.67155	0.76247	19.1139
1.74173	0.799369	7.63538
2.05331	0.776572	2.51574
1.7029	0.795136	9.27591
1.72816	0.744106	18.5582
1.83665	0.760572	17.371
1.58024	0.73915	11.7266
1.42732	0.798142	4.62159
1.51309	0.760494	8.42035
1.76138	0.728056	14.7309
1.75148	0.728011	14.5956
1.5355	0.7597	9.61797
1.71688	0.765858	18.0379
1.57723	0.759824	13.7984
1.53637	0.751806	10.6208
1.49577	0.727359	7.12402
1.63533	0.763367	16.3145
1.59423	0.688428	3.82918
1.73512	0.715632	9.92685
1.70161	0.777694	14.8553
1.72275	0.757668	19.6507
1.50322	0.769531	7.30634
1.96096	0.776116	5.87422
1.76229	0.767656	16.9368
1.35497	0.708947	1.0552
1.7766	0.723291	13.7072
1.64867	0.736742	16.284
1.73251	0.782432	13.2222
1.83625	0.724322	11.3432
1.82347	0.701558	4.91989
1.63423	0.827399	2.01278
1.45983	0.805934	4.38314
1.68389	0.730332	14.5472
1.68185	0.760004	20
1.72892	0.752866	19.3578
1.43129	0.718279	3.4214
1.58529	0.768283	12.81
1.73484	0.739226	17.5729
1.68573	0.756765	19.5018
1.66164	0.780542	13.888
1.59124	0.717644	9.42994
1.766	0.787604	9.58594
1.9928	0.732704	6.78336
1.56229	0.769476	11.055
1.7618	0.736556	16.6839
1.71642	0.735578	16.818
1.53948	0.731335	10.2045
1.63865	0.745688	18.3321
1.73397	0.741393	18.0008
2.35396	0.746204	0.280954
1.76749	0.737547	16.832
1.59118	0.734264	12.437
1.75571	0.740488	17.6169
1.74876	0.730686	15.3514
1.89059	0.717655	7.46176
1.64097	0.782681	13.2355
1.57717	0.859423	0.710059
1.76271	0.727186	14.5495
1.41621	0.68645	1.22476
1.66034	0.844969	0.920646
1.56323	0.785649	10.259
1.85127	0.810388	2.40682
1.84043	0.734954	15.9576
2.07875	0.759132	4.09987
1.52797	0.827896	2.75594
1.58484	0.785942	11.0892
1.71348	0.77205	16.2545
1.71807	0.74779	18.9995
1.58151	0.725374	10.4518
1.31686	0.80809	0.671315
1.47901	0.703764	2.85246
1.7358	0.773866	15.3826
1.64626	0.751555	18.0577
1.89617	0.737938	14.4727
1.89241	0.763922	13.7456
1.19826	0.668031	0.427252
1.55554	0.829677	2.73879
1.83391	0.772842	13.2641
1.26798	0.772667	0.397284
1.62239	0.71695	9.9403
2.01681	0.754841	8.46011
1.93587	0.748952	12.7828
1.77164	0.70294	5.50571
1.63003	0.712422	8.70142
1.43082	0.757784	3.82949
1.72371	0.722149	11.8143
1.57903	0.723985	10.1722
1.58063	0.756688	13.6694
1.62928	0.701887	5.96211
1.5504	0.677448	2.56908
1.76511	0.781759	11.7677
1.97114	0.701703	1.80639
1.75738	0.766661	17.2692
1.81308	0.759993	19.0722
1.88408	0.741609	16.1515
1.72261	0.795798	9.22826
1.87796	0.778654	10.9536
1.95617	0.783762	4.75671
1.87722	0.723124	10.0965
1.86745	0.758421	15.1389
1.57785	0.786458	10.714
1.65377	0.805702	6.47275
1.71476	0.806631	6.797
1.69614	0.785322	12.3751
1.54096	0.757339	10.3729
1.86207	0.718688	8.63163
1.46138	0.7964	5.33182
1.31845	0.75824	1.01473
1.76456	0.753692	18.9943
1.73884	0.809881	5.93736
1.72189	0.739332	17.6532
1.891	0.745113	15.9293
1.68436	0.713666	10.1403
1.66381	0.810544	5.36089
1.83943	0.770924	14.0903
1.79883	0.706192	6.1776
1.65463	0.765992	17.4028
1.87834	0.81449	1.30477
1.93146	0.77992	7.48447
1.77154	0.73882	17.0765
1.61094	0.769642	14.6158
1.5641	0.771828	10.8434
1.81861	0.75772	19.0137
1.51863	0.786271	8.00891
1.53323	0.676787	2.45463
1.64069	0.734293	15.8703
1.94356	0.741803	11.8566
1.54186	0.751381	10.948
1.58471	0.755649	13.8041
1.76376	0.751937	19.0028
1.75048	0.657508	0.509216
1.89297	0.783203	8.63988
2.00878	0.785366	2.47591
1.78711	0.7576	18.9159
1.61266	0.727269	12.608
1.60908	0.728052	12.5891
2.02338	0.753027	7.87984
2.08152	0.751226	3.45406
1.27757	0.778605	0.585552
1.50669	0.737429	8.45636
1.75291	0.745697	18.7534
1.16551	0.778336	0.127063
1.9171	0.753416	13.9495
1.52508	0.707433	6.76032
1.76916	0.736226	16.5065
1.74216	0.76364	18.3464
1.37387	0.693259	1.15725
1.59758	0.758906	14.6805
1.65368	0.742281	17.3327
1.59882	0.815742	3.94694
1.58256	0.787821	10.4576
1.60703	0.731377	13.2801
1.62606	0.764435	15.7129
1.76019	0.785265	10.6237
1.93246	0.724486	8.29128
1.93756	0.785898	6.18545
1.77154	0.747749	18.9728
1.37529	0.660821	0.606015
1.44005	0.73162	4.10989
1.76108	0.700858	5.209
1.76723	0.705529	6.32465
1.43643	0.75758	3.96003
1.50082	0.560217	0.191525
1.62795	0.74122	17.5515
1.45626	0.774158	4.2741
1.49261	0.805862	4.71979
1.92516	0.749777	13.3361
1.86076	0.740581	17.488
1.66795	0.723168	12.3963
1.70285	0.777891	14.7863
1.87527	0.697935	2.94769
1.81958	0.748527	18.6479
1.91702	0.74654	13.6041
1.87461	0.735094	16.2291
1.69184	0.743921	17.6655
1.6396	0.76247	16.6526
1.41822	0.765048	3.28606
1.98908	0.774443	5.45279
1.81815	0.806286	4.45311
1.61501	0.77365	14.6894
1.75209	0.704338	6.26437
1.72015	0.787366	12.3077
1.61039	0.779504	13.1211
1.374	0.83104	1.70967
1.749	0.723037	13.1009
1.51631	0.720285	7.09888
1.64934	0.678699	3.06209
1.95308	0.732929	10.0848
1.9202	0.797037	3.44297
1.87041	0.789881	5.82305
1.90318	0.780073	9.24138
1.70535	0.742266	17.7344
1.88397	0.731909	14.1206
1.56907	0.804658	5.53443
1.45725	0.722744	5.26302
1.62319	0.733019	15.1612
1.5786	0.716275	8.83147
1.74679	0.756185	19.2482
1.89978	0.749223	15.1636
1.76293	0.739488	17.3239
2.01464	0.747059	8.70762
1.71526	0.784712	12.9979
1.60533	0.778099	13.0393
1.48116	0.791162	5.60315
1.79518	0.728859	14.0855
1.58378	0.703283	6.07905
1.58278	0.759713	14.1594
1.77294	0.712497	9.23343
1.67765	0.723704	12.5969
1.51426	0.715837	6.64559
1.90063	0.74779	15.1793
1.41251	0.747228	3.30944
1.72137	0.778437	14.538
1.78483	0.73932	16.999
1.63927	0.790662	10.6265
1.77926	0.817227	3.33983
1.69757	0.735056	16.2051
1.94571	0.724561	8.04993
1.83981	0.754295	17.8175
1.99089	0.760638	8.7888
1.74532	0.779395	13.5141
2.01462	0.754206	8.65766
1.74101	0.714472	9.63096
1.68879	0.757087	19.5552
1.74612	0.811038	5.456
1.70456	0.809892	6.03764
1.9364	0.707935	4.0016
1.9069	0.747774	14.5949
1.47203	0.685173	2.12341
1.56456	0.769514	11.194
1.37213	0.835246	1.45115
1.35937	0.655572	0.75012
2.01945	0.77483	4.43784
1.74666	0.772613	15.6716
1.64866	0.681389	3.37514
1.69391	0.749792	18.6387
1.82797	0.802806	4.56572
1.41007	0.729314	2.82425
1.57636	0.776857	11.1388
1.58533	0.698074	4.92898
1.45977	0.681121	1.57405
1.41354	0.714249	2.49818
1.73416	0.704678	6.64117
2.04175	0.810503	0.338897
1.68084	0.753717	19.0007
1.96283	0.81064	0.978217
1.79562	0.734009	15.4956
1.53246	0.770586	9.1454
1.4894	0.714581	5.40776
1.64265	0.778151	14.6914
1.64014	0.730908	14.7801
1.24044	0.718944	0.368102
1.75113	0.774341	15.0648
1.64441	0.76972	16.5902
1.9263	0.790473	5.63314
1.90783	0.801671	2.37134
1.39775	0.738066	2.42294
1.77915	0.725986	14.1172
1.51444	0.816077	3.88144
1.5438	0.769463	9.88033
1.57818	0.715531	8.66577
1.89481	0.756295	14.8582
1.55342	0.749403	11.5634
1.94294	0.717132	6.10245
1.90414	0.760614	14.2512
1.95115	0.747468	12.196
1.70346	0.739791	17.231
1.73186	0.766291	17.6933
1.69559	0.665586	1.19203
2.10688	0.754146	2.48895
1.48017	0.741421	6.61541
1.60299	0.813885	4.26744
2.13461	0.760246	2.14163
1.79058	0.781358	11.4029
1.4522	0.82284	3.03437
2.03873	0.77525	3.33881
1.67341	0.764758	18.7566
1.4316	0.753916	3.80197
1.77258	0.761344	18.4918
1.55605	0.799272	6.72996
1.82677	0.764499	16.5323
2.12826	0.770291	1.73302
1.61592	0.742695	16.3927
1.89183	0.739662	15.1285
1.91526	0.762218	13.5074
1.51345	0.619253	0.175725
1.8053	0.738416	16.4614
1.59601	0.758105	14.6042
1.64917	0.750639	18.1635
1.33735	0.714162	1.14144
1.55678	0.878541	0.176131
1.83577	0.746808	18.4964
1.82572	0.717215	8.90916
1.48713	0.725548	6.8503
1.24855	0.836573	0.26755
1.65815	0.747865	18.2
1.56184	0.781682	10.3164
1.4364	0.742609	3.89273
1.33604	0.807778	0.805057
1.96674	0.745454	11.3386
1.45679	0.813827	3.42078
1.44266	0.780159	4.0104
1.50792	0.661529	1.0516
1.74387	0.777081	14.2948
1.62164	0.73285	14.9655
1.58987	0.782693	11.5365
1.59196	0.724063	10.773
2.02575	0.732252	4.2355
1.85027	0.748148	18.3045
1.54041	0.718602	7.5725
1.48318	0.780241	5.6343
1.46841	0.698214	2.54081
1.72438	0.749217	19.2207
1.86426	0.774882	13.645
1.72216	0.698377	5.94038
1.78156	0.830249	1.56615
1.83624	0.783369	10.0423
1.454	0.799347	5.28804
1.43568	0.704777	2.46389
1.41456	0.704834	1.88529
1.5896	0.750691	13.814
1.63734	0.798718	7.89784
1.94264	0.716025	5.82731
1.74552	0.771222	16.0839
1.93544	0.748841	12.8106
1.55154	0.755922	11.3185
1.63882	0.713751	9.35738
1.89354	0.781358	9.22268
1.88294	0.766835	13.8017
1.5438	0.776016	9.62401
1.76433	0.749884	18.9985
1.6358	0.811545	5.51133
1.62079	0.73603	15.6607
1.35031	0.849933	0.77873
1.59597	0.770367	13.3304
1.73756	0.724288	13.1174
1.78531	0.800285	6.44627
1.76437	0.736346	16.6013
1.97986	0.767134	7.34451
1.62508	0.681656	3.50695
1.6442	0.714213	9.63466
1.72165	0.776232	15.028
1.8309	0.77967	11.2649
1.77098	0.696974	3.78694
1.55227	0.721346	8.35885
1.51094	0.782803	7.53463
1.70406	0.691597	4.06017
1.83303	0.775947	12.3161
1.56686	0.773059	10.8151
1.28268	0.695516	0.512229
1.72955	0.751574	19.2949
1.76466	0.769228	16.4841
1.15213	0.619137	0.12332
1.76	0.761836	18.5703
1.91558	0.762341	13.4509
1.58687	0.825881	3.26172
1.64624	0.767937	16.7828
1.51157	0.790205	7.11905
1.68594	0.759846	19.9558
1.8537	0.717358	8.34083
1.92955	0.726187	8.89416
1.62802	0.693795	4.39512
1.79098	0.794252	7.73378
1.55871	0.73328	10.9653
1.87091	0.777678	11.9008
1.73501	0.769504	16.6814
1.54744	0.828555	2.796
2.01889	0.742129	6.98824
1.65496	0.735103	15.872
1.81975	0.744331	17.8552
1.74099	0.75889	19.4105
1.82864	0.783217	10.4039
1.76292	0.752713	19.0114
1.84061	0.698495	3.87006
1.43815	0.787331	4.37264
1.39816	0.785272	1.95389
1.7404	0.709289	7.64886
1.21943	0.736194	0.406986
1.75853	0.799225	7.33085
1.69695	0.780154	14.086
1.67508	0.747561	17.9048
1.67814	0.806521	6.19069
1.77845	0.789758	8.82275
1.57822	0.754754	13.2319
1.85569	0.731274	14.886
1.95328	0.730804	9.52362
2.03722	0.729584	3.48531
1.41517	0.728984	3.04103
1.75743	0.735975	16.6175
1.919	0.774464	8.92733
1.99258	0.763703	8.01441
1.58647	0.777016	11.7933
1.45818	0.829082	2.7086
2.06519	0.76246	4.20792
1.71904	0.717502	10.33
1.60514	0.814684	4.22329
1.62806	0.760518	15.705
1.66038	0.761745	18.3602
1.3854	0.71457	1.6903
1.73748	0.721911	12.2826
1.59504	0.654238	1.12281
1.48795	0.852532	1.29586
1.72485	0.728942	14.6427
1.80035	0.756009	18.9235
1.53438	0.77165	9.23805
1.80957	0.763724	17.3623
1.74677	0.777254	14.1622
2.11381	0.741796	1.93091
1.60887	0.797797	7.86355
1.78628	0.725674	13.6764
1.59156	0.753198	14.1487
1.96607	0.734025	9.68402
1.35881	0.723003	1.69072
2.06305	0.756206	4.59088
1.96765	0.731299	8.90703
1.48881	0.859407	1.32939
1.62273	0.725008	12.4907
1.48032	0.680502	2.07647
1.8762	0.781417	9.64829
1.73903	0.787449	11.3866
1.82823	0.731492	14.295
2.59756	0.719573	0.187914
1.36419	0.800908	1.78626
1.42816	0.772046	3.0506
1.61743	0.710174	7.8546
1.65104	0.715204	10.0762
1.53392	0.686034	3.38924
1.78628	0.66995	0.6355
1.83656	0.762569	16.7296
1.50128	0.775169	6.89309
1.59134	0.729089	11.5942
1.73397	0.792947	9.87636
1.94166	0.741997	11.9635
1.84554	0.746667	18.4472
1.80946	0.723456	11.7179
2.07218	0.735948	2.84763
1.68936	0.793995	9.49229
1.84394	0.808269	2.97973
1.7568	0.767828	16.9499
1.51602	0.677786	2.28018
1.64218	0.766024	16.683
1.90657	0.773382	10.2727
1.89337	0.763466	13.799
1.6068	0.76964	14.2859
1.69415	0.705559	7.67938
1.80798	0.747333	18.6915
1.66539	0.819461	3.40894
1.41675	0.669677	0.628115
1.49534	0.740223	7.68628
1.60475	0.745758	15.4689
1.64652	0.723915	12.4812
1.59455	0.753637	14.4214
1.17239	0.699692	0.482551
1.43074	0.789042	4.12578
1.96196	0.725687	7.99289
1.65698	0.744659	17.7455
1.83687	0.770207	14.2527
1.62857	0.727687	13.7069
1.5271	0.674208	2.19697
1.66537	0.822125	2.83311
1.67011	0.724355	12.7487
1.43408	0.832313	2.39867
1.88074	0.760762	14.4908
1.56898	0.745063	11.8699
1.66385	0.773675	16.5101
1.62781	0.742993	17.9293
1.56012	0.796669	7.41283
1.79456	0.707006	6.42574
2.24402	0.770219	0.527236
1.63215	0.742401	17.746
1.58438	0.734529	11.8002
1.61514	0.745042	16.7243
1.69904	0.761749	19.4305
1.64871	0.857626	0.521504
1.61984	0.783664	12.7088
2.14842	0.723494	0.991813
1.74297	0.741252	17.8942
1.80681	0.743224	17.7005
1.66431	0.759963	18.9714
1.75893	0.763781	18.0492
1.56508	0.760817	12.4695
1.89195	0.834782	0.246437
1.59515	0.683533	3.48687
1.48112	0.72236	6.90174
1.74874	0.761071	18.9851
1.79403	0.760145	18.9136
1.29003	0.644315	0.591624
1.84217	0.742689	17.625
1.76872	0.729248	15.0585
1.91633	0.747774	13.7312
1.74699	0.719837	11.935
1.67356	0.694029	3.46737
1.86455	0.740877	17.5915
1.49938	0.695135	3.32361
1.4452	0.870104	0.689343
1.98982	0.767813	7.03294
1.61082	0.74797	16.3858
1.78626	0.778651	12.4574
1.88621	0.714737	6.70691
1.83727	0.741203	17.2449
1.74966	0.685967	2.2478
1.60389	0.680762	3.28161
1.61485	0.735726	14.9969
1.7713	0.771889	15.7177
1.46237	0.743925	5.69639
1.6545	0.784554	12.468
1.4129	0.788081	3.00006
1.80283	0.734006	15.3565
1.73934	0.778593	13.974
1.6764	0.740756	16.6641
1.90642	0.754231	14.5228
1.54271	0.747478	11.2981
1.67595	0.790437	10.339
1.50712	0.851253	1.12512
1.51525	0.776614	7.874
1.86025	0.821668	1.29747
1.83757	0.757594	17.6673
1.38886	0.782299	1.5858
1.27183	0.747257	0.588311
1.56385	0.803983	5.70868
1.52054	0.668768	1.64972
1.61129	0.657703	1.00066
1.59302	0.718632	9.70869
2.02461	0.784678	2.43663
1.33187	0.738599	1.19235
1.63046	0.770863	16.0903
1.94842	0.703128	2.55293
1.94048	0.776246	7.28149
1.58553	0.698705	5.06993
1.50482	0.792838	6.55496
1.79349	0.742974	17.7898
1.74435	0.748837	19.1003
1.77785	0.791606	8.44486
1.6696	0.776384	15.5314
1.56158	0.779728	10.3615
1.7759	0.743314	18.075
1.98613	0.711847	3.45176
1.31398	0.705007	0.928806
1.60224	0.776927	13.002
1.42426	0.739241	3.46963
1.59487	0.827722	2.8656
1.8546	0.7502	17.8465
1.70273	0.698458	5.53824
1.4275	0.792731	4.21812
1.5029	0.690398	3.13425
1.71336	0.742618	18.0186
1.6745	0.736221	15.8447
2.0069	0.732366	5.3521
1.74568	0.806347	6.31107
1.49571	0.806668	4.64856
1.68322	0.76837	17.9397
1.58839	0.801609	6.47734
1.64073	0.745577	18.2651
1.65885	0.760926	18.3505
1.95254	0.711222	4.31743
1.48098	0.773977	5.51444
1.43284	0.756751	3.85801
1.60982	0.731016	13.4162
1.44553	0.701885	2.42908
1.403	0.764594	3.00824
1.79299	0.76602	16.7348
1.96612	0.74242	10.9267
1.86056	0.700699	3.71073
1.84685	0.761375	16.3122
2.16384	0.727969	0.927113
1.61349	0.804371	6.46296
2.15444	0.7543	1.42644
1.76065	0.785234	10.6054
1.70144	0.658438	0.679215
1.78328	0.725908	13.8872
1.49795	0.773634	6.6616
1.5429	0.732084	10.4582
1.4618	0.717125	4.82456
1.78786	0.765273	17.1201
1.84532	0.763441	15.9596
1.61253	0.788018	11.2384
1.4063	0.681642	1.07165
1.60948	0.754095	15.6322
1.72255	0.786839	12.5638
1.60427	0.642456	0.822845
1.47052	0.817205	3.43261
1.80377	0.748036	18.7412
1.72108	0.706903	7.20365
1.86484	0.751933	17.1183
1.59059	0.773547	12.4321
1.73692	0.666024	0.876472
2.00775	0.771359	5.80542
1.9011	0.766937	12.6
1.44972	0.873485	0.651409
1.59349	0.740658	13.3876
1.67304	0.75544	19.0956
1.59787	0.792098	9.50906
1.5667	0.66557	1.59852
1.48985	0.788302	6.01753
1.82118	0.784478	10.4805
2.17472	0.737631	0.922345
1.89696	0.776598	10.4661
1.78549	0.722786	13.0342
2.01748	0.778757	3.72989
1.84265	0.755477	17.5265
1.48987	0.712443	4.82796
1.42335	0.78871	3.66718
1.73511	0.71713	10.4644
1.62224	0.789985	10.8249
1.83773	0.787067	8.73678
1.94149	0.752896	12.1619
1.90279	0.749075	14.9207
1.67662	0.740561	16.6343
1.31638	0.655964	0.533307
1.52263	0.74323	10.2364
1.62907	0.738501	16.9354
1.68447	0.777186	15.1791
1.81214	0.754898	18.9027
1.54128	0.748845	11.1395
1.66956	0.801671	7.28913
1.53872	0.807005	5.23299
1.218	0.669208	0.630062
1.61816	0.776687	14.2707
2.61787	0.727638	0.141437
1.73954	0.768537	16.9279
1.66548	0.715175	10.4226
1.97605	0.748774	10.7612
1.8925	0.753548	15.2565
1.92912	0.739307	12.1313
1.83555	0.782057	10.4787
1.7488	0.739403	17.457
1.62173	0.649235	0.731162
1.88355	0.751077	16.1707
1.85461	0.774878	13.3306
1.53244	0.730865	9.92718
1.66117	0.722341	12.0994
1.55774	0.879087	0.169949
1.75	0.856132	0.254776
1.63511	0.84855	0.984533
1.64766	0.777672	14.8786
1.59031	0.75221	13.9812
2.04483	0.76616	4.73908
2.27834	0.707523	0.129143
1.52056	0.758567	8.91985
1.63738	0.772993	16.2595
1.64535	0.711261	8.85676
1.92983	0.73675	11.7565
1.39896	0.702262	1.40602
1.86179	0.73568	16.7687
1.54284	0.753375	10.8426
1.70124	0.715571	10.1653
1.67433	0.722459	12.2469
1.58202	0.733899	11.5164
1.64008	0.678804	3.1437
1.7514	0.80072	7.18909
1.568	0.799209	6.83662
2.05879	0.742337	3.87769
1.34973	0.740756	1.6266
1.34868	0.690593	1.20336
1.61539	0.806366	6.12222
1.61078	0.683018	3.53617
1.63082	0.810363	5.78473
1.85341	0.735475	16.4755
1.8426	0.75476	17.6133
1.8472	0.765351	15.4572
1.83505	0.74767	18.4989
1.80165	0.790673	8.62755
1.57829	0.765402	12.8698
1.5307	0.750664	10.469
1.79485	0.765377	16.9322
1.64483	0.672711	2.42539
1.7764	0.758307	18.8803
1.99286	0.708057	2.72204
1.6982	0.731477	15.1734
1.44647	0.806356	4.23671
1.49641	0.74748	8.50181
1.68941	0.818535	3.71595
2.08976	0.702274	0.373503
1.59396	0.745091	13.9532
1.86249	0.744314	18.0688
1.36143	0.788435	1.15009
1.6529	0.782009	13.3843
1.81468	0.680675	0.919281
1.79011	0.725719	13.486
2.00587	0.732044	5.39363
1.76003	0.755396	19.0537
1.71413	0.81533	4.95313
2.26051	0.754049	0.518187
1.91467	0.705722	4.17005
2.22693	0.735256	0.357713
1.68368	0.754103	19.0894
1.76083	0.765996	17.4101
1.61661	0.732528	14.4156
1.41434	0.819637	2.83946
1.71109	0.784747	12.8968
1.59128	0.752606	14.0941
1.37557	0.777769	1.57405
1.54204	0.714312	7.55903
1.63373	0.782022	13.4862
1.72191	0.71786	10.3857
2.00992	0.751892	8.99175
1.9718	0.835026	0.22075
1.74559	0.781829	12.7195
1.74755	0.72012	12.0739
1.8657	0.774324	14.0142
1.89846	0.734937	13.8504
1.45469	0.714965	4.05781
1.70396	0.690272	3.82529
1.76624	0.773374	15.2919
1.53552	0.804061	5.76018
1.71378	0.817118	4.42684
1.79068	0.751928	18.872
1.69939	0.748796	18.6376
1.6958	0.782271	13.3799
2.05454	0.752646	5.07009
1.6987	0.76053	19.7644
1.68475	0.683676	3.11031
1.73702	0.772146	15.8688
1.72741	0.755249	19.4836
2.04244	0.761572	5.96331
1.35847	0.687106	1.08222
1.69107	0.741197	17.1474
1.53794	0.754113	10.4582
1.69119	0.66227	1.00039
2.10397	0.787805	0.844814
1.57285	0.791943	8.94499
1.64408	0.666931	1.78931
1.8257	0.743367	17.6345
1.77106	0.700601	4.83847
1.93199	0.726869	9.04938
1.29733	0.81703	0.526312
1.84714	0.711492	6.52441
1.67404	0.793832	9.38448
1.72255	0.717904	10.388
1.5567	0.791501	8.63134
1.93291	0.742373	12.3839
1.77483	0.766346	17.0986
1.59431	0.760273	14.5374
1.7963	0.76485	17.1045
1.71605	0.73595	16.8756
1.44051	0.786223	4.36813
1.61016	0.775154	13.9483
1.59665	0.760286	14.6159
1.35924	0.819633	1.45965
1.65131	0.76773	17.0414
1.79838	0.73435	15.5297
1.84963	0.736004	16.4555
1.61186	0.716978	9.72
1.38281	0.76141	2.7395
1.93167	0.765873	10.6728
1.76236	0.731676	15.5732
1.62936	0.815643	4.56266
1.6829	0.77456	16.2094
1.81759	0.759369	19.0732
1.45153	0.796419	5.18676
1.28286	0.745614	0.720404
1.57614	0.760679	13.583
1.6938	0.736665	16.3952
1.78545	0.714792	9.83858
1.49073	0.787933	6.07949
1.65211	0.747543	18.2985
1.73935	0.782571	12.8173
1.65416	0.736412	16.1446
1.92447	0.730763	10.5421
1.59974	0.790708	10.0054
1.55876	0.740635	11.4232
1.35535	0.850374	0.762829
1.65302	0.687895	3.65253
1.79861	0.732802	15.0895
1.95813	0.710253	3.87822
1.54277	0.647609	0.868787
1.68379	0.716977	10.8876
1.81596	0.731449	14.187
1.60145	0.78552	11.6586
1.59809	0.743012	14.2284
1.60768	0.771268	14.2445
2.01325	0.752321	8.79553
1.86456	0.734376	16.6687
1.64697	0.69704	4.68677
1.67395	0.723336	12.4868
1.74464	0.676556	1.20918
1.74721	0.820715	3.22589
1.97381	0.808282	0.981045
1.38989	0.795644	2.39812
1.58816	0.732694	11.9189
1.54354	0.667893	1.81954
1.4985	0.823129	3.49634
1.83614	0.723524	10.9929
1.79537	0.70973	7.36199
1.77895	0.708234	7.00098
1.64333	0.718431	10.7869
1.61283	0.759572	15.2358
1.61345	0.740267	15.6583
1.63642	0.725147	12.8395
1.60297	0.785125	11.7703
1.6902	0.759867	19.9368
1.71176	0.749964	19.0166
1.75546	0.781387	12.3879
1.70428	0.785518	12.5173
1.76749	0.760412	18.8229
1.57719	0.825679	3.45797
1.54743	0.712738	7.61171
1.475	0.719809	6.27229
1.60996	0.796691	8.25396
1.79563	0.753061	18.8738
1.86489	0.720234	9.1325
1.69861	0.767871	17.7729
1.8018	0.768174	15.6213
1.53881	0.806948	5.24223
1.97638	0.731113	8.03261
1.77076	0.772979	15.4326
2.01933	0.777361	3.94043
1.8776	0.75737	15.1687
1.73465	0.773695	15.4398
1.58876	0.746228	13.3838
1.54008	0.800295	6.42417
1.47742	0.68222	2.17978
1.75662	0.754226	19.0885
1.86005	0.78493	8.20572
1.66588	0.74093	16.8551
1.90037	0.714881	6.46045
1.80868	0.718959	10.2542
1.56465	0.755024	12.288
1.57853	0.693068	4.09168
1.65279	0.728196	13.8587
1.91874	0.7138	5.85317
2.10799	0.778796	1.37526
1.50832	0.799709	6.01981
1.9602	0.744846	11.5822
1.21178	0.540762	0.0764773
1.64205	0.746254	18.3806
1.66089	0.786711	11.6293
1.37716	0.717078	1.77979
1.30869	0.917203	0.0780245
1.96252	0.723108	7.36917
1.68071	0.797835	8.26184
1.96945	0.733555	9.24565
1.45152	0.648654	0.55818
1.79688	0.711616	8.07751
1.50652	0.735329	8.26129
1.65183	0.773444	16.382
1.46509	0.776009	4.77682
1.40329	0.830968	2.24829
1.95069	0.755142	11.1997
1.69879	0.778558	14.6006
1.39814	0.657648	0.555014
1.62226	0.779462	13.8813
1.78879	0.69269	2.93182
1.82243	0.763627	17.1418
1.83471	0.79697	5.45211
1.73138	0.777518	14.5123
1.48891	0.718503	6.51588
1.67198	0.814904	4.32801
1.87212	0.736186	16.6188
1.55127	0.753502	11.3651
1.62603	0.699961	5.52852
1.28716	0.685731	0.579476
1.69124	0.773797	16.3033
1.86916	0.768468	14.7095
1.86254	0.79617	3.95919
1.8815	0.745773	16.9553
1.74288	0.740913	17.8264
1.83486	0.764693	16.11
1.88477	0.773033	12.8994
1.63128	0.743156	17.9279
1.95618	0.779818	5.50433
1.91439	0.770917	10.2106
1.45949	0.632373	0.260759
1.93759	0.781445	6.78268
1.71318	0.66681	1.13709
1.27828	0.780866	0.703933
1.29631	0.750481	0.925311
1.90579	0.763444	13.3648
1.80536	0.752943	18.853
1.72513	0.736704	17.2162
1.53424	0.723818	8.02337
1.91611	0.769367	10.654
1.58128	0.770629	12.0556
1.95424	0.751382	11.469
1.86403	0.758039	15.5225
1.33087	0.883829	0.11989
1.56353	0.772459	10.726
1.69403	0.664824	1.1526
1.68391	0.837237	1.14315
1.91146	0.760528	14.2029
1.61653	0.7917	10.0888
1.52761	0.729206	9.16175
2.01407	0.740729	6.96626
1.60041	0.731192	12.6921
1.63631	0.736648	16.428
1.93002	0.754517	12.954
1.7951	0.767544	16.1018
2.01136	0.801569	1.03409
2.0273	0.760044	7.55939
1.82011	0.779592	11.3836
1.28862	0.698396	0.609072
1.78531	0.758538	18.9142
1.85699	0.722132	10.1317
1.51479	0.677717	2.25647
1.85433	0.741823	17.5975
1.85817	0.745611	18.255
1.80492	0.745114	18.2151
1.43392	0.77147	3.21114
1.70456	0.757118	19.588
1.50786	0.55855	0.133196
1.94975	0.738724	11.167
1.6939	0.763839	18.9235
1.78878	0.729274	14.4442
1.75415	0.771728	15.8773
1.21147	0.925138	0.0754025
1.73489	0.745343	18.7591
1.6266	0.694826	4.461
1.63537	0.687169	3.83651
1.88502	0.716792	7.36255
1.99726	0.768723	6.68637
1.69563	0.741559	17.3385
1.92494	0.77502	8.48894
1.62486	0.72374	12.168
1.55589	0.831196	2.54275
1.93678	0.739649	11.8499
1.72067	0.76786	17.3617
1.86969	0.748025	17.9953
1.59811	0.644061	0.891539
1.50016	0.819158	3.62475
2.13328	0.7163	0.68179
1.55363	0.64463	0.834753
1.68126	0.72317	12.4316
1.5666	0.726238	9.94819
1.37164	0.835707	1.41883
1.78907	0.720523	12.1508
1.53453	0.691482	4.19689
1.50743	0.841261	1.32247
1.48929	0.79327	5.88396
1.82375	0.754802	18.6856
1.68576	0.724977	12.958
1.82042	0.773168	12.512
1.67777	0.849834	0.566046
1.56729	0.8667	0.46519
1.57672	0.750262	12.5757
1.42981	0.69954	2.06448
1.60241	0.754983	15.0309
1.6815	0.68813	3.37521
1.87744	0.73953	16.5343
1.72886	0.791288	10.6887
1.85186	0.770203	14.5344
1.73008	0.775456	15.0518
2.44959	0.753022	0.140362
1.19874	0.703135	0.634546
1.91589	0.730866	10.8906
1.48559	0.778258	5.77919
1.86454	0.780525	10.452
1.60536	0.768447	14.2658
1.53871	0.741926	11.0978
1.92479	0.752555	13.3685
1.94927	0.761748	10.2415
1.99989	0.767168	7.04474
1.80079	0.795221	7.32761
1.89387	0.737002	14.5767
1.45966	0.836536	2.04801
1.6934	0.685634	3.13237
1.27219	0.5534	0.0690655
1.5361	0.660028	1.35305
1.66752	0.786207	11.6764
1.51837	0.700683	5.06135
1.65881	0.79068	10.4337
1.64331	0.728928	14.1107
2.04207	0.748918	6.11373
1.77144	0.746055	18.7603
1.5779	0.699587	5.26161
1.69367	0.793499	9.70265
1.77198	0.740576	17.481
1.94449	0.750603	12.1743
1.4883	0.804743	4.81833
2.04684	0.761446	5.63924
1.7306	0.782129	13.3982
1.77805	0.764946	17.4248
1.90894	0.751884	14.4045
1.59417	0.728216	11.6355
1.81696	0.821274	1.98432
1.54176	0.675707	2.40127
1.65976	0.748628	18.2009
1.56621	0.777533	10.6406
1.83336	0.754453	18.1546
1.59549	0.769062	13.4566
1.38472	0.75704	2.85959
1.6616	0.719182	11.2739
1.64076	0.807984	6.11741
1.58605	0.780451	11.5169
2.33331	0.737126	0.292682
1.61581	0.665284	1.69826
1.8831	0.731062	13.7738
1.92117	0.735094	11.9117
1.94213	0.75933	11.5542
1.81532	0.746693	18.5389
1.58383	0.748676	12.9692
1.25336	0.675095	0.531778
1.59776	0.793368	9.09627
1.60154	0.713452	8.58504
1.67403	0.703975	7.38785
1.91592	0.748958	13.8132
1.75356	0.752717	19.1049
1.93275	0.755251	12.7051
1.81565	0.754685	18.8954
1.79208	0.727896	13.9554
1.69148	0.722867	12.2883
1.77682	0.73301	15.6548
1.47394	0.702344	2.75233
1.54223	0.828982	2.67624
2.18387	0.725735	0.761821
1.74545	0.744636	18.5666
1.74781	0.748971	19.0855
1.49415	0.728141	7.02158
1.90686	0.7597	14.4205
1.69082	0.776707	15.2861
1.90579	0.778127	9.49229
1.64895	0.769132	16.8091
1.67134	0.712394	9.97222
1.91604	0.720428	7.26419
1.42551	0.82909	2.46619
1.5525	0.703332	6.3295
1.53619	0.752041	10.5838
1.74436	0.768451	16.9039
1.72987	0.725526	13.3607
1.60307	0.794168	8.95247
1.61694	0.762848	15.2528
1.47093	0.879604	0.50546
1.63703	0.718584	10.725
1.62427	0.817127	4.13547
2.06221	0.741226	3.57389
1.89034	0.708733	4.88634
1.81776	0.742786	17.4562
1.57064	0.725299	9.96889
1.849	0.748826	18.2085
1.66307	0.810835	5.30646
1.5168	0.750109	9.65401
1.52906	0.711863	7.20436
1.72777	0.810825	6.21358
1.64412	0.789715	10.8935
1.93802	0.719437	6.75653
1.84871	0.774974	13.0969
1.70395	0.745684	18.3199
1.91122	0.755901	14.3249
1.76956	0.787859	9.30634
1.32077	0.801678	0.632998
1.63591	0.78131	13.6918
1.43933	0.743794	4.08619
1.51725	0.728519	8.37815
2.11206	0.799228	0.476223
1.65743	0.774786	15.9935
1.77053	0.747582	18.9779
1.85828	0.692444	2.4499
1.45828	0.772482	4.3715
1.62266	0.778841	14.0661
1.645	0.722176	11.9046
1.73865	0.744164	18.5088
1.35369	0.76143	1.66262
1.89155	0.720841	8.342
1.73353	0.715518	9.84671
1.66281	0.751563	18.3475
1.90766	0.743767	14.1051
1.49402	0.75537	7.90984
1.5717	0.77534	10.9733
1.76429	0.734353	16.1538
1.84327	0.75671	17.3384
1.67786	0.733652	15.3739
1.5165	0.752613	9.36988
1.91898	0.765716	11.8433
1.51288	0.795545	6.60181
1.65623	0.741907	17.2123
1.72553	0.769359	16.8136
1.58363	0.711385	7.87369
1.76546	0.755097	18.9816
1.85499	0.767471	14.9279
1.91097	0.734858	12.6038
1.80082	0.765607	16.7079
1.91556	0.726204	9.25533
1.66074	0.743744	17.4917
1.86979	0.773158	14.5904
1.74688	0.749767	19.1076
1.24697	0.648944	0.273129
1.92261	0.772116	9.15425
2.18075	0.764897	0.891526
1.65738	0.735001	15.8231
1.86747	0.581279	0.0974558
1.69485	0.760979	19.67
1.62391	0.756233	16.3421
1.75033	0.759166	19.249
1.26934	0.819335	0.370548
2.02278	0.738058	5.64294
1.40719	0.814391	2.95848
1.56367	0.785984	10.2671
1.59132	0.763206	14.0014
1.67905	0.785536	11.8688
1.6642	0.72273	12.2401
1.77054	0.795109	7.87792
1.42257	0.784192	3.3316
1.92594	0.762381	12.422
1.822	0.771709	13.2459
1.89617	0.717452	7.24022
1.83913	0.784397	9.56754
1.48093	0.754536	7.19001
1.48096	0.805477	4.59574
2.24056	0.735327	0.242682
1.52519	0.750992	10.0812
1.41266	0.693288	1.4655
1.42956	0.84442	1.52749
1.66897	0.769549	17.5382
1.4883	0.870209	1.00638
1.85005	0.759451	16.398
2.0267	0.735233	4.71088
1.79219	0.702699	5.35282
1.71316	0.792781	10.2146
1.57056	0.798625	7.0124
1.32904	0.82497	0.467645
1.768	0.815464	3.84075
1.59858	0.751146	14.7778
1.71257	0.751463	19.1522
1.96775	0.72583	7.64808
1.56436	0.808193	4.73673
1.93259	0.747031	13.0224
1.75078	0.711412	8.54059
1.56845	0.745826	11.9027
1.60451	0.736653	14.0847
1.64752	0.698758	5.20878
1.82284	0.756274	18.7678
1.63695	0.690889	4.03934
1.71438	0.714247	9.46862
1.64088	0.691606	4.0126
1.6947	0.726557	13.4846
1.6803	0.710702	9.62349
2.07042	0.754253	4.16676
1.70357	0.695496	4.7696
1.69776	0.816189	4.41268
1.75348	0.795635	8.33714
1.61596	0.773353	14.8431
1.89732	0.714406	6.39665
1.42504	0.784414	3.47845
1.88154	0.770113	13.574
1.69463	0.664811	1.14725
1.55437	0.718212	8.17562
1.91746	0.790729	6.18276
1.92583	0.769302	9.95579
1.4823	0.716352	5.65772
2.00833	0.800929	1.092
1.5642	0.724453	9.5545
1.69997	0.754674	19.3071
1.50751	0.75769	8.41353
1.65971	0.802438	7.13232
1.40936	0.782913	2.60094
1.75448	0.773683	15.2654
2.01303	0.750106	8.8346
1.77609	0.732208	15.5121
1.85288	0.760952	15.9017
1.6979	0.740454	17.1992
1.53442	0.755387	10.0603
1.80837	0.705317	5.8825
1.90985	0.70296	3.51596
1.30788	0.588578	0.230741
1.37418	0.763451	2.30555
1.65375	0.7345	15.7652
1.79087	0.815402	3.39666
1.89136	0.775084	11.4234
1.96871	0.785071	3.62872
1.46213	0.8646	1.06691
1.49701	0.754036	8.14624
1.68182	0.744062	17.4161
1.75323	0.743046	18.1867
1.96311	0.736644	10.2986
1.67886	0.784286	12.3684
1.75392	0.745396	18.6849
1.69169	0.719589	11.3518
1.80299	0.736054	15.8844
1.69114	0.780467	13.9596
1.739	0.793101	9.6092
1.56745	0.777943	10.6847
1.79029	0.722736	12.7137
1.83829	0.736403	16.2056
1.89478	0.706325	4.33699
1.69454	0.757626	19.6337
1.6579	0.748437	18.2125
1.76102	0.770793	16.0877
1.50382	0.787401	6.92216
1.68131	0.777537	15.0719
1.67916	0.730446	14.5009
1.94131	0.702128	2.54136
1.63108	0.775208	15.493
1.61467	0.762399	15.1621
1.63471	0.70444	6.65124
1.67522	0.844454	0.80012
1.33482	0.741183	1.39802
1.53637	0.758911	9.7963
1.2728	0.687011	0.458259
1.80192	0.70509	5.88445
1.54916	0.741356	11.2781
1.8167	0.77439	12.4534
1.307	0.785816	0.963601
1.68093	0.721126	11.8439
1.7797	0.792249	8.30307
1.54557	0.760527	10.5708
1.73022	0.751612	19.2908
1.76122	0.765758	17.4706
1.76454	0.730033	15.2025
1.71976	0.759706	19.7746
1.66205	0.77631	15.4847
1.78615	0.74928	18.873
1.70987	0.796313	8.9364
1.94699	0.752351	11.8262
1.6342	0.751287	17.8977
1.62798	0.812794	5.32546
1.62435	0.715702	9.59998
1.61817	0.810641	5.39008
1.77725	0.767622	16.6639
1.61862	0.695692	4.57831
1.76741	0.787345	9.547
1.62394	0.807109	6.24908
1.76144	0.738303	17.0766
1.63267	0.737152	16.5866
2.12423	0.762076	2.35707
1.58082	0.718185	9.30539
1.69532	0.712869	9.63585
1.54288	0.747593	11.2937
1.47919	0.682826	2.24892
1.71678	0.758143	19.681
1.32946	0.811016	0.76086
1.51784	0.76413	8.46491
1.38582	0.646994	0.524403
2.21237	0.746522	0.690032
1.60654	0.727907	12.3861
1.60266	0.756094	15.0049
1.3687	0.830329	1.57313
1.55488	0.665142	1.62653
1.77836	0.8292	1.74424
1.88917	0.704259	3.93475
1.78391	0.737283	16.5171
1.7357	0.780245	13.6476
1.3866	0.658177	0.537412
1.79015	0.772907	14.3568
1.46542	0.753805	6.06425
1.63048	0.763996	15.9758
1.39654	0.759811	3.19191
1.50555	0.786583	7.09875
1.51075	0.841442	1.29139
1.53929	0.851687	0.920656
1.61237	0.854252	0.855849
1.42163	0.690395	1.45305
1.8513	0.76118	15.9957
1.58101	0.770871	11.9846
1.66342	0.78709	11.4757
1.80594	0.709675	7.11603
1.46928	0.780914	5.09608
1.71188	0.748465	18.8971
1.24083	0.665966	0.746137
1.61796	0.772836	15.1177
2.14242	0.772866	1.37801
1.89548	0.798002	3.10189
1.67174	0.74803	18.0256
1.52237	0.725302	8.02336
1.80179	0.723385	12.1689
1.80579	0.712778	8.22721
1.4778	0.687197	2.33137
1.52745	0.693734	4.36807
1.82138	0.755362	18.838
1.61719	0.776542	14.2294
1.49367	0.741109	7.64282
1.70418	0.789271	11.2682
1.86311	0.729623	14.1646
1.80835	0.752672	18.8394
1.67737	0.735896	15.8038
2.0355	0.753035	6.79231
1.57796	0.716405	8.83611
1.67521	0.750022	18.31
1.54613	0.719675	7.87705
1.63942	0.760779	16.6934
1.81089	0.729789	13.7742
1.55717	0.774907	10.288
1.35587	0.692965	1.25677
1.89025	0.675266	0.329436
2.08248	0.708273	0.49271
1.71231	0.738723	17.279
1.38765	0.756485	2.94837
1.5396	0.773283	9.46521
1.93363	0.700533	2.38972
2.0011	0.79774	1.37144
1.63404	0.743389	17.9273
1.45029	0.820062	3.12156
2.11263	0.782631	1.02869
1.65217	0.778143	14.7425
1.80613	0.763326	17.5822
1.44613	0.794606	5.00529
1.65902	0.737595	16.3143
1.69387	0.734562	16.0135
1.71309	0.739137	17.3759
1.58539	0.730795	11.4075
1.47512	0.64864	0.631383
1.79466	0.705925	6.15332
1.72522	0.739164	17.667
1.57238	0.711506	7.79084
1.7454	0.727013	14.2076
1.69695	0.746319	18.2434
1.8045	0.786612	9.8416
1.73067	0.714444	9.40993
1.48348	0.762426	6.91981
1.76814	0.708804	7.40159
1.54712	0.701125	5.90214
1.84902	0.772035	14.1365
1.53126	0.678839	2.56597
1.90149	0.784885	8.20149
1.56866	0.765382	12.1034
1.6541	0.718505	10.9885
1.60872	0.68152	3.39814
1.6798	0.738229	16.2963
1.83867	0.71896	9.1846
1.54766	0.693644	4.4024
1.82356	0.733206	14.8428
1.66887	0.718444	11.2226
1.328	0.768764	0.832176
1.52082	0.734113	9.64618
1.88643	0.742128	15.9873
1.66177	0.814982	4.4133
1.56285	0.782799	10.3278
1.62155	0.823492	2.64765
1.69129	0.78022	14.047
1.80278	0.692275	2.97048
1.68544	0.79009	10.623
1.85582	0.716468	7.98565
1.7779	0.753805	18.9035
2.25853	0.715944	0.362444
1.60668	0.729399	12.7631
1.66832	0.721778	12.0003
1.47857	0.73975	6.30739
1.53448	0.756956	9.86506
1.71139	0.759248	19.7765
2.10856	0.695751	0.145387
1.52207	0.716416	6.94715
1.7222	0.790531	11.1824
2.05968	0.77515	2.23593
1.71591	0.801933	7.55595
1.58716	0.815351	3.72156
1.43599	0.655408	0.646958
1.6985	0.808213	6.21534
1.95641	0.757412	10.3482
1.54139	0.709951	7.46855
1.76235	0.762934	18.2292
1.92242	0.790104	6.06592
1.45724	0.863108	1.01492
1.72624	0.767282	17.455
1.71981	0.662449	0.816358
1.51191	0.833042	2.10569
1.76559	0.71833	11.9908
1.45366	0.720981	5.07928
1.55037	0.708249	7.37668
1.79939	0.773661	13.5708
1.54409	0.76923	9.91241
1.89409	0.768786	12.6792
1.69664	0.67848	2.28898
1.64621	0.792837	9.84696
1.84641	0.743909	17.906
1.61636	0.80359	6.69149
1.70472	0.760887	19.6255
1.4728	0.746623	6.71239
1.983	0.733651	7.93397
1.96336	0.704744	2.42422
1.40354	0.813392	2.94414
1.90791	0.738622	13.4019
1.64888	0.719807	11.2466
1.63026	0.751959	17.6877
1.88853	0.739574	15.4434
1.84616	0.800939	3.77725
1.687	0.780296	14.006
1.75389	0.760905	18.9392
1.75704	0.811814	4.87025
1.53303	0.741646	10.982
1.51297	0.697779	4.29912
1.97476	0.746526	11.0263
1.6845	0.775002	16.0079
1.86381	0.77742	12.2062
1.85089	0.72586	12.0647
1.83106	0.754624	18.2744
2.02189	0.751951	8.01358
1.60255	0.745555	15.147
1.77422	0.718244	12.0465
1.81727	0.730651	13.8578
1.65112	0.716631	10.4501
1.63812	0.744584	18.1064
1.64973	0.802452	7.14559
1.78681	0.745548	18.5
2.01501	0.746993	8.67114
1.61981	0.7382	15.9882
2.01886	0.763997	7.21187
1.66282	0.742635	17.2367
1.54478	0.780897	9.58151
1.70214	0.739945	17.2228
1.58419	0.789824	9.88547
1.86324	0.75344	16.7849
1.92379	0.762917	12.4438
1.89969	0.736309	13.9104
2.18578	0.740555	0.86018
1.89483	0.728919	11.8061
1.36822	0.817976	1.86754
1.86081	0.748048	18.2156
1.70625	0.794973	9.36543
1.36862	0.805304	1.95628
1.74735	0.703207	6.11067
1.71038	0.782003	13.6229
1.84668	0.784119	9.29101
1.84589	0.784884	9.02294
1.6303	0.751944	17.692
1.73816	0.751894	19.2318
2.05436	0.761142	5.09994
1.6218	0.716836	9.89321
1.53208	0.702172	6.27078
1.42038	0.830998	2.35457
1.59328	0.712731	8.29338
1.67931	0.76614	18.5489
1.41375	0.724691	3.03984
1.53515	0.775322	9.22138
1.72599	0.792331	10.4497
2.06411	0.768554	3.06577
1.64533	0.730454	14.6027
1.73952	0.761304	19.0828
1.76804	0.777198	13.6108
1.66746	0.759253	19.1858
1.56904	0.780542	10.671
2.032	0.707525	1.64681
2.02713	0.76502	6.32209
1.62689	0.758615	15.9719
1.95165	0.739622	11.2108
1.43976	0.839638	2.03324
1.73599	0.729555	14.952
1.64799	0.743699	17.7273
1.84595	0.777407	12.029
1.74756	0.745309	18.6951
1.66635	0.732734	15.1588
1.79604	0.755925	18.9167
1.631	0.762236	15.9867
1.86327	0.762119	15.0036
1.58952	0.770774	12.7299
1.54553	0.730202	10.0623
1.48625	0.732422	6.18032
1.68026	0.712433	9.99306
1.97869	0.716425	4.66737
1.90146	0.767859	12.3279
1.66625	0.694913	3.63887
1.6735	0.717607	11.1265
1.71588	0.836182	1.29909
1.4841	0.776981	5.67406
1.706	0.770368	16.9251
1.61117	0.752469	15.944
1.48105	0.701174	2.7909
1.75419	0.756146	19.1412
1.71964	0.760766	19.5584
1.52618	0.704805	6.35963
1.93152	0.736841	11.6953
1.86601	0.721094	9.44315
1.70541	0.770739	16.8338
1.82375	0.723918	11.2249
1.62428	0.691717	4.22765
1.69587	0.776171	15.4043
1.66683	0.806134	6.30208
1.98604	0.733273	7.5567
1.54996	0.692964	4.29963
1.50266	0.800434	5.7932
1.91051	0.758304	14.3769
1.94762	0.746656	12.3571
1.57816	0.765665	12.8081
1.50043	0.703578	4.15447
1.83023	0.716395	8.5562
1.70724	0.75796	19.6714
1.57249	0.789792	9.54841
1.81791	0.760147	19.0261
2.02988	0.753618	7.30187
1.81887	0.730261	13.661
1.71584	0.735526	16.7924
1.85083	0.770106	14.5313
1.88201	0.748562	16.7644
2.13316	0.72532	1.1956
1.72013	0.79529	9.39328
1.89705	0.73151	12.7737
1.46065	0.737975	5.17161
1.87527	0.756688	15.3904
1.87133	0.802016	2.38561
1.69414	0.688442	3.45365
1.54729	0.723558	8.58461
1.80667	0.796639	6.79443
1.86561	0.700989	3.6142
1.86152	0.771683	14.6396
1.61505	0.789514	10.7989
1.61527	0.711581	8.243
1.7042	0.792421	10.2054
1.77721	0.738549	16.9279
1.81128	0.831598	0.925779
1.66567	0.760283	19.0471
1.87973	0.774408	12.8475
1.90372	0.727943	10.7279
1.67037	0.780179	14.0205
1.72359	0.734747	16.8632
1.74232	0.793615	9.31132
1.75687	0.723078	13.4008
1.6983	0.764135	18.7905
1.60812	0.756549	15.3178
1.81953	0.752992	18.8271
1.89572	0.712686	5.96042
1.68666	0.785293	12.1529
2.1134	0.765073	2.43105
1.37987	0.718251	1.90248
1.80498	0.765433	16.6876
1.83265	0.762432	17.0343
1.96331	0.738783	10.5932
1.7108	0.787584	11.9989
1.52819	0.71123	7.14919
1.62096	0.714199	9.08564
1.74205	0.720603	12.0234
1.57073	0.743763	11.8298
1.47437	0.774016	5.1816
1.85664	0.72029	9.29762
1.79738	0.759695	18.9811
1.68513	0.761341	19.6494
1.7862	0.779234	12.242
1.51894	0.79937	6.27873
1.58043	0.821693	3.55337
1.52824	0.731148	9.69384
1.67272	0.753881	18.8552
1.5896	0.775871	12.1328
1.72956	0.581771	0.165452
1.89551	0.734663	14.106
1.95955	0.768232	7.69101
1.77065	0.776138	14.0174
1.55408	0.819772	3.63121
1.78059	0.712152	8.81372
1.97398	0.750499	10.5852
1.58963	0.74032	12.9008
1.81636	0.740992	16.9871
1.70612	0.758104	19.6856
1.68595	0.747154	18.0884
1.55206	0.704731	6.6373
1.85157	0.725183	11.727
1.80735	0.722825	11.6437
1.57166	0.782447	10.721
1.84583	0.721664	10.0407
1.664	0.737985	16.3197
1.65445	0.774175	16.1686
1.62791	0.742839	17.9073
1.82669	0.75912	18.4912
1.39954	0.796775	3.02842
2.19405	0.748193	0.892954
1.6747	0.806103	6.25962
1.606	0.738212	14.4792
1.78433	0.676305	0.83406
1.71323	0.790964	10.8598
1.77925	0.808367	4.88046
1.96887	0.779873	4.74182
1.51856	0.81242	4.19211
1.48722	0.735814	6.37794
1.91061	0.772767	9.94405
1.76403	0.709629	7.80272
1.47654	0.797063	5.564
1.43758	0.816092	3.19032
1.71595	0.81777	4.2679
1.95443	0.779661	5.67449
2.0009	0.766785	7.12953
1.63307	0.688236	3.9332
1.77144	0.784075	10.4019
1.49766	0.870689	0.838265
1.74893	0.746432	18.9234
1.85287	0.773122	14.0886
1.47047	0.736002	5.47726
1.71257	0.763832	18.7018
1.51903	0.803035	5.68594
1.89295	0.729578	12.2505
2.04876	0.73764	3.9129
1.55236	0.86646	0.462937
1.87226	0.762583	14.5629
1.45434	0.710418	3.22297
1.99707	0.729385	5.73286
1.91186	0.798304	3.04804
1.34301	0.85673	0.557449
1.51891	0.779083	8.11437
1.446	0.762389	4.46439
2.02122	0.759526	8.071
1.80468	0.758321	18.9854
1.94202	0.799098	2.04432
1.48105	0.733356	5.75279
1.61227	0.753307	15.9489
1.66705	0.827247	2.03217
1.69142	0.830697	1.71548
1.38467	0.683577	1.14943
1.51467	0.766855	8.16666
1.74255	0.70412	6.39217
1.64169	0.839277	1.3702
1.86581	0.705053	4.23586
1.54225	0.680077	2.73416
1.8652	0.76091	14.8816
1.8728	0.752393	16.5772
1.48035	0.74218	6.72516
1.53373	0.711238	7.42804
1.96575	0.757927	9.49004
1.69834	0.765955	18.2969
1.53275	0.753092	10.2515
1.57737	0.717611	9.05669
1.51608	0.785208	7.87483
1.82531	0.75786	18.6073
1.79624	0.721117	11.8773
1.49376	0.703218	3.61949
2.04765	0.762308	5.38385
1.72983	0.735809	16.9835
1.68136	0.788318	11.0635
1.68183	0.741718	16.9887
1.60458	0.763993	14.5792
1.74256	0.738759	17.3941
1.65125	0.734651	15.8244
1.68146	0.759378	19.9045
1.62255	0.720043	10.8802
1.42091	0.826763	2.55419
1.33592	0.60266	0.263592
1.68144	0.748009	18.1018
1.59778	0.806232	5.61619
1.32413	0.784661	0.855594
1.80172	0.72039	11.2243
1.73385	0.751795	19.2666
1.42356	0.778687	3.14202
1.78012	0.778348	12.7465
1.854	0.763065	15.5269
1.80611	0.689892	2.52522
1.55325	0.775589	10.0833
1.32287	0.681002	0.726399
1.79271	0.762951	17.8728
1.54773	0.733159	10.7889
1.75809	0.797134	7.82922
1.3464	0.74185	1.64089
2.39032	0.695909	0.117289
1.84919	0.752154	17.6634
1.64158	0.774989	15.7013
1.76148	0.755992	19.0363
1.45177	0.735747	4.62982
1.73685	0.743935	18.4742
1.64856	0.717101	10.5211
1.90171	0.753873	14.7625
1.89235	0.790491	5.98609
1.96074	0.752251	10.89
1.75204	0.763164	18.3298
1.84709	0.764172	15.7078
1.64683	0.769739	16.6792
1.90032	0.726355	10.2991
1.68232	0.728978	14.1253
1.55644	0.78581	9.97357
1.69769	0.685959	3.12817
1.63106	0.744737	18.2807
1.65984	0.733703	15.5083
1.54946	0.807523	5.03677
1.62544	0.769564	15.7717
1.97773	0.722437	6.0326
1.77949	0.802656	6.10408
1.45036	0.717989	4.36255
1.8889	0.769749	12.9477
1.47595	0.665058	0.658981
1.58795	0.769754	12.7631
1.743	0.746602	18.9777
1.68351	0.748834	18.2798
1.42143	0.793184	3.91331
1.91381	0.725484	9.10572
1.83788	0.729596	13.6951
1.84346	0.741517	17.3984
1.6599	0.775113	15.9073
1.50977	0.711992	5.9719
1.74966	0.729872	15.1142
1.6428	0.786871	11.8548
1.7079	0.784878	12.789
2.04844	0.720753	2.56905
1.5274	0.786301	8.59657
1.88996	0.714737	6.63198
1.90598	0.761736	13.8849
1.64135	0.751424	17.9887
1.64617	0.69566	4.28085
2.22039	0.728616	0.484035
1.59873	0.780459	12.2558
2.06395	0.778258	2.12402
1.74699	0.751109	19.1359
1.4577	0.729146	5.0059
1.61156	0.742523	15.824
1.60683	0.751842	15.5854
1.22316	0.772605	0.425078
1.84578	0.792277	6.3882
1.51234	0.738542	9.07467
1.62657	0.736119	16.2728
1.59848	0.702207	5.89821
1.38088	0.714605	1.64303
1.95266	0.790203	3.7358
1.71261	0.773778	15.7934
1.93458	0.73339	10.9896
1.68191	0.740687	16.8028
1.48145	0.788861	5.60113
1.32043	0.623744	0.066354
1.77557	0.781915	11.3256
2.00123	0.703815	2.04662
1.76746	0.793946	8.21837
1.60036	0.833143	2.28056
1.57594	0.752866	12.8482
1.7156	0.762061	19.197
1.58864	0.753197	13.8928
1.85806	0.753252	17.0737
1.82103	0.745553	18.1887
1.71842	0.753311	19.3664
1.45329	0.853464	1.04199
1.55816	0.654935	1.23161
1.91642	0.769326	10.6476
1.72899	0.705787	6.89243
1.94088	0.795885	2.98537
1.25097	0.608173	0.48279
1.6009	0.742323	14.4853
1.58534	0.799492	6.94858
1.29631	0.779678	0.628113
1.45957	0.741409	5.33791
1.82822	0.763428	16.915
1.64617	0.771433	16.537
1.7285	0.77424	15.3667
1.80302	0.818129	2.75625
1.64712	0.794063	9.44059
1.57462	0.711924	7.88973
1.95428	0.760684	9.99015
1.67777	0.76693	18.3868
1.92836	0.754961	13.0813
1.83513	0.738328	16.5558
1.60864	0.814564	4.33484
1.73242	0.759152	19.5737
1.58168	0.797526	7.46374
1.63055	0.758584	16.2282
1.65212	0.754478	18.0594
1.63268	0.745179	18.3451
1.87481	0.767104	14.3171
1.64719	0.753554	17.9199
1.92539	0.713724	5.6722
1.94132	0.745497	12.4577
1.63607	0.720113	11.1609
1.64395	0.731551	14.9692
1.54356	0.781229	9.52161
1.64587	0.737395	16.4571
1.74648	0.759955	19.3363
1.55493	0.763276	11.221
1.44739	0.813383	3.39382
1.98842	0.737224	8.1781
1.61111	0.779869	13.0941
1.98928	0.813604	0.580757
1.50374	0.768592	7.41037
1.6345	0.695854	4.54723
2.26006	0.712524	0.261703
1.52435	0.709215	6.82984
1.45619	0.78738	4.88398
1.72128	0.751509	19.2954
1.5863	0.704622	6.38544
1.62231	0.740932	16.8215
1.55969	0.678375	2.70295
1.92803	0.755364	13.1038
1.6221	0.72181	11.4193
1.62759	0.669617	2.29755
1.39744	0.803302	3.052
1.42133	0.860203	0.655398
1.62752	0.733737	15.8089
1.60808	0.716105	9.40033
1.70037	0.734874	16.2488
1.62527	0.743151	17.6472
1.54187	0.731511	10.2973
1.86691	0.773101	14.7795
1.73765	0.777176	14.4307
1.52108	0.777083	8.28222
1.72436	0.741039	18.0194
1.39935	0.695332	1.27898
1.95146	0.743183	11.7147
1.56145	0.710385	7.55333
1.68195	0.759291	19.8888
1.74279	0.757773	19.3484
1.45967	0.712568	3.77299
1.71827	0.737794	17.2733
1.49171	0.861853	1.29375
1.71394	0.832638	1.56188
1.76792	0.688212	2.18769
1.76332	0.766397	17.2688
1.39538	0.769523	2.51212
1.79508	0.703137	5.45195
1.79281	0.751096	18.8557
1.38535	0.712672	1.54003
1.7011	0.740708	17.3334
1.66061	0.722322	12.0888
1.95201	0.739018	11.1109
1.86164	0.783195	9.05587
1.70712	0.734502	16.3662
1.58251	0.842278	1.74108
2.03433	0.750504	6.86363
1.72839	0.800727	7.69718
2.10266	0.780981	1.30492
1.4833	0.753177	7.40435
1.85145	0.794333	5.3064
2.06852	0.752595	4.16887
1.69243	0.748442	18.4321
1.83269	0.745683	18.2374
1.60878	0.729263	12.8812
1.92123	0.752885	13.6271
1.83281	0.758693	17.9781
1.77124	0.76782	16.7938
1.63299	0.610754	0.0613512
1.3472	0.816074	1.01088
1.82397	0.754527	18.6694
1.98913	0.732296	7.0572
2.50106	0.704629	0.158408
1.93576	0.719901	6.89937
1.66111	0.739289	16.6155
1.5913	0.804242	5.90236
1.90247	0.768503	12.0746
1.96762	0.765357	7.90898
1.49831	0.820386	3.58007
1.72508	0.692093	4.63625
1.79968	0.766814	16.2469
1.89143	0.792755	5.10015
1.71696	0.808353	6.5675
1.71109	0.728293	14.2291
1.76633	0.748859	18.9887
[truncated: 8,015 more rows]

## Sheet: CEF_KP_SUS
2.64059	0.734871	7.28236
2.42121	0.725355	6.12045
2.30216	0.733022	2.10009
2.53474	0.727441	11.5867
2.53747	0.726484	12.1132
2.67535	0.689796	8.2829
2.52562	0.705239	10.4838
2.75038	0.718268	17.1568
2.54582	0.719057	14.3334
2.65166	0.699214	11.259
3.03525	0.725531	8.31859
2.5328	0.694323	4.19616
2.71348	0.692668	10.555
2.98122	0.724662	10.1056
2.86552	0.698354	12.377
3.05644	0.725326	8.22824
2.72592	0.721318	17.8686
2.88085	0.707395	14.3016
2.663	0.701572	13.7988
2.61379	0.752485	2.13819
2.84283	0.708014	15.5628
1.70828	0.756957	0.271425
2.34401	0.684049	1.06941
2.33092	0.726542	3.51656
2.74269	0.712311	17.6659
2.92232	0.706387	11.0359
2.86175	0.691117	9.08181
2.66135	0.736631	7.25013
2.83742	0.728427	10.2527
3.07721	0.696461	5.16876
2.58268	0.752305	2.54295
2.91879	0.701946	10.9092
2.83299	0.692167	9.69222
2.66958	0.727483	13.8188
2.57662	0.709885	15.9401
2.91784	0.706881	11.4068
2.81637	0.715528	15.1041
2.28909	0.722964	2.86551
2.74231	0.697001	12.9948
2.45837	0.692182	3.0971
2.60741	0.695992	8.40733
2.89067	0.711148	13.2755
3.10779	0.73571	3.29337
2.61141	0.719941	17.9638
2.72239	0.747831	2.328
2.77465	0.700271	14.2141
2.43358	0.70066	4.41697
2.74904	0.727557	13.0029
2.65509	0.70593	16.0703
2.67894	0.716137	18.6275
3.00513	0.719173	11.0032
2.68575	0.703103	16.2853
2.76151	0.733482	8.41959
2.91483	0.716011	11.473
2.9985	0.734312	5.58502
2.78194	0.690618	9.06194
2.6164	0.672641	1.05364
2.68779	0.713767	18.6187
2.79273	0.733866	7.08889
3.03742	0.723029	9.48185
2.98872	0.702883	9.52075
2.76831	0.717387	16.3996
2.41347	0.766894	0.68401
2.63243	0.721767	19.2756
2.70044	0.722404	17.3376
2.79262	0.709569	16.4807
2.90268	0.709851	12.5656
2.36796	0.747346	3.11639
3.02441	0.712338	10.9666
2.51196	0.672155	0.410885
2.38606	0.714022	4.88543
2.63217	0.710049	17.1159
2.73294	0.738618	7.34184
2.66072	0.70605	16.4797
2.75015	0.72863	12.2599
2.63787	0.713533	18.1717
2.92362	0.699293	10.4675
2.9437	0.697078	8.69598
3.03613	0.707204	10.7442
2.85161	0.718405	13.6779
2.65068	0.725151	15.9833
2.52212	0.707538	11.7867
2.96036	0.72586	9.91362
2.61697	0.717485	18.0917
2.24707	0.713833	1.55698
2.67673	0.712788	18.5862
2.45872	0.728505	7.1114
3.02345	0.722468	9.87025
2.5645	0.720218	15.1428
2.36502	0.743037	3.44097
2.66102	0.689609	7.115
2.24405	0.723247	1.62461
3.17938	0.668325	0.273023
3.37321	0.913539	0.135931
2.83469	0.728322	10.3311
1.39791	0.741573	0.195908
3.18101	0.747803	0.128336
2.37391	0.712618	4.14708
2.69618	0.704779	17.017
2.83653	0.713157	14.9178
2.84771	0.707908	15.429
2.97138	0.716274	11.7982
2.59046	0.73155	10.3617
2.73807	0.698325	13.5813
2.63753	0.711187	17.5045
2.7394	0.708574	17.8378
2.70999	0.706907	17.8684
2.83777	0.696809	12.0318
2.34818	0.686259	1.4696
2.70131	0.735516	8.70566
2.52573	0.715552	12.8563
2.96806	0.699974	8.1053
3.08737	0.699546	6.22425
2.76771	0.727899	11.6241
2.35459	0.742954	3.40347
2.87031	0.724299	11.4437
2.73808	0.702254	15.3258
3.02549	0.714826	10.8368
2.78249	0.720206	15.4836
2.61042	0.701259	12.054
3.16888	0.688785	1.56737
2.34486	0.689449	1.86113
2.7936	0.700197	13.8897
2.87474	0.722985	11.8224
2.73306	0.723769	16.281
2.45057	0.702574	5.98795
2.14133	0.743027	0.660866
2.70467	0.70793	18.4595
2.54487	0.731909	10.1478
3.22785	0.708339	3.17696
2.56078	0.717334	14.8673
2.47736	0.715156	9.91154
2.61245	0.680791	2.90615
2.55874	0.710548	14.3485
2.294	0.739372	1.3616
2.86357	0.719411	13.1576
2.90022	0.731239	8.50298
1.71738	0.771158	0.237779
2.74895	0.708582	17.6138
3.10764	0.711541	9.41386
2.76562	0.703671	15.5901
2.29131	0.734113	1.82032
2.77766	0.693876	11.4579
2.94178	0.712608	11.3555
2.71475	0.732958	10.4613
2.3454	0.721891	3.97234
2.55962	0.746706	4.67176
2.4783	0.719208	9.7841
2.4126	0.73825	4.45413
2.62827	0.716961	18.695
2.6637	0.718992	19.0303
2.65674	0.690067	6.97931
2.75359	0.674196	1.53135
2.66332	0.681956	3.85994
2.4604	0.73557	6.18463
2.62527	0.698511	9.60792
2.59313	0.722937	15.2597
2.71001	0.716948	18.266
1.56071	0.765686	0.179862
2.73016	0.695333	12.2308
1.74266	0.755643	0.172233
2.92543	0.730781	8.30824
2.54005	0.739441	7.54897
2.87447	0.70631	14.4215
2.29525	0.720494	3.18976
2.89818	0.722458	11.3488
2.64762	0.738531	6.18865
2.8919	0.719267	12.2183
2.54564	0.728096	11.6986
2.82122	0.697272	12.345
2.95575	0.716752	11.5308
2.75818	0.695894	12.554
2.47094	0.736322	6.09961
2.88671	0.729375	9.31995
2.7911	0.737821	5.62109
2.63846	0.689781	5.47892
2.85915	0.672701	1.40576
3.02527	0.699799	8.62256
2.71263	0.732865	10.4804
3.21824	0.703536	2.69725
2.52309	0.706274	11.0663
3.11497	0.6945	2.91691
2.60183	0.693025	7.19126
2.78385	0.706211	16.2276
3.27813	0.710135	1.99748
2.65538	0.719462	19.3235
2.0832	0.730138	0.468232
2.56735	0.708737	15.0775
2.96098	0.700882	8.86798
2.69026	0.696553	12.8749
2.67996	0.689983	8.74051
2.48834	0.726253	9.23933
3.23986	0.719112	2.54247
2.88427	0.688454	7.23866
2.90193	0.687239	5.93854
2.9702	0.708543	12.0214
2.50502	0.719022	11.9214
2.74029	0.699309	14.0088
2.64579	0.711953	17.9003
2.71129	0.716142	18.2624
2.49499	0.691384	4.03807
2.92516	0.721479	10.9005
2.67417	0.695825	11.4209
2.48889	0.706311	10.5336
2.86748	0.672394	1.37258
2.51752	0.731933	9.04529
2.62971	0.722481	18.378
2.53582	0.719964	13.9642
2.00013	0.749988	0.359336
2.59591	0.723324	15.2327
2.80103	0.675562	1.6819
3.01353	0.712239	11.1468
2.69219	0.715981	18.4984
2.69425	0.721619	17.9157
3.18534	0.691422	1.66591
3.0132	0.715622	10.9954
2.5794	0.711837	16.0946
2.69205	0.707109	18.2616
3.07114	0.736784	3.23889
2.93828	0.742349	3.8555
2.68248	0.716522	18.5952
3.01495	0.729632	6.74443
2.77044	0.699593	13.9845
2.33385	0.73196	3.34393
3.12588	0.710592	8.26143
2.7641	0.713299	16.8983
2.67735	0.726985	14.1772
2.67641	0.737466	7.28562
2.97551	0.718514	11.6609
2.49165	0.742161	4.27766
3.1949	0.695182	1.94648
2.928	0.730316	8.4395
1.66258	0.758285	0.132531
2.67868	0.716602	18.6309
3.13698	0.714061	6.97302
3.01125	0.73116	6.22695
2.82717	0.699828	13.1111
2.55752	0.721765	14.6146
2.42807	0.701454	4.36981
3.23326	0.696886	1.41875
2.91443	0.733567	7.62782
2.95683	0.699355	8.48107
3.00367	0.694608	6.53847
2.81774	0.681945	3.24227
2.57415	0.707916	15.7027
2.8521	0.707094	15.0873
2.52031	0.704423	9.98107
2.89223	0.705065	12.9717
3.20148	0.689109	1.23728
2.82148	0.698836	12.8791
1.97145	0.752028	0.175526
2.76581	0.716108	16.6135
2.825	0.739399	5.72186
2.68573	0.706906	18.2606
2.81069	0.686932	6.41865
2.75331	0.691775	9.89407
2.69291	0.68208	4.0908
2.60733	0.726271	13.9317
2.81615	0.699208	13.109
2.86478	0.693624	10.6073
2.56193	0.704388	12.1988
2.45901	0.709987	8.4764
3.01743	0.702908	9.71984
2.70136	0.705551	17.3324
2.82836	0.674142	1.59888
3.08532	0.724302	8.05808
2.47055	0.729176	7.60859
2.77889	0.702693	15.0612
2.26169	0.697052	1.03349
2.3933	0.738055	4.0287
2.74202	0.732332	10.4914
2.80485	0.706977	16.045
2.41454	0.719422	6.3531
2.52071	0.70621	11.0082
2.1892	0.743331	0.883425
2.60235	0.723284	15.7084
2.37497	0.676688	0.398332
2.94702	0.706944	11.2267
2.84113	0.715011	14.5116
2.92329	0.723167	10.4375
2.85965	0.703756	13.9691
2.8423	0.745454	3.21486
2.69059	0.715181	18.5405
3.05609	0.713058	10.5673
2.67149	0.721931	18.1974
2.25356	0.744589	0.962426
2.56854	0.715097	15.2439
3.05805	0.714371	10.4974
1.28616	0.890772	0.17509
3.10112	0.719779	8.95003
2.11974	0.713193	0.839309
3.09326	0.686286	1.90382
2.77235	0.718049	16.1569
2.84329	0.70681	15.1786
2.60878	0.732875	9.1945
2.66011	0.705734	16.241
2.64453	0.683979	4.15095
2.49755	0.704535	9.93126
2.65401	0.685513	5.03997
2.57399	0.705634	14.1941
1.45644	0.920694	0.0777313
2.53929	0.72882	11.3111
2.90383	0.693291	9.64226
2.69803	0.90731	0.100259
3.1265	0.723411	6.72288
3.09303	0.726388	6.95048
2.67115	0.719311	18.8534
2.64278	0.716728	19.0162
2.7132	0.698842	13.9299
2.69348	0.699128	14.1781
3.02072	0.708395	11.2019
2.79164	0.744924	3.11204
2.71555	0.727371	14.0652
2.76855	0.723922	14.1676
2.72034	0.677929	2.56076
2.61672	0.708023	16.7865
2.61373	0.693946	7.1081
2.84394	0.700751	13.2554
2.97909	0.731183	7.81611
2.86537	0.733974	7.80332
2.36822	0.703348	2.85358
2.49256	0.702315	8.78177
2.64871	0.723103	17.9004
3.03838	0.692251	5.40454
2.5323	0.706594	11.3432
2.90926	0.69842	10.9899
2.51171	0.71108	12.0328
3.15967	0.722916	4.66866
3.01285	0.701019	9.07121
2.61867	0.723358	16.7934
3.11966	0.694893	2.89942
2.73858	0.720621	17.6685
2.412	0.896455	0.106681
2.8357	0.70433	14.514
2.87117	0.698558	12.3995
2.46604	0.711677	9.03597
2.91837	0.73003	8.60414
2.51819	0.716694	12.5812
2.77209	0.710654	16.8735
2.38184	0.705712	3.38069
2.60854	0.693813	7.24805
2.90359	0.746423	1.90112
2.84337	0.731669	8.73874
2.55886	0.713971	14.5663
2.77442	0.714142	16.4557
2.26249	0.713735	1.86498
2.8186	0.721587	13.9679
2.36939	0.716241	4.47806
3.01699	0.724631	8.97449
3.09956	0.720897	8.92489
2.31318	0.719455	3.38854
2.7276	0.733288	10.5111
2.80203	0.718964	15.0505
2.80817	0.712	15.7972
2.59418	0.693682	7.70211
2.52091	0.730275	9.79319
2.42362	0.70437	4.94642
2.57769	0.71981	15.6234
3.12105	0.741854	1.86235
2.47413	0.715094	9.60775
2.62893	0.744651	4.06586
2.76299	0.699834	14.116
3.10818	0.694797	3.23753
2.74885	0.720316	17.1458
2.81718	0.717984	14.7399
2.85828	0.722521	12.431
2.6575	0.70121	13.1144
2.56206	0.704818	12.4874
3.06811	0.71436	10.3843
3.21102	0.720342	3.81
2.417	0.742863	3.78537
3.00614	0.696786	7.44619
2.12728	0.693322	0.60096
2.60362	0.701235	12.2206
2.11555	0.770939	0.183842
2.68649	0.686297	6.79245
3.11516	0.702452	6.75679
2.70882	0.700421	14.7231
3.01384	0.733968	4.81753
2.99655	0.726531	8.85045
2.63161	0.745586	3.70803
2.72343	0.711273	18.1436
2.84962	0.715263	14.243
2.71452	0.716663	18.2171
2.75592	0.716761	16.985
2.96944	0.717143	11.7395
2.63408	0.70668	15.5474
2.44561	0.740071	4.78216
2.59131	0.693574	7.75764
2.86906	0.730095	9.28354
2.56924	0.680058	1.90875
3.05109	0.744087	1.49602
3.22572	0.714756	3.17719
2.331	0.711232	2.6864
2.63203	0.74208	4.86801
2.64132	0.730721	10.7642
2.58514	0.728973	11.707
3.16098	0.707345	4.46015
1.92193	0.946748	0.117879
2.42689	0.725635	6.16319
2.30485	0.721192	3.43459
3.17431	0.73052	2.88309
2.34135	0.745768	2.89464
2.9384	0.711654	11.3008
2.95506	0.715306	11.5501
2.83354	0.70763	15.6468
2.94639	0.714109	11.4199
2.54112	0.704113	9.99152
3.06409	0.727068	7.33719
3.29789	0.734013	0.846971
2.08172	0.778819	0.117045
2.74453	0.720991	17.348
2.56837	0.752794	2.70706
2.39113	0.712113	4.77615
2.6083	0.693423	7.12043
2.62443	0.709043	16.8889
2.9372	0.717398	11.2258
2.75145	0.708794	17.5453
3.0973	0.725438	7.21859
2.92314	0.728344	8.99951
2.4547	0.749808	2.40423
3.00337	0.728947	7.56443
3.18413	0.722346	4.05344
2.75866	0.709612	17.3207
2.50999	0.723048	11.613
2.89111	0.717469	12.4686
3.14392	0.718458	6.22478
2.92527	0.72939	8.69605
3.19879	0.724629	3.25781
2.53097	0.747012	4.60372
1.39336	0.745853	0.343255
2.68349	0.702578	15.9919
3.12028	0.717851	8.21417
2.90469	0.710834	12.3483
3.10207	0.72209	8.39053
2.42097	0.705338	5.06067
2.76822	0.717103	16.4279
2.959	0.721946	11.1752
2.58671	0.699991	11.6913
2.13442	0.718362	0.756374
2.40487	0.699064	2.61266
1.28238	0.71882	0.141008
2.56346	0.721008	15.1306
2.574	0.72953	11.3347
2.82085	0.7002	13.3614
3.06706	0.719006	10.245
2.67576	0.705784	17.2094
2.66872	0.681391	3.78524
2.93855	0.69545	8.78585
2.74616	0.700729	14.5898
2.61111	0.717178	17.6885
2.61277	0.730702	10.7618
2.89039	0.726112	10.349
2.55084	0.70062	8.73796
2.83053	0.709456	15.6204
2.92549	0.680631	1.70495
3.03792	0.720646	10.4518
2.80966	0.7218	14.1057
2.7491	0.703482	15.7294
2.65573	0.740769	5.49843
2.97228	0.689867	3.63292
2.86123	0.72448	11.5709
2.9296	0.707741	11.1116
2.71939	0.687188	6.89745
3.07142	0.709599	10.4599
2.79867	0.721045	14.8645
2.7155	0.717565	18.1955
2.67056	0.710422	18.3484
2.61075	0.735401	7.79123
2.47697	0.683051	1.4215
2.72981	0.706594	17.4039
3.07324	0.692953	4.1202
2.66423	0.713584	18.4666
3.06683	0.721049	10.1583
3.09632	0.731613	4.74378
2.79322	0.72671	11.5257
2.95059	0.733535	7.44454
2.52368	0.737004	7.5904
2.92576	0.712408	11.0523
2.82954	0.710325	15.515
2.66442	0.691218	8.10338
2.56263	0.737625	7.90248
2.54545	0.716702	14.0042
2.65594	0.726512	14.7036
2.60999	0.736543	7.39351
2.62859	0.695604	7.31699
2.60238	0.709039	16.9934
2.39178	0.716461	5.55748
3.09832	0.701828	6.95539
2.67966	0.725328	15.3951
2.5234	0.727445	10.9331
2.80403	0.697558	12.762
2.52358	0.731563	9.47076
2.63779	0.726181	15.1731
2.40583	0.715332	5.79291
2.90832	0.704022	11.751
2.97747	0.690613	4.05169
2.79869	0.722527	13.9769
2.78586	0.700812	14.2591
3.17494	0.71359	4.22698
2.73737	0.71114	17.8526
2.54537	0.73629	8.53227
2.95134	0.731621	8.04324
2.74065	0.726554	14.1382
3.10449	0.728631	5.77617
2.32626	0.66788	0.10595
2.62888	0.710035	17.1012
2.9205	0.726171	9.66334
2.51458	0.729725	9.65228
2.92807	0.713943	11.0921
2.98045	0.727519	9.08685
2.52697	0.721058	13.4677
2.66103	0.710015	17.992
3.12698	0.699865	4.88038
2.86428	0.701751	13.3375
2.48952	0.724635	9.76606
2.55024	0.732984	9.70399
2.62347	0.718014	18.6097
2.79381	0.724668	12.7798
2.56728	0.733866	9.2656
2.78588	0.723908	13.4072
2.35485	0.719554	4.21074
2.84578	0.714781	14.4231
2.77945	0.672917	0.984504
3.22021	0.731213	1.26007
2.70654	0.69279	10.6608
2.52501	0.740645	6.42759
2.68823	0.71131	18.6859
2.6729	0.742108	5.16192
3.05608	0.709045	10.7145
3.13157	0.709077	7.75729
2.85691	0.717254	13.7151
2.8408	0.693972	10.8105
3.0848	0.723831	8.27867
2.4435	0.692042	2.53631
2.84924	0.705667	14.7091
3.02572	0.71605	10.7769
2.91924	0.696285	10.4058
2.59335	0.724346	14.4666
2.53876	0.7086	12.3681
3.11403	0.713119	9.09199
2.51859	0.722584	12.3467
2.88732	0.700654	12.3562
2.73208	0.699934	14.3297
3.09548	0.722273	8.56102
3.19803	0.683493	0.700218
2.71521	0.721639	17.7489
2.83398	0.683155	4.13004
2.70352	0.731352	11.3184
2.80677	0.71804	15.0329
2.57779	0.717662	15.718
2.48202	0.74138	4.53189
2.97186	0.708536	12.0576
2.08907	0.762485	0.144296
2.70916	0.704308	16.6152
2.49497	0.780046	0.107744
2.64512	0.716441	18.9246
2.61459	0.704586	14.3451
2.59036	0.709872	16.9854
2.86794	0.722937	12.014
2.7689	0.725367	13.2035
2.61814	0.723487	16.6511
2.424	0.727761	5.98612
3.05253	0.717722	10.4317
2.56853	0.755969	1.81291
2.67303	0.686601	6.44193
2.32622	0.728985	3.25298
2.9494	0.703406	10.1702
2.80011	0.687218	6.59876
2.68778	0.704717	17.0966
2.8111	0.680699	2.88466
2.82647	0.693202	10.3491
2.44706	0.740483	4.67982
2.57417	0.713916	15.6256
3.07907	0.723461	8.63253
3.09377	0.718718	9.30138
3.20584	0.85223	0.167224
2.51063	0.709968	11.9668
2.61757	0.721956	17.8568
2.87001	0.69227	9.79053
1.17719	0.606159	0.121262
3.07132	0.704572	8.99741
2.48471	0.716235	10.5558
2.65879	0.727286	14.014
2.80106	0.689682	8.28393
3.05283	0.719213	10.3724
2.66861	0.697274	11.6763
3.12243	0.709278	8.72275
2.95104	0.719143	11.4109
2.70477	0.700994	15.0356
2.72699	0.71967	18.0601
2.9375	0.704862	10.7092
2.3374	0.73858	3.11943
2.32796	0.728049	3.35797
2.97976	0.70974	11.8798
2.46968	0.709439	9.50359
2.73322	0.724146	16.0438
2.66174	0.707139	17.231
2.58517	0.714916	16.3066
2.82537	0.702525	14.0715
2.61871	0.703132	13.1994
2.62762	0.707923	16.5812
2.56429	0.730298	10.9086
2.62594	0.72527	15.5872
2.80852	0.69527	11.8808
1.75903	0.769892	0.188613
2.78605	0.714298	16.0739
2.92273	0.691972	8.28238
3.12961	0.712469	7.76117
2.60842	0.70162	12.364
2.81793	0.736712	6.5131
2.84467	0.711459	14.9776
2.5161	0.718725	12.5901
2.49587	0.738559	5.7526
2.44991	0.714971	7.31145
2.45506	0.721414	7.4034
2.53364	0.714878	13.1338
2.83063	0.695217	11.5159
2.51983	0.742198	5.64811
3.07007	0.701445	7.64606
2.96889	0.711194	11.9122
2.44151	0.745214	3.42821
2.79216	0.709006	16.5602
2.57342	0.716843	15.5192
2.64287	0.708021	16.8671
2.81532	0.739104	5.63544
2.27153	0.71564	2.15811
2.58163	0.719787	15.7721
2.63895	0.715787	18.7998
2.97236	0.716686	11.7877
2.15824	0.739977	0.765371
2.77338	0.714465	16.4621
2.63789	0.714639	18.4824
2.74948	0.71707	17.2485
3.05107	0.711376	10.6896
2.83071	0.708503	15.7577
2.87066	0.71474	13.7667
2.5655	0.713035	15.0023
2.55229	0.730772	10.6399
2.41895	0.730785	5.635
1.97124	0.895204	0.17995
2.71074	0.729263	12.798
2.60732	0.728182	12.5707
2.54764	0.701549	9.02016
2.5258	0.726262	11.4999
2.42682	0.734622	5.54826
2.39594	0.743352	3.53504
2.46492	0.742026	4.29103
2.7547	0.678761	2.37241
2.54585	0.729236	11.2372
3.07468	0.693159	4.12327
3.00446	0.717078	11.109
2.68381	0.718783	18.512
2.74892	0.701226	14.7798
2.49022	0.734308	7.06387
3.08155	0.704826	8.84056
2.40551	0.697848	2.34521
2.84751	0.724097	12.0323
2.65989	0.708841	17.7983
2.90385	0.73251	8.05827
2.76734	0.693731	11.3195
2.38341	0.738132	3.93199
2.79388	0.695982	12.3923
2.8347	0.704637	14.6317
2.32916	0.727995	3.39404
2.76659	0.698955	13.7572
2.89543	0.711637	12.9011
2.61361	0.70576	15.211
2.67424	0.710731	18.477
2.779	0.707656	16.85
2.7852	0.722286	14.4737
2.64971	0.723269	17.7205
2.57621	0.704093	13.4023
2.73528	0.674419	1.78171
2.87323	0.690725	8.86044
2.68083	0.717843	18.596
2.47282	0.713019	9.59835
2.51272	0.73095	9.14245
2.98703	0.737523	5.08627
2.92248	0.736639	6.30461
2.36715	0.726447	4.63286
3.07947	0.701954	7.58671
2.54947	0.729442	11.1822
3.20419	0.714711	3.74702
2.93951	0.732204	7.88346
3.1464	0.731355	3.65909
3.19189	0.705797	3.4431
2.83293	0.745231	3.61785
2.72914	0.698955	13.8988
2.54133	0.716403	13.7338
2.80731	0.695665	12.04
2.58086	0.695987	8.49814
2.53125	0.729127	10.7567
2.53456	0.731836	9.90603
2.71305	0.732023	11.034
2.59759	0.714927	16.9008
2.68113	0.721367	18.2797
3.06419	0.713615	10.455
2.71799	0.68556	5.84009
2.30683	0.711816	2.43298
2.77074	0.723194	14.5204
2.57562	0.702737	12.4556
2.72712	0.704027	16.2578
2.88494	0.696799	11.6092
3.07063	0.738081	2.88657
2.48602	0.735807	6.47309
3.17754	0.70301	3.28975
2.55898	0.719498	14.9056
3.15007	0.726931	4.47242
2.78436	0.721413	15.0645
2.5611	0.726431	12.625
2.30397	0.73417	2.04876
2.60959	0.707751	16.7
2.68929	0.707837	18.6816
2.73781	0.736627	8.25373
2.24884	0.742649	1.05567
2.77462	0.703184	15.2908
2.72626	0.69438	11.6595
2.79471	0.709196	16.4788
2.6608	0.703986	15.1643
2.73082	0.732461	11.0776
2.85599	0.711995	14.6124
2.66649	0.709885	18.1712
2.81904	0.740871	5.09743
2.52893	0.702315	8.77154
2.93992	0.69474	8.4156
2.83337	0.711634	15.2275
2.65833	0.723846	16.9918
2.61028	0.702699	13.0856
3.11368	0.70681	8.98881
2.65277	0.717568	19.0598
3.06639	0.717937	10.2868
2.4501	0.705396	6.89888
2.98246	0.750489	1.29383
2.71482	0.737411	7.89419
2.45059	0.70787	7.77169
2.93517	0.705567	10.8483
2.92596	0.724049	10.1917
3.07701	0.712969	10.1731
2.98105	0.705134	10.5469
2.25329	0.715271	1.74767
3.05567	0.721785	9.90865
2.66855	0.681442	3.79797
2.54194	0.69366	4.07221
2.64612	0.711555	17.8183
2.81408	0.679734	2.7105
3.07902	0.725847	7.56881
2.60843	0.703592	13.7636
3.01253	0.707884	11.3243
2.8863	0.717477	12.6798
2.39906	0.733419	4.66007
2.292	0.731511	2.08665
2.2131	0.716364	0.737633
3.14218	0.715562	6.44472
2.99111	0.713581	11.5225
2.7518	0.701065	14.6887
2.80013	0.709	16.3797
2.4662	0.712346	9.01204
2.79445	0.721548	14.6854
2.98624	0.710891	11.7185
3.14106	0.731694	3.73158
2.81068	0.731279	8.82935
2.8304	0.703742	14.3993
2.98789	0.703375	9.73456
2.6792	0.719752	18.6259
2.54815	0.699185	7.58444
2.59879	0.706719	16.1363
2.75948	0.710918	17.2141
3.02269	0.719559	10.6402
2.88946	0.693072	9.90552
2.48851	0.739464	5.22249
2.60315	0.720501	17.2838
2.49337	0.69764	6.40366
2.86574	0.730693	9.07295
2.72445	0.702023	15.3556
3.19043	0.703294	3.12323
3.10645	0.701417	6.50501
2.85468	0.699862	12.8863
2.556	0.697091	6.97966
2.93999	0.943448	0.125579
2.9754	0.713282	11.8397
2.63398	0.695444	6.98781
2.45134	0.710635	7.71952
2.66616	0.712384	18.3809
2.46616	0.726611	7.74908
3.19714	0.728747	2.41697
2.45018	0.696681	3.98714
2.73611	0.687851	7.17205
2.4888	0.720439	10.7355
2.59238	0.708939	17.0473
3.16351	0.729649	3.41089
2.69323	0.706423	17.8929
2.74181	0.706662	17.2106
2.99008	0.708998	11.7203
2.81649	0.701154	13.7761
2.44079	0.714041	6.71092
2.83769	0.725234	11.7269
2.80719	0.689528	8.15008
2.65907	0.70485	15.6053
2.68691	0.718283	18.4926
2.71805	0.720551	18.1387
2.83473	0.73614	6.8767
2.74052	0.723828	15.8219
2.68008	0.697194	12.8163
3.11249	0.695653	3.43278
2.76337	0.694665	11.9769
2.77476	0.678608	2.14342
2.63233	0.718974	19.4684
2.87151	0.734478	7.58634
2.99528	0.719916	11.1843
2.75749	0.755992	0.899186
2.72578	0.709721	18.1139
2.70434	0.682841	4.32537
2.45204	0.711268	7.74548
2.62879	0.701078	11.4223
2.42164	0.918189	0.113173
2.47956	0.75245	1.69844
2.43735	0.710418	6.71754
2.66901	0.723784	16.7934
2.31649	0.736464	2.36285
2.55041	0.699748	8.14811
2.59148	0.712673	16.7931
2.76114	0.694895	12.1315
2.935	0.712707	11.2263
2.49812	0.748683	2.53739
2.89965	0.709804	12.7896
2.40735	0.771467	0.670759
3.01194	0.721612	10.4968
2.54198	0.709021	12.6464
2.35908	0.746013	3.23784
2.59735	0.705652	15.4257
2.47872	0.707035	9.98751
3.06152	0.731717	5.16249
2.61851	0.694923	7.23986
2.72201	0.709978	18.1743
2.57485	0.713522	15.6832
2.80944	0.743978	3.82221
3.06802	0.712629	10.4434
3.31247	0.713509	1.12654
2.74432	0.716798	17.4818
2.67745	0.730136	11.7973
2.96905	0.703526	9.80518
2.66684	0.7278	13.5663
2.47307	0.719944	9.23831
3.01072	0.731314	6.18399
3.01056	0.731881	5.93893
2.66704	0.684949	5.34331
2.52834	0.724645	12.2463
3.06507	0.717216	10.3241
2.78247	0.719968	15.5117
2.78906	0.721822	14.6671
2.90758	0.732792	7.92965
2.75538	0.717527	16.9659
2.65702	0.702969	14.2337
2.3539	0.747917	3.01399
2.83445	0.738273	6.10041
2.1419	0.733563	0.72812
2.33601	0.710526	2.67218
2.76269	0.685997	5.76854
2.44501	0.729646	6.40159
2.65965	0.724076	16.7643
2.59314	0.715991	16.6489
2.93077	0.745031	2.73715
2.59946	0.69424	7.73119
2.84488	0.718542	13.8523
2.77076	0.693872	11.4323
2.57103	0.708797	15.4366
2.30166	0.698104	1.46752
1.82755	0.702363	0.221134
2.6769	0.714386	18.6139
2.47965	0.710297	10.3873
2.81338	0.753189	1.52707
3.01255	0.690265	5.08765
2.82104	0.720438	14.2801
2.54418	0.715725	13.7983
2.72356	0.724938	15.6317
2.4257	0.738159	4.80353
2.84245	0.683608	4.44233
2.68198	0.731129	11.1328
2.68054	0.719951	18.5822
2.70872	0.697411	13.2549
2.56705	0.719663	15.2233
2.40837	0.742396	3.76757
3.06932	0.702732	8.23798
2.54833	0.764259	0.650253
3.02808	0.712689	10.9071
2.97219	0.698883	7.32751
2.39463	0.735126	4.32318
3.1548	0.69168	2.03239
3.00756	0.728546	7.55737
3.12321	0.722424	7.25756
2.34914	0.71486	3.37641
3.11166	0.69815	4.71213
2.55625	0.71638	14.566
2.37777	0.759405	0.954237
3.02025	0.700334	8.97211
2.40712	0.722345	6.35131
2.80079	0.706771	16.0609
2.74842	0.718629	17.2341
2.28635	0.741635	1.14606
2.75293	0.723648	15.23
2.68111	0.710105	18.6911
2.9833	0.716715	11.561
2.78205	0.696505	12.7926
1.86747	0.779748	0.109908
2.87186	0.730606	9.07705
2.82794	0.718114	14.4104
2.6189	0.736836	7.01357
2.9478	0.694464	7.4966
3.0036	0.722808	10.1826
2.49229	0.711139	11.5087
2.70593	0.699374	14.2292
2.48059	0.724934	9.03059
2.59226	0.698522	10.6909
3.3425	0.71803	1.1534
2.87485	0.736956	6.35323
2.89722	0.699866	11.7286
2.95052	0.730839	8.28898
2.65644	0.704597	15.2681
2.93757	0.720656	11.2016
2.67896	0.744434	4.16224
2.76943	0.72339	14.4656
2.61036	0.707282	16.3548
2.45064	0.709415	7.73085
3.11449	0.726772	6.23341
2.39936	0.708903	4.59191
2.50738	0.692469	4.1389
2.79117	0.695306	12.2015
3.05328	0.721843	9.90254
3.03251	0.719308	10.56
2.47291	0.700385	6.62903
2.57004	0.687915	4.36288
2.75832	0.723404	15.0812
2.78336	0.701594	14.5878
3.00675	0.698924	8.22986
2.38391	0.74213	3.59473
2.68786	0.726364	14.6035
2.77787	0.688736	7.69939
2.89756	0.754347	0.808942
2.60022	0.707171	16.4271
2.86325	0.70892	14.9572
2.69793	0.724813	15.704
2.50332	0.691388	3.91252
3.03164	0.715981	10.7177
2.4907	0.705719	10.3928
2.81214	0.717301	14.9781
2.54798	0.705047	11.2474
2.83314	0.678812	2.68552
2.89645	0.705047	12.6838
2.29762	0.716165	2.78472
2.91673	0.701363	10.9668
3.26084	0.717379	1.82643
2.11558	0.712279	0.91322
2.1236	0.704	0.860152
2.7118	0.704132	16.4963
2.58721	0.71155	16.7514
2.56345	0.724505	13.5395
2.41078	0.751854	2.26723
2.53827	0.719709	14.0862
2.69947	0.717323	18.3797
2.80012	0.743223	3.89152
2.90259	0.707354	12.6216
2.76745	0.723381	14.5828
2.8533	0.700073	12.961
2.3813	0.742773	3.52856
3.23197	0.717287	2.92484
2.93399	0.722452	10.7291
2.69026	0.72357	16.5752
2.64039	0.724626	16.654
2.55246	0.750861	3.60899
1.69595	0.700592	0.0705744
2.86971	0.726718	10.548
2.67909	0.718742	18.6284
3.03417	0.708043	11.0409
2.21804	0.732548	1.2802
2.71311	0.702646	15.7638
1.93445	0.90619	0.159901
2.83431	0.74136	4.97918
2.68907	0.709425	18.7279
2.46231	0.709177	8.83232
3.07118	0.714535	10.2834
2.98237	0.701529	8.83893
2.30093	0.708282	1.95153
3.03499	0.710678	10.9147
2.59207	0.71135	16.8933
3.07673	0.733782	4.04757
2.32992	0.685228	0.942426
2.85959	0.707978	15.1887
2.47905	0.703152	8.25968
2.49568	0.718739	11.3526
2.66121	0.730868	10.9651
2.77218	0.736663	6.27212
2.76986	0.709632	17.0288
3.05948	0.703555	8.8671
3.13547	0.719904	6.85207
2.09073	0.70609	0.839067
3.37428	0.718131	0.879611
2.69284	0.688147	7.84227
2.43573	0.73646	5.45579
2.94318	0.710228	11.413
2.36275	0.723985	4.62425
2.79162	0.72167	14.6906
2.76725	0.694047	11.5471
2.66765	0.730879	11.0671
2.88036	0.698898	12.2743
2.82731	0.699775	13.0902
3.12504	0.738303	2.54408
3.02117	0.720811	10.5937
2.86261	0.683053	4.18292
3.07922	0.721634	9.44225
2.65625	0.701995	13.5304
2.84173	0.691751	9.44541
2.8428	0.71518	14.4402
2.99108	0.731446	7.11615
2.55277	0.740798	6.90343
2.59536	0.721201	16.4554
2.57282	0.746109	4.55642
2.57066	0.711712	15.3896
2.41629	0.717062	6.18015
2.68533	0.711531	18.7235
2.82581	0.696376	11.9533
2.98863	0.691104	4.60775
2.4269	0.730104	5.90371
2.5719	0.705627	13.982
3.02051	0.720813	10.5995
3.12039	0.697995	4.32391
2.58154	0.732904	9.69237
2.71738	0.722169	17.395
2.59246	0.701375	12.6171
3.17706	0.735538	1.93862
2.53457	0.718665	13.701
2.93853	0.699809	9.67383
2.66104	0.712859	18.3432
2.853	0.714141	14.3354
2.66508	0.689313	7.28068
2.72313	0.716885	18.1144
2.73274	0.719929	17.9741
2.84909	0.72093	13.3449
2.66609	0.698886	12.4036
2.86347	0.732479	8.38212
2.43265	0.724019	6.29066
2.6462	0.739466	5.82425
2.72768	0.698191	13.5533
2.72781	0.706107	17.2104
3.29271	0.694024	0.568907
2.62428	0.732418	9.2204
2.7724	0.730291	9.75816
3.0212	0.711115	11.0637
3.02629	0.713262	10.9012
2.72448	0.689681	8.50492
2.86366	0.733867	7.83804
2.69785	0.727643	13.7671
2.91906	0.718351	11.2202
2.75459	0.728327	12.171
2.61656	0.726983	13.7368
2.5695	0.703068	12.0827
2.36076	0.691019	1.86255
2.77573	0.699089	13.7729
2.52727	0.716472	13.0262
2.48429	0.712936	10.6853
2.64432	0.681055	3.29301
2.73563	0.719549	17.8317
2.55951	0.712237	14.5122
2.81755	0.713483	15.3576
2.60922	0.669894	0.41423
2.8707	0.738161	5.78931
2.4903	0.717606	11.0218
2.76697	0.725169	13.4467
3.20363	0.717179	3.83745
2.12706	0.746233	0.633122
2.6676	0.737002	7.26383
2.93764	0.672617	0.616532
2.43447	0.726724	6.21369
2.50374	0.727212	9.87664
2.81193	0.711535	15.7671
2.81187	0.7026	14.3705
2.45429	0.715809	7.67649
2.12093	0.729879	0.556017
2.64392	0.717991	19.3065
2.50165	0.739767	5.6003
3.24293	0.701145	1.87083
2.61579	0.715437	17.7525
2.40449	0.691395	1.2801
3.37551	0.718666	0.874544
3.19961	0.694206	1.77834
2.92309	0.735747	6.68126
2.82693	0.746847	3.20731
2.80182	0.713686	15.7372
2.79917	0.713377	15.8451
2.42233	0.930667	0.101318
2.87192	0.68155	3.4816
2.87023	0.725444	11.0169
2.66089	0.712439	18.2888
2.93505	0.71693	11.1955
2.73187	0.70534	16.7992
2.36387	0.723161	4.72647
2.75348	0.716548	17.1007
2.56948	0.736862	8.11728
2.97308	0.704094	10.042
2.66322	0.720982	19.2588
2.63616	0.70522	14.4081
2.8713	0.697617	12.1459
2.7281	0.717924	18.0538
2.92956	0.714886	11.1154
2.5657	0.723251	14.1654
2.33203	0.722679	3.73257
2.71257	0.722898	16.9507
3.35192	0.695771	0.455436
2.58898	0.712446	16.7514
2.41232	0.706699	4.91372
2.41822	0.741577	4.01993
2.63267	0.713347	17.9957
3.12281	0.707153	8.39889
2.69217	0.738173	7.22663
2.69682	0.709401	18.599
2.89526	0.714827	12.5698
2.33779	0.712898	2.96637
2.9552	0.700324	8.92953
2.6128	0.719176	18.0011
2.41936	0.716847	6.21517
2.8808	0.730369	9.07019
2.58567	0.697724	10.0847
2.7906	0.708913	16.607
2.34715	0.723883	3.96272
2.84067	0.738507	5.94747
2.81455	0.734974	7.0529
3.16591	0.719521	4.57982
2.74233	0.672367	1.32622
2.54755	0.732394	9.95135
2.81851	0.701924	14.0024
2.43956	0.746251	3.17013
2.77215	0.703014	15.2574
2.54516	0.704108	10.3832
2.4782	0.72918	7.96862
2.62842	0.681297	3.15522
3.07663	0.699782	6.69127
2.2573	0.720323	2.04281
2.60203	0.70051	11.7584
3.01528	0.715846	10.9429
2.61366	0.717292	17.8582
2.55249	0.738113	7.84022
2.68615	0.704594	17.0545
2.84508	0.686104	5.98382
2.40884	0.717179	6.07701
2.28725	0.842168	0.105711
2.8181	0.72053	14.3569
2.67866	0.701475	15.0184
2.64559	0.711447	17.7806
2.82573	0.715629	14.8351
2.92648	0.697664	10.156
2.11743	0.744628	0.612224
2.3924	0.76699	0.813372
3.17415	0.72372	4.02723
2.66515	0.682712	4.23439
3.10759	0.757105	0.308037
2.67883	0.715256	18.6261
2.96506	0.717592	11.6575
2.93029	0.690392	6.78985
3.0656	0.725447	8.09032
2.72017	0.702832	15.7787
2.83436	0.710059	15.441
2.49986	0.709023	11.7439
2.09469	0.700328	0.762252
2.86559	0.730821	9.02404
2.88683	0.719455	12.3818
2.70896	0.740096	6.36766
3.37787	0.724221	0.665839
2.47077	0.726243	8.09886
2.58342	0.727229	12.5791
2.46867	0.719226	8.85412
2.35163	0.736115	3.75096
3.01001	0.720283	10.848
2.78953	0.714172	15.9972
2.41115	0.728301	5.6875
2.48979	0.705416	10.1672
2.80139	0.711056	16.0865
2.86373	0.729323	9.61916
2.32539	0.847567	0.138439
2.57809	0.712119	15.9767
2.33877	0.701195	2.44609
2.84827	0.720013	13.5171
3.10654	0.72265	8.01104
2.56479	0.701845	10.8394
2.57269	0.753022	2.55542
2.73313	0.731334	11.703
2.89446	0.711573	12.9716
2.56529	0.721561	14.9324
2.71694	0.721035	18.1216
3.01562	0.697835	8.1138
2.74214	0.713002	17.6668
2.98423	0.691055	4.43647
2.44583	0.712733	7.06884
2.85717	0.69092	8.95572
2.64024	0.722743	18.4829
2.76522	0.727363	12.1265
2.78278	0.724276	13.2272
3.07766	0.711078	10.2408
2.659	0.711287	18.0959
2.61288	0.724062	15.8512
3.02848	0.692001	5.73389
2.69717	0.705968	17.6029
2.21784	0.733914	1.3293
2.87949	0.713928	13.5701
2.73229	0.687029	6.62011
2.47132	0.711575	9.53767
2.69496	0.704879	17.084
2.36232	0.707137	2.99951
3.1416	0.709952	6.65465
2.45255	0.73825	5.32549
2.53735	0.687941	2.5462
2.27868	0.717442	2.45436
2.44577	0.703909	6.07254
3.0042	0.722541	10.2814
3.03491	0.736065	3.79249
2.36474	0.742547	3.47215
2.75208	0.712367	17.3596
3.10861	0.712992	9.26027
2.89898	0.726881	9.91213
2.69659	0.697508	13.3435
2.67337	0.724943	15.7876
3.12068	0.72166	7.68967
2.67858	0.724717	15.8681
2.43833	0.712752	6.68136
2.50951	0.745718	3.91467
2.79752	0.728137	10.6243
1.85439	0.765796	0.110912
2.70364	0.695203	12.1787
2.83317	0.705953	15.0955
3.15704	0.721427	5.10826
2.68922	0.711466	18.666
2.67847	0.646584	0.135792
2.52763	0.701571	8.33321
2.59145	0.715088	16.6242
3.33761	0.900152	0.102095
3.10698	0.716886	8.97445
2.85461	0.699762	12.8574
2.51035	0.736288	7.22257
2.46775	0.723935	8.23757
3.04365	0.685878	2.88144
2.79952	0.703447	14.9183
2.89664	0.718352	12.1349
2.74403	0.700398	14.4625
2.34385	0.692574	2.28077
2.64769	0.701871	12.7653
2.69202	0.708013	18.7169
3.08572	0.709158	10.1382
2.59396	0.700218	11.7895
3.12193	0.716982	8.14738
2.8264	0.720874	14.0532
2.77388	0.710488	16.8391
2.33267	0.740569	2.78138
2.94479	0.717479	11.3437
2.87207	0.695069	11.4608
2.91774	0.702711	11.0362
2.86049	0.686981	6.56386
3.2634	0.702276	1.66782
2.76998	0.707171	16.8588
2.51405	0.736497	7.31997
2.59038	0.741507	5.99884
2.82551	0.720935	14.0715
2.65908	0.721103	19.3365
2.66772	0.682843	4.35624
2.62126	0.710856	17.2181
2.50743	0.740184	5.73306
2.83468	0.723605	12.5521
2.68952	0.696793	12.9997
2.74611	0.703335	15.7048
2.94189	0.712852	11.3546
3.04269	0.679253	1.20014
2.92259	0.720908	11.0628
2.59478	0.723116	15.2757
2.2924	0.689493	0.694135
2.59399	0.679203	2.41543
2.49325	0.732088	7.82571
3.00384	0.696718	7.33932
2.67341	0.704544	16.3553
2.35518	0.718728	4.12521
2.97939	0.729663	8.35207
2.50223	0.734635	7.43269
2.53728	0.708667	12.3548
3.10517	0.721108	8.65258
3.08794	0.713591	9.82117
3.10234	0.711681	9.54528
2.31462	0.696456	1.76544
2.78819	0.711479	16.3546
3.11066	0.706301	8.80698
3.18376	0.72879	2.85636
2.67187	0.70989	18.364
2.55763	0.755046	2.27125
2.84666	0.746328	2.70947
3.12296	0.722866	7.12993
2.85717	0.713245	14.3751
2.77235	0.728888	10.6842
2.93183	0.711535	11.1726
3.14379	0.732282	3.51686
2.74886	0.732708	9.78868
2.82208	0.734454	7.3676
2.18413	0.729967	0.969073
2.71701	0.751302	1.83266
2.76588	0.708326	17.2372
3.16311	0.723765	4.31198
2.57794	0.740359	6.67322
3.17522	0.722186	4.26241
2.53203	0.709453	12.3702
2.68726	0.714905	18.5915
2.67133	0.720653	18.92
3.28496	0.716834	1.5334
2.65836	0.712189	18.2067
2.90253	0.720593	11.7146
2.76405	0.72808	11.7357
2.98203	0.70819	11.8943
3.11007	0.727969	5.90238
2.98007	0.691814	4.55395
2.17405	0.721964	0.834235
2.63739	0.719111	19.7506
2.2514	0.689229	0.466624
2.46142	0.707441	8.60693
2.65314	0.719368	19.3723
2.72679	0.714527	18.0802
2.66803	0.716843	18.7542
2.70266	0.701286	15.1973
2.93409	0.702748	10.3951
2.32947	0.70987	2.51081
2.62997	0.710182	17.1408
2.55842	0.716637	14.7039
3.02538	0.708701	11.1263
2.48667	0.705475	9.93881
2.66414	0.72538	15.5803
2.80301	0.750233	2.00105
2.66873	0.728342	13.1292
3.29744	0.718778	1.33753
2.72054	0.693145	10.8441
3.05078	0.709644	10.7598
2.59861	0.746082	4.03117
2.91764	0.745886	2.30677
1.46909	0.682361	0.206014
2.76335	0.715093	16.7907
2.62144	0.717324	18.3498
2.72969	0.72184	17.5207
2.9564	0.710586	11.6769
2.6819	0.715708	18.6156
3.03408	0.718147	10.5964
2.54814	0.685906	2.45652
2.69048	0.735064	8.73269
2.5981	0.725409	14.0902
2.70554	0.723727	16.429
2.82438	0.693397	10.4999
2.8503	0.698977	12.6533
2.9818	0.712615	11.7393
2.91867	0.733863	7.50267
3.00563	0.727141	8.2492
2.58989	0.73729	7.71498
3.13019	0.69854	4.19213
2.88125	0.700101	12.5244
2.49318	0.717177	11.2689
2.52344	0.705202	10.4476
2.5492	0.746984	4.8474
2.95505	0.674295	0.679048
3.01577	0.707426	11.1253
2.92417	0.701819	10.6096
2.67843	0.719264	18.6474
2.94813	0.705154	10.7127
2.88919	0.703831	12.9217
2.91752	0.699944	10.7957
2.63528	0.687301	4.69443
2.79652	0.753306	1.34629
2.87944	0.736925	6.34898
2.48687	0.74352	3.79977
2.69386	0.688888	8.28946
3.0493	0.720182	10.3681
2.54762	0.743304	6.13645
3.17404	0.682316	0.793933
3.12323	0.71566	8.13879
2.89262	0.731285	8.59064
2.76605	0.701856	14.8818
3.07648	0.721047	9.81315
2.59849	0.709574	17.0054
2.0817	0.714756	0.491795
2.68497	0.697972	13.6244
2.80136	0.714967	15.5842
2.78597	0.714588	16.0417
2.29056	0.722813	2.92077
2.49425	0.732163	7.85125
2.46391	0.755026	1.42831
2.75716	0.689054	7.96653
2.51899	0.707337	11.6345
2.94559	0.716778	11.3665
2.82456	0.71969	14.2806
2.90054	0.705101	12.4168
2.56479	0.71281	14.9429
2.9648	0.72502	10.2223
2.47631	0.708823	10.1548
2.27614	0.708015	1.69759
2.88033	0.698819	12.2564
3.04037	0.727225	7.47233
2.77145	0.703147	15.3156
2.72781	0.713975	18.0683
2.84321	0.731228	8.93643
2.54036	0.726436	12.2883
2.69123	0.717347	18.4724
2.79081	0.694464	11.72
2.41827	0.7376	4.71028
2.74304	0.742446	4.77226
3.00198	0.74629	1.7271
2.59188	0.707815	16.9872
2.4636	0.731765	6.97085
3.10488	0.711912	9.45728
2.94168	0.721636	11.0613
2.26622	0.725052	2.11658
2.43633	0.724101	6.31001
2.42603	0.738938	4.65655
2.72654	0.707744	17.9891
2.56952	0.711573	15.2963
2.73062	0.725322	15.4026
2.47328	0.684663	1.74039
2.85779	0.702791	13.7153
2.99574	0.719942	11.1733
2.59525	0.729152	11.7302
3.31555	0.704239	0.879883
2.93089	0.696272	9.63798
2.69955	0.739397	6.67577
2.36524	0.732887	4.11921
2.75247	0.736053	7.70139
2.50901	0.74014	5.8249
3.04899	0.69474	5.79197
2.87172	0.712054	14.2123
3.12728	0.693349	2.54635
2.58664	0.717108	16.2021
3.19329	0.724385	3.4459
2.47309	0.909998	0.114059
2.85911	0.712011	14.5325
2.83226	0.720479	13.9315
2.61538	0.686191	4.55581
2.87669	0.719106	12.8152
2.64591	0.68844	5.61684
2.79474	0.724504	12.8642
2.44256	0.698706	4.26006
2.17277	0.732887	0.982088
2.57258	0.747649	4.04302
2.87926	0.721882	12.0896
2.44595	0.732281	6.41196
2.70663	0.709435	18.4346
2.27332	0.726491	2.18808
1.49521	0.647972	0.13085
2.56665	0.720524	15.2238
2.58633	0.710662	16.7577
2.67307	0.727529	13.775
2.54899	0.703762	10.5385
2.52807	0.708641	12.2027
2.76305	0.712973	16.959
2.62794	0.720494	19.4797
2.57396	0.732635	9.83341
2.58918	0.690455	6.52286
1.9367	0.66688	0.100854
2.90537	0.69992	11.3589
2.96231	0.743961	3.15556
3.11793	0.738942	2.52425
3.14277	0.717374	6.34624
2.76319	0.735518	7.29362
3.08526	0.708764	10.171
2.86918	0.725748	10.9222
2.48037	0.73547	6.50691
2.84336	0.721588	13.2477
2.12034	0.710529	0.918943
2.61047	0.739595	6.25154
2.63536	0.742569	4.63625
2.69134	0.711812	18.624
2.52581	0.700404	7.65359
2.88172	0.733555	7.94512
3.13645	0.704363	5.99659
2.79074	0.691678	9.74869
3.17301	0.706287	3.83272
2.39571	0.721105	6.53632
2.73096	0.721005	18.0172
2.55291	0.695144	5.46915
2.79671	0.736654	6.13928
3.05014	0.730294	5.93552
2.87111	0.718141	13.1562
2.43612	0.711845	6.62124
2.45333	0.70276	6.24785
2.66422	0.710665	18.1696
2.8533	0.711179	14.8129
2.71742	0.715568	18.1938
2.50729	0.72584	10.5278
2.68842	0.73618	8.15261
2.48381	0.686613	2.52944
2.91221	0.71642	11.5847
2.716	0.717198	18.1939
2.67064	0.684663	5.3422
2.77187	0.709126	17.0247
3.21709	0.714493	3.44485
3.0841	0.699307	6.22355
2.89243	0.707157	13.3642
2.64331	0.686027	4.72406
2.55862	0.703057	11.0251
2.86053	0.70489	14.2817
2.56462	0.70554	13.2047
2.67578	0.731048	11.0782
2.61742	0.694845	7.2583
2.95405	0.685266	2.81941
2.69458	0.689907	8.91512
3.20583	0.716281	3.76935
1.82497	0.773346	0.185483
3.38533	0.726544	0.432114
2.86762	0.713525	14.0586
2.56418	0.735277	8.74806
2.96386	0.731817	7.96347
2.7632	0.739502	5.52338
2.48245	0.687994	2.85567
2.89609	0.721049	11.8653
2.43069	0.684528	0.856578
2.38253	0.72095	5.84734
3.08534	0.706486	9.51007
2.9179	0.713378	11.3807
2.56132	0.68605	3.21946
2.77224	0.7217	15.4189
3.04792	0.725995	7.98706
1.50499	0.759313	0.112922
2.652	0.709549	17.5912
2.88848	0.662591	0.343718
2.47601	0.748182	2.47839
2.57607	0.705335	14.2039
3.12011	0.712994	8.64884
2.47387	0.703013	7.8223
1.36192	0.802224	0.0865923
2.79394	0.715725	15.6896
2.66298	0.696228	10.4377
2.81802	0.711662	15.6003
2.87181	0.697973	12.2389
2.35136	0.738224	3.63766
2.71966	0.69837	13.6725
3.00842	0.696741	7.51182
3.01507	0.693792	6.6814
2.72223	0.710884	18.1646
2.9697	0.700066	8.0626
2.67104	0.713159	18.5155
2.36761	0.731148	4.29139
2.33908	0.699946	2.45828
2.77079	0.677055	1.88416
3.01041	0.718483	10.9215
2.75435	0.729169	11.6531
2.74739	0.713621	17.4659
2.8241	0.720858	14.1263
2.99354	0.702163	9.25115
2.41699	0.714927	6.03653
2.77659	0.717012	16.0721
2.6298	0.703213	13.0032
3.02072	0.720748	10.6008
3.01507	0.716411	10.9205
3.05397	0.73519	3.83155
3.25881	0.739628	0.567128
2.92608	0.700381	10.4174
2.68598	0.699769	14.5527
2.58649	0.697476	9.99338
2.79878	0.693898	11.1994
2.48788	0.705242	9.92527
3.06339	0.715258	10.408
2.73038	0.720308	18.0263
2.38787	0.697193	1.93232
2.29706	0.719251	3.10866
3.14722	0.731422	3.62021
3.00051	0.708523	11.5526
2.76411	0.726725	12.608
2.60487	0.728906	12.0193
2.37341	0.721679	5.30856
2.78281	0.732276	7.96412
2.55702	0.727483	12.099
2.81084	0.709668	16.0459
2.71325	0.713452	18.2729
1.94058	0.712469	0.0712118
2.84829	0.716923	14.0126
3.00241	0.718136	11.1061
2.47873	0.686421	2.33573
1.42548	0.681793	0.162818
2.25304	0.729515	1.64655
2.58305	0.717869	15.9615
2.69422	0.692723	10.6656
2.5715	0.71912	15.3977
2.57627	0.708997	15.9391
2.77617	0.700411	14.2557
3.12411	0.721757	7.41104
2.4922	0.751082	1.81949
2.79406	0.722326	14.2174
3.01842	0.731055	5.92012
2.6534	0.736139	7.21991
2.75626	0.736174	7.41519
2.18839	0.678058	0.147651
2.79623	0.70985	16.362
2.43356	0.715419	6.47004
2.57896	0.7124	16.0314
2.60848	0.731192	10.4195
2.96273	0.715494	11.6764
2.48108	0.700313	7.09999
2.71092	0.716371	18.2637
2.74483	0.716084	17.4815
2.72672	0.721457	17.7767
2.63432	0.689817	5.33566
2.80033	0.695933	12.259
2.58874	0.715088	16.5033
2.66367	0.710733	18.1601
2.42997	0.710652	6.35409
2.86002	0.701348	13.2701
2.66981	0.689074	7.50361
3.15131	0.698723	3.39811
2.92745	0.729288	8.72906
2.69125	0.710521	18.6611
2.67937	0.703011	15.9143
2.97821	0.691476	4.37097
3.04604	0.675214	0.760434
3.07776	0.687277	2.49962
2.35811	0.698039	2.5493
3.26391	0.709086	2.52052
2.86959	0.69046	8.69446
2.79459	0.7157	15.6748
3.16014	0.733174	2.95809
2.68785	0.6883	7.99353
2.93083	0.730466	8.39821
2.69127	0.707202	18.322
2.63783	0.70053	10.9636
3.31123	0.724988	1.12385
2.9406	0.720571	11.2434
1.6439	0.83464	0.105083
2.51298	0.712959	12.1489
2.9398	0.728218	9.07304
2.76802	0.728627	11.1301
2.87297	0.708593	14.7946
2.55547	0.705253	12.116
3.05604	0.703056	8.75801
2.67699	0.725852	15.0372
3.20457	0.709264	3.56268
3.06371	0.733904	4.10926
2.716	0.741681	5.51946
2.90893	0.706246	11.9944
2.97073	0.714039	11.8585
2.70429	0.700527	14.8089
2.64576	0.717068	19.0614
2.61153	0.714115	17.4266
2.88238	0.704766	13.5663
2.38606	0.706926	3.69632
3.27713	0.719457	1.49577
2.79533	0.710771	16.2683
2.58622	0.722816	14.8991
2.64715	0.688775	5.80827
2.50065	0.733739	7.66749
2.63293	0.734193	7.46084
3.20665	0.721031	3.90139
2.37631	0.7499	2.65842
2.65523	0.708251	17.5029
2.9039	0.711173	12.3779
2.74409	0.724799	15.0175
2.65799	0.714666	18.5561
2.73926	0.718932	17.6622
2.6625	0.694614	9.43935
2.70001	0.678804	2.99909
2.19994	0.702043	0.341417
3.2262	0.70102	2.19127
2.72498	0.729302	12.9279
2.57223	0.71524	15.4749
2.37386	0.755012	1.74201
2.96926	0.720001	11.6487
2.95804	0.706149	11.0501
2.49957	0.698907	6.9963
2.73556	0.733385	10.2936
1.95105	0.89716	0.186219
2.60732	0.712311	17.1649
2.75916	0.712739	17.106
2.67561	0.703898	16.1366
2.36248	0.700656	2.63219
2.34198	0.712443	2.97008
3.20441	0.727217	2.52427
2.736	0.73595	8.75252
2.74024	0.722757	16.4954
2.42467	0.730981	5.7871
2.62069	0.69589	7.83108
2.78107	0.704838	15.7955
2.85048	0.700446	13.0986
2.64214	0.705208	14.7745
2.60859	0.727472	13.113
2.65616	0.716746	18.8756
2.68909	0.715588	18.5478
2.53216	0.710396	12.4939
2.92744	0.724602	10.0492
2.54511	0.702165	9.16423
2.81728	0.708817	16.015
2.72815	0.699291	14.0589
2.6291	0.712565	17.702
2.55401	0.717348	14.5247
3.23879	0.71073	2.92584
2.99184	0.727723	8.55308
2.88747	0.689094	7.531
3.19546	0.709745	3.73922
2.63522	0.703731	13.2746
2.63013	0.697137	8.41351
2.8129	0.724014	12.808
2.60553	0.734954	8.1323
2.57232	0.705306	13.814
3.00346	0.69963	8.40882
2.2612	0.7	1.17336
2.7784	0.730011	9.55066
2.98497	0.718187	11.4722
2.90098	0.741169	4.30133
2.56875	0.721813	14.9156
2.51853	0.748928	3.46332
2.79605	0.715564	15.6521
2.67587	0.732104	10.2734
2.84068	0.696566	11.9447
2.50044	0.701658	8.43416
2.43113	0.756618	1.41364
3.20225	0.714526	3.77521
2.67018	0.703738	15.6649
2.41207	0.71411	5.82646
2.69703	0.715756	18.4445
2.94002	0.72263	10.7436
2.94997	0.711364	11.5326
2.43939	0.73327	6.18514
3.12273	0.7121	8.46679
2.65834	0.719923	19.3019
2.64635	0.712384	18.0087
2.61211	0.720495	18.0776
2.606	0.603516	0.127492
2.79196	0.734031	6.98102
2.78709	0.690287	8.78703
2.54832	0.711027	13.491
2.8371	0.700691	13.3026
2.7287	0.719149	18.0446
3.06701	0.709303	10.565
2.60231	0.723591	15.5027
2.63893	0.731867	9.60452
2.69416	0.701649	15.4546
2.98827	0.708642	11.7664
2.50602	0.691647	3.94094
2.71624	0.721984	17.5201
2.73652	0.699156	13.9568
2.9982	0.742065	3.1319
2.65793	0.727711	13.6481
2.84166	0.698381	12.5212
2.86003	0.734675	7.46502
3.15407	0.716503	5.38167
2.24576	0.725642	1.622
2.95614	0.708457	11.7182
3.13561	0.703047	5.59415
2.87202	0.720946	12.6343
2.77812	0.728262	10.7333
2.48497	0.706309	10.1971
2.41309	0.72541	6.03049
2.57534	0.736031	8.38357
2.55035	0.704636	11.2219
2.69393	0.681705	3.93155
2.78375	0.720667	15.3914
2.29352	0.70211	1.56183
2.92666	0.711882	11.0704
2.91827	0.686696	5.07664
3.06297	0.704672	9.24787
2.6212	0.778704	0.183225
2.89316	0.733698	7.78824
2.37547	0.713225	4.30412
2.21456	0.731473	1.20764
2.45809	0.730467	6.9101
2.59064	0.727701	12.4675
2.87419	0.711042	14.331
2.73997	0.701631	15.0321
2.49434	0.730682	8.29703
2.6205	0.716686	18.1846
2.54535	0.707081	12.2592
2.63099	0.706128	15.1793
1.84954	0.680371	0.114068
2.35356	0.718292	3.99102
2.70813	0.700929	14.9764
3.16908	0.719582	4.52582
2.69933	0.693754	11.2943
2.89737	0.712542	12.683
3.00543	0.719168	10.9969
2.69947	0.730349	11.9373
2.96326	0.713828	11.7298
2.88809	0.729582	9.22696
2.70029	0.711036	18.5059
2.99814	0.725003	9.4229
3.10697	0.704125	7.8245
3.14679	0.709792	6.11142
2.40095	0.711388	5.066
2.89441	0.707799	13.3325
2.50375	0.728597	9.43756
2.60458	0.702373	12.9937
2.54809	0.743533	6.04925
2.58389	0.723213	14.6356
2.48525	0.697909	6.20675
2.69603	0.74325	4.7022
2.22836	0.717296	1.14514
2.5588	0.733965	9.25615
2.50447	0.71394	11.856
2.757	0.697045	13.0179
3.05869	0.701116	7.88478
2.70928	0.728761	13.1121
2.86312	0.730465	9.17476
2.49727	0.709107	11.6957
2.98289	0.70725	11.5334
2.52622	0.721017	13.4293
2.61413	0.715207	17.6477
2.7581	0.68525	5.25905
2.75767	0.716032	16.9547
3.30796	0.714707	1.16959
2.63584	0.703746	13.2721
2.47373	0.729856	7.63499
2.50387	0.735222	7.30009
2.8614	0.757516	0.592327
2.6788	0.742318	5.12809
2.5087	0.714267	12.0311
2.89382	0.711793	12.9894
2.8817	0.707866	14.348
3.26622	0.708777	2.47058
2.78845	0.698446	13.3667
2.82578	0.701477	13.7036
2.49768	0.739497	5.50529
2.58243	0.720741	15.7378
2.81648	0.720248	14.4457
2.71176	0.701166	15.0615
2.8874	0.710671	13.5617
2.53959	0.728351	11.5103
2.72947	0.708209	18.0556
2.3314	0.712819	2.87277
2.43565	0.743689	3.77295
2.66654	0.725903	15.1178
2.76269	0.738974	5.78105
2.66419	0.718837	19.0015
2.50706	0.718521	12.0387
2.8984	0.704837	12.517
2.41154	0.730114	5.4955
2.84689	0.747736	2.29974
2.81269	0.679982	2.74817
2.75717	0.702939	15.4055
2.64161	0.728165	13.2268
2.75109	0.706101	16.7969
2.75814	0.719432	16.7241
2.92661	0.72049	11.0541
2.61442	0.717114	17.8848
2.84207	0.738994	5.74243
2.64108	0.723612	17.6198
2.76055	0.70961	17.2719
3.1658	0.682413	0.878619
3.00496	0.714571	11.2084
2.66446	0.731241	10.711
3.20364	0.713992	3.73327
2.731	0.720859	18.0202
2.01561	0.753777	0.391919
2.53572	0.728869	11.0966
3.15742	0.703885	4.15836
2.62503	0.723009	17.5449
2.83288	0.704436	14.5942
2.84958	0.693523	10.5386
2.52109	0.717149	12.7672
3.0048	0.711867	11.3297
2.70742	0.69939	14.2283
2.86459	0.716098	13.6955
3.08926	0.726724	6.90997
2.52355	0.733971	8.60751
2.58429	0.704635	14.5504
2.44186	0.689884	2.04266
2.53785	0.742193	6.5456
2.90648	0.695073	10.645
3.1861	0.69813	2.47381
2.13576	0.701441	0.630295
2.81172	0.715834	15.189
3.00671	0.696439	7.34291
3.2664	0.724888	1.27334
2.51035	0.728592	9.80338
3.02552	0.731072	5.78525
2.90293	0.737847	5.83463
2.43133	0.711784	6.41876
2.44784	0.730955	6.49603
2.60198	0.760324	0.358314
2.41597	0.741394	4.01866
2.9693	0.734923	6.83966
2.65817	0.715217	18.6354
2.95055	0.699158	8.7959
2.51706	0.740126	6.21855
2.62431	0.710498	17.1777
2.68995	0.722244	17.5076
2.47088	0.716729	9.20685
2.60196	0.723659	15.4342
2.78344	0.725294	12.5481
2.70301	0.692313	10.3707
2.65711	0.689763	6.88546
2.59414	0.715285	16.7346
2.69398	0.701108	15.181
2.42234	0.728442	5.90506
2.46074	0.747653	2.70868
2.67124	0.71381	18.5533
2.83845	0.711586	15.1101
2.94686	0.738895	5.27911
3.0415	0.719109	10.4837
3.1024	0.697383	4.66696
2.81349	0.720961	14.4389
2.83614	0.720207	13.8543
2.47553	0.714954	9.74903
2.45758	0.71674	7.93384
2.73523	0.711848	17.9103
3.3129	0.698795	0.731433
2.65805	0.715264	18.6421
2.70884	0.713586	18.3324
2.45422	0.747364	2.81566
2.87289	0.707899	14.8746
2.69859	0.696034	12.5968
2.42853	0.755751	1.56255
3.42903	0.705982	0.443646
3.06795	0.726476	7.58284
2.60372	0.743386	4.98212
2.67631	0.734613	8.56435
2.70389	0.697846	13.4858
2.72237	0.726939	14.3786
2.81816	0.712189	15.5231
2.71646	0.695588	12.359
2.85279	0.709927	15.03
2.60974	0.712819	17.2584
2.77863	0.703801	15.4645
3.01092	0.746288	1.58773
2.97057	0.720173	11.6615
2.95465	0.734974	6.8784
2.46979	0.69085	3.1784
3.32908	0.683738	0.484423
2.4604	0.730233	7.02419
2.87507	0.730229	9.19783
2.93468	0.695233	9.12582
2.51497	0.70316	9.24867
2.66898	0.735563	7.91405
2.88464	0.713396	13.3531
2.93626	0.722303	10.7983
2.50414	0.693484	4.46366
2.80806	0.713149	15.6469
2.68794	0.69835	13.8076
2.4037	0.729008	5.43884
2.36629	0.74071	3.60325
2.81981	0.701957	13.9878
3.09676	0.714887	9.46662
2.51954	0.726779	10.944
3.04865	0.687836	3.44259
2.71746	0.714465	18.2043
2.74023	0.720567	17.584
2.55884	0.728223	11.796
2.60508	0.733586	8.79431
2.68049	0.70641	17.831
2.52791	0.705336	10.5562
2.28429	0.743996	0.950746
2.41053	0.73105	5.36224
2.59989	0.728901	11.9485
2.81018	0.712249	15.7138
2.32361	0.729066	3.17069
2.94641	0.713629	11.4276
2.78841	0.681888	2.84363
2.55408	0.706601	12.833
2.6597	0.723801	16.9984
2.49425	0.699697	7.44446
2.56201	0.644687	0.0998532
2.71348	0.704175	16.4963
2.87513	0.70032	12.8378
2.70971	0.715755	18.2874
2.74802	0.721376	16.9279
2.94831	0.72083	11.3434
2.80137	0.694827	11.7947
2.70256	0.723023	16.9098
2.7468	0.728316	12.6678
3.11795	0.707527	9.08866
3.0527	0.691243	4.44768
2.46894	0.716818	9.01631
2.96957	0.739003	5.17228
2.57355	0.716415	15.5343
2.62004	0.718552	18.4626
2.50242	0.716614	11.7673
2.7357	0.725009	15.3772
2.68547	0.705284	17.4216
2.86273	0.700289	12.9408
2.33508	0.730808	3.43683
2.68089	0.685862	6.4222
2.75691	0.721271	16.5194
2.79109	0.700265	13.9623
2.4804	0.713325	10.2976
2.73917	0.702419	15.3875
2.74868	0.727651	12.9659
2.49602	0.713648	11.5317
1.48046	0.610994	0.211175
2.80603	0.735679	6.65302
2.216	0.747704	0.824645
2.64737	0.713103	18.1833
2.73915	0.742001	5.13241
2.12179	0.703271	0.879269
2.58422	0.713732	16.3374
3.2024	0.704057	3.0329
2.62517	0.725874	15.0119
2.95998	0.707533	11.6227
2.76715	0.7006	14.3879
2.83001	0.721373	13.743
2.63339	0.721116	19.9885
2.85015	0.690379	8.61472
3.03711	0.698551	7.73787
2.60195	0.743638	4.91971
3.08257	0.727553	6.72141
2.26461	0.729259	1.85072
3.05425	0.73519	3.82874
2.91134	0.710383	11.9121
2.90975	0.690759	7.89388
2.25466	0.691359	0.627093
[truncated: 1,935 more rows]

## Sheet: CEF_KP_RES
2.03138	0.715604	9.85657
1.90833	0.75358	17.9012
1.58503	0.685364	3.08988
1.96272	0.724238	15.0833
1.98756	0.72306	15.3792
1.96681	0.757002	17.472
1.77853	0.684517	4.64495
1.56019	0.712194	4.50463
1.88127	0.728328	17.2965
2.06069	0.77322	6.17899
2.09345	0.711092	4.90291
2.00286	0.739933	16.8874
1.92744	0.721808	14.2798
1.79827	0.758516	15.6958
1.86314	0.724001	15.8062
1.40543	0.723186	0.958745
2.05201	0.719993	9.68458
1.62861	0.671148	2.89971
1.75292	0.762543	14.8056
1.58528	0.722584	6.17062
1.81711	0.737183	19.6273
1.66393	0.71245	9.22252
1.59747	0.727404	6.82159
2.22563	0.743222	4.23759
1.68501	0.689519	4.66525
1.91319	0.686968	2.80649
2.06981	0.776523	5.2855
1.79659	0.732131	18.4709
1.88248	0.769948	11.4072
1.78858	0.74006	18.2052
1.78295	0.744674	17.2817
1.91391	0.713058	10.7179
1.76541	0.76769	13.3496
1.76757	0.73056	17.3115
1.9613	0.740354	18.5549
1.84712	0.720964	13.9191
1.81094	0.72656	15.7869
1.79204	0.772668	11.8807
1.76635	0.739704	17.3423
1.70196	0.752403	13.8535
1.75828	0.721023	14.6644
2.03137	0.722539	13.2563
1.58382	0.748599	6.2915
1.73399	0.672192	2.94879
1.79303	0.726135	15.7369
1.69942	0.715701	11.8114
2.00812	0.72685	16.3344
1.65812	0.683588	4.10213
2.0166	0.72193	15.1931
1.52108	0.719049	3.53362
1.77921	0.677106	2.96743
1.71939	0.685322	5.47081
2.20213	0.770148	2.45049
1.90895	0.716018	12.1241
1.80202	0.739867	18.7535
1.83291	0.730407	17.97
2.01396	0.727832	16.2714
1.94738	0.711485	8.81939
1.82727	0.76755	12.9908
1.57788	0.750094	5.76631
1.92647	0.735949	19.3442
1.72088	0.728113	15.8921
1.26027	0.666349	0.0713223
1.71099	0.767408	12.3485
1.67096	0.708762	8.19963
1.71665	0.689356	5.72856
2.1986	0.762159	3.25474
1.98341	0.729321	16.3873
1.93084	0.764895	13.8848
1.5	0.671964	1.01066
1.66283	0.773373	8.53258
1.88675	0.704085	9.14237
1.79477	0.703869	10.0587
1.43318	0.68497	0.850213
1.73257	0.802183	4.19495
1.77687	0.716616	13.0852
1.68661	0.737498	14.1201
1.9953	0.72515	15.8786
1.6439	0.675336	3.44326
1.70857	0.757383	14.8589
1.69574	0.696185	5.63307
1.79908	0.784814	7.86678
1.88503	0.766543	13.2667
1.72297	0.793535	5.86598
1.46901	0.780769	0.769572
1.64211	0.727753	10.1454
1.55026	0.687787	2.15483
2.04571	0.728218	12.5315
1.86756	0.757468	17.7123
1.48246	0.738921	1.06652
1.89169	0.702409	8.20562
1.52171	0.757206	3.84037
2.42807	0.734907	1.42541
1.63225	0.786164	4.49599
1.63692	0.760845	9.33671
1.70844	0.713475	11.591
2.13472	0.760171	5.72444
2.01178	0.74013	16.5202
1.62826	0.656273	1.51315
1.95397	0.753039	18.4293
2.12679	0.736745	8.92806
1.67396	0.7463	12.7704
1.76849	0.74198	17.0618
1.98779	0.772929	9.99779
1.73422	0.770066	12.0299
1.57765	0.741723	5.68441
1.9867	0.721686	15.1254
1.8652	0.729163	17.578
2.03305	0.744293	14.6003
1.68573	0.736851	14.1518
1.71424	0.715187	12.6355
2.0899	0.745257	10.7501
1.72745	0.779578	8.56605
1.8219	0.729068	17.1967
1.78076	0.798795	3.73453
1.66958	0.706979	7.74599
1.80197	0.706014	10.4337
1.93554	0.729911	17.2651
1.66549	0.721283	11.3487
1.81058	0.666673	1.2683
1.7163	0.731065	15.8032
2.09356	0.71208	5.05763
1.72878	0.684624	5.46569
1.87086	0.722632	15.4979
2.06257	0.743981	12.5779
2.00674	0.787315	4.06444
1.49993	0.772981	2.57196
1.86085	0.712149	12.8989
1.47653	0.599612	0.0897964
1.91242	0.794505	3.93612
1.36006	0.745773	0.468549
1.78157	0.727479	16.3663
1.79481	0.768134	13.0663
1.75457	0.710285	11.5859
1.95185	0.787478	5.7575
1.92936	0.737273	19.3029
1.8508	0.733669	19.3167
1.92618	0.716884	12.0578
1.81003	0.742399	18.7665
1.8439	0.751527	18.0202
1.61851	0.714237	8.59116
2.13585	0.739465	8.61056
1.77634	0.762167	14.458
2.33883	0.743305	1.48909
1.97076	0.726361	15.6543
1.65055	0.710622	8.939
1.72401	0.784182	7.15396
1.37108	0.650616	0.283081
2.21988	0.74362	4.50242
2.10476	0.725857	7.20921
1.91839	0.734987	19.6913
1.80254	0.709713	11.1214
1.70848	0.733978	15.6103
1.74321	0.76328	14.7769
1.95756	0.778656	8.63013
1.97059	0.780278	7.82677
1.62763	0.704891	7.95525
1.7446	0.726484	16.0322
1.81894	0.691843	6.92542
1.69529	0.725387	13.9021
2.21186	0.725054	2.72226
1.92582	0.783401	7.30079
1.99518	0.766965	11.9616
1.93018	0.712435	9.89651
1.82501	0.699807	9.05107
1.55612	0.76835	5.35739
1.96705	0.746875	19.5095
1.87488	0.741349	19.0345
1.95657	0.730255	16.6542
1.81068	0.78108	8.82195
1.93885	0.741896	19.3951
1.67371	0.789846	6.85179
2.12787	0.748113	8.65005
1.69274	0.705169	7.94402
1.94574	0.78654	6.1177
1.8327	0.728002	16.738
1.71797	0.75735	15.6746
1.85634	0.777543	8.83214
1.87997	0.715038	13.2038
2.40956	0.737781	1.73816
1.83455	0.78221	8.09359
1.71208	0.757004	15.1079
1.65012	0.76509	9.36434
1.78875	0.700948	9.4546
1.68787	0.747761	13.1071
1.90249	0.693248	4.81554
1.9984	0.749718	16.3292
1.76203	0.71513	12.967
1.89551	0.739934	19.4925
1.92698	0.737622	19.4235
2.15599	0.756243	5.2033
1.7885	0.769729	12.7371
1.89333	0.71711	13.184
2.10608	0.752632	8.88645
1.63336	0.695333	4.58758
1.75549	0.700931	9.05382
2.0735	0.735685	11.6179
1.4142	0.808054	0.405264
1.93361	0.71491	11.0127
1.62185	0.770248	7.22937
2.291	0.75587	1.84355
1.77658	0.783494	8.57962
1.58645	0.744753	6.45999
2.09211	0.723829	7.44488
1.8878	0.740595	19.3273
1.73164	0.684111	5.36033
1.87001	0.774872	9.20506
2.00947	0.756736	14.0038
1.7849	0.741745	17.8088
1.83414	0.767962	12.7903
1.7742	0.743365	17.1032
1.93191	0.758938	16.483
1.68934	0.725567	13.5016
1.64284	0.764784	9.01605
2.19952	0.728655	3.65823
2.2591	0.755704	2.81269
1.81712	0.709279	10.8066
1.87797	0.723827	15.7625
1.55436	0.748648	4.46541
1.70089	0.776485	9.07842
1.84873	0.855944	0.0502763
2.08289	0.690421	1.08338
1.66216	0.757127	11.1512
1.88999	0.76046	16.4331
1.68986	0.836766	0.370641
2.16164	0.722154	3.97164
2.01416	0.773465	8.9069
1.74041	0.729484	16.4727
1.77173	0.757052	15.1491
1.72933	0.705834	9.78479
2.0709	0.752149	10.8825
1.72265	0.779869	8.36961
1.6419	0.753857	9.96454
1.58075	0.737391	5.58156
2.01943	0.731001	16.0473
1.68062	0.784401	7.83082
2.17071	0.744482	7.14286
1.69446	0.683633	4.699
1.84998	0.705045	10.4493
2.63639	0.727045	0.665063
2.01928	0.722665	14.9239
1.89298	0.759578	16.661
1.82814	0.708452	10.9424
1.95699	0.757474	17.4542
1.73208	0.758803	16.2627
1.9518	0.71281	9.43494
1.9972	0.771664	10.1584
1.67559	0.710827	8.72069
1.87067	0.767384	12.9865
2.07909	0.752316	10.3967
1.87745	0.735576	19.2127
2.45748	0.731463	0.798886
1.73204	0.799211	4.9818
1.85845	0.765968	13.8275
2.09137	0.744337	10.6422
1.97244	0.781554	7.29321
1.81559	0.731309	18.4145
1.45059	0.70124	0.899927
1.80841	0.660984	0.922303
1.95242	0.774003	10.1763
1.85589	0.747177	18.6839
1.83837	0.730252	17.8982
1.63501	0.67581	3.36671
1.79553	0.768027	13.0883
1.86998	0.750505	18.398
2.04456	0.762374	9.95665
1.6847	0.756733	12.7886
1.85452	0.711492	12.5071
1.82825	0.798975	3.0092
2.00968	0.7565	14.033
1.89321	0.788467	5.90213
2.13738	0.787606	1.27995
1.83001	0.736191	19.6682
1.74243	0.786459	6.97556
1.71808	0.712359	11.7571
1.77228	0.787931	7.13964
1.73056	0.800982	4.5584
1.56744	0.789337	3.26343
1.85591	0.714992	13.2389
2.08079	0.737152	11.2209
1.66474	0.7046	7.18686
1.91023	0.696055	5.66701
1.74641	0.857184	0.176951
1.66587	0.753628	11.6253
1.7381	0.685058	5.40224
1.99494	0.760336	14.4212
1.93613	0.718875	12.9755
1.56509	0.732535	4.36145
1.60912	0.755749	7.51219
1.60541	0.766042	6.94268
1.77131	0.715804	13.0481
1.95521	0.788617	5.39577
1.78225	0.764255	14.0821
1.75798	0.743663	16.2361
1.83802	0.679663	2.36591
2.19597	0.759143	3.66451
1.78962	0.743354	17.7718
1.73309	0.66932	2.35391
2.00531	0.749679	15.7559
1.56232	0.699861	3.41232
1.7265	0.745585	14.238
2.00679	0.703011	4.33794
1.6687	0.737619	12.8894
1.94898	0.769581	12.0849
1.99822	0.684135	1.39878
2.01273	0.766626	11.0933
1.85996	0.706068	11.08
2.07516	0.759698	8.94977
1.71844	0.762894	14.8805
1.87066	0.69531	5.20704
1.92481	0.776912	9.01642
1.8952	0.713884	12.0716
1.73865	0.698781	8.01702
1.78547	0.7462	17.1674
2.11713	0.708586	3.87391
1.49962	0.714694	2.18907
1.59137	0.783099	4.80689
1.89981	0.752477	18.2196
2.1681	0.729487	5.70678
1.9695	0.725902	15.5383
1.59195	0.633743	0.475834
1.66794	0.704637	7.13685
1.48877	0.790296	0.662497
1.85346	0.777486	8.90792
2.19989	0.757125	3.95959
1.71819	0.814791	1.50369
2.12525	0.777674	3.42955
1.70591	0.739874	14.572
1.65223	0.779081	7.09617
1.69506	0.751173	13.424
1.98325	0.711282	8.18219
2.02067	0.715192	10.5493
1.70441	0.70001	7.07521
1.52268	0.708649	2.41332
2.07181	0.716241	6.84655
1.49486	0.733854	1.0732
1.92072	0.715675	11.5883
1.99779	0.755542	15.209
1.70793	0.742595	14.212
2.25299	0.737763	3.2035
1.66251	0.748313	11.7277
1.82328	0.753265	17.4482
1.90834	0.703799	7.92126
1.94179	0.7339	18.3734
1.66818	0.680797	4.06689
1.63642	0.814277	2.35891
1.66233	0.724865	11.5332
1.65983	0.720471	10.9485
2.08356	0.748441	10.9264
2.01268	0.78212	5.67831
1.59095	0.75362	6.28278
1.93331	0.77238	10.4755
2.18952	0.752682	5.11318
1.76421	0.72788	16.4558
1.84173	0.753611	17.6702
1.70412	0.742949	14.0428
1.75326	0.735111	17.5245
1.82171	0.792068	5.33428
2.07126	0.723853	8.90486
1.95505	0.766495	13.6939
1.64471	0.697838	5.38637
1.84289	0.738844	19.2722
1.88728	0.740901	19.3131
1.92446	0.748432	19.5671
1.75037	0.754123	15.4874
1.84684	0.788681	6.07407
1.95513	0.744713	19.462
1.88883	0.683879	2.6625
1.765	0.746739	16.0708
1.80058	0.693033	7.44914
1.97082	0.741107	18.3066
1.86823	0.757585	17.7068
1.91714	0.754634	17.5303
2.25205	0.745763	3.12951
1.88101	0.733934	19.2729
2.09495	0.742236	10.3919
1.71539	0.71112	11.1011
1.92888	0.790705	5.08139
1.85024	0.723125	14.9709
1.57456	0.769854	6.17836
1.7273	0.761088	16.1476
1.54302	0.755047	4.3175
2.24118	0.706698	1.01229
1.80989	0.73221	18.7964
2.60187	0.877675	0.170659
1.70414	0.741215	14.3048
1.98738	0.750795	17.0369
1.76843	0.715593	13.0278
1.64257	0.741296	10.1714
1.48205	0.797878	0.763541
1.63501	0.708917	8.97662
2.1371	0.733759	8.47943
1.97891	0.745169	18.3422
1.78328	0.683968	4.32454
1.96034	0.784117	6.6952
1.61461	0.731248	7.7522
1.5647	0.701268	3.66325
1.86364	0.709907	12.5619
1.8168	0.755502	16.8261
1.84428	0.747646	18.6085
1.68647	0.708533	8.5684
1.61253	0.715158	8.15721
1.73766	0.75482	15.5637
1.91051	0.745038	19.8768
1.88695	0.756902	17.374
2.07257	0.769231	6.92503
1.85741	0.701669	8.93484
2.09648	0.73237	9.77211
1.91668	0.730886	18.3352
1.68644	0.726248	13.3921
2.11015	0.784841	1.9596
1.94335	0.753687	18.1523
2.25405	0.741839	3.13895
1.60009	0.730435	6.81738
1.82707	0.746773	18.7269
2.09644	0.743087	10.2961
1.85672	0.728394	17.2246
1.51156	0.753178	2.92444
2.01477	0.784786	4.61179
1.89453	0.747769	19.2809
1.69122	0.758544	13.3604
1.8755	0.77491	9.22501
1.48301	0.76814	1.80098
1.55246	0.779314	4.23397
1.68911	0.801016	4.81055
1.98969	0.765781	12.7231
2.03211	0.739673	14.8913
1.79992	0.736241	19.145
1.74414	0.756075	15.6383
1.79792	0.693482	7.62103
1.66196	0.704675	7.26064
1.67655	0.732892	13.8062
1.52404	0.730858	2.24773
1.63484	0.720654	9.90587
1.84824	0.756251	17.4008
1.81667	0.741633	19.1285
1.66092	0.758279	11.0026
1.69546	0.723106	13.6394
1.91837	0.793865	4.14138
1.65505	0.779027	7.27322
1.90048	0.721539	14.4421
2.08322	0.718662	6.75769
1.63772	0.744751	9.79472
1.67985	0.737639	13.8203
1.936	0.733191	18.4267
1.90045	0.754971	17.5817
1.94314	0.762043	15.5262
1.69217	0.715481	11.235
1.7888	0.698539	8.92197
1.54964	0.766892	5.0758
1.8386	0.761031	16.0808
2.28444	0.769292	1.08425
1.83386	0.775636	9.80872
1.6808	0.742324	13.4156
1.82646	0.7402	19.3479
2.00846	0.770505	10.116
1.74061	0.754175	15.4828
1.90095	0.725651	16.1293
1.90845	0.748088	19.5259
1.86632	0.749678	18.4436
1.90435	0.749032	19.1725
2.29106	0.749125	2.14102
1.9691	0.661925	0.172529
1.24006	0.622628	0.0705521
1.9539	0.697501	4.93912
1.76452	0.717256	13.4965
1.9583	0.714462	10.2635
1.82585	0.718101	12.3388
1.6919	0.786489	7.28861
1.611	0.759139	7.49897
1.7025	0.71529	11.8745
1.80375	0.759635	15.6475
1.92479	0.740093	19.6432
1.9351	0.737409	19.0769
1.73435	0.799046	4.95308
1.95165	0.73624	18.2191
1.96125	0.7454	19.5048
1.56092	0.758896	4.75642
1.69124	0.74218	13.7558
1.83442	0.74454	18.9082
1.67635	0.715088	10.0284
1.61227	0.675652	3.04171
1.4739	0.681773	1.12915
1.58597	0.688195	3.23104
1.59358	0.753964	6.44699
1.82773	0.704616	10.076
1.73308	0.753846	15.4243
2.15598	0.708647	2.25063
1.88459	0.802207	2.12611
1.66792	0.81622	1.95013
1.666	0.759423	11.2393
1.88201	0.734932	19.2951
1.86176	0.711327	12.7723
2.22169	0.770007	2.06898
2.02292	0.75996	12.2931
1.6469	0.719514	10.2632
1.98084	0.68845	2.3596
2.14501	0.742234	8.31188
1.92237	0.733136	19.0793
1.76745	0.685902	5.28498
1.89849	0.702564	7.9796
1.57076	0.752706	5.21454
1.85479	0.772992	9.96388
1.87416	0.787504	6.17116
2.00675	0.742563	16.5256
1.75353	0.72217	15.0699
2.02773	0.791678	2.5728
1.81356	0.88323	0.0611124
2.00572	0.761249	13.254
2.06705	0.733751	11.8692
1.93588	0.73184	17.9469
1.67561	0.770332	9.72614
2.14396	0.752492	6.95518
1.83475	0.704473	10.0963
2.04331	0.769098	8.29264
1.77727	0.705986	10.6905
2.01168	0.721771	15.8036
1.9458	0.790022	5.11272
2.22123	0.742953	4.39923
1.74718	0.725829	15.9119
1.54909	0.720926	4.86103
1.81318	0.716146	11.9547
1.92853	0.727735	16.6357
2.3323	0.875458	0.119467
1.53482	0.770801	4.63799
1.7646	0.749567	15.8233
1.93304	0.708198	7.72254
1.77945	0.709352	11.4379
2.16436	0.771462	2.57674
1.83128	0.762012	15.4493
1.73079	0.732501	16.5703
1.83748	0.777233	9.31637
1.76199	0.737462	17.5179
1.68382	0.818313	1.57108
1.94555	0.719676	13.426
1.71727	0.782185	7.77874
1.88741	0.692942	4.72313
2.10762	0.780337	3.4077
1.81046	0.734782	19.6734
1.90224	0.745411	19.6632
1.64795	0.770208	8.35585
1.61788	0.721883	8.75033
1.58642	0.743754	6.38814
1.906	0.73676	19.6764
1.71019	0.744543	13.9586
2.17882	0.723112	3.62308
1.82621	0.75807	16.5614
1.67071	0.742766	12.749
1.49338	0.702972	1.38409
1.90015	0.737173	19.5777
1.85555	0.791181	5.14281
1.98383	0.728442	16.237
1.8517	0.741244	19.0283
1.53328	0.811956	0.581583
2.01117	0.744083	16.1125
1.82474	0.760196	16.0605
1.58959	0.703472	5.19483
1.69132	0.735082	14.6101
1.7858	0.730317	17.5051
1.65216	0.770565	8.50469
1.90099	0.706767	9.30592
1.84799	0.712723	12.4622
2.3083	0.749669	1.79192
1.87906	0.741023	19.1331
2.43137	0.752424	0.841398
1.55861	0.785666	3.2432
1.96925	0.725074	15.3618
1.57204	0.729889	4.99533
2.05284	0.711393	6.30988
1.59755	0.738982	6.75181
1.7592	0.742227	16.5508
1.93107	0.767111	12.868
1.90275	0.776432	9.00697
1.80267	0.757099	16.0717
2.06326	0.757146	9.99677
2.05181	0.723905	10.7876
2.00145	0.728711	16.4869
1.69985	0.763321	13.1281
1.77466	0.742606	17.247
1.6691	0.798489	5.02527
2.00389	0.708987	6.58369
2.28432	0.729579	2.33404
1.57925	0.773024	6.87007
1.93214	0.760227	16.0745
1.8039	0.696066	8.47524
2.1379	0.709049	3.05434
1.96448	0.758637	17.324
1.69964	0.723397	13.9934
1.83542	0.708337	11.1948
1.97351	0.733306	17.077
1.67456	0.69822	5.32147
1.87127	0.714846	13.5963
1.62088	0.751095	8.55359
2.34435	0.704364	0.341132
1.74444	0.72118	15.1196
1.58363	0.722136	6.06334
1.72845	0.677436	4.18711
1.93655	0.7297	17.1559
1.90718	0.735155	19.6786
1.38438	0.623608	0.201178
1.84218	0.721584	13.9282
1.82536	0.680765	2.2935
1.68035	0.748196	12.8971
1.93872	0.699735	5.78737
1.69941	0.78412	7.56612
1.97004	0.75972	16.6422
1.80977	0.724618	14.7658
2.05754	0.736279	12.6613
2.00607	0.761606	13.1107
1.85153	0.77833	8.74353
2.24331	0.738887	3.46008
1.9075	0.719707	13.5615
2.02071	0.757801	12.9245
2.26453	0.758096	2.59808
1.8157	0.80032	2.97196
1.9729	0.730959	16.6074
1.51504	0.715535	2.88805
1.59087	0.806129	2.3324
1.99836	0.712758	9.3339
2.01192	0.7316	16.9389
1.869	0.738647	18.986
1.66515	0.738804	12.4512
1.87326	0.739639	19.0424
1.62938	0.765109	8.22258
1.76549	0.722468	14.8686
1.81942	0.698902	9.05394
1.78829	0.765741	13.7446
2.03874	0.79222	2.30079
1.83384	0.677873	2.13833
1.9994	0.742322	16.9436
1.7533	0.758851	15.5519
1.71209	0.705909	9.10233
1.8504	0.741332	19.0347
1.95114	0.74596	19.706
1.9017	0.659191	0.411499
2.8256	0.737584	0.267362
1.68629	0.775379	9.09181
1.85872	0.771561	10.6719
1.86378	0.784879	6.96269
1.77574	0.70395	10.2105
1.70365	0.709993	10.0014
1.87905	0.744913	19.0578
2.00313	0.716973	12.4936
1.99203	0.741507	17.3303
1.8496	0.68823	4.48716
1.88578	0.731092	18.2965
1.79246	0.797836	3.86882
1.81533	0.736096	19.6846
2.07344	0.739854	11.7347
1.8963	0.736709	19.5104
2.00668	0.71739	12.8718
2.01641	0.74094	16.0701
1.88349	0.719101	14.1345
1.7032	0.801438	4.66605
1.58604	0.758796	5.39488
1.55918	0.695885	2.8899
1.83714	0.691395	5.91868
1.64744	0.733273	10.6467
2.0692	0.714589	6.53435
2.4072	0.758507	0.620567
2.15334	0.7308	6.95656
1.78229	0.688742	5.9686
1.64905	0.705562	7.78276
1.821	0.772321	11.0904
1.80037	0.7687	12.8277
2.12121	0.753152	8.00788
1.66597	0.755136	11.5296
1.52464	0.771848	4.06419
1.71705	0.773666	9.97329
2.02554	0.779734	6.09486
2.19769	0.755574	4.29504
1.74408	0.733513	17.2257
1.93627	0.693256	4.4667
1.66787	0.78776	6.82385
1.82311	0.710011	10.9888
1.86809	0.728997	17.5471
1.80323	0.738832	18.9308
2.08508	0.701881	3.02479
1.8663	0.778975	8.28761
1.87059	0.718427	14.416
1.7293	0.674214	3.47376
1.85243	0.818448	0.931386
1.9359	0.728415	16.7152
1.57785	0.701387	4.23073
1.78928	0.739595	18.2994
1.97149	0.716386	11.5145
1.7934	0.739413	18.4829
1.95351	0.750132	19.1105
1.85101	0.812433	1.23695
1.71806	0.761206	15.6288
2.01444	0.742544	16.0544
1.94502	0.781498	7.70589
1.79279	0.749109	17.0593
1.64155	0.74696	10.1522
1.64915	0.717951	10.1022
1.95718	0.731512	16.9511
1.65464	0.701496	6.43758
2.10849	0.77817	4.05402
1.35241	0.708691	0.535485
1.73147	0.769195	12.3522
1.99685	0.754334	15.5301
2.00825	0.744262	16.2884
2.07692	0.736819	11.4452
1.70722	0.684939	5.10817
2.00098	0.714754	10.8226
1.61418	0.7576	7.83364
1.68039	0.715753	10.5109
1.99131	0.762917	13.7244
2.01438	0.702733	4.10072
1.65599	0.810195	2.79118
1.536	0.775404	4.198
1.89955	0.740812	19.578
1.89537	0.781051	7.88378
1.89591	0.730421	18.0832
1.36173	0.748836	0.430255
1.66464	0.648962	0.890764
1.93163	0.764972	13.8684
1.93439	0.698135	5.62069
2.12799	0.788621	1.31373
1.80606	0.727024	16.0618
2.06199	0.734562	12.245
2.65521	0.743157	0.367214
1.8438	0.712788	12.294
2.18326	0.753092	5.23881
1.38731	0.687909	0.354168
1.88041	0.736165	19.249
1.74497	0.715006	13.0637
1.68732	0.677895	4.08223
1.91948	0.753601	17.8989
1.65674	0.80127	4.00023
2.03029	0.745513	14.7211
1.96635	0.770251	11.957
2.00673	0.765878	11.681
1.97273	0.750425	18.3424
2.3727	0.74218	1.5814
1.74083	0.681525	4.75994
1.62803	0.694226	4.43273
2.26189	0.752539	2.7887
1.882	0.743282	19.1607
1.89005	0.687022	3.34959
2.04784	0.736592	13.5767
1.72823	0.762244	15.5696
2.10042	0.746801	10.0238
1.80949	0.750419	17.5506
2.83609	0.743203	0.23875
1.46252	0.758976	1.43542
1.77637	0.729323	17.0388
1.66128	0.64955	0.902767
1.76845	0.719202	13.9054
2.04444	0.737188	13.8883
1.88992	0.691925	4.4886
1.84586	0.76298	15.2823
1.71096	0.756171	14.8928
1.99599	0.711803	8.62263
1.63651	0.69533	4.5847
1.89533	0.716567	12.927
1.61143	0.765477	7.25004
1.715	0.726053	15.3588
1.94378	0.74921	19.3268
1.62879	0.814515	2.36607
1.9316	0.742319	19.6059
2.02118	0.722555	14.6489
1.71586	0.735336	15.7488
1.858	0.764798	14.4819
1.73969	0.739011	16.1687
1.86362	0.725163	16.2163
1.76908	0.690835	6.69998
2.29326	0.715824	0.798215
1.59129	0.657655	1.3353
1.68951	0.682588	4.53144
1.88262	0.786468	6.5303
1.84227	0.783699	7.5844
1.84935	0.718925	13.6626
1.792	0.696887	8.57334
1.97102	0.726864	15.7609
1.261	0.785699	0.0897722
1.5448	0.784501	2.81356
1.72485	0.71338	12.5446
1.96065	0.691615	3.64492
1.41552	0.80507	0.394394
1.78952	0.77121	12.3373
2.14983	0.753474	6.37917
2.06935	0.724685	9.26491
1.51615	0.771765	3.56724
1.85122	0.791278	5.17262
1.81221	0.741383	18.9746
1.65418	0.751605	10.9204
1.62306	0.706412	8.16207
1.74865	0.720764	14.882
1.99259	0.74476	17.3416
1.90164	0.731215	18.4313
1.90706	0.730868	18.3122
1.53279	0.842955	0.502255
1.54264	0.836593	0.792381
1.88728	0.738962	19.3333
1.62576	0.710242	8.99834
2.22765	0.753895	3.73633
1.77244	0.754392	15.4918
1.88008	0.748236	18.8563
2.12152	0.737776	9.11037
1.65895	0.779977	7.36562
1.62808	0.710394	9.18057
1.77205	0.708927	11.4624
1.81301	0.771666	11.5665
2.16387	0.728054	5.56266
2.15026	0.748732	7.68853
1.57005	0.706826	4.57865
1.73727	0.720418	15.0987
1.74526	0.685368	5.37308
1.64131	0.800206	3.44065
1.68473	0.719279	11.9511
2.12918	0.924146	0.0474558
1.68407	0.732601	14.1651
2.01023	0.73877	16.7225
2.27614	0.737739	2.96017
1.6893	0.728772	13.9317
1.73896	0.664063	1.65224
2.01912	0.765506	10.9711
1.54356	0.778746	3.90776
1.91531	0.770558	10.9914
1.71002	0.821253	1.04762
1.7129	0.797115	5.51933
1.71145	0.701088	7.70216
1.74329	0.800073	4.43906
1.51601	0.768953	3.63727
1.6158	0.731021	7.85156
2.0148	0.748127	15.3297
1.92771	0.7875	6.10513
1.80187	0.705592	10.3512
1.91765	0.728875	17.3924
1.78547	0.783509	8.45569
1.9438	0.77655	9.25748
1.9637	0.758291	17.4282
1.60983	0.775606	6.36961
1.69493	0.747124	13.2562
1.74941	0.780919	8.87083
1.98421	0.735153	17.2912
1.9437	0.745211	19.6844
1.70484	0.748894	13.6453
1.57949	0.750313	5.82831
1.64466	0.733165	10.3358
1.90463	0.763002	14.6837
2.07055	0.734406	11.7511
2.00279	0.762248	13.1415
1.76974	0.744788	16.6525
1.61609	0.70161	6.20554
1.73851	0.72166	15.3634
1.97712	0.78411	6.18298
1.77076	0.747848	16.2365
1.76458	0.783728	8.3585
1.69509	0.737551	14.4737
2.05749	0.747746	12.8265
1.98057	0.793554	3.41387
1.90308	0.784643	7.06248
1.56956	0.80056	2.25123
1.52894	0.776674	3.5881
1.6818	0.810957	2.5777
1.59124	0.721455	6.69297
1.61871	0.764497	7.71105
1.51835	0.837382	0.679433
1.2976	0.772235	0.239488
2.1587	0.740543	7.75517
2.09563	0.745387	10.3571
1.97753	0.770575	11.3481
2.33246	0.738832	1.7914
1.90796	0.719184	13.3518
1.85186	0.697031	7.02748
1.7589	0.718488	13.9345
1.87838	0.699909	7.52385
1.56353	0.714056	4.80395
1.65834	0.810769	2.71476
1.8144	0.693153	7.52594
1.93963	0.757999	16.9354
1.59823	0.718538	7.16761
1.81634	0.701549	9.50714
1.85036	0.72507	15.778
1.88959	0.715591	12.8872
2.03703	0.705896	4.74526
2.02428	0.751762	13.9632
2.16967	0.722551	3.8114
1.89159	0.784341	7.09759
1.87014	0.747439	18.7201
2.3351	0.724047	1.16983
1.94721	0.748087	19.6105
1.8054	0.758189	15.9554
1.7419	0.800645	4.34385
1.76612	0.708153	11.1729
1.98631	0.74537	17.8144
1.82299	0.711156	11.1555
2.6965	0.730795	0.227089
1.68521	0.692515	4.77665
2.03542	0.743893	14.4543
1.89202	0.767554	12.6271
1.61972	0.725277	8.60667
1.46889	0.740651	1.11635
2.23984	0.759792	3.09549
1.64308	0.737955	10.188
1.72695	0.811344	1.81456
1.72496	0.800357	4.87783
1.94825	0.729921	16.8455
1.65347	0.678412	3.77136
1.59704	0.733158	6.44376
1.83948	0.744018	18.9283
1.73689	0.769189	12.4605
2.08944	0.709431	4.71952
1.86467	0.703848	9.98888
2.03302	0.72548	13.5561
1.78884	0.776958	10.5857
1.91512	0.740221	19.9013
1.82937	0.752199	17.7379
1.84719	0.72808	16.976
2.20397	0.773651	2.08756
1.79995	0.723868	14.5811
1.16339	0.678353	0.0662615
1.99046	0.723282	15.4839
2.01162	0.757365	13.7012
2.11798	0.755106	7.86538
1.94154	0.741998	19.3409
1.90401	0.770384	11.1023
1.757	0.73277	17.59
2.45273	0.730061	0.793082
1.45345	0.672081	0.688425
1.86374	0.717649	14.1371
1.82903	0.81132	1.23246
1.94097	0.747754	19.7175
1.67524	0.74706	12.8123
1.47522	0.7236	1.41363
1.85419	0.723226	15.1745
1.84894	0.763827	14.8964
1.92543	0.767913	12.3773
1.76616	0.705599	10.522
1.76859	0.7055	10.5501
1.66912	0.707905	8.01046
1.97948	0.720978	14.7901
2.09377	0.763079	7.72345
1.68919	0.70331	7.26917
1.59609	0.798541	2.72048
1.88122	0.717187	13.7069
1.73045	0.739877	15.5533
1.59226	0.771793	6.81123
1.78215	0.735269	18.6906
2.29344	0.717492	0.84057
2.04751	0.748557	13.2255
1.51491	0.747931	2.4688
1.80735	0.743572	18.5121
1.6064	0.702894	6.0426
1.84444	0.702928	9.60063
1.87976	0.724204	15.8636
1.72837	0.767984	12.8619
1.81087	0.789224	6.36768
1.6115	0.776196	6.24653
1.82767	0.761047	15.783
1.69073	0.783402	7.8245
2.02966	0.728297	14.4583
1.8262	0.783647	7.85734
1.56884	0.782404	4.40715
1.84653	0.774759	9.73314
1.976	0.691412	3.03333
2.00884	0.77207	9.60815
1.94847	0.738475	18.6778
1.71088	0.75675	14.9692
2.20339	0.750315	5.02969
1.83747	0.747127	18.6844
1.9387	0.70991	8.31494
1.81584	0.808814	1.64138
1.94408	0.757491	17.1701
2.02776	0.733604	15.5476
1.83015	0.734135	19.8485
2.23632	0.733585	3.44939
2.09041	0.732644	10.2099
1.98293	0.739631	17.6355
1.80052	0.695615	8.36246
1.9468	0.719655	13.4198
1.76992	0.765435	13.8234
1.99022	0.744615	17.5039
2.22801	0.776976	1.18552
1.76617	0.751934	15.6837
1.41163	0.726817	0.828889
2.01	0.741541	16.4478
1.77371	0.774374	11.9156
1.66792	0.645722	0.872209
1.86546	0.744078	18.8083
1.95142	0.734651	17.9885
2.00422	0.779732	6.88455
1.94946	0.7571	17.3831
1.85538	0.792825	4.61419
1.99162	0.730076	16.5909
1.91566	0.748097	19.6871
1.77122	0.727549	16.4121
2.04268	0.754423	12.0874
1.64876	0.770684	8.31343
1.72399	0.758537	16.4713
1.69007	0.77112	10.0745
1.76056	0.723505	15.2558
1.63639	0.650638	1.01322
2.00441	0.744464	16.5322
1.985	0.758898	15.5842
1.76599	0.739675	17.3294
1.71918	0.760393	16.1191
1.71846	0.728564	15.7647
1.71914	0.68239	5.21032
2.18823	0.712944	2.21569
1.82291	0.756039	16.8837
1.90022	0.694688	5.20326
1.65924	0.764156	10.0357
3.3214	0.856092	0.0594317
1.81093	0.757851	16.1786
2.02635	0.729995	15.1216
1.40113	0.635482	0.428082
1.74999	0.714765	12.9494
1.85695	0.684611	3.50589
1.73244	0.790425	6.21699
2.1647	0.758467	4.36941
1.58526	0.731752	5.73439
1.55844	0.705211	3.79243
1.48284	0.803896	0.805953
1.86121	0.755702	17.7479
1.84136	0.711587	11.9803
2.02487	0.747257	14.9047
2.04413	0.787661	3.27689
2.01234	0.751285	14.8525
1.93503	0.731718	17.9391
1.93117	0.753636	18.0237
1.80943	0.729154	17.1701
1.714	0.814822	1.55938
2.05176	0.762746	9.31642
1.83104	0.789961	5.88342
2.76957	0.921604	0.0603544
1.78427	0.786852	7.36011
2.02256	0.751404	14.1541
2.14436	0.737764	8.30948
2.18816	0.751532	5.40366
1.70346	0.7087	9.51486
1.55047	0.755472	4.53749
1.94633	0.728137	16.3614
1.88503	0.755377	17.6877
1.71892	0.756332	15.5572
1.72797	0.724937	15.8972
1.50832	0.72315	2.78517
1.93986	0.743856	19.5838
2.12265	0.760787	6.58234
2.09175	0.771253	6.21113
1.73857	0.709858	11.2587
2.02941	0.798524	0.91509
1.94597	0.734249	18.2146
1.96762	0.740518	18.352
1.70051	0.786398	7.11485
1.99222	0.730855	16.7189
1.47365	0.813234	0.739889
1.5184	0.702651	2.00657
2.01517	0.719411	14.1138
2.19935	0.771422	2.34784
1.46539	0.726659	1.11168
1.75495	0.749212	15.4882
2.03493	0.720519	12.2225
1.70984	0.787973	6.70743
1.84087	0.767742	12.8737
1.93041	0.742149	19.6205
1.48698	0.696006	0.931118
1.85066	0.729849	17.75
1.96533	0.721481	14.5097
1.72951	0.747252	14.169
1.90662	0.750133	18.8978
2.19651	0.706417	1.5054
1.92935	0.693122	4.55357
1.85421	0.742411	18.9454
2.13694	0.786164	1.37144
2.21827	0.758271	3.4758
1.86682	0.730774	18.1049
1.85015	0.774336	9.75037
1.89115	0.75857	16.9355
1.92925	0.734713	19.1287
1.58248	0.712143	5.65537
2.45749	0.747328	0.860865
1.86367	0.752493	18.1333
1.61488	0.827059	0.697317
1.96635	0.736812	17.7286
2.10275	0.77908	3.91292
2.14322	0.741163	8.36584
1.72061	0.815194	1.43907
1.85851	0.733454	19.0998
1.83807	0.730042	17.7966
1.52455	0.764326	4.24018
2.04507	0.745088	13.7754
1.51405	0.890671	0.0831042
1.97966	0.759568	15.8854
1.8681	0.704245	10.2149
2.03222	0.71665	10.3794
1.55259	0.778921	4.32015
1.95796	0.924457	0.11848
2.18967	0.767545	2.81257
1.8662	0.755251	17.8958
1.57229	0.662433	1.5034
1.84016	0.697455	7.79908
2.31862	0.743323	1.91172
2.04141	0.760688	10.6414
1.80338	0.735265	19.3855
1.80531	0.760558	15.4375
1.95339	0.765723	14.0273
1.86385	0.766687	13.4333
2.05296	0.717973	8.79401
1.68342	0.732304	14.0858
1.61441	0.677954	3.23704
1.75221	0.770821	12.2527
2.2128	0.719384	2.06228
1.96394	0.759079	17.2695
1.73434	0.709053	10.9026
1.70265	0.756498	14.261
2.07586	0.761435	8.55056
1.68445	0.765964	11.1763
1.70543	0.760202	14.7902
2.08022	0.725181	8.66174
1.86116	0.734281	19.2358
1.69949	0.703878	7.91806
1.64169	0.74598	10.1505
1.96445	0.734213	17.2561
1.98225	0.767933	12.2631
1.93373	0.715285	11.196
2.10793	0.742882	9.53587
1.98912	0.763003	13.845
1.84427	0.74838	18.4978
1.68039	0.759328	12.2884
1.91713	0.690929	4.04914
1.91202	0.733218	19.3846
1.73013	0.785318	6.97964
1.52338	0.726546	2.94866
2.03052	0.735129	15.2709
1.71155	0.779542	8.46173
1.95449	0.728825	16.3458
2.62838	0.729139	0.676936
1.54427	0.697113	2.52424
1.85573	0.740719	19.0193
1.65723	0.749858	11.2358
1.60412	0.708285	7.20581
1.69457	0.688903	4.96055
1.92436	0.738194	19.5584
1.84639	0.713349	12.5065
1.59247	0.777513	5.97177
2.15057	0.776054	2.44589
2.24275	0.739446	3.48435
1.97485	0.770324	11.5694
1.72623	0.739797	15.362
1.88518	0.786931	6.38601
1.62208	0.781448	5.15132
1.75423	0.714675	12.8943
1.92191	0.732228	18.7125
2.1951	0.709086	1.80765
1.94868	0.77904	8.48583
1.68036	0.782185	8.12306
1.5621	0.774247	5.74811
1.96579	0.723332	14.9202
1.6371	0.674696	3.30649
2.04215	0.738394	14.077
1.9475	0.778569	8.6359
1.89593	0.753536	17.969
1.69769	0.746875	13.3228
1.79572	0.812438	1.39051
1.95796	0.778953	8.52709
2.00793	0.725187	16.126
2.00789	0.733527	17.1561
1.84169	0.725356	15.6441
1.98389	0.749605	17.5732
1.9742	0.784522	6.13561
1.77058	0.769694	13.0239
1.74554	0.735623	17.076
1.79542	0.696334	8.47526
2.1126	0.763333	6.9557
2.03094	0.719405	12.1181
1.70738	0.745266	13.7721
1.7819	0.744294	17.2932
2.02698	0.7434	15.0722
1.77903	0.731871	18
2.08278	0.753413	9.97482
1.71583	0.729215	15.643
2.02462	0.714437	9.71986
1.85059	0.704536	10.2432
2.25946	0.749405	2.90832
2.00301	0.723052	15.7451
1.74878	0.693777	7.02971
1.70829	0.75301	14.279
2.13443	0.714844	3.84258
2.09	0.773484	5.76196
1.85499	0.726959	16.6499
1.93868	0.718958	13.0201
1.98525	0.689109	2.30995
1.50054	0.684937	1.22305
1.7487	0.740363	16.3593
1.87426	0.735542	19.1629
2.05734	0.778687	5.10257
1.64082	0.702417	6.91649
2.14847	0.773339	2.9066
2.11999	0.736611	9.1702
2.27029	0.74001	2.9439
1.60516	0.705981	6.76056
1.78162	0.725258	15.5136
1.71446	0.752233	14.5125
1.61954	0.816193	2.00704
1.89987	0.719607	13.7624
1.88912	0.704166	9.05152
1.82492	0.717116	12.1427
1.59651	0.655441	1.20439
1.50698	0.753293	2.75076
1.51071	0.716179	2.76495
1.77797	0.766083	13.6826
2.22065	0.758349	3.43347
1.80645	0.695181	8.32356
1.85777	0.785124	6.99495
2.01837	0.681329	1.00848
1.66454	0.678512	3.89705
1.72538	0.752607	15.1289
2.1525	0.720094	3.80268
1.90591	0.716733	12.525
1.96676	0.745037	19.2028
1.93583	0.693484	4.54013
2.04144	0.730403	13.4868
1.95468	0.768204	12.8617
1.89795	0.748048	19.2961
1.75927	0.743957	16.2513
1.87383	0.789756	5.43938
1.65617	0.774255	8.07268
2.20757	0.74196	4.84496
1.64242	0.672544	3.21768
1.61203	0.757789	7.64747
2.98158	0.738216	0.337179
1.70322	0.681737	4.77845
1.98149	0.754833	16.7049
1.70831	0.762372	14.2162
1.76648	0.78987	6.51938
2.24797	0.750756	3.23385
2.03887	0.73499	14.4563
1.55264	0.743133	4.02162
1.51711	0.765942	3.7829
1.81093	0.77882	9.47025
1.77168	0.761463	14.5258
1.51601	0.783904	1.74335
1.93261	0.706291	7.30639
1.41732	0.697594	0.680578
1.85424	0.726717	16.5403
1.93628	0.723303	14.8784
1.95634	0.732934	17.3515
1.90399	0.743395	19.6937
1.73729	0.724446	15.759
2.11667	0.742797	9.24699
1.6028	0.799141	2.6996
2.31889	0.785799	0.171522
1.90287	0.734189	19.6059
1.87676	0.768141	12.4732
1.75711	0.726687	16.0961
1.77229	0.697482	8.61963
1.81117	0.729321	17.2699
2.02161	0.732212	15.9802
1.82522	0.789654	6.06495
1.90978	0.730567	18.1923
1.6711	0.757785	11.6703
1.85821	0.727812	17.0278
1.77555	0.768491	13.2224
1.71593	0.727187	15.5049
1.84018	0.727514	16.6143
1.78997	0.733104	18.7455
1.91941	0.770386	11.1328
1.69077	0.720624	12.8751
2.00913	0.743639	16.2896
1.67249	0.760395	11.5076
2.13781	0.753579	7.01473
2.09767	0.793027	1.44466
2.11602	0.758905	7.39745
1.66579	0.743048	12.2856
1.57329	0.758221	4.88337
1.66275	0.748075	11.7613
1.80125	0.734138	19.4611
1.60684	0.708819	7.44303
1.60194	0.694538	3.86289
1.91041	0.742909	19.8429
1.77351	0.730158	17.3047
2.35564	0.74714	1.28645
1.77006	0.690649	6.65823
1.70884	0.769747	11.2766
2.06649	0.77164	6.47474
1.40307	0.627499	0.379168
1.77163	0.729082	16.923
1.79932	0.738232	18.8634
1.72657	0.722471	15.7427
1.78643	0.746196	17.2129
1.6545	0.767325	9.20363
1.79339	0.718176	12.9044
2.07083	0.72334	8.79425
1.70566	0.753666	14.1959
1.79306	0.724219	14.887
1.89308	0.733581	19.3033
2.02427	0.760762	11.9598
1.908	0.776322	9.05905
1.78577	0.768187	13.1593
1.83792	0.733479	19.4554
1.69383	0.744494	13.5455
2.17983	0.733131	5.78706
1.98763	0.739503	17.4574
1.85715	0.816542	1.05737
1.80066	0.731873	18.4327
1.90906	0.750152	18.9228
1.92587	0.716459	11.8669
2.06658	0.724737	9.46911
1.5725	0.797793	2.53924
1.79799	0.668767	1.46321
1.9359	0.703778	6.65987
1.71226	0.783431	7.52552
1.72067	0.722127	15.5189
2.08135	0.76522	7.60729
1.93552	0.713259	10.1434
1.89042	0.760338	16.4831
1.74312	0.718326	14.2143
1.80969	0.754512	16.7789
1.28823	0.55676	0.0791601
1.61541	0.793864	3.33905
1.64477	0.688232	4.19421
1.99626	0.771194	10.3633
1.79226	0.717631	12.8345
1.60015	0.8472	0.27681
2.10247	0.76873	6.50373
1.72903	0.721322	15.5938
2.01419	0.739155	16.4379
2.3316	0.717328	0.808773
1.83567	0.742319	19.0822
2.36958	0.757107	1.19776
2.06258	0.7114	5.86662
1.78024	0.749762	16.4119
1.8471	0.757614	17.1795
1.36604	0.705907	0.476731
2.18793	0.7684	2.73934
2.00211	0.736291	17.0995
1.7674	0.77544	11.3918
1.7781	0.670979	1.93473
2.01419	0.774856	8.37919
2.08495	0.752335	10.0743
1.75914	0.668587	1.80338
1.85818	0.700116	8.17444
1.8492	0.714558	12.8514
2.25988	0.70594	0.78525
1.8133	0.729582	17.4277
1.61739	0.703537	6.86602
2.10095	0.778769	4.04757
2.26729	0.737893	3.04859
2.18231	0.736788	5.96975
1.91293	0.757802	16.536
1.86771	0.747189	18.6878
2.02066	0.744458	15.4299
1.67683	0.770195	9.80635
1.77278	0.71801	13.522
1.92928	0.719282	13.1633
1.97658	0.761564	15.3597
1.92708	0.715173	11.2588
1.9168	0.673566	0.8156
1.93107	0.718712	12.8934
1.98703	0.713577	9.81107
1.69915	0.773529	9.637
2.17235	0.776046	2.0292
2.02075	0.746076	15.284
2.01948	0.797334	1.29428
2.17555	0.740715	6.67126
1.87045	0.706475	11.3075
1.7007	0.723321	14.0657
1.60306	0.678537	3.08846
1.80843	0.734364	19.6584
1.88689	0.734497	19.3737
2.1331	0.758147	6.28037
1.98067	0.75644	16.4434
1.85094	0.712775	12.5981
1.74902	0.778166	9.75306
1.83636	0.784324	7.51915
1.81954	0.697412	8.80433
1.68731	0.79387	6.14834
1.89939	0.732204	18.8222
1.68907	0.782272	8.02788
1.92696	0.757131	16.9083
1.9062	0.781442	7.8331
1.37098	0.817353	0.123505
1.61534	0.77994	5.46573
1.66059	0.741158	11.8913
1.51987	0.776527	3.14781
1.89827	0.714031	11.9528
1.45047	0.73609	0.891802
1.60636	0.746162	7.74673
1.58607	0.706133	5.44433
1.84079	0.723672	14.8321
1.70079	0.670376	3.15452
1.75414	0.751527	15.4737
1.92342	0.754194	17.7581
1.88992	0.694497	5.08454
1.44793	0.698602	0.941454
1.77695	0.775355	11.466
1.70319	0.771562	10.3627
1.76117	0.762639	14.5733
1.6174	0.735592	7.80553
1.7381	0.72594	15.9516
1.71854	0.71278	11.9551
1.78523	0.727987	16.5601
1.76923	0.761858	14.5279
1.82548	0.697043	8.45036
1.91888	0.736786	19.7231
1.95415	0.722682	14.7079
1.71094	0.729058	15.3258
2.41278	0.760606	0.482182
1.84904	0.806366	1.88077
2.00841	0.756562	14.1257
1.63973	0.735092	9.78235
1.62783	0.770316	7.32973
1.93446	0.7497	19.186
1.82567	0.747179	18.6708
1.73557	0.778574	9.14344
1.6439	0.823953	1.04219
1.80225	0.703357	9.90563
1.80634	0.782221	8.56078
1.91046	0.791187	5.0373
1.76604	0.715759	13.0934
1.61248	0.747093	8.15724
2.81115	0.758015	0.216245
2.11818	0.741469	9.2054
1.81796	0.732496	19.1355
1.70559	0.740119	14.5225
2.05443	0.726578	11.0918
1.74499	0.702954	9.33542
2.18226	0.777033	1.84407
1.92815	0.755225	17.5087
1.94265	0.757272	17.1969
1.9339	0.746206	19.891
1.73492	0.774527	10.3362
2.09168	0.792747	1.5376
2.20155	0.735312	4.40376
2.08405	0.746145	11.1661
1.79036	0.783516	8.38803
1.99029	0.792731	3.28274
2.21574	0.75109	4.43483
1.99132	0.765893	12.5832
1.98318	0.730749	16.6382
1.99289	0.742878	17.3021
2.10995	0.733657	9.44156
1.89986	0.737486	19.5738
2.3236	0.696789	0.241738
1.46407	0.667714	0.715822
2.10573	0.72537	6.98841
1.71633	0.715405	12.8647
1.76115	0.706701	10.6987
2.1575	0.76074	3.95335
1.52502	0.704138	2.23683
1.66945	0.691969	4.39694
1.8876	0.745936	19.2696
1.74642	0.765092	14.0785
1.75766	0.721426	14.7843
1.50631	0.742027	1.81352
1.98047	0.708008	5.92312
1.89403	0.749687	18.839
1.95588	0.734777	17.7812
1.55249	0.731302	3.6827
1.77059	0.758129	15.0491
1.824	0.76223	15.1966
2.08744	0.758137	8.85009
1.60916	0.769575	7.01407
1.90468	0.751383	18.527
1.5667	0.753922	5.00236
1.95067	0.720377	13.8565
1.7361	0.773428	10.7191
2.08695	0.715058	5.83937
1.87083	0.735588	19.1075
1.89611	0.742582	19.5028
1.72686	0.705847	9.73489
1.29535	0.678512	0.193979
1.99393	0.736327	17.2217
2.37434	0.727593	1.41246
1.92807	0.762259	15.0278
1.61444	0.662429	1.97941
2.18022	0.71531	2.57909
2.14026	0.712369	3.33709
1.70699	0.775833	9.28739
2.08297	0.745241	11.2263
2.00589	0.720642	15.2842
2.12869	0.738373	8.85803
1.60912	0.778736	5.71687
2.06834	0.783153	3.75235
1.70764	0.759283	15.0108
1.59533	0.724176	6.85541
1.66419	0.7883	6.47489
2.10891	0.783208	2.48066
1.89797	0.70994	10.6098
1.93848	0.731527	17.7273
1.83176	0.750248	18.1197
1.7833	0.75414	15.9101
2.07198	0.746396	12.0141
1.91055	0.77102	10.7872
1.43039	0.732581	0.777201
1.62433	0.664564	2.2636
1.75205	0.723905	15.4817
2.06971	0.748556	11.8154
1.69174	0.763291	12.4593
1.77308	0.726144	15.9382
2.0764	0.712501	5.71943
1.9987	0.67339	0.728761
1.99059	0.738954	17.3375
1.58339	0.777555	5.96318
1.69617	0.698862	6.38507
1.89087	0.700087	7.28975
1.65394	0.778994	7.21212
1.64057	0.733195	9.8795
1.81821	0.75798	16.364
2.04217	0.780025	5.36917
1.67156	0.710867	8.77244
1.97809	0.751523	17.6669
1.68529	0.736337	14.1868
1.46987	0.755541	1.59437
2.06286	0.776044	5.51949
1.98763	0.701196	4.38232
1.47	0.763676	1.57444
2.05064	0.737064	13.3207
1.50377	0.749128	2.24254
1.56221	0.720306	5.22291
1.84088	0.722632	14.3516
1.59341	0.693349	3.61809
1.49235	0.834147	0.426558
1.87833	0.75086	18.4359
2.16273	0.79504	0.557628
1.73912	0.777018	9.74792
1.69579	0.747817	13.3055
1.81089	0.698739	9.00981
2.01394	0.699527	3.08009
2.09075	0.678973	0.39806
1.68202	0.711834	9.38212
1.66805	0.746612	12.2724
1.7424	0.79386	5.64114
1.95611	0.7065	6.17142
1.61351	0.696404	4.55526
1.88133	0.792131	4.67987
1.69452	0.747309	13.2546
1.89889	0.742342	19.5675
1.95572	0.73682	18.1312
1.84993	0.715184	13.0003
1.73785	0.729444	16.4195
2.07307	0.734222	11.6026
1.8506	0.724941	15.7321
1.85466	0.784984	7.0749
1.71832	0.720364	15.0018
1.9694	0.773218	10.4604
2.17055	0.7185	3.1192
1.66861	0.688366	4.30279
1.72726	0.718398	14.5704
1.84294	0.713807	12.4363
1.65965	0.705396	7.5154
1.72455	0.758469	16.4397
1.54132	0.828138	1.05217
1.58378	0.741673	6.07912
1.70999	0.755422	14.7119
2.07905	0.764353	7.84311
1.42915	0.731381	0.770686
1.71341	0.771498	10.7139
2.12767	0.758659	6.57175
1.81909	0.750608	17.9154
1.98201	0.77025	11.3028
2.08897	0.699965	2.49325
2.338	0.719417	0.886248
1.57391	0.710843	5.0949
1.62719	0.753523	8.95403
2.55009	0.731253	0.406499
1.79585	0.70817	10.9457
1.64624	0.737186	10.5179
1.81606	0.742551	19.0032
2.32009	0.895551	0.0693855
1.70475	0.758065	14.5954
1.85323	0.795902	3.64961
1.83433	0.77	11.8551
1.71128	0.770423	11.0976
1.60271	0.641234	0.636058
1.98017	0.710454	7.59953
1.94749	0.729643	16.787
1.84522	0.73661	19.3906
1.85489	0.706008	10.9474
2.12491	0.727907	7.05618
1.95372	0.738426	18.4749
1.7216	0.754453	15.3712
2.28178	0.727601	2.00816
1.6065	0.70097	5.54595
1.89694	0.768056	12.3112
1.66319	0.751193	11.5961
1.81799	0.747391	18.5291
1.79897	0.740074	18.6079
1.2734	0.588348	0.107899
1.98365	0.762529	14.4248
1.55679	0.679411	1.97811
2.10476	0.722133	6.02114
1.88442	0.735084	19.3296
1.27323	0.636252	0.111182
1.28844	0.600984	0.12782
2.07743	0.781247	3.95152
2.05422	0.726962	11.2121
1.8121	0.745423	18.507
1.79305	0.764182	14.1669
1.88859	0.734009	19.4029
1.62237	0.712692	8.83261
1.76461	0.778697	10.1307
1.80491	0.801849	2.88511
1.92789	0.735245	19.2328
1.82143	0.778901	9.2149
1.59862	0.777067	6.06477
2.15463	0.728151	6.08088
1.49397	0.706948	1.5651
1.91554	0.700535	6.76248
1.81971	0.802637	2.55289
2.08345	0.725495	8.53389
1.99395	0.755253	15.5854
1.71234	0.69251	5.82303
1.65748	0.800166	4.18337
2.0665	0.754902	10.4325
1.96236	0.75498	18.1009
1.87628	0.72715	16.9141
1.94035	0.74653	19.8715
1.92126	0.779327	8.37996
2.11406	0.719357	5.05608
1.94019	0.743593	19.5491
1.56639	0.774766	5.85783
1.56563	0.779013	4.94739
1.96082	0.773716	10.3989
1.897	0.75996	16.4308
1.97164	0.689372	2.83262
1.86861	0.744361	18.8038
1.98671	0.731872	16.8537
2.41192	0.728271	1.35072
1.66259	0.739697	12.1497
2.04471	0.746978	13.7839
1.72511	0.719193	14.9433
1.54776	0.696783	2.61365
1.6965	0.730861	14.6335
1.75803	0.692451	6.94731
2.96766	0.88165	0.0791967
1.96702	0.771587	11.2903
1.92827	0.721674	14.2323
1.96425	0.715904	11.0775
1.70901	0.765055	13.1893
1.62713	0.810958	2.70794
1.91745	0.795949	3.45535
1.66929	0.684638	4.21169
2.03651	0.685244	1.08113
1.76164	0.710853	11.8156
1.81287	0.78674	7.14301
1.94073	0.710111	8.33176
1.5314	0.687606	1.56406
1.67547	0.744864	13.01
1.80638	0.746812	18.0746
1.9344	0.666872	0.407617
1.96982	0.770883	11.5168
1.66827	0.748452	12.1615
1.73597	0.765079	14.1683
1.98149	0.738499	17.5931
1.87445	0.802542	2.12459
1.94577	0.759386	16.7214
2.96337	0.732275	0.38567
1.72111	0.783942	7.26594
1.92172	0.781458	7.83759
1.67555	0.782772	8.06601
1.80327	0.746309	17.9898
1.67102	0.70142	6.20896
1.65124	0.685276	4.11339
1.54666	0.742466	3.55076
1.43418	0.742677	1.06075
1.97249	0.72059	14.3342
1.86302	0.680235	2.77251
1.79692	0.741817	18.2941
1.70618	0.702414	7.8296
2.21762	0.711974	1.60052
1.90341	0.738398	19.6439
2.03065	0.714145	9.0666
1.78586	0.766269	13.6195
1.75191	0.712857	12.3492
1.84905	0.764541	14.5247
1.6445	0.78926	4.97986
1.49994	0.712841	2.07983
2.01777	0.742508	15.8124
1.93531	0.662899	0.380263
1.62705	0.739664	8.63981
1.96546	0.740393	18.4203
1.93208	0.784072	7.04816
1.88779	0.751931	18.3142
1.9738	0.718136	12.7262
1.82759	0.77447	10.2621
2.20789	0.74183	4.819
2.04616	0.706955	4.87755
2.17232	0.773239	2.32276
1.81126	0.732001	18.7138
2.08197	0.756021	9.48333
1.89616	0.728951	17.4983
1.5927	0.782623	4.90631
1.69445	0.73827	14.355
1.7396	0.756411	15.7374
1.76773	0.756476	15.2854
2.0477	0.750515	12.7195
2.04092	0.715338	8.85976
1.98289	0.728837	16.2959
1.80775	0.73368	19.5142
1.65951	0.720955	11.0379
1.84202	0.700562	8.78845
1.93936	0.762598	15.1656
1.74783	0.74621	15.2489
2.0429	0.684526	0.995768
1.79197	0.755506	16.0004
1.60038	0.761792	6.58101
1.83481	0.953456	0.0825927
1.9351	0.795265	3.63152
1.82625	0.73895	19.4685
2.17409	0.719064	3.08798
2.00682	0.756579	14.2537
1.73113	0.699243	7.94016
2.19263	0.763109	3.23447
1.8359	0.696581	7.75279
1.98534	0.777493	8.3643
1.69161	0.679803	4.32087
1.68575	0.715054	10.6551
2.00793	0.76154	12.9914
1.65192	0.76385	9.68254
2.12971	0.831782	0.126709
2.1155	0.740821	9.29982
1.66673	0.791235	6.14747
1.65297	0.681171	3.95117
1.81199	0.769659	12.3169
1.86585	0.734698	19.1306
1.67514	0.682363	4.20247
1.83985	0.698089	8.02377
1.77323	0.750091	16.0671
1.67136	0.70796	7.969
1.84902	0.709443	11.9032
2.06115	0.73509	12.3141
1.89243	0.722024	14.8214
1.78411	0.765496	13.8047
1.8104	0.803877	2.49046
1.82115	0.746162	18.7916
1.9351	0.696516	5.28493
1.75249	0.717839	13.8725
1.7991	0.7107	11.3601
2.05685	0.765785	8.1907
1.68451	0.743183	13.4414
2.111	0.743832	9.42397
1.67545	0.759637	11.7904
1.85525	0.733647	19.2285
1.86872	0.722836	15.6059
1.74302	0.78571	7.16283
1.78628	0.753203	16.157
1.84864	0.738976	19.1928
1.99563	0.76397	13.0339
1.99025	0.762904	13.8046
1.51386	0.753647	3.06881
1.43618	0.799605	0.420758
2.21354	0.703392	0.982171
1.66214	0.778235	7.80967
1.70801	0.802943	4.2585
1.57969	0.700857	4.23097
2.00223	0.767675	11.3344
1.64442	0.726721	10.339
1.92647	0.734798	19.276
1.77619	0.79485	4.99852
2.09526	0.71321	5.17366
1.67545	0.778288	8.57859
1.94048	0.730307	17.2342
1.54613	0.711554	3.7572
1.75899	0.747872	15.6779
1.22256	0.596841	0.068508
1.61776	0.672504	2.88534
1.65745	0.706364	7.84731
1.70583	0.752857	14.117
1.79226	0.769571	12.7085
1.73836	0.752259	15.245
2.02815	0.675477	0.720618
2.35423	0.748163	1.29177
2.0006	0.760859	13.7837
1.57419	0.7422	5.47473
1.60769	0.734148	7.09381
1.77988	0.781938	9.07934
2.07531	0.708766	4.84963
1.6026	0.756656	6.94203
2.01949	0.754584	13.6903
1.63437	0.751782	9.48889
1.62524	0.747439	8.91109
2.04531	0.780063	5.24097
1.86885	0.783589	7.1977
2.28315	0.749908	2.30475
1.69064	0.740076	13.9863
1.72386	0.690078	6.03949
1.5153	0.784883	1.55967
1.99598	0.739872	17.1543
1.7108	0.732081	15.5697
1.98212	0.724056	15.4286
2.12677	0.75205	7.92333
1.85052	0.766335	13.5928
1.67071	0.710523	8.68658
1.99898	0.752137	15.7944
1.81098	0.719265	12.5212
1.90912	0.768999	11.7399
2.04814	0.744218	13.5717
1.60036	0.703372	5.81127
2.15777	0.746105	7.89474
1.69465	0.663468	2.15088
1.78178	0.730269	17.4388
2.39602	0.7286	1.66158
1.67052	0.710555	8.69762
2.02808	0.750837	13.9164
1.81904	0.742652	19.1186
1.88	0.756431	17.5941
1.73727	0.769467	12.3536
2.20602	0.747775	5.33045
1.54042	0.717184	4.14466
2.12711	0.736923	8.91634
1.78446	0.70443	10.2586
1.70839	0.734069	15.5965
2.04635	0.758662	10.7669
1.70174	0.789193	6.68834
2.13351	0.750621	7.90165
1.64219	0.714084	9.44369
3.24562	0.746026	0.0878306
1.75095	0.719955	14.5607
2.00985	0.74503	16.104
1.59561	0.721903	7.00975
1.76161	0.768675	13.0702
2.04122	0.751145	12.9853
1.72187	0.748523	14.1121
1.71011	0.692582	5.7422
2.1309	0.734016	8.78309
2.34036	0.738706	1.59126
1.43746	0.683806	0.860461
1.86336	0.730265	17.9379
1.93889	0.730535	17.3686
2.16021	0.741059	7.66701
2.66642	0.742968	0.332694
1.85384	0.790307	5.44972
2.23751	0.810389	0.139029
1.9505	0.767246	13.2316
1.97763	0.772993	10.2882
1.89793	0.741074	19.5435
1.94816	0.754811	17.9281
1.50649	0.649513	0.375133
2.04115	0.731849	13.8141
2.02614	0.780352	5.86357
2.61337	0.726081	0.559261
1.91632	0.754212	17.659
2.07459	0.760566	8.77659
1.93505	0.742954	19.5846
2.17234	0.705001	1.54708
2.15261	0.745466	8.08889
1.90375	0.77284	9.90407
1.86606	0.781583	7.69
1.70687	0.814779	1.66225
1.67232	0.690992	4.37991
1.75185	0.720067	14.5711
1.90233	0.766708	12.9191
1.74646	0.702428	9.22748
1.65531	0.700333	6.07891
1.50458	0.8695	0.134776
1.60225	0.735437	6.82256
1.8683	0.812055	1.34918
1.55609	0.641927	0.707065
1.5619	0.68929	2.59466
1.72642	0.720828	15.5781
1.82307	0.716896	12.0198
1.62361	0.753679	8.68775
1.9284	0.732891	18.6845
1.7171	0.707211	9.72389
1.89459	0.758133	16.9329
2.02079	0.754133	13.6942
1.76177	0.783497	8.36411
2.09563	0.762254	7.82755
1.63101	0.710592	9.15566
1.86456	0.773164	9.67344
1.70221	0.709347	9.6859
1.72105	0.735814	15.9048
1.64813	0.757474	10.2435
1.67457	0.743507	13.0411
1.79337	0.649097	0.463243
1.43	0.65048	0.406645
1.5545	0.710076	4.03605
1.61152	0.821646	1.15884
1.61217	0.749334	8.03817
1.57239	0.744226	5.49528
1.63367	0.724695	9.64687
1.94595	0.749112	19.3521
1.79183	0.649342	0.461294
1.77033	0.695642	8.10704
1.93611	0.769704	11.7712
1.81186	0.745333	18.5062
1.65882	0.760552	10.6729
1.803	0.758061	15.9097
1.75288	0.733278	17.5462
1.67866	0.724885	12.6337
1.6727	0.802616	4.37873
1.66645	0.69812	5.34461
1.66479	0.755425	11.4314
2.56878	0.747521	0.636597
1.96953	0.791125	4.43143
1.95096	0.78506	6.49597
1.70723	0.758026	14.8183
1.67085	0.732699	13.1842
1.62544	0.766694	7.79062
1.78456	0.747092	16.9907
1.7932	0.733787	19.1341
1.85145	0.708041	11.7351
2.18282	0.762873	3.37856
2.14185	0.744674	8.427
1.75845	0.777011	10.4889
1.7053	0.695846	5.95088
1.59023	0.728223	6.25631
1.72508	0.722528	15.7793
1.79915	0.742677	18.2732
1.93351	0.820326	0.367153
1.76456	0.780393	9.53198
1.67559	0.794571	6.0939
1.88108	0.788326	5.92027
1.80953	0.761407	15.2382
2.00794	0.739519	16.7274
1.89611	0.708963	10.4252
1.89198	0.725924	16.3359
2.10434	0.729428	8.37449
2.01993	0.76347	11.5075
1.58738	0.778285	5.81088
1.83215	0.732828	19.2173
1.87087	0.734402	19.1415
1.72776	0.760323	16.4952
1.63823	0.81084	2.71683
1.86752	0.736504	19.0416
2.01903	0.722105	14.8816
1.79052	0.75645	15.8039
1.69183	0.80522	3.79613
2.25061	0.756726	3.04276
1.76282	0.71162	12.0294
1.70997	0.785612	7.04915
1.93644	0.750744	18.8959
1.75494	0.75344	15.4917
1.58641	0.741616	6.23723
2.0456	0.73927	13.7711
2.02422	0.69599	1.95994
1.5798	0.775798	6.31937
1.90983	0.73083	18.3082
1.68494	0.736331	14.1719
1.65843	0.757028	10.9193
1.94263	0.710796	8.61962
1.90317	0.723311	15.1221
1.84627	0.761958	15.8113
1.95155	0.707696	6.58507
2.07878	0.754249	10.0002
1.8508	0.770108	11.5938
2.12694	0.713614	3.99566
2.30545	0.743682	2.16344
1.58946	0.772449	6.85612
1.60807	0.663965	2.06963
1.88878	0.750901	18.5214
2.00959	0.742335	16.3895
1.37752	0.709226	0.583769
1.93612	0.730132	17.3248
2.00216	0.755795	14.7961
1.69031	0.770979	10.1231
1.92521	0.727636	16.669
1.6816	0.790158	6.85981
1.86834	0.786681	6.42267
1.58393	0.736765	5.7389
1.67937	0.727727	13.137
1.65626	0.758271	10.7144
2.37556	0.88624	0.072016
1.67468	0.771152	9.51785
1.60299	0.668715	2.47228
2.13397	0.73971	8.67545
1.7147	0.720136	14.6205
1.82808	0.755552	17.0874
1.96814	0.725713	15.4747
1.9369	0.766774	13.1536
2.02035	0.728084	15.5371
1.50495	0.671933	1.01001
1.85811	0.741033	18.982
2.10948	0.720368	5.312
1.822	0.741737	19.2384
1.80584	0.711851	11.4296
1.71454	0.729554	15.5885
[truncated: 7,398 more rows]

[truncated: 6 more sheets: CEF_EC_SUS, CEF_EC_RES, KC_AMOX_SUS, KP_AMOX_RES, MSSA, MRSA]
