# Supplementary material for: A fast impedance-based antimicrobial susceptibility test
Source: Nat Commun. 2020 Oct 21;11:5328. doi: 10.1038/s41467-020-18902-x (PMC7578651; doi:10.1038/s41467-020-18902-x)
Supplement: Supplementary file 4 — Source Data [file 41467_2020_18902_MOESM4_ESM.zip › readme.txt]

READ ME File For 'A fast impedance-based antimicrobial susceptibility test'

Dataset DOI: 10.5258/SOTON/D1405

ReadMe Author: Daniel Spencer, University of Southampton https://orcid.org/0000-0003-3442-9924

This dataset supports the publication:
AUTHORS: Daniel C. Spencer, Teagan Paton, Timothy J.J. Inglis, J. Mark Sutton and Hywel Morgan.
TITLE: A fast impedance-based antimicrobial susceptibility test
JOURNAL: Nature Communications


This dataset contains data for the figures

For each speadsheet, information on the data is contained in the first sheet (named "Information")

The figures are as follows:
Main Text
Fig. 2  Time course of electrical properties after meropenem exposure
Fig. 3  Electrical Minimum Inhibitory Concentration (MIC)
Fig. 4  Electrical breakpoint analysis for Meropenem
Fig. 5  Breakpoint analysis for different antibiotic mechanisms

Supplementary information
Fig. 3  Scatterplot data for a methicillin sensitive and methicillin resistant strain of S. aureus after exposure to cefoxitin.


Date that the file was created: 16th September 2020
