# Supplementary material for: A fast impedance-based antimicrobial susceptibility test
Source: Nat Commun. 2020 Oct 21;11:5328. doi: 10.1038/s41467-020-18902-x (PMC7578651; doi:10.1038/s41467-020-18902-x)
Supplement: Supplementary file 4 — Source Data [file 41467_2020_18902_MOESM4_ESM.zip › Suppl Fig 3.xls]

## Sheet: Information
Data information
Sheet 2 (named MSSA) contains the data for the MSSA scatterplot (left-hand figure)
Sheet 3 (named MRSA) contains the data for the MRSA scatterplot (right-hand figure)
Each sheet has the same format: column A is the x-data (electrical diameter), column B is the y-axis (electrical opacity), and column C is the Z-axis (density). Each row is a different cell.

## Sheet: MSSA
1.35585	0.721654	12.9338
1.4611	0.524335	6.56931
1.33941	0.580467	16.0548
1.43075	0.595686	16.0731
1.45063	0.800807	3.23046
1.92236	0.648389	5.00645
1.23321	0.884521	2.76805
1.2111	0.637172	13.3732
1.90521	0.642558	4.80159
1.23653	0.881793	3.07963
1.47864	0.623465	16.1076
1.26526	0.707399	16.8608
1.54703	0.636496	11.7584
1.07612	0.660707	5.97861
1.53862	0.592436	12.5354
1.45166	0.694191	10.8764
1.79601	0.592373	6.59201
1.81151	0.589204	5.90229
1.64897	0.705671	4.90925
1.71361	0.671386	7.27649
1.33493	0.660521	18.73
1.32009	0.568761	12.3679
1.7225	0.554583	4.55476
1.42462	0.514009	6.79562
1.42062	0.717648	12.5929
1.40405	0.771693	6.57841
1.0864	0.539419	2.69388
1.47557	0.582346	12.892
1.62425	0.532635	4.67113
1.21785	0.625076	13.4192
1.64026	0.59176	11.3828
1.30781	0.641264	19.1788
1.05714	0.959604	2.54973
1.47662	0.575185	11.6783
1.70137	0.536565	5.15154
1.88383	0.572262	2.56656
1.43164	0.711224	13.2082
1.18025	0.607695	8.39258
1.2376	0.606691	11.9774
1.77093	0.703082	3.37848
1.49615	0.586951	13.6327
1.45935	0.554497	12.1474
1.86339	0.611802	4.30315
1.34963	0.533268	10.584
1.55213	0.552625	7.20336
1.33602	0.593498	16.3688
1.31842	0.645231	19.2677
1.67043	0.589312	10.2491
1.32706	0.706389	16.1834
1.50274	0.782402	3.12643
1.17478	0.903878	2.80694
1.39609	0.671588	16.5086
1.79232	0.668987	7.68794
1.35875	0.60808	17.7804
2.27621	0.615741	2.13185
1.30348	0.597784	15.3062
1.53635	0.653371	13.9226
1.29931	0.833306	3.06557
1.84271	0.574627	2.57776
1.46955	0.744634	5.33582
1.63238	0.700665	5.29213
2.16183	0.668663	1.51008
1.34816	0.682453	17.1076
1.37373	0.5432	11.3714
1.35369	0.672922	18.7122
1.17444	0.75177	11.3751
1.32073	0.762379	8.50835
2.07037	0.578372	1.82503
1.12665	0.634283	9.65227
1.85734	0.674152	5.19537
1.34195	0.770044	8.59495
1.44548	0.661862	14.9505
1.08094	0.903784	3.15311
1.32179	0.768342	8.53595
1.16858	0.878008	4.03898
1.15524	0.76595	8.60435
1.31617	0.677384	18.5745
1.46833	0.513653	6.60045
1.57889	0.693374	7.97143
1.57757	0.66031	10.8153
1.50839	0.63191	15.3482
1.18283	0.804101	9.07939
1.41669	0.655888	17.9679
1.63823	0.614205	10.1881
2.61248	0.636555	0.696823
2.34715	0.632889	1.41407
1.23657	0.705364	14.9929
1.30684	0.533386	9.08428
1.46001	0.613646	16.4883
1.24035	0.545956	9.18975
1.26396	0.608157	14.4457
1.54472	0.663001	12.0412
1.37275	0.702523	14.4623
1.57871	0.651394	11.3919
1.30653	0.681803	19.1313
1.98158	0.697603	2.51632
1.09746	0.801315	6.02323
1.08332	0.775947	7.80968
1.35248	0.64019	19.7922
1.41043	0.705464	13.7696
1.69697	0.658807	9.02871
1.29469	0.580423	11.9085
1.14683	0.796659	7.70912
1.49202	0.741955	5.52841
2.75183	0.617232	0.874107
1.68518	0.63194	8.41863
1.64414	0.708216	4.90745
1.27494	0.734473	15.6551
2.39928	0.613808	1.63454
1.39673	0.53834	9.00949
1.84897	0.653	6.49281
1.79954	0.662068	7.64075
1.10685	0.80344	6.80931
1.27141	0.708687	16.9929
1.33984	0.515622	6.24886
1.10228	0.546629	4.19648
1.28581	0.747848	13.2178
1.75738	0.631203	7.62694
1.31553	0.578162	13.4496
1.64446	0.567622	7.15884
1.86821	0.575986	2.54354
1.72245	0.628653	7.57046
1.42535	0.645358	16.4871
1.20055	0.65947	13.7344
1.37814	0.872736	0.606983
1.34657	0.681523	17.347
2.00023	0.625455	3.54093
1.90436	0.669612	6.6566
1.93097	0.580665	2.31264
1.30606	0.731036	16.31
1.80043	0.647006	5.74495
1.45719	0.687945	12.2726
1.14567	0.714602	9.34566
1.40985	0.746381	7.95445
1.33684	0.516339	6.27936
1.25069	0.790887	8.37494
1.62967	0.557191	6.07756
1.38475	0.749748	8.85223
1.45416	0.588839	15.2757
1.95108	0.625962	6.6211
1.18462	0.755375	10.8392
1.23585	0.678028	12.8898
1.11615	0.809524	8.32803
1.12921	0.694285	8.91008
1.41377	0.623416	15.0815
1.44667	0.59287	16.3151
1.5012	0.581287	13.4924
1.08146	0.690437	6.49489
1.4859	0.57603	12.2544
1.12092	0.661374	8.57727
1.6669	0.596998	9.37057
1.33349	0.758618	8.92993
1.35447	0.667843	19.4169
1.46441	0.597311	15.849
1.53877	0.567779	10.2423
1.46763	0.828447	1.00942
1.10576	0.700357	7.42869
1.9889	0.655593	3.19452
1.64068	0.531198	4.58122
1.45423	0.652862	14.8864
1.17475	0.777154	10.3435
1.69069	0.600764	7.30869
1.88173	0.663001	6.10995
1.17956	0.772842	10.9327
1.2456	0.73872	12.9293
1.07523	0.807632	6.19764
1.26563	0.78068	7.98476
1.13351	0.838481	4.13036
1.10187	0.621164	6.09615
1.59806	0.700357	6.52164
1.39926	0.63754	15.8282
1.0559	0.883592	3.41466
1.65968	0.613304	9.30553
1.12805	0.946147	2.2731
1.23264	0.600888	11.0566
1.53939	0.622649	15.2104
1.27867	0.674934	16.3883
1.26778	0.657663	16.7845
1.2804	0.565917	10.8657
1.47866	0.604335	16.4555
1.50542	0.616907	15.5877
1.70627	0.545781	5.4997
1.26314	0.725876	13.2054
2.41197	0.593669	0.773372
1.60363	0.635032	10.0897
1.33391	0.553848	11.2928
2.03178	0.636363	4.6961
1.12445	0.811028	8.79377
1.54488	0.695494	7.92952
1.37084	0.697461	14.6109
1.16907	0.652261	12.6899
1.34597	0.707248	15.0378
1.30087	0.742681	15.4238
1.24453	0.549513	10.8943
1.38419	0.646528	18.0526
1.393	0.592756	15.645
1.11977	0.748172	9.15425
1.08781	0.901814	3.35332
1.19478	0.843151	6.323
1.0774	0.817727	7.00893
1.23558	0.788312	8.5855
1.76002	0.672097	6.69966
1.61897	0.612733	10.579
1.41263	0.696062	13.306
2.31337	0.671941	2.1291
1.29047	0.619453	16.1695
1.20433	0.611356	9.88399
1.29369	0.592413	12.984
1.78886	0.576969	5.58041
1.44181	0.705642	13.3728
1.25019	0.72772	12.5885
1.31542	0.748974	12.2995
1.29856	0.631925	19.788
1.08105	0.96054	2.0603
1.27916	0.627903	18.533
1.3479	0.776708	7.71558
1.1243	0.533142	3.87497
1.29618	0.628623	19.3693
1.05619	0.66082	5.04374
1.17614	0.763321	8.99568
1.97743	0.633319	5.1619
1.07484	0.659643	6.1119
1.13053	0.576223	6.19167
1.17913	0.660456	12.4109
1.79576	0.71005	3.95677
1.43631	0.560966	12.6481
1.40326	0.586694	13.8048
1.34209	0.636808	19.8312
1.29481	0.702586	16.1403
1.46871	0.671491	13.7845
1.25918	0.755798	12.743
1.15636	0.778862	10.2871
1.5128	0.629491	14.7547
1.22327	0.649396	14.1474
1.41477	0.628215	15.0331
1.21605	0.772368	10.1342
1.65841	0.586371	9.70284
1.30109	0.523691	7.10124
1.52132	0.676111	11.8182
1.43321	0.654865	16.2348
1.28814	0.609765	15.8332
1.22334	0.87983	3.56262
1.66832	0.620884	9.56454
1.50064	0.848637	0.535347
1.30975	0.577234	12.7558
1.05697	0.650308	5.82862
1.70781	0.607038	6.73146
1.35104	0.69748	14.9607
1.5109	0.60966	16.3858
1.22717	0.877014	3.914
2.89707	0.855634	0.178628
2.03153	0.620724	4.25418
1.093	0.693923	7.35519
1.23322	0.680161	12.7347
1.34995	0.691457	15.5968
1.34355	0.593148	16.9283
1.44515	0.525174	6.86438
1.1135	0.749471	8.73129
1.14196	0.573972	5.91709
1.21366	0.662409	13.4888
1.20609	0.653323	14.5858
1.08186	0.76197	6.37771
1.36521	0.696787	14.7258
1.46884	0.712166	11.2234
1.61852	0.683225	7.48042
1.28829	0.672404	17.2231
1.22708	0.619327	14.0376
1.43532	0.716659	11.9139
1.14698	0.57278	5.75678
1.31043	0.73848	15.1843
1.21468	0.668896	12.1416
1.15643	0.699312	9.44707
1.23726	0.800179	8.10269
1.3183	0.609464	17.0546
1.57385	0.612231	14.7824
1.48436	0.569362	11.2069
1.86458	0.612083	4.27573
1.2171	0.652316	14.5201
1.24121	0.687196	13.6573
1.57652	0.619774	14.4173
1.86268	0.595221	3.59528
1.33766	0.58869	16.1515
1.14578	0.716187	9.6573
1.07156	0.634529	5.95087
1.35355	0.648259	19.1133
2.40741	0.650189	1.17924
1.33858	0.652388	18.7737
1.16017	0.769925	9.89873
1.2803	0.725692	14.483
1.46674	0.524226	6.42591
1.13361	0.619422	7.94473
2.03776	0.581851	1.8918
1.48143	0.687733	12.4787
1.47255	0.800162	2.60305
1.73667	0.555266	3.99494
1.66051	0.556285	4.8517
1.95693	0.534667	1.40892
1.35905	0.769547	8.37858
1.85822	0.670415	5.49093
1.18415	0.623743	10.7162
1.46831	0.691685	11.951
1.78178	0.704039	3.65654
1.17887	0.801228	8.74038
1.18562	0.996105	0.765629
1.29288	0.734812	16.943
1.60268	0.567304	8.72627
1.40577	0.676955	13.9723
1.0642	0.963334	2.41884
1.21989	0.613788	12.1273
1.37593	0.580548	14.4586
1.45246	0.801473	3.06921
1.25491	0.740981	12.6337
1.43638	0.568863	11.7572
1.52721	0.742745	4.81069
1.59316	0.622945	11.8531
1.79903	0.721244	2.07461
1.69225	0.542662	5.42761
1.47616	0.618624	16.0471
1.68721	0.649323	9.82215
1.29812	0.610332	16.1753
1.09523	0.818934	7.47659
1.14664	0.813117	9.00995
2.17858	0.637744	3.52314
1.06597	0.705165	5.56283
1.28539	0.659972	17.9874
2.43717	0.625338	2.1791
1.58156	0.689983	8.47349
1.66302	0.631286	9.87431
1.4293	0.691074	12.3045
1.16799	0.634522	11.8046
1.773	0.579095	5.59867
1.5294	0.751302	4.10452
1.41385	0.541707	9.68723
1.94248	0.622311	6.25335
1.05019	0.597491	3.40199
1.08162	0.539787	2.6395
1.4712	0.649106	15.236
1.63588	0.52553	4.43766
1.42914	0.59106	15.8966
1.23741	0.613062	13.9445
1.16239	0.719797	10.5311
1.23997	0.5836	11.5913
1.65641	0.66574	11.0177
1.43314	0.646514	16.2927
1.85389	0.626872	5.07718
1.86325	0.651791	6.12273
1.35553	0.519799	7.08196
1.06363	0.646264	6.27089
1.20278	0.59594	11.2094
2.02759	0.641187	5.44998
1.73835	0.528424	3.30332
1.58229	0.587932	9.83128
1.14367	0.684844	10.9147
1.36576	0.724642	12.5286
3.0374	0.859497	0.169856
1.43708	0.722791	10.4915
1.18876	0.620482	10.3865
1.54801	0.792571	1.50279
1.73858	0.567655	4.52893
1.23061	0.735049	13.6699
1.20222	0.726331	11.5104
1.29902	0.616198	15.2071
1.20805	0.659762	13.8913
1.15006	0.809189	8.98847
1.74926	0.684233	6.84132
1.1688	1.02462	0.544186
1.80779	0.633951	5.46001
1.74951	0.62763	8.00712
1.4218	0.651914	17.1062
1.34022	0.734974	11.4575
1.29507	0.622193	17.0491
1.94195	0.721808	0.621954
1.24379	0.546357	9.60408
1.36286	0.653857	18.5536
1.34216	0.832382	3.50524
1.17649	0.715641	10.1827
1.17511	0.73257	10.3474
1.73879	0.582185	5.50945
1.19014	0.584812	11.0807
1.31472	0.539294	10.6176
2.14943	0.648861	3.63061
1.25953	0.692601	15.313
2.35302	0.594364	0.4778
1.44527	0.604482	15.8315
1.38663	0.641659	17.3136
1.09932	0.60386	8.4554
1.44006	0.569455	11.5361
1.30556	0.732626	16.6211
1.63872	0.668139	10.7196
1.22106	0.74174	13.759
1.61355	0.690201	7.30714
1.66819	0.638357	10.5322
1.65488	0.62743	10.2436
1.82875	0.55917	2.24568
1.45293	0.766291	3.13432
2.46331	0.637763	1.37851
1.27002	0.621036	16.8835
1.4217	0.567999	12.4369
1.51665	0.589987	12.9341
1.2233	0.769811	10.1747
1.27799	0.754263	11.8221
2.28501	0.696906	0.445666
1.4269	0.586986	14.204
1.80866	0.61262	6.70981
1.22713	0.572076	10.311
1.46933	0.738371	6.0636
1.16857	0.680392	12.3819
1.56397	0.583507	10.189
1.27823	0.648231	16.8379
1.64178	0.670623	10.344
1.24266	0.613988	14.8496
1.15398	0.641215	11.8596
2.31709	0.842392	0.128485
1.23838	0.6405	13.5984
1.45298	0.600185	15.895
1.31431	0.79368	6.2954
1.39768	0.753552	8.58354
1.14485	0.612648	7.97312
1.60956	0.696348	6.99809
1.32733	0.878225	1.48972
1.54978	0.651331	13.696
1.75304	0.607139	6.68067
1.19864	0.830814	8.98199
1.1473	0.605648	7.55315
1.25734	0.755755	12.8482
1.4252	0.582885	12.551
1.7239	0.551048	4.52653
1.81378	0.62713	5.79631
1.3612	0.77188	8.20716
1.12522	0.733822	6.81364
1.42696	0.515425	6.86884
1.64911	0.665991	11.377
1.28135	0.867271	2.6621
1.75685	0.647592	7.83465
2.05344	0.574937	1.80514
1.46562	0.706285	12.3386
1.74656	0.629104	7.92499
1.4109	0.700403	13.5778
1.50214	0.673054	12.4244
1.22239	0.637794	13.7704
1.48481	0.585981	13.6962
1.30468	0.630243	20
1.10127	0.757558	7.58332
1.66848	0.530795	4.26781
1.86011	0.629506	5.26614
1.80081	0.709145	4.1689
1.3821	0.588363	15.3594
1.59181	0.564924	9.26954
1.4134	0.59067	15.3147
2.266	0.670982	2.39538
1.1555	0.535602	5.39622
1.87711	0.677502	5.04378
1.31635	0.814897	6.09118
1.24781	0.786528	8.77474
1.27987	0.563135	10.9639
1.08923	0.642308	7.62945
1.23127	0.538263	6.02071
1.42784	0.707647	13.8106
1.25846	0.903724	1.31005
1.05708	0.810464	5.56723
1.17846	0.830235	7.28926
1.41829	0.606309	16.5105
1.90546	0.693598	2.1355
1.99202	0.743584	0.337574
1.28909	0.771319	8.51799
1.4489	0.555269	12.7058
1.31002	0.666381	18.3634
1.3765	0.643408	18.1953
1.39998	0.643679	16.6804
1.27096	0.586814	11.8726
1.4129	0.641171	16.2272
1.54028	0.738568	4.30614
1.55639	0.642805	13.6196
1.3212	0.826618	3.64394
1.42796	0.732322	9.72073
1.26011	0.543557	9.24219
1.40436	0.606297	16.7868
2.29388	0.673569	1.90185
1.11317	0.579153	6.33941
1.2934	0.580439	11.8975
2.08656	0.660963	4.08931
1.42114	0.617215	15.56
1.52171	0.659677	13.564
1.36752	0.697857	14.6607
1.22905	0.753559	12.7985
1.60157	0.566066	8.93246
1.58308	0.58449	9.29863
1.40652	0.628736	14.8497
1.65263	0.637424	11.446
1.65406	0.702141	4.81078
1.31868	0.536387	10.216
1.22917	0.633164	14.7297
1.28946	0.620698	16.5863
2.01891	0.663077	3.64725
1.2593	0.538131	7.4311
1.25543	0.66005	15.6588
1.25787	0.654518	15.7558
1.73728	0.685657	6.24679
1.12411	0.633692	9.42891
1.19804	0.687452	13.4257
1.36583	0.773069	7.97691
1.65544	0.521753	4.26173
1.45556	0.737624	6.4924
1.36125	0.62872	18.5504
1.29831	0.624124	17.7651
1.25362	0.727165	12.7387
1.11951	0.655238	9.52687
1.82586	0.662214	6.7575
1.05164	0.573719	3.05775
1.42892	0.528801	7.31001
1.39282	0.631367	15.624
1.26918	0.612222	15.3896
1.21673	0.673792	12.6844
1.10648	0.556258	5.27092
1.68898	0.639735	9.3519
1.34409	0.654781	18.3534
1.20072	0.713632	10.7404
1.53833	0.724316	5.69922
1.1336	0.76503	8.22332
1.78247	0.676736	6.62184
1.21295	0.646023	13.8629
1.42298	0.732672	10.1274
1.85298	0.589895	3.36146
1.23384	0.775657	8.77707
1.45377	0.643002	16.1254
1.48409	0.813003	1.04001
1.50059	0.691722	12.9151
1.19445	0.626759	11.3267
1.13325	0.720588	9.55883
1.25261	0.637176	15.1556
1.15118	0.679734	11.5336
1.2964	0.869384	2.55754
1.77844	0.620458	7.57332
1.60983	0.745917	2.92391
1.09073	0.764863	7.70084
1.53532	0.750542	4.13542
1.16331	0.540057	5.66729
1.26445	0.617396	16.3563
1.23294	0.51646	5.52855
1.65015	0.772508	0.882724
1.39997	0.610642	15.8889
1.39102	0.610505	16.3425
1.34435	0.621851	18.9387
1.40875	0.520938	6.92841
1.35804	0.533799	10.3821
1.95077	0.538888	1.74129
1.23148	0.622729	14.8875
1.46148	0.688694	12.1927
1.45148	0.597528	16.0438
1.29198	0.79135	6.84419
1.0877	0.676364	6.31514
1.22154	0.617116	13.1233
1.5865	0.739058	4.61131
1.30636	0.664818	18.4582
1.44037	0.706126	13.4868
1.27291	0.739878	14.2181
1.79125	0.661356	7.5463
1.08989	0.536646	2.71023
1.81627	0.654136	6.85429
1.46671	0.658095	14.5473
1.61262	0.687571	7.5313
1.12157	0.869297	4.21919
1.53078	0.821457	0.505143
1.59535	0.681943	8.82074
1.53342	0.598526	14.1988
1.22574	0.821372	8.28929
1.38845	0.634861	16.4321
1.81486	0.638258	5.47322
1.55245	0.651422	13.4865
1.29537	0.550105	11.5024
1.34452	0.73304	11.0357
1.57118	0.678523	10.0459
1.1848	0.77282	10.9948
1.09971	0.623284	6.29156
2.15781	0.563554	0.736998
1.28429	0.533143	7.96532
1.81175	0.651227	6.49992
1.2242	0.790067	8.55186
1.49279	0.723422	7.93382
2.65781	0.561936	0.190151
1.22321	0.652226	14.519
1.23493	0.716485	12.1866
1.41917	0.716892	12.7738
1.25302	0.672895	14.3149
1.16944	0.937682	2.89329
1.79807	0.659476	7.52634
1.95717	0.652345	4.69378
1.15499	0.702064	9.10065
1.84789	0.67058	5.33641
1.16576	0.706212	9.35895
2.15457	0.627408	3.14143
1.2154	0.677304	12.9747
1.23615	0.744919	12.5326
1.29856	0.70828	18.4281
1.06148	0.549775	3.75023
1.89027	0.684072	3.93926
1.33628	0.645641	19.4686
1.19528	0.776159	10.4849
1.23957	0.690471	14.5165
1.21648	0.753329	12.9111
1.30493	0.780461	7.16262
1.12691	0.772865	10.4398
1.83083	0.647258	6.21689
1.48669	0.745876	5.40836
1.49955	0.676427	12.3556
1.77633	0.672967	6.9091
1.30137	0.529722	8.28468
1.22607	0.712425	12.7344
1.1929	0.897354	2.03527
1.38657	0.649011	18.3
1.36025	0.602495	17.5451
1.2895	0.643874	17.6522
1.30565	0.655289	19.5223
1.70603	0.59918	7.09954
1.14475	0.748523	9.94938
1.2022	0.606713	8.8782
1.28649	0.586498	12.1347
1.41222	0.534013	8.09035
1.57712	0.679467	9.75765
1.77623	0.800018	0.142535
1.4269	0.662607	16.4238
1.48608	0.552834	10.4252
1.82063	0.601263	5.55313
1.33326	0.606809	17.5888
1.2811	1.0155	0.192736
1.48775	0.718868	8.92789
2.27681	0.610036	1.79988
1.5843	0.570645	8.92998
1.54975	0.701745	6.93301
1.44295	0.664601	15.1411
2.11793	0.649905	4.04364
1.53587	0.642195	14.3813
1.18509	0.838903	6.72605
1.30113	0.723893	15.5507
1.35692	0.620119	18.4482
1.66059	0.569044	6.51326
1.49603	0.527838	5.74661
1.27797	0.800222	7.35398
1.42698	0.62072	15.6886
1.42304	0.626696	15.2802
1.31592	0.663964	18.6724
1.7899	0.70294	3.75815
1.39539	0.744335	9.32225
1.26541	0.822794	5.82141
1.0539	0.853622	2.77066
1.31552	0.624466	18.3674
1.15327	0.659653	11.252
1.61352	0.664465	9.48871
1.13572	0.589847	6.65939
1.12067	0.771507	10.0456
1.54002	0.658085	13.2033
1.28988	0.54191	9.80047
1.12008	0.606753	7.76529
1.47391	0.569794	11.23
1.3478	0.536399	11.6267
1.36297	0.768046	8.34871
1.23926	0.80219	8.0036
1.28507	0.72306	14.3113
1.45042	0.606159	15.8773
2.06618	0.662119	3.76051
1.52254	0.650252	14.473
1.23241	0.553452	10.5535
1.42947	0.693445	12.1576
1.60663	0.64709	9.49109
1.4388	0.526548	6.96512
1.60702	0.581217	7.87962
1.19844	0.735213	13.5823
1.56339	0.657571	12.166
1.45121	0.652614	14.9095
2.03535	0.702116	1.83862
1.42473	0.584865	13.3364
1.31781	0.703381	15.8966
1.32213	0.920227	0.971881
1.81587	0.678419	5.67005
1.1775	0.806046	9.09647
1.66664	0.531422	4.29968
2.06355	0.683224	2.28563
1.46492	0.757969	3.88959
1.48452	0.59614	15.3315
1.31213	0.634459	19.6937
1.63829	0.816237	0.29481
1.27609	0.736201	15.3305
1.38676	0.671282	17.1723
1.26326	0.551843	12.1719
1.27262	0.636236	17.1829
1.46279	0.551375	11.8435
1.45344	0.578273	10.3934
1.20831	0.909383	2.25518
1.35762	0.72269	12.7466
1.76551	0.616114	7.94364
1.27529	0.549285	11.318
1.61312	0.847233	0.154451
1.85275	0.629098	5.24184
1.72979	0.705277	3.88215
1.78175	0.608986	6.83888
1.39883	0.600579	16.7927
1.22409	0.591393	12.1961
1.9389	0.702242	2.18544
1.33034	0.61716	17.3921
1.45454	0.567667	11.3677
1.52078	0.688443	11.3336
1.22875	0.802033	8.40666
1.27856	0.690351	14.982
1.36807	0.670616	18.4377
1.24034	0.822434	7.29905
1.20951	0.697963	13.1212
1.44749	0.782187	3.64389
1.81757	0.667391	7.03159
1.69255	0.545146	5.40288
1.77234	0.606032	6.47239
1.09224	0.583761	5.31891
1.7068	0.721978	2.61172
1.61626	0.543846	6.16512
1.37631	0.70775	14.2808
1.16087	0.787178	9.47416
1.31127	0.531975	8.95486
1.29538	0.554331	11.7549
1.87662	0.718137	1.58785
1.17978	0.751322	12.0511
1.97338	0.663527	3.95822
1.8604	0.658207	6.14453
1.30402	0.747526	13.8328
1.30292	0.526732	7.80718
1.42829	0.631278	15.3492
1.66328	0.574845	6.25867
1.44816	0.761375	4.0729
1.20549	0.568601	9.19732
1.2326	0.790562	8.51334
1.25936	0.662218	15.8587
1.84352	0.569389	2.07945
1.3167	0.655703	19.1638
1.66483	0.662294	10.5215
1.30769	0.668274	18.0884
1.08059	0.683077	6.87965
1.15015	0.717674	10.2295
1.43806	0.632147	15.5577
2.40879	0.621212	2.34346
1.2016	0.709395	11.2237
1.28531	0.650698	17.8802
1.12544	0.788514	7.70736
1.49769	0.768422	3.38835
1.32473	0.603821	17.5047
1.21763	0.660744	14.005
1.30427	0.72683	15.8344
1.6912	0.621524	8.45598
1.31422	0.730649	15.2359
1.38165	0.583958	14.5283
1.2424	0.720524	11.186
1.57145	0.688658	8.89634
1.17244	0.778791	10.1436
1.18354	0.892542	2.15266
1.11433	0.957638	1.87341
1.63374	0.660608	10.7138
1.44969	0.735356	7.12207
1.86198	0.598088	3.90452
1.23845	0.932124	1.91877
1.62931	0.582096	8.15553
1.68789	0.585773	8.13978
2.05016	0.532548	0.444588
1.33406	0.669403	19.0558
1.52575	0.62058	16.2221
1.64211	0.562199	6.67892
1.29507	0.737522	16.4401
2.25476	0.605293	1.77411
1.14164	0.758341	7.09754
1.28589	0.5579	11.5229
1.49178	0.804584	1.59648
1.68977	0.603729	6.61946
1.97451	0.622739	5.10715
1.19016	0.783713	9.03968
1.35291	0.635859	19.6325
1.30699	0.654451	19.4488
1.08909	0.704323	6.30791
1.7565	0.624473	7.87637
1.25965	0.561871	10.5992
1.33827	0.569587	13.3269
1.37521	0.722117	13.2154
1.3903	0.769629	7.5083
1.3785	0.782999	6.04927
1.15987	0.740046	9.89258
1.34831	0.567526	13.01
1.30774	0.585801	13.0901
1.64597	0.530557	4.70735
2.06331	0.621601	4.43742
1.27996	0.642086	16.5779
1.36099	0.554692	11.7977
1.19774	0.690271	13.0812
1.89719	0.638908	4.97071
1.28541	0.567817	11.1384
1.99567	0.567262	1.61191
1.33413	0.753561	9.92955
1.22814	0.768843	10.2673
1.44478	0.594986	16.1881
1.62629	0.648986	10.6653
1.39169	0.601098	16.9928
1.28716	0.690089	15.1073
1.22523	0.69999	14.2733
1.60769	0.687612	7.828
1.37567	0.650026	18.5879
1.3624	0.715961	13.7065
1.22025	0.709259	12.9675
1.39476	0.690163	13.5385
1.40874	0.668308	17.0308
1.72748	0.522229	2.34427
1.33438	0.650339	19.0336
1.1971	0.634334	12.4177
2.02999	0.681288	2.89831
1.57392	0.624604	12.3426
1.28247	0.685511	16.0272
1.6423	0.6516	11.3122
1.68383	0.647779	10.0477
1.78061	0.525975	2.87974
1.29374	0.608409	16.2297
1.27954	0.805302	7.42711
1.40983	0.584921	13.2889
1.54573	0.661141	12.3782
1.16493	0.695569	10.3468
1.54085	0.54157	7.56729
1.73728	0.584014	5.65593
1.26288	0.588956	11.7655
1.34658	0.642342	19.9567
1.24182	0.910595	1.915
1.85162	0.626221	5.04116
1.99541	0.714037	0.76394
1.68614	0.643882	10.0158
1.27587	0.543791	9.78537
1.09506	0.685603	7.96211
1.18717	0.662843	12.2095
1.46777	0.678279	13.3148
1.13291	0.757863	7.30091
1.63148	0.596314	10.1314
1.1325	0.672443	8.90174
1.29823	0.744361	14.9766
1.19714	0.725932	11.2564
1.70331	0.589082	8.34059
1.25589	0.630205	17.8947
1.11085	0.871912	4.25394
1.39165	0.786828	5.39176
1.29971	0.769165	8.46955
1.27618	0.8254	4.72286
1.64689	0.640321	11.8318
1.39379	0.810827	2.87624
2.46886	0.662141	1.02769
1.34622	0.653839	18.4231
1.67154	0.63565	9.913
1.26253	0.690521	14.9165
1.6109	0.654284	10.3627
1.42972	0.695958	12.1815
2.42239	0.620323	2.13188
1.44047	0.535286	7.77553
1.8821	0.935096	0.100525
1.69421	0.613057	8.03893
1.44846	0.579183	10.6429
1.31022	0.678897	18.7689
1.84565	0.65779	6.42154
1.7465	0.695757	3.17046
1.45661	0.650606	15.1605
1.15982	0.612117	8.38874
1.26302	0.703478	16.3705
1.29493	0.615855	15.3593
1.52055	0.623541	15.2419
1.47788	0.708965	11.2055
1.06067	0.811749	5.96391
1.41308	0.724017	12.3298
2.15673	0.716004	0.412163
1.47607	0.523457	6.19093
1.39686	0.736815	11.2356
1.35644	0.56679	12.8694
1.25178	0.654574	15.203
1.43857	0.706129	13.5057
2.59827	0.624649	1.03749
1.27793	0.619439	16.4146
1.67751	0.655573	10.0849
1.08575	0.599051	6.1861
1.68677	0.568896	5.57609
1.68182	0.640564	9.95169
1.18815	0.583204	10.6676
1.6276	0.580293	7.5905
1.63268	0.681274	7.00813
1.45686	0.660249	14.504
1.31798	0.584857	14.0557
1.25447	0.606561	13.3662
1.6777	0.613017	8.61577
2.25124	0.65577	3.80391
1.48425	0.731953	6.39152
1.55713	0.659907	12.0615
2.16369	0.68469	1.76043
1.69282	0.684838	5.90508
1.14297	0.624038	9.48535
1.7882	0.643948	5.9035
1.20294	0.612246	9.8881
1.77167	0.668038	7.01274
1.39046	0.609371	16.5575
1.36204	0.631353	18.6134
1.33513	0.741289	11.6468
1.37425	0.541601	11.1509
1.96336	0.627978	5.88085
1.7087	0.7012	5.16199
1.81585	0.821319	0.170808
1.51038	0.648252	14.8141
1.70972	0.545752	5.36717
1.09011	0.825752	6.66815
1.20629	0.79143	8.69753
1.14008	0.798365	7.12594
1.32569	0.668971	18.7493
1.09358	0.695999	7.25917
1.63891	0.692177	5.4845
1.7195	0.661444	8.08925
1.42319	0.549217	12.4972
1.28012	0.747522	12.9459
1.3249	0.687504	16.4067
1.42653	0.6651	16.271
1.61821	0.698144	6.17958
1.36276	0.756379	8.9525
1.14127	0.566611	5.34464
1.54568	0.534756	7.06971
1.16922	0.830314	6.46533
1.2089	0.834923	7.53836
2.16263	0.629855	3.15401
1.83994	0.676469	5.26309
1.74923	0.624497	8.0787
1.34988	0.758218	8.96584
1.09274	0.657471	7.48877
1.35472	0.655094	18.2594
1.37911	0.701439	14.3745
1.08603	0.882899	3.67092
1.59531	0.5725	8.3132
1.35873	0.746302	9.56911
1.41523	0.824992	1.44927
1.33443	0.553628	11.2736
1.88895	0.663346	6.19864
2.23354	0.667535	2.43081
1.06179	0.712594	5.25686
1.10257	0.743124	8.01765
1.28258	0.650393	17.5647
1.4292	0.676594	14.0807
1.96355	0.649505	4.8115
1.55787	0.685493	10.0741
1.97437	0.604767	3.06511
1.89826	0.603037	3.73387
1.30824	0.742946	14.5275
1.2629	0.808028	7.46667
1.78038	0.674268	6.84689
1.35981	0.67156	18.6531
1.20581	0.917053	2.58206
1.51952	0.614512	16.8361
1.38863	0.728108	12.5412
1.50317	0.690982	12.6326
1.97439	0.61132	4.1272
1.48824	0.662125	14.0794
1.1485	0.830985	4.7567
1.16863	0.615877	9.07817
2.72623	0.841535	0.112588
1.28788	0.768871	8.78634
1.68546	0.609706	7.74067
1.96394	0.777787	0.134306
1.66691	0.665954	10.3487
1.14402	0.673523	10.1135
1.40666	0.535961	8.39105
1.3004	0.655025	19.6737
1.7735	0.630685	6.84495
1.67973	0.661405	9.73405
1.51024	0.631686	15.0876
1.36315	0.674033	17.8046
2.34054	0.603036	0.896467
1.5537	0.614372	18.4162
1.38992	0.744355	9.37385
1.66661	0.610395	8.53263
1.28275	0.730257	15.6024
1.37242	0.63298	17.7238
1.53339	0.630224	11.3499
1.66021	0.594504	10.4376
1.3649	0.611823	17.5703
1.74885	0.595185	5.45582
1.61948	0.535223	5.291
1.5968	0.657531	10.2269
1.71349	0.544038	5.29193
1.52899	0.599573	14.6433
1.50726	0.571228	11.4927
1.7341	0.608927	7.00874
1.27971	0.61957	16.4127
1.37982	0.623099	16.4803
2.05179	0.621857	4.55005
1.77428	0.592746	5.91387
2.00125	0.591443	0.999951
1.6914	0.566779	5.38623
1.1097	0.774803	9.86531
1.78541	0.634317	6.17942
1.19526	0.717564	10.3231
1.72897	0.598095	6.444
1.17823	0.855814	4.71115
1.39933	0.679964	12.7344
1.54343	0.542596	7.60475
1.2674	0.701794	16.1476
1.37276	0.565328	12.9308
1.35533	0.811275	4.75509
1.42705	0.663447	16.3523
1.15069	0.806622	8.59441
1.20616	0.613681	10.5071
1.29686	0.616741	15.1846
1.5229	0.637351	14.0084
1.69628	0.600839	7.06084
1.17643	0.802201	8.73915
1.64927	0.669087	11.4093
1.07425	0.785569	4.05422
1.40974	0.653272	18.2426
1.2966	0.746041	14.4431
1.10803	0.520165	2.90646
1.35162	0.576497	16.3576
1.16867	0.519721	4.4602
1.50495	0.626486	15.8643
1.32179	0.581933	14.2951
1.22811	0.735612	13.6495
1.23011	0.663868	14.0653
1.14605	0.9246	3.07321
1.20494	0.739637	14.3856
1.36812	0.524038	7.5115
1.72182	0.627525	7.644
1.58766	0.825352	0.357625
1.9042	0.723024	1.89471
2.06892	0.594704	2.02806
2.05232	0.678909	2.68949
1.7984	0.60666	6.49651
1.64257	0.615708	10.3116
1.26996	0.582559	11.7391
1.15378	0.85694	4.33517
2.14252	0.614608	2.25125
1.35325	0.583944	16.9555
1.09054	0.723211	6.39106
1.66294	0.691342	5.16596
1.58931	0.727591	5.0733
1.29625	0.564313	11.3898
1.87032	0.541438	1.89641
1.30338	0.7115	17.3937
1.25446	0.701031	16.2869
2.14174	0.637485	3.88609
1.20432	0.593289	12.0943
1.46025	0.634689	15.905
1.09306	0.857226	3.97991
1.63338	0.744074	2.89337
1.30328	0.705662	17.3343
1.20084	0.72916	12.2547
1.12356	0.991508	1.08717
1.25283	0.585942	11.5449
1.5033	0.588041	13.4224
1.20385	0.709672	11.3987
1.10712	0.854283	4.13795
1.96518	0.67992	2.40624
1.4203	0.534932	8.0615
1.37013	0.746765	9.28295
1.42057	0.539424	8.64955
1.30171	0.661501	18.874
1.26127	0.630976	17.9086
1.35092	0.533207	10.5311
1.33142	0.601396	17.1909
1.45687	0.58404	13.1089
1.18865	0.677238	12.5502
1.20824	0.679278	13.3069
1.39392	0.520926	6.95371
1.64373	0.639466	11.5612
1.89096	0.670461	6.47219
1.59337	0.630042	10.591
1.5742	0.57517	9.04456
1.13459	0.81401	8.60423
1.18604	0.778276	10.1089
1.63758	0.685878	6.18116
1.92928	0.648696	5.01801
1.7023	0.689367	6.01401
1.21046	0.528998	5.00383
1.18103	0.962032	1.56138
1.79782	0.579315	5.95474
1.36397	0.563742	12.5073
1.74507	0.638573	8.18212
1.62214	0.716057	3.93414
1.54102	0.610435	17.1357
1.53607	0.569651	10.4523
1.40754	0.528265	7.53042
1.24315	0.881916	2.98817
2.22102	0.637973	3.13691
1.3439	0.521582	7.26159
1.81314	0.664196	7.21656
1.15696	0.53587	5.41466
1.11763	0.754592	7.98137
1.39067	0.61872	15.3243
1.70517	0.654454	9.02091
1.86704	0.601571	4.15766
1.06653	0.819613	6.72959
1.44444	0.628604	15.6637
1.72701	0.64305	8.66082
1.74451	0.548769	3.77076
1.39177	0.641408	16.9047
1.64005	0.577655	6.68378
1.24763	0.700735	16.1729
1.20213	0.552669	7.88959
1.87563	0.587168	2.79089
1.1428	0.99583	0.723012
1.74446	0.656436	8.03342
1.29903	0.514016	4.68212
1.27129	0.751108	12.2232
1.26375	0.529821	6.34773
1.0876	0.715781	6.13654
1.36311	0.575184	14.9023
1.59575	0.572001	8.35605
1.12059	0.583823	6.1935
1.43539	0.5804	11.4222
1.29844	0.719589	15.3048
1.2706	0.536788	7.81754
1.31605	0.79481	6.28052
1.11173	0.61038	7.19033
1.5235	0.664286	12.6123
1.48313	0.739775	5.692
1.47967	0.602092	16.2444
1.48293	0.569477	11.2219
1.47085	0.710954	11.3535
1.51087	0.551059	8.7345
1.2789	0.563979	10.8525
2.14167	0.620808	2.75885
1.29934	0.632875	19.7443
1.18348	0.658627	13.0522
1.32305	0.78555	6.01013
1.34544	0.596527	17.2606
1.40151	0.599814	16.6125
1.14641	0.686592	10.7713
1.62672	0.528903	4.17909
2.19672	0.596525	1.3792
1.53559	0.627048	12.6707
1.17067	0.609928	8.4404
1.29237	0.729385	16.1619
1.68345	0.533427	4.25348
1.16882	0.938309	2.88935
2.20927	0.644722	3.94295
1.34937	0.594852	17.438
1.7661	0.58562	5.54629
1.28858	0.759861	9.71157
1.38687	0.667158	18.1938
1.29153	0.566949	11.2795
1.23909	0.87742	3.51944
1.38934	0.550064	12.8936
1.24852	0.912081	1.90332
1.2394	0.652043	14.5116
1.36693	0.586116	16.0343
1.6217	0.650108	10.4804
1.32646	0.534169	10.0002
1.5545	0.607121	15.513
1.63036	0.672836	9.17272
1.37956	0.711862	14.0028
1.38339	0.564359	13.2589
1.32519	0.651797	19.0554
1.63762	0.615446	10.4188
1.1732	0.584743	9.27061
1.82954	0.624511	5.56314
1.09049	0.66113	6.54693
1.57182	0.578166	9.05392
1.1511	0.798422	7.52988
1.18889	0.633068	12.071
1.12675	0.596347	6.95011
2.1964	0.622443	2.26715
1.73525	0.629379	7.72974
1.51198	0.565721	10.1766
1.07473	1.00387	1.77514
1.35977	0.723175	12.6897
1.88725	0.628433	5.12059
1.5909	0.571462	8.60747
1.14025	0.746939	10.1956
1.18706	0.651062	13.6809
1.64415	0.656216	11.099
1.35397	0.556977	11.572
1.53871	0.60821	16.4526
1.24667	0.61619	16.09
1.25956	0.625318	17.5369
1.3302	0.799392	5.83587
1.27138	0.787702	7.67084
1.97827	0.651187	4.32389
1.95413	0.66961	3.77622
1.8722	0.572949	2.40761
1.70265	0.697293	5.82201
2.19695	0.600372	1.2845
1.81564	0.539991	1.84747
1.09459	0.674672	6.2885
1.29183	0.671703	17.4525
1.11248	0.753497	8.10749
1.50424	0.53555	5.94651
1.88694	0.706979	1.95911
1.18727	0.561049	7.22705
1.3841	0.727936	12.4311
1.51101	0.62343	15.5688
1.11507	0.647911	9.28772
1.71733	0.656619	8.66448
1.68565	0.612898	8.31286
1.40392	0.536746	8.52336
1.71424	0.623491	7.89719
1.24829	0.657677	15.2563
1.32854	0.666312	18.8409
2.0188	0.586328	1.46494
1.35282	0.639906	19.758
1.31645	0.704693	16.3307
1.44737	0.746013	5.12383
1.15678	0.517396	3.92254
2.11162	0.677838	2.17369
1.05796	1.02397	1.34735
1.1038	0.830715	5.30919
1.3408	0.76366	8.68335
1.69685	0.653168	9.28516
1.29943	0.724998	15.8077
1.45395	0.691182	11.5928
1.1539	0.65691	11.6347
1.17732	0.583736	9.59212
1.44771	0.582446	12.2541
1.43844	0.682247	13.1197
1.31299	0.703594	16.1242
1.38658	0.66307	18.5973
1.36902	0.593044	16.6663
1.19615	0.739457	14.0905
1.43034	0.664672	16.0328
1.55777	0.734537	4.19671
1.45211	0.708129	13.6303
1.35333	0.792161	5.21974
2.02099	0.696811	2.24558
1.28296	0.746983	13.2442
1.72433	0.669756	7.07938
1.43978	0.682081	13.1882
1.05184	0.704009	4.9458
1.21059	0.690325	13.547
1.3363	0.811041	5.72707
1.63212	0.542392	4.86888
1.84716	0.61967	4.75356
1.76181	0.622925	7.79069
1.36794	0.69002	14.9007
1.5718	0.723366	4.94091
1.50152	0.638724	15.5225
1.25969	0.861789	2.87485
1.61508	0.557519	6.95466
1.18655	0.712846	10.3546
1.06109	0.81031	5.79179
1.05882	0.914256	3.9976
1.32907	0.668279	18.8793
1.19068	0.787793	8.64861
1.4126	0.61823	15.1001
1.14652	0.602222	7.41861
1.32003	0.877595	1.72761
1.32461	0.586929	14.8126
1.29502	0.742775	15.1374
1.42179	0.636756	15.7782
1.47071	0.63502	15.9638
2.00983	0.638028	4.98062
1.46684	0.690018	12.1038
1.40415	0.60653	16.7447
1.72022	0.537927	5.07228
1.47689	0.599488	15.8992
1.44739	0.600236	15.9244
1.19087	0.670589	11.1101
1.25786	0.55713	11.3885
1.477	0.552101	11.0595
1.34424	0.631828	19.8038
1.35966	0.622105	18.316
1.20067	0.69906	12.2726
1.06797	0.652985	6.41018
1.37881	0.584262	14.8259
1.65427	0.58755	10.3891
1.79664	0.62657	6.27312
1.42924	0.721658	11.3354
1.07199	0.629644	5.52844
1.61025	0.620926	11.2962
1.30686	0.563989	11.5857
1.29869	0.664735	18.2808
1.47566	0.595069	15.4297
1.31446	0.666114	18.4975
1.40106	0.6064	16.8292
1.4243	0.734051	9.78295
1.39806	0.556209	13.9482
1.7749	0.555472	3.25386
1.60161	0.675146	8.25832
1.80676	0.717631	2.42407
1.31405	0.677196	18.6003
1.16892	0.704977	9.67051
1.0841	0.889292	2.93462
1.59603	0.545621	7.3712
1.12178	0.582911	6.23714
1.28634	0.626763	18.4355
1.97276	0.667796	4.071
1.39336	0.613931	15.5995
1.29457	0.696343	13.633
1.72446	0.749078	1.09783
1.7753	0.614961	7.67948
1.27219	0.556069	11.6175
2.04921	0.641402	5.38742
1.41108	0.552844	13.8577
1.34289	0.705687	15.1814
1.72668	0.613413	7.7848
1.07909	0.620558	5.14209
1.40922	0.535417	8.28985
1.76415	0.65203	7.65371
1.2939	0.562756	11.3823
1.41092	0.685276	12.4811
1.25409	0.952951	0.921534
1.51775	0.758575	2.83729
1.37871	0.618759	16.4029
1.71392	0.698267	5.07423
1.84237	0.636694	5.81978
1.64187	0.631581	10.7946
1.23254	0.601414	11.0004
1.4502	0.585285	13.6579
1.25647	0.556249	11.5382
1.22297	0.626871	14.2114
1.89153	0.57484	2.87805
1.45265	0.63732	15.9491
1.50685	0.721585	7.76597
1.13606	0.821543	6.4841
1.79483	0.628503	6.06181
1.11303	0.53101	3.23435
1.05677	0.887169	3.01423
1.51445	0.574459	11.9158
1.59422	0.72073	4.30537
1.49887	0.575412	12.8009
1.27037	0.639982	16.0003
1.41632	0.549757	12.8669
1.13518	0.857785	4.23561
1.6458	0.62629	10.5821
1.34355	0.57142	14.1859
1.32881	0.513866	5.6008
1.68537	0.54633	5.05083
1.86455	0.662527	5.98131
1.3463	0.781681	6.60992
1.25908	0.578705	11.5598
1.5897	0.56228	8.80251
1.65104	0.690862	4.91634
1.33953	0.733908	11.6405
1.79355	0.620822	7.20141
1.65393	0.614684	9.75921
1.31925	0.648804	19.21
1.2562	0.561974	10.4975
1.68401	0.583674	7.60359
1.62626	0.676199	8.34377
2.12519	0.568383	0.635914
1.3067	0.679948	18.9557
1.88262	0.726439	1.26604
1.25494	0.550835	11.8769
1.12411	0.818184	7.52583
1.5589	0.566634	9.85705
1.13418	0.603308	7.68387
1.26366	0.748614	11.9836
1.05921	0.806967	5.22816
1.13839	0.587559	6.67352
1.497	0.638576	15.6599
1.77731	0.611073	7.13861
1.11628	0.82957	5.36834
1.20182	0.764524	10.4941
1.43774	0.622187	16.0332
1.84608	0.527873	1.2882
1.84162	0.694353	4.48704
1.07467	0.864311	3.98506
1.6512	0.621796	10.3692
1.99985	0.599684	2.46017
1.97942	0.637239	5.3074
1.28578	0.615846	15.569
1.30398	0.52535	7.53221
1.90268	0.721328	2.19919
1.32429	0.607913	17.3443
1.33349	0.773054	8.538
1.43034	0.774886	4.03305
1.72018	0.625992	7.74018
1.39065	0.591645	15.5741
1.1505	0.59468	7.41284
1.24568	0.705297	15.8637
1.39256	0.737111	11.0489
1.49771	0.675456	12.4651
1.46172	0.737597	6.34362
2.61994	0.654945	0.457684
1.20317	0.713366	10.9333
1.20491	0.57408	10.3778
1.06403	0.777752	5.54123
1.35167	0.820679	4.5195
1.4754	0.608268	16.2677
1.14027	1.02783	0.858413
1.50257	0.518185	5.37857
1.16841	0.719366	10.4262
1.25242	0.521352	5.08402
1.20398	0.733662	13.4946
1.16779	0.623538	10.3023
1.10935	0.684979	8.94525
1.40801	0.52358	7.10907
1.42145	0.662689	16.8477
1.46105	0.625685	16.1369
1.31814	0.680328	18.5805
1.32335	0.62715	19.2333
1.41593	0.64477	16.6395
1.44295	0.647148	15.9173
1.19819	0.684893	13.7302
1.65008	0.647012	12.0136
1.36424	0.830838	2.91198
1.39736	0.734345	11.8891
1.27703	0.695384	14.5276
1.56821	0.591424	11.0016
2.16342	0.714013	0.315482
1.63084	0.637585	10.8352
1.36809	0.626662	17.7671
1.41189	0.754869	7.55295
1.47079	0.722946	8.72614
1.49943	0.625888	16.2429
1.32421	0.60889	17.2938
1.39104	0.65966	18.9795
1.26987	0.648286	15.9297
1.24016	0.740353	12.8678
1.51874	0.563861	9.89446
2.08652	0.619574	4.34755
1.23565	0.654352	14.8889
1.36473	0.566306	12.8849
1.87702	0.548496	1.98394
1.56498	0.592801	11.3963
1.90703	0.665222	6.21388
1.3063	0.650191	19.3002
1.59004	0.656352	10.8403
2.18155	0.580739	0.76083
1.18028	0.560056	6.70694
1.55128	0.607071	15.8521
1.24135	0.795426	8.18301
1.17348	0.776721	10.4043
1.38121	0.669191	18.2138
2.10614	0.660734	4.05645
1.2234	0.790328	8.55574
1.27038	0.843935	3.13207
1.41119	0.588987	14.6798
1.27272	0.852237	3.62346
1.14614	0.530082	4.24539
1.70808	0.657083	8.84245
1.40894	0.665319	17.4531
1.71538	0.687137	5.94763
1.79262	0.599501	6.30474
1.50968	0.590085	13.1987
1.39616	0.705907	13.9714
1.24906	0.772122	8.17969
1.28998	0.759825	9.55192
1.18149	0.699111	11.0445
1.33723	0.614551	17.8373
1.68204	0.592039	9.92852
1.30313	0.856088	2.90155
2.26485	0.657413	3.22653
1.06047	0.672202	4.37684
1.4225	0.667608	16.3245
1.37545	0.656706	18.8659
1.922	0.642208	5.03602
1.21424	0.719962	10.5407
1.35892	0.733339	10.531
1.27159	0.711438	16.076
1.47518	0.650227	15.1325
1.44199	0.62312	16.1134
1.43499	0.530279	7.37486
1.50472	0.549873	8.7006
1.71525	0.684546	6.19414
2.24077	0.592446	1.28111
1.54489	0.640554	13.5439
1.07114	0.761477	5.43506
2.0287	0.598891	2.44314
2.14581	0.679858	1.9953
1.7099	0.711375	4.11206
1.15542	0.775781	10.4962
1.38303	0.57002	13.2358
1.09006	0.646913	7.70932
1.23603	0.791563	8.45689
1.11114	0.707759	6.68098
1.18254	0.675941	12.0557
1.16245	0.551834	5.01752
1.20789	0.721901	10.445
1.15648	0.973309	1.39388
1.43826	0.734998	8.25851
1.26822	0.66481	16.305
1.14429	0.77709	10.2562
1.06085	0.662761	4.97993
2.42358	0.587754	0.575792
1.93221	0.628905	6.18717
1.49067	0.636447	15.9252
1.45847	0.758329	4.00469
1.87684	0.637479	5.4388
1.40412	0.621007	14.7102
1.51459	0.647343	14.7484
1.1451	0.796338	7.69285
1.21826	0.674315	12.7727
1.1475	0.725255	9.51522
1.67691	0.582303	7.39018
1.22171	0.642831	13.357
1.42788	0.705715	13.5611
1.11957	0.65872	8.99006
1.28347	0.758653	10.61
1.42041	0.698952	13.0562
2.40741	0.624876	2.65492
1.12385	0.648886	9.87867
1.43158	0.82318	1.76171
1.25966	0.630218	18.0725
1.14114	0.84234	4.21936
1.1813	0.713507	10.2079
1.31097	0.660575	18.9338
1.12352	0.592632	6.35632
1.51003	0.678688	12.0438
1.33857	0.665837	19.0633
1.27811	0.75731	11.3652
2.02964	0.681021	2.93158
1.20541	0.773994	10.6286
1.47641	0.746194	5.25206
1.27084	0.808652	7.47412
1.63858	0.604207	8.4666
1.82733	0.649153	6.32362
1.81451	0.545239	2.19052
1.17179	0.589008	9.59138
1.58814	0.533074	5.5521
1.66523	0.688434	5.43338
1.35169	0.705012	14.7784
1.38363	0.654659	19.0177
1.70912	0.60247	6.44947
1.33241	0.550574	11.2652
1.38126	0.593691	16.2473
1.39902	0.69738	14.1143
1.5003	0.536432	5.84796
1.41602	0.690884	12.8092
1.18307	0.972727	1.15541
1.27536	0.608855	15.1999
1.62893	0.64071	10.7615
2.41844	0.606077	0.559984
1.89758	0.624202	4.53685
1.15333	0.575581	6.28342
1.05596	0.832614	5.9014
1.58723	0.533044	5.57204
1.15556	0.809255	9.07237
1.42591	0.725356	11.0221
1.35956	0.736686	10.2291
1.28645	0.701805	15.9237
1.28936	0.551104	11.728
1.46988	0.559116	11.3047
2.24694	0.619434	2.04417
1.60472	0.775847	1.4454
1.51392	0.756444	3.31021
1.09331	0.738892	7.01036
1.40382	0.585743	13.5161
1.54759	0.614327	18.7875
2.02329	0.690448	2.59215
1.63931	0.782789	0.709122
1.39898	0.610594	15.9473
1.26272	0.786719	8.1329
1.40618	0.563298	13.6539
1.79623	0.664272	7.67668
1.87226	0.581819	2.7902
1.60036	0.601688	9.90993
1.73056	0.632792	7.82699
1.3256	0.531645	9.30181
1.082	0.818236	7.14451
1.30642	0.550821	11.5362
1.1136	0.649311	9.1782
1.24081	0.756978	13.2136
1.08824	0.731819	6.27206
1.43273	0.634384	15.6557
2.10246	0.655192	5.30468
1.68125	0.590746	10.1571
1.09981	0.95167	2.50027
1.70065	0.696534	6.01153
1.75624	0.923051	0.139952
1.53321	0.602324	15.1269
1.40546	0.777707	5.96686
1.36625	0.717715	13.5608
1.77571	0.668908	7.10458
1.27576	0.651305	16.9788
1.41264	0.66181	17.6567
1.41806	0.717314	12.7882
1.16584	0.88321	3.42949
1.22948	0.7034	14.4335
1.45488	0.791068	3.76008
2.45095	0.672508	0.655456
1.24957	0.635174	15.6673
1.3384	0.805193	5.55588
1.32924	0.825193	3.91777
1.5184	0.578311	12.3806
1.68501	0.610981	7.98777
1.0974	0.638927	7.83004
1.1491	0.671932	10.3397
1.21331	0.823721	9.08367
1.25142	0.738017	13.0512
2.28408	0.683104	1.10802
1.39392	0.688353	13.3276
1.28132	0.555583	11.6886
1.406	0.769892	6.64585
1.50506	0.548251	8.30397
1.23408	0.619506	14.9463
1.82452	0.616737	6.0622
1.67888	0.659937	9.84219
1.39942	0.766695	7.6506
1.5954	0.615035	12.2345
2.92664	0.647231	0.105937
1.33718	0.532865	10.0159
2.13001	0.629823	3.41426
1.85191	0.64436	6.42062
1.20948	0.676444	12.8433
1.72119	0.623174	7.96183
1.29616	0.579163	11.8428
1.26424	0.521199	5.42633
1.53744	0.56068	9.24068
1.21031	0.592445	12.265
1.59012	0.531197	4.69833
1.36718	0.612586	17.4295
1.57455	0.583864	9.66606
1.47576	0.559499	10.9945
1.32734	0.605866	17.4941
1.2805	0.532389	7.64423
1.60327	0.729645	5.26248
1.43125	0.71401	12.6634
1.304	0.616226	15.4652
1.56773	0.561108	8.88985
1.57866	0.657004	11.3844
1.30756	0.608956	16.7431
1.3426	0.658593	18.4849
1.38518	0.550802	12.8936
2.16522	0.645225	4.01673
2.22174	0.601726	1.4199
1.19836	0.594873	11.4283
1.54785	0.639742	13.0761
1.15324	0.807623	8.7969
1.17695	0.843129	5.52285
1.23598	0.573236	10.6454
1.33012	0.7845	6.14895
1.47195	0.74821	4.95404
1.33395	0.779077	7.25973
1.53727	0.563525	9.75723
1.84028	0.681789	4.84772
1.53072	0.602951	15.3938
1.26857	1.02254	0.273432
1.32256	0.854749	2.27491
1.70775	0.685322	6.04726
1.32789	0.761948	8.57843
1.31571	0.706346	16.8662
1.11957	0.6812	9.64393
1.80731	0.679368	5.6966
1.10142	0.64678	8.35239
1.12879	0.577194	6.26621
1.76371	0.666476	6.89377
1.46704	0.53334	6.87425
1.07787	0.914209	3.21193
2.2275	0.599282	1.43395
1.08695	0.802242	5.77905
1.07642	0.557958	4.67764
1.41756	0.722671	12.1522
1.30785	0.750044	12.4508
1.05542	0.590459	2.66377
1.14473	0.606333	7.62252
1.79396	0.614052	7.38587
1.61069	0.559249	7.54295
1.25147	0.7736	7.74066
1.30833	0.77101	8.5194
1.4433	0.733825	8.03292
1.12421	0.61556	6.99885
1.55404	0.591872	11.7866
1.4679	0.627795	16.1002
1.1047	0.649228	8.5739
2.48494	0.639618	0.997323
1.50804	0.57131	11.4876
1.16692	0.775488	10.5471
1.09091	0.677174	6.68489
1.49553	0.668355	12.9668
1.38986	0.719469	13.7189
1.73109	0.607147	6.71753
1.22048	0.55288	9.54734
1.54589	0.647659	14.1064
1.11165	1.02565	1.22913
1.58647	0.683796	9.13344
1.35282	0.573682	15.2456
1.18768	0.821875	8.99694
1.42218	0.744973	7.33968
1.11742	0.756525	7.65185
1.28891	0.693725	13.9415
1.10746	1.11349	0.656261
1.41	0.69639	13.4875
1.74703	0.645029	8.26389
1.17826	0.552547	6.15711
1.7026	0.690346	6.00999
1.23814	0.627035	16.057
1.38582	0.657281	19.1335
1.78671	0.718712	2.60353
2.07232	0.706137	1.02143
1.26795	0.813776	7.1818
1.52124	0.692321	10.9831
1.42512	0.646405	16.5513
1.5293	0.730051	5.1284
1.42233	0.772511	4.74534
1.32225	0.731876	14.2513
1.19658	0.815152	9.70177
1.14113	0.892689	3.27323
1.48723	0.660936	14.2466
1.27165	0.66196	16.7586
1.52155	0.790744	2.13663
1.48355	0.636926	15.8872
1.50819	0.616573	15.8839
1.2089	0.798488	9.08906
1.20827	0.66945	11.6659
1.90238	0.655722	5.26715
1.39247	0.656685	19.3944
1.3688	0.700232	14.5841
1.72224	0.71515	3.37369
1.44601	0.678332	13.8524
1.44987	0.796649	3.64122
1.5921	0.592666	9.9301
1.45836	0.600424	15.9113
1.57154	0.676176	9.88794
1.13054	0.635546	10.0116
1.39699	0.756897	8.57995
1.52447	0.531667	6.17011
1.05413	0.82274	6.79434
1.35886	0.599189	17.392
1.3258	0.693345	14.4474
1.37962	0.571132	13.3574
1.36587	0.601544	17.4156
1.30622	0.696097	13.4028
1.8355	0.538267	1.4453
1.23352	0.757719	12.9131
2.29203	0.619613	2.1536
1.64546	0.667865	11.1714
1.42853	0.702457	13.1211
1.39566	0.738462	10.7906
1.26568	0.883907	2.39735
1.44563	0.628853	15.6641
1.46039	0.651773	15.0239
1.28415	0.664329	17.3874
1.49969	0.737372	5.39104
1.56198	0.684684	10.1144
1.23749	0.793017	8.3787
1.18068	0.67042	10.8582
1.43987	0.629767	15.4658
1.23056	0.827662	7.18054
1.23974	0.737577	13.284
1.26598	0.625343	17.653
1.47205	0.570536	11.2557
1.12384	0.791676	7.24456
3.30936	0.768624	0.239645
1.38156	0.727212	12.4769
1.3015	0.586077	12.4903
1.15489	0.718612	10.4029
1.14076	0.919192	2.85699
1.42088	0.711061	13.4503
1.42466	0.695213	12.4302
1.85829	0.546495	1.67163
1.63584	0.588397	10.4149
1.41791	0.681967	12.4363
1.51208	0.690897	11.8744
1.12599	0.685473	9.83216
1.74669	0.615765	8.07633
1.38715	0.685616	13.4961
1.60545	0.65788	10.1153
1.39058	0.611111	16.2621
1.41137	0.553574	13.8226
1.33535	0.651219	18.943
1.26943	0.786848	7.78846
1.3635	0.691243	15.0481
1.33652	0.815591	5.27861
1.29606	0.596588	14.4717
1.255	0.820377	6.60199
1.28177	0.693495	14.3738
1.05605	0.656084	5.65241
1.35031	0.659509	18.4649
1.60849	0.664849	9.16979
1.29098	0.606493	16.2292
1.15552	0.647124	11.968
1.2701	0.58736	11.8722
2.70353	0.626234	0.580859
1.71369	0.711836	3.94134
1.50662	0.712328	8.66413
1.28286	0.648292	17.3521
1.28844	0.857119	3.07362
1.27975	0.685582	15.7679
1.12716	0.632753	9.6053
1.48907	0.603766	16.7305
1.21431	0.871377	4.6774
1.98043	0.735515	0.541807
1.81238	0.568051	3.32468
1.30951	0.728053	15.5046
2.00713	0.690471	2.84807
1.26393	0.756585	12.5038
2.55363	0.915496	0.26278
1.63779	0.734084	2.62796
1.19619	0.532007	4.74118
1.4218	0.669356	16.1362
1.14441	0.798554	7.25459
1.11805	0.887579	3.26956
1.61246	0.662349	9.70988
1.63825	0.570492	7.19415
1.05807	0.98806	1.24857
1.30214	0.656715	19.5721
1.63682	0.779222	0.864867
1.08147	0.564023	5.1601
1.74655	0.6646	6.89813
1.58563	0.743035	3.87892
1.32689	0.710953	15.9245
1.46107	0.576279	10.8854
1.15865	0.741552	10.1342
1.34164	0.708045	15.374
1.13792	0.73748	7.78471
1.28083	0.711047	16.7071
1.50191	0.660946	14.0662
1.60776	0.533988	5.35256
2.05466	0.66162	3.70311
1.97753	0.622623	4.91999
1.77507	0.5567	3.30791
1.96694	0.65507	4.12418
1.33104	0.663556	18.8376
1.14117	0.834361	4.56216
1.71176	0.569638	4.98321
2.14264	0.594196	1.83124
1.62086	0.555201	6.1298
1.36188	0.748011	9.39607
1.46218	0.525252	6.51481
1.39496	0.966105	0.230789
1.30352	0.747729	13.7879
1.17285	0.715526	10.1241
1.80929	0.736913	1.39512
1.29268	0.683144	17.8865
1.55074	0.587598	11.3693
1.2221	0.529096	5.15066
1.0924	0.550613	4.61236
1.24258	0.652305	14.5631
1.73644	0.597593	6.16169
1.74258	0.742737	0.764581
1.47609	0.704305	11.676
1.10106	0.702806	6.9365
1.82882	0.639318	5.7396
1.96223	0.708592	1.28598
1.14489	0.96717	1.83059
1.91478	0.601291	3.20616
1.29578	0.525745	7.38306
1.214	0.824431	9.03457
1.06641	0.870044	4.06634
1.30093	0.568205	11.6027
1.96215	0.659298	4.15457
1.11794	0.643425	9.52024
1.3338	0.603708	17.5543
1.26752	0.615617	15.9462
1.05925	0.702503	5.03603
1.07358	0.541865	2.77966
1.26552	0.655906	16.6878
1.35605	0.794324	4.97277
1.55134	0.660417	12.2884
1.53265	0.53988	7.28795
1.71426	0.723045	2.53211
1.50293	0.726094	6.97121
2.11806	0.63758	3.42579
1.13054	0.85314	4.15698
1.1036	0.8661	4.18591
1.54889	0.646982	14.1055
1.10127	0.801897	6.29829
1.48759	0.673596	12.9287
1.14404	0.691817	9.78414
1.38686	0.571252	13.0838
1.37739	0.523328	7.3397
1.59434	0.653507	10.3771
2.42759	0.656457	1.16425
1.12292	0.776905	9.65265
1.11188	0.61694	6.08736
2.25925	0.647401	4.01814
1.45584	0.573171	10.8637
1.12397	0.993295	1.05831
1.22282	0.560162	9.25868
1.22704	0.550304	9.64765
1.94588	0.640432	5.5347
1.57682	0.745086	3.71258
1.37957	0.73759	10.6328
1.24482	0.739693	12.7752
1.34962	0.63935	19.9584
1.35397	0.689799	15.6501
1.32449	0.526503	7.93953
1.39496	0.669338	17.4933
1.24659	0.828982	5.50613
1.34788	0.602124	17.6064
2.1562	0.690631	1.75819
1.15074	0.639411	11.654
1.43142	0.673661	14.7144
1.73905	0.679979	7.16901
1.398	0.678779	13.3634
1.47983	0.676681	13.0203
1.38707	0.64554	17.7899
1.21046	0.610811	10.428
1.35651	0.643993	19.4815
1.36469	0.862447	0.857887
1.09441	0.65943	7.12174
1.42708	0.673061	14.9551
2.34101	0.630441	1.66787
2.27938	0.60882	1.7052
1.42409	0.626586	15.3131
1.56182	0.673887	10.2923
1.47863	0.624808	16.1473
1.47706	0.557237	10.9674
1.3076	0.691609	14.6171
1.36837	0.685579	15.0287
2.08327	0.54076	0.438853
1.38055	0.723182	13.1382
1.15007	0.632413	11.3134
1.26826	0.738292	14.2466
1.21631	0.578588	11.3528
1.29469	0.628335	19.2109
1.43943	0.793253	3.72756
1.57367	0.66103	10.8984
1.80912	0.705114	3.80168
1.68183	0.604447	6.91504
1.21524	0.761339	11.2431
1.29474	0.738224	16.2417
1.59622	0.617159	12.3963
1.16126	0.835923	5.366
1.66894	0.586114	9.11745
1.20637	0.51326	6.77636
1.43187	0.527416	7.13449
2.03092	0.623014	4.11187
1.20658	0.746394	15.1828
1.53332	0.738322	4.48768
1.31296	0.685667	17.2781
1.73887	0.72596	2.10776
1.55578	0.748251	4.02228
1.55314	0.571406	10.0493
1.75927	0.720321	2.80697
1.62715	0.676253	8.33414
1.28394	0.699096	15.139
2.45207	0.635289	1.67945
1.32333	0.748046	11.9459
1.22266	0.668977	12.7825
1.08028	0.561706	4.99323
1.47464	0.641693	15.691
1.36104	0.657983	18.5047
1.43094	0.513954	6.92699
1.52377	0.670431	11.708
1.3989	0.65644	19.6365
1.79894	0.586403	6.43909
1.10713	0.735708	6.86857
1.55866	0.698765	7.08309
1.28145	0.637502	17.671
1.20474	0.823021	9.6606
1.52842	0.781584	2.51825
1.12116	0.770243	9.71218
1.5824	0.69741	7.26972
1.61414	0.569978	8.00574
1.75194	0.630553	7.87952
1.78605	0.690095	4.2187
1.76449	0.687175	5.40979
1.2169	0.788875	8.53849
1.28525	0.810599	7.54265
1.38627	0.796377	3.25295
1.5106	0.552677	8.99074
1.28188	0.667369	16.9058
1.16239	0.615733	8.85141
1.64264	0.645671	11.665
1.15368	0.836044	4.78775
1.11021	0.81693	7.85378
1.78979	0.851317	0.228871
1.44544	0.592681	16.2989
1.35838	0.55515	11.6774
1.17104	0.770329	10.2681
1.21247	0.662535	13.4042
1.5151	0.596005	14.3206
2.16084	0.694389	1.59101
1.37119	0.545601	11.677
1.16264	0.747448	11.7974
1.65779	0.642501	11.8068
1.8114	0.52975	2.18583
1.99887	0.615308	3.55573
1.34663	0.629173	19.6982
1.46948	0.614122	16.2737
1.50318	0.618587	15.4673
1.65123	0.638302	11.6601
1.52106	0.643722	14.7594
1.32865	0.820427	4.70176
1.32968	0.635678	19.7392
1.11469	0.841747	3.89261
1.35643	0.679578	16.9816
1.23749	0.611316	13.4093
1.47348	0.724838	8.25857
1.32302	0.708065	16.7951
1.41749	0.686193	12.5731
1.42143	0.53643	8.19872
1.2865	0.963447	0.490403
1.33269	0.6697	18.9775
1.51867	0.561865	9.66898
1.28844	0.595164	13.6092
1.3719	0.598041	17.0099
1.47025	0.61881	16.2408
1.31017	0.774936	8.18042
1.24946	0.731729	13.3877
1.3414	0.721642	13.2286
1.66469	0.655428	10.633
1.08884	0.798377	5.19847
1.40822	0.601521	16.755
1.29417	0.791237	6.7596
1.4262	0.583186	12.6686
1.18962	0.840481	6.67853
1.21819	0.598735	10.7773
1.41829	0.639647	16.0565
1.42941	0.614298	16.0784
1.28053	0.882478	2.17853
1.0908	0.960022	1.91855
1.68787	0.658909	9.4558
2.30378	0.654131	2.03278
1.36842	0.710001	14.2428
1.45044	0.544668	10.1212
1.68229	0.52502	3.21601
1.4409	0.61729	16.5904
2.11362	0.717492	0.452163
1.48916	0.559614	10.3218
1.61373	0.607372	9.95783
1.71185	0.686689	5.99335
1.32122	0.809449	6.47224
1.21606	0.777826	9.4641
[truncated: 10,459 more rows]

## Sheet: MRSA
1.46779	0.561796	0.775834
1.67024	0.590557	5.60662
1.77762	0.570726	3.42199
1.62724	0.603058	5.26069
1.75319	0.597896	8.8528
1.65103	0.70377	5.71801
2.04911	0.592832	10.99
1.82282	0.727557	3.04317
2.11779	0.628535	13.9056
2.20034	0.602788	9.77438
1.2891	0.545051	0.34402
2.14796	0.595274	13.1528
1.77899	0.692544	9.88615
1.66938	0.648297	12.3012
1.74017	0.575864	3.44644
2.04628	0.612586	14.098
1.56244	0.660315	3.82193
1.33214	0.82075	0.64448
1.49219	0.736941	2.5272
2.33433	0.63615	6.41944
1.8755	0.717811	4.64139
2.00376	0.585536	7.30242
2.20218	0.634018	11.7587
1.07803	0.899944	0.414408
1.53812	0.612091	3.5391
1.99786	0.570739	3.69582
2.10532	0.635884	14.3237
1.8438	0.676174	14.1284
1.70707	0.541322	1.45498
1.81431	0.668851	14.6212
1.93521	0.616855	13.4537
2.21302	0.590226	5.93511
2.15921	0.582132	8.56758
2.34364	0.628603	8.17645
1.60024	0.622956	8.84407
1.88595	0.639131	17.306
1.84796	0.624795	8.90353
2.45074	0.624644	3.62544
1.96737	0.650022	15.2289
2.05736	0.633246	15.7512
1.91745	0.630932	17.425
2.33437	0.607357	4.18095
1.53124	0.645988	6.00138
2.14857	0.611265	12.8499
1.73444	0.657435	12.4741
1.74043	0.634622	11.6915
1.42194	0.688527	2.22011
2.20621	0.584275	4.58842
1.66386	0.569547	4.00685
2.09379	0.603043	12.813
1.55735	0.616445	4.69906
1.61188	0.540551	2.39107
1.64094	0.722683	6.00251
1.65205	0.661305	11.3792
1.93435	0.640509	17.5416
1.65812	0.642636	11.7905
1.62284	0.681822	6.13426
1.69854	0.62362	9.00324
2.06457	0.653057	10.7073
2.0529	0.628928	17.2773
2.02342	0.640746	13.4457
1.87225	0.749263	1.24871
1.95081	0.636288	18.2994
2.0522	0.62009	16.7917
1.45717	0.698421	3.70324
1.61988	0.534391	1.691
2.15039	0.648743	10.0588
2.19388	0.709373	0.384348
1.9766	0.6462	15.3167
1.82484	0.654684	14.8441
2.32115	0.62666	6.85673
1.86241	0.666799	13.5391
1.51099	0.597586	2.70867
1.99957	0.591815	9.37526
2.03653	0.603156	9.63364
1.69827	0.647174	13.2441
1.73431	0.589104	6.7971
2.06506	0.625021	16.2853
2.45754	0.584074	1.08385
2.14736	0.623264	14.2482
1.80194	0.648035	13.9088
1.08619	0.817303	0.584634
1.05924	0.714394	0.483837
1.6283	0.675428	7.73579
1.87674	0.520686	0.710626
1.53118	0.878157	0.354714
1.89418	0.634173	16.2646
1.81042	0.690383	9.82832
2.3266	0.59456	5.2468
1.85909	0.605032	10.7818
1.63375	0.649713	10.675
2.26369	0.60341	6.26449
1.8031	0.641777	14.3449
1.93559	0.678033	11.457
2.46968	0.614259	2.74621
2.24904	0.600939	6.22124
1.85585	0.587594	6.47658
1.9622	0.691636	8.79406
2.4143	0.603549	4.32507
2.06372	0.592559	10.6352
2.0991	0.591348	9.11991
1.62965	0.722012	5.79811
2.10783	0.607142	13.1932
2.04784	0.589258	10.2798
1.7211	0.656808	11.5277
1.83107	0.581855	4.63679
1.34059	0.820149	0.667716
2.16027	0.592507	12.971
1.75044	0.653451	12.5571
1.57351	0.643855	8.58521
1.87745	0.66488	13.3229
2.14253	0.677055	4.405
1.78272	0.680217	11.5085
1.65004	0.651364	12.2937
1.59232	0.700947	6.18576
2.10791	0.577169	8.44875
1.90463	0.647904	16.6443
1.74526	0.706646	8.61702
1.51357	0.736912	2.8481
1.95595	0.670029	10.9668
2.23119	0.624291	10.6405
2.13759	0.653061	9.75327
2.04377	0.709422	2.25826
1.53832	0.534359	0.191874
2.5948	0.607193	1.70812
1.84618	0.698767	8.9312
2.3129	0.621678	6.82208
1.5252	0.664089	3.69161
1.44995	0.578322	1.55608
2.18049	0.687934	2.12767
1.96392	0.678794	10.9922
2.25242	0.656236	5.74504
1.96948	0.640422	15.8943
1.95265	0.64718	15.4483
1.3018	1.01461	0.219685
2.09002	0.579973	8.23518
1.69941	0.722032	6.57405
2.2149	0.673492	2.56528
1.73645	0.735858	2.33258
1.73646	0.708053	7.826
2.02636	0.578616	4.57161
1.57571	0.548275	1.10475
2.33328	0.633032	7.08796
1.49952	0.625654	3.49078
1.61658	0.675962	7.15434
2.0926	0.664625	10.0631
1.65111	0.632302	9.42604
2.40983	0.641189	3.45889
1.49568	0.725314	4.22519
2.12873	0.623241	14.1542
2.12884	0.608274	12.3395
1.93742	0.661889	12.5344
1.98181	0.662847	14.1297
1.55714	0.614429	4.48591
2.67299	0.598778	0.935886
1.95669	0.64752	15.3936
1.6769	0.63402	11.1296
1.91103	0.688964	10.9843
1.93184	0.648883	15.5858
1.29144	0.670201	0.772601
1.83422	0.588572	6.58422
1.62223	0.584752	4.99632
1.70169	0.715591	6.56885
1.65148	0.649765	12.1103
1.82219	0.669836	14.2243
2.69613	0.603422	0.478411
1.88308	0.592375	7.19567
2.3643	0.640302	5.21645
1.7886	0.686342	10.2592
2.39508	0.648577	2.98961
1.8511	0.709475	4.2287
2.05259	0.595731	10.5873
1.12197	0.90616	0.383488
1.92283	0.646185	16.8176
1.81344	0.632567	12.3363
1.98559	0.649573	15.3265
2.27937	0.681058	1.39372
1.4972	0.762099	1.09405
1.66416	0.654548	12.1006
1.90338	0.601479	9.98559
2.70014	0.613221	1.49196
1.41282	0.609293	1.01902
1.65627	0.641986	11.5376
1.93516	0.621458	15.4206
2.5867	0.59009	1.299
1.429	0.815675	0.597594
2.23015	0.529864	0.701044
2.15177	0.639968	11.5125
2.20829	0.593781	6.99096
2.00461	0.707264	3.56482
2.00392	0.658785	15.2451
1.89529	0.695572	9.56886
1.31436	0.579852	0.333913
1.87006	0.52185	0.86552
1.8773	0.688935	12.0648
2.10473	0.619787	13.9083
2.02995	0.66254	12.9733
1.44933	0.629621	2.30408
1.60533	0.69083	6.30954
1.87405	0.885207	0.127584
2.03334	0.593942	10.4082
1.82134	0.728867	3.07297
2.5619	0.618695	2.40873
1.82958	0.608161	9.80905
1.52467	0.663617	3.64332
1.06573	0.711492	0.585606
1.49994	0.749115	1.49409
1.6432	0.739573	3.2645
2.10455	0.613272	13.6429
1.8324	0.727975	2.90095
2.008	0.655664	15.0101
2.07738	0.651324	11.371
1.48903	0.614513	2.59658
1.81535	0.657922	14.1253
1.40501	0.663465	2.20592
1.76959	0.653611	12.8068
1.92493	0.739338	1.47869
2.04353	0.665675	12.4958
1.75982	0.721423	6.29424
2.50509	0.63679	4.22102
1.60204	0.714189	5.49189
2.02606	0.600146	9.90826
1.50437	0.836994	0.721143
1.63107	0.647665	10.5204
1.85236	0.645611	16.5163
2.14299	0.63678	12.3979
2.13909	0.614193	14.0986
2.09695	0.615034	13.7502
2.06339	0.623427	16.2939
2.63472	0.584286	0.765957
2.02659	0.690415	6.47011
1.65473	0.763147	1.89067
1.81018	0.640878	14.3421
1.46008	0.699802	3.41205
1.80543	0.707888	8.10461
2.08184	0.618525	14.8511
1.85188	0.646901	16.5059
2.46888	0.618881	2.7764
1.50867	0.666364	4.22168
2.18344	0.631175	13.5398
2.48157	0.558042	0.444151
1.57542	0.713826	4.66648
2.3374	0.62744	7.61516
1.962	0.61071	12.3812
1.7379	0.661014	13.2408
2.2655	0.683729	1.25675
2.07258	0.656628	10.3464
1.36461	0.581093	0.237102
1.833	0.610858	10.0882
1.84959	0.925129	0.271201
2.06613	0.629504	16.4872
2.03099	0.674107	11.5331
1.50518	0.584501	1.45079
1.65018	0.599122	6.32757
1.79519	0.605788	8.08852
1.85516	0.677304	14.3398
1.99762	0.679413	11.2662
1.95454	0.654989	14.6504
2.09481	0.639991	14.5015
2.5566	0.642873	2.91923
2.5682	0.625894	3.00082
2.23982	0.630899	9.92725
1.83013	0.647737	15.4403
1.91064	0.601198	9.8662
2.22782	0.591077	5.55171
2.50617	0.638414	4.18993
1.77951	0.617141	11.8816
2.08303	0.643774	13.4147
1.44885	0.755067	1.06962
2.28288	0.620434	7.4875
2.3645	0.594992	3.43902
1.70398	0.560203	4.26043
1.9427	0.603442	10.4123
1.64411	0.645115	11.2573
1.69248	0.593967	5.83865
2.09648	0.631074	14.6199
1.60662	0.657734	7.02209
2.24473	0.594234	5.40312
1.80498	0.680434	11.7707
2.08391	0.597649	11.008
2.10639	0.661066	9.71215
2.0523	0.577488	4.39012
1.89023	0.704528	5.34061
1.54088	0.613939	3.62247
1.94705	0.635034	18.7337
1.67038	0.705638	5.80921
1.92731	0.700222	7.36275
1.78789	0.672511	14.0979
1.94206	0.635979	18.3384
1.86686	0.75481	0.958365
1.71846	0.746081	2.2727
1.91716	0.620158	13.564
1.86446	0.703455	6.33305
1.89733	0.633656	16.4582
2.12526	0.653683	10.1529
2.16151	0.626277	13.8217
1.73447	0.644788	11.4397
2.017	0.59052	9.79545
1.79054	0.560913	2.65568
2.0781	0.548402	1.61207
1.73475	0.543523	1.775
1.831	0.708491	5.81205
1.23786	0.74698	1.07258
1.83249	0.626761	10.1973
2.57886	0.61258	2.29505
1.65079	0.660766	11.5467
1.86695	0.593395	7.93059
1.83118	0.619337	10.6182
2.0424	0.640187	12.8911
1.35968	0.800576	0.759741
2.10413	0.620731	13.9296
2.12871	0.612954	13.6328
1.45795	0.605307	1.83193
1.60716	0.613843	8.28779
1.9114	0.634732	17.5452
1.6675	0.68572	8.23711
2.06712	0.626512	16.2468
2.06005	0.641462	12.5762
1.80789	0.698862	8.39414
2.22085	0.608652	9.56773
2.27883	0.630778	6.85516
1.7937	0.669817	14.9625
1.97269	0.624632	15.7402
1.88833	0.696971	9.04886
1.89954	0.641066	19.1843
2.20513	0.580125	3.46338
1.53102	0.710738	3.82414
2.0088	0.6667	14.275
1.90746	0.606769	11.0389
1.8325	0.620994	10.4293
2.27159	0.605875	6.35622
1.73135	0.674174	12.6661
2.21465	0.683593	2.10056
1.5388	0.757191	1.48916
2.30035	0.581589	5.2393
2.16023	0.680478	3.25288
1.6343	0.650507	10.7138
1.76012	0.764154	0.916032
2.06233	0.634777	15.0644
2.16847	0.597952	10.7438
2.12207	0.65069	11.1222
2.35912	0.617914	5.13876
2.03123	0.622742	15.5954
1.88638	0.613442	10.7234
2.09377	0.676736	7.14634
1.59791	0.74102	2.28146
2.02837	0.542583	1.25444
1.98131	0.640534	15.2869
1.71308	0.680719	11.0231
1.86889	0.677357	13.9651
1.99133	0.658812	15.2699
1.73922	0.689865	10.8153
2.02948	0.679722	9.52
1.83881	0.706792	5.71095
2.58621	0.566386	0.533855
2.23124	0.616175	9.84948
1.49404	0.715387	4.40697
2.12343	0.65229	10.6151
2.298	0.641397	4.55382
1.84439	0.587134	6.3141
2.20364	0.623033	13.7456
2.50348	0.656495	1.5529
2.021	0.609485	11.9656
1.61343	0.624266	8.77557
2.07661	0.598658	10.9769
1.88628	0.651989	14.8684
1.60407	0.592054	6.0005
2.12787	0.647528	11.6534
1.87496	0.692129	11.1796
2.1165	0.619418	14.2006
2.66884	0.597454	0.995116
1.72457	0.63338	11.9812
1.73987	0.628192	11.7463
1.05928	0.755612	0.341492
1.80125	0.819755	0.379635
2.24205	0.614382	8.40638
2.4817	0.558477	0.441736
2.52733	0.622763	3.47399
1.2347	0.591048	0.270694
2.07102	0.607958	12.4512
2.08191	0.537606	1.42924
1.70772	0.740929	2.16823
1.96331	0.641379	16.0034
1.78293	0.588357	6.28266
2.11164	0.603116	12.4796
1.74481	0.551489	4.01663
2.31717	0.609556	5.51356
1.07564	0.841698	0.677936
1.64137	0.618929	9.31469
1.65608	0.701506	5.93498
1.51027	0.630011	4.13505
1.65905	0.61318	8.21634
2.24923	0.577974	4.25298
1.97287	0.650746	15.2451
1.8769	0.684341	13.4424
1.58806	0.670157	7.30244
1.98401	0.672401	12.5014
1.64487	0.56866	3.55553
1.97664	0.66215	13.9839
2.00534	0.589063	8.76812
1.88891	0.642891	19.0386
1.97289	0.691639	8.46327
2.11946	0.547193	1.53505
1.87032	0.654307	15.0888
1.73307	0.546215	2.44827
2.08182	0.648381	12.2184
1.87117	0.664769	13.5708
2.388	0.61804	4.5212
1.82283	0.690605	10.5833
1.94601	0.706318	6.0432
2.05093	0.57876	4.77246
2.21159	0.662323	4.94
1.61504	0.705672	5.91184
1.7248	0.684926	10.5922
2.21425	0.599145	7.98194
1.97065	0.663366	13.3911
1.67815	0.679966	9.64779
2.07475	0.675134	8.81566
1.95973	0.742057	1.06285
2.16405	0.619035	14.7728
2.18837	0.654	7.53773
2.12577	0.597953	11.7677
2.21092	0.643104	5.88595
1.98233	0.672324	12.4221
1.61986	0.573925	3.41234
2.03259	0.614759	14.6174
2.09165	0.637619	14.5075
1.92811	0.707428	5.00532
1.92811	0.597365	8.63409
1.95006	0.622519	17.0472
1.93949	0.669816	11.0289
2.20588	0.696831	0.756798
1.70902	0.695642	8.08038
2.67254	0.608313	1.40574
1.87356	0.666042	13.352
1.72338	0.648485	12.0714
1.67863	0.680322	9.65742
2.4873	0.607837	3.03905
1.8534	0.719756	4.04587
1.67037	0.603252	6.71502
2.22749	0.663505	4.33887
2.29444	0.636617	5.22469
1.31214	0.732465	0.673096
2.31129	0.643841	4.47523
1.74609	0.688503	11.1245
1.8166	0.670627	14.2623
1.50804	0.724127	4.56119
1.46977	0.702388	3.1152
1.73851	0.694412	10.7063
2.14851	0.636606	12.1341
1.6994	0.589829	5.41756
1.56477	0.608838	4.2913
1.43042	0.768412	0.941859
1.77526	0.725008	4.43157
1.61083	0.665924	8.40957
2.01533	0.62129	14.3947
1.77837	0.602428	8.05313
1.9094	0.664077	12.3283
1.34666	0.761626	0.953864
1.69192	0.664969	10.6241
2.58122	0.597695	1.53597
2.30728	0.652887	4.73008
1.65575	0.824292	0.651619
1.93502	0.721314	3.33443
2.3338	0.637295	6.13079
1.9483	0.646832	15.5715
1.70504	0.5823	5.15029
2.16747	0.62253	14.3143
1.65865	0.729432	4.61328
1.9771	0.630245	16.1895
1.92655	0.643816	17.4985
1.79064	0.710079	7.72163
1.23179	0.71285	0.353374
1.96483	0.721534	1.81984
2.14505	0.592967	13.8425
2.42793	0.601756	4.08169
2.42475	0.648551	2.45393
1.90022	0.701644	6.55314
1.61228	0.670606	8.34742
1.62774	0.759024	1.64565
2.0753	0.578662	6.82421
2.14935	0.613193	13.7492
1.97152	0.639954	15.8497
1.84257	0.698606	8.95046
1.84756	0.687099	13.3267
1.54031	0.575378	3.28799
2.44664	0.630483	4.90148
1.96704	0.630923	17.689
1.72655	0.666763	13.1076
2.02339	0.656807	13.2595
1.6905	0.592818	5.7225
1.83199	0.535153	1.15887
1.86916	0.651997	15.6944
1.74826	0.606008	9.57933
2.28271	0.800871	0.218064
2.38416	0.602919	3.73217
2.0178	0.616862	14.6856
2.1829	0.635746	11.1772
2.22411	0.681175	2.0224
1.95504	0.689927	9.34309
1.89358	0.606829	10.9221
1.60795	0.616343	9.38602
1.61045	0.592108	5.97875
1.55256	0.696953	5.50306
2.1572	0.659001	7.62742
1.99712	0.671226	13.5584
1.84446	0.66866	13.5293
1.71834	0.630153	11.7349
2.28184	0.651149	5.37067
1.88229	0.67471	13.4007
1.9445	0.712576	4.57629
1.67217	0.667175	10.2612
2.17079	0.64277	8.94859
2.34599	0.628702	8.33568
1.92595	0.618026	13.3261
1.05937	0.818697	1.03178
1.98726	0.607836	11.2866
2.14721	0.640807	11.7322
2.24286	0.659811	5.0847
1.80088	0.61252	11.3169
1.92108	0.641742	18.1679
1.89779	0.620242	12.2054
2.20275	0.675101	2.68552
2.02586	0.584795	7.45509
1.47296	0.67303	3.12216
1.80322	0.651611	13.5837
2.2185	0.544668	1.13647
2.02895	0.620041	15.422
1.18401	0.609607	0.150616
2.33998	0.57534	3.45318
1.36452	0.647012	0.777446
1.52234	0.649733	4.5442
2.15187	0.662807	6.86102
1.62829	0.732575	3.81749
2.01679	0.608761	11.6246
1.48078	0.91629	0.380684
1.72642	0.567344	3.86468
2.66137	0.635044	0.826337
1.48899	0.800577	0.475095
1.61191	0.680768	5.73059
1.96817	0.684938	10.1054
1.55423	0.573	3.33233
2.15486	0.659795	7.49934
1.94459	0.559429	3.68167
2.106	0.623786	14.0489
1.99868	0.595237	9.56077
1.56229	0.6789	7.44427
1.72625	0.603864	8.42357
1.82484	0.669228	14.1976
2.22988	0.62832	11.1554
1.92078	0.636783	17.9718
1.94349	0.619922	15.3443
1.83112	0.691087	10.9858
1.63733	0.737407	3.36453
1.86711	0.583979	5.30688
1.75697	0.593465	8.18014
2.30783	0.640638	4.69501
1.66304	0.555882	3.92825
2.26371	0.692944	1.09513
1.91859	0.694669	9.37827
1.4542	0.699351	3.50024
2.03234	0.591727	10.5494
1.5599	0.764024	1.43149
1.79481	0.609718	9.88331
1.29563	0.73553	0.669105
1.58924	0.603694	3.55287
1.88411	0.636579	16.0789
1.80886	0.63051	12.195
1.82062	0.678658	13.1096
2.23716	0.619869	9.54517
1.21188	0.957914	0.230279
1.96332	0.720125	2.1433
1.46979	0.669805	3.20823
2.23665	0.615304	9.11327
1.72515	0.55206	3.70352
2.05127	0.639846	12.8518
1.63506	0.650297	10.7864
1.63521	0.686947	6.71164
1.91523	0.598617	8.99674
1.75562	0.742284	1.98896
2.09541	0.647726	13.0215
1.79372	0.619204	13.0412
2.33589	0.602017	3.72336
1.62405	0.790348	0.907668
1.94727	0.633376	19.2742
2.17992	0.620186	14.3133
2.60727	0.642515	1.39193
1.31697	0.784732	0.58358
1.95795	0.675314	10.9907
1.63755	0.635833	9.6697
1.96074	0.608493	11.7465
1.7134	0.675283	11.5498
1.91123	0.621864	13.758
1.83377	0.700655	8.128
1.9709	0.652928	15.157
1.86838	0.643608	17.5133
2.00262	0.590246	9.1476
1.801	0.694804	8.2728
2.55573	0.651445	2.14863
2.34172	0.625903	7.47354
1.86516	0.685999	13.3508
2.10689	0.637013	14.2576
2.18765	0.642135	7.38766
2.19327	0.613699	12.9074
1.11671	0.790843	0.421849
1.91212	0.578441	4.64056
1.51751	0.645986	5.3925
1.05537	0.810788	0.672085
1.87286	0.578679	3.99681
1.73547	0.59099	7.38195
2.11343	0.675831	6.3233
1.93529	0.703992	6.31159
1.47177	0.688305	3.20185
1.90014	0.721496	5.69759
1.92535	0.592661	7.1462
1.93426	0.678918	11.5456
1.61906	0.518923	0.533701
1.60652	0.653947	7.25675
1.65937	0.766509	1.75176
2.1377	0.573618	6.43765
2.49101	0.634823	4.26735
1.82916	0.68707	11.9836
2.05818	0.631544	16.4009
2.17014	0.628215	13.7926
2.15661	0.566132	3.92788
1.93675	0.67531	11.3212
1.82747	0.547201	1.08166
2.1627	0.663467	6.25334
2.00029	0.654807	15.8243
1.53777	0.767811	1.22834
1.78517	0.706474	8.64268
2.02839	0.617614	15.3942
1.66513	0.868355	0.180598
1.98212	0.706433	4.69841
1.73545	0.719267	7.35003
1.5968	0.707551	5.7101
2.19602	0.634616	11.5437
1.80887	0.71221	6.12455
1.74925	0.670795	14.8695
1.5115	0.69292	3.87109
2.42611	0.594941	2.83452
2.00774	0.626867	13.4523
2.26738	0.648333	6.00978
1.86274	0.649283	16.3802
1.74364	0.68606	10.9757
2.54077	0.634039	3.98727
1.91214	0.641712	18.7043
1.75969	0.658176	13.5545
2.06374	0.650538	11.0813
2.2402	0.639115	7.93811
1.65171	0.616495	9.15045
2.01684	0.588525	8.91208
1.77523	0.641999	12.1354
1.94279	0.650978	14.9844
1.6171	0.623415	8.90352
1.50846	0.642277	5.50575
1.8068	0.652705	13.7065
2.02564	0.596704	10.0719
2.0473	0.531911	0.554984
1.52398	0.629804	4.43645
1.33876	0.754056	0.767605
1.53714	0.713037	3.94139
2.21016	0.62773	13.4053
1.62655	0.689988	6.4917
2.26247	0.633932	7.64025
1.63799	0.631682	8.96527
2.0236	0.607983	11.3931
2.5196	0.635	4.10706
1.75284	0.710504	8.28599
2.48568	0.621514	3.66974
2.5001	0.633908	4.2825
2.28176	0.678504	1.36873
2.07945	0.567208	4.58209
1.95027	0.621559	16.5735
1.72053	0.636088	12.2149
1.69267	0.697509	6.94839
1.71456	0.626358	10.4503
1.77114	0.607725	9.31972
1.95819	0.557542	3.11613
1.75201	0.620405	10.2921
1.43237	0.753194	1.03628
2.17788	0.627576	14.0385
1.8424	0.702934	7.09866
1.73037	0.673416	12.7768
1.61989	0.709421	5.68534
1.45349	0.707225	1.57494
2.15262	0.581595	8.98381
1.52102	0.616981	3.2169
1.39853	0.663431	2.181
2.04085	0.644414	11.8525
1.6379	0.66519	9.74191
2.19076	0.655468	7.56974
2.22416	0.613896	10.2384
1.62436	0.662509	9.10032
1.73197	0.651002	11.902
1.80683	0.668801	14.8964
1.68322	0.644697	13.2834
1.80181	0.608979	9.56627
1.80255	0.619101	13.2672
1.65738	0.558847	4.105
1.92733	0.674175	11.7275
2.0025	0.689448	8.138
1.73621	0.607856	8.86716
1.86369	0.654443	15.5916
1.71827	0.624011	9.8284
1.94395	0.673125	10.9196
2.59585	0.638195	1.72263
1.98746	0.65002	15.3511
2.11518	0.63992	13.78
1.51934	0.764574	1.18177
2.14458	0.676918	4.32201
1.5794	0.826017	0.80618
1.55249	0.590756	3.29653
1.79621	0.585625	5.47515
2.04864	0.606996	11.0469
2.48182	0.622968	3.74305
2.18035	0.614948	13.6711
1.71922	0.717804	7.09207
2.78524	0.575107	0.392085
2.35573	0.588159	3.63588
1.81222	0.647761	14.4866
2.0485	0.688043	5.85698
1.87382	0.67456	13.5688
1.90145	0.622897	13.3509
2.03196	0.604998	10.0861
1.57507	0.605127	3.79212
1.95645	0.638974	16.9809
1.81495	0.774232	1.00381
2.13601	0.611081	12.9876
1.49319	0.768551	0.963647
1.83431	0.656384	15.4723
1.16942	0.933803	0.150169
1.38191	0.743285	0.561005
1.81052	0.699214	8.39865
1.87529	0.647493	16.7636
1.63298	0.745972	2.43082
1.7964	0.608141	9.15299
2.49141	0.56813	0.622281
1.50206	0.649094	4.20246
2.00512	0.614606	13.2286
1.48511	0.73631	2.36145
2.12869	0.630333	13.4947
1.80393	0.658843	13.5661
1.91872	0.679502	12.2895
2.07703	0.632635	15.3007
2.11541	0.622821	14.0934
2.262	0.603941	6.33504
2.00289	0.686099	9.11287
1.5373	0.559316	0.728765
2.22368	0.6334	10.5504
1.81607	0.599676	7.75126
1.8267	0.553945	1.35465
2.11992	0.600733	11.8003
1.75687	0.672666	14.219
1.82951	0.654842	15.1837
2.03269	0.690227	6.17333
1.47916	0.730512	2.78239
1.48863	0.699557	3.50625
1.7433	0.779778	0.793176
2.04063	0.617496	16.1752
1.86947	0.567795	3.12643
2.25818	0.622712	8.04889
1.74899	0.675582	13.1629
1.7835	0.676578	12.7426
1.53852	0.610791	3.52507
1.41587	0.708654	2.41517
2.05036	0.637644	13.8646
1.62569	0.659843	9.30109
1.68234	0.61994	8.2345
2.24054	0.629834	10.0464
1.73179	0.59511	7.67689
1.94148	0.609696	12.0241
1.7469	0.615769	9.2129
1.66286	0.650255	12.1683
1.56233	0.617539	5.35092
2.15965	0.636762	11.6332
2.07802	0.65522	10.517
1.76452	0.659333	13.7249
2.18925	0.563089	2.5646
1.98393	0.68074	10.8824
2.2505	0.670966	2.47086
1.99257	0.593226	9.20072
2.02694	0.688881	6.88473
1.79982	0.629843	12.8574
1.71373	0.66736	12.0331
2.04039	0.598058	10.1452
1.86104	0.599371	9.67114
2.19885	0.550694	1.83043
1.74155	0.642318	10.6773
1.55237	0.631141	5.45987
1.87268	0.64359	17.7849
1.70643	0.651799	11.6946
1.62072	0.592509	5.92095
1.79481	0.540512	1.05317
2.1649	0.620868	14.5292
2.25558	0.656384	5.65657
1.59457	0.828513	0.813634
1.99657	0.688764	8.56954
2.00796	0.619748	13.9425
2.06947	0.591506	10.407
1.7809	0.586608	5.91406
1.63341	0.622809	9.06944
2.07243	0.690788	3.86292
1.58416	0.617697	7.8329
1.16462	0.743734	0.40544
1.6804	0.668705	10.3125
2.10297	0.635776	14.4363
2.08012	0.573373	6.04457
2.05045	0.656835	10.3002
1.90759	0.677325	12.7445
1.93221	0.627024	17.5687
1.47254	0.772902	1.20458
1.78467	0.621917	12.472
2.01495	0.601049	9.89924
1.78146	0.669105	15.2945
1.92233	0.588586	6.19185
1.56784	0.695521	6.17061
1.91596	0.70809	4.25343
1.76414	0.681024	11.2451
1.96704	0.624491	16.2791
1.86837	0.603634	10.7988
1.75169	0.620222	10.2291
1.69595	0.716053	6.53274
1.92081	0.695031	9.23679
2.01697	0.635107	13.9538
1.77288	0.605009	8.70611
1.55724	0.637661	7.19254
2.01783	0.705986	3.48455
2.0151	0.59429	9.92191
2.14533	0.588137	12.9716
2.29524	0.617957	7.64011
2.10299	0.667875	9.22352
2.2879	0.564137	1.93686
2.12251	0.632791	13.6013
1.65271	0.586839	4.7519
1.72662	0.822995	0.207271
1.86675	0.689285	12.2797
1.96452	0.663672	12.9618
2.02717	0.623664	15.2649
1.94083	0.723934	2.5471
2.24708	0.639636	7.80528
1.98723	0.633653	14.7014
2.26104	0.627332	8.10089
1.6232	0.592618	5.91259
2.21563	0.622597	12.3049
1.60903	0.659479	7.53513
1.59103	0.590858	5.66408
1.60912	0.56673	1.83689
1.58842	0.708531	5.19995
1.93118	0.708232	4.93817
2.15649	0.579076	7.08424
2.62276	0.624453	1.96926
2.03288	0.630427	15.6808
1.74614	0.681569	11.0455
1.70931	0.575186	4.68382
1.93584	0.687254	10.4863
1.60622	0.632838	8.36838
2.12167	0.588092	10.8628
1.80944	0.71084	6.63736
1.51269	0.786195	1.06209
1.85023	0.628119	8.65245
1.94222	0.604991	10.8291
1.98641	0.691102	8.1894
1.7344	0.63354	11.8828
1.71776	0.698438	8.36181
1.85098	0.677196	14.4394
2.03735	0.660166	12.128
1.66892	0.766958	1.71772
2.05158	0.694811	3.85909
1.67639	0.625844	9.45922
2.35973	0.644596	4.5676
1.92701	0.599062	9.157
1.97914	0.650423	15.3015
1.7327	0.691843	10.3705
1.98289	0.639552	15.2129
1.71432	0.648363	12.3853
1.57727	0.669864	6.46556
1.12	0.59064	0.454257
1.58189	0.584482	5.01099
1.94471	0.653182	14.6081
1.86615	0.613834	10.0008
1.96297	0.617528	14.38
1.75571	0.654749	12.9128
2.23075	0.535012	1.01876
1.97328	0.662801	13.664
1.88756	0.598263	9.01142
2.25569	0.632453	8.27147
1.94319	0.684398	10.7605
1.80103	0.706403	8.44836
1.83135	0.638603	13.7797
1.77656	0.622787	12.0864
1.53573	0.628163	4.56341
1.85235	0.715459	4.09668
2.13491	0.556676	2.70808
1.49731	0.602866	2.93477
1.65281	0.556232	4.00528
2.00943	0.564301	2.81212
1.84258	0.656431	16.078
2.36599	0.61113	4.0954
2.10787	0.602061	12.5039
1.91483	0.631652	17.2831
1.98764	0.558335	3.04636
2.04353	0.668183	12.9146
2.08286	0.642197	13.7112
1.62075	0.66258	8.82009
2.36342	0.631631	7.22676
1.66629	0.68334	8.57635
1.54402	0.64341	7.63488
1.79555	0.675301	13.1278
2.51994	0.611723	2.8004
1.78791	0.701413	8.79835
1.61334	0.701362	6.28024
1.75822	0.55258	3.60813
1.35557	0.673227	0.480665
1.89231	0.698845	8.05352
1.949	0.689945	9.50714
2.02065	0.604605	10.0401
1.90066	0.64139	19.2915
1.97732	0.649566	15.2919
1.28844	0.723851	0.688758
1.43821	0.628563	1.936
1.91028	0.676513	12.5941
1.83659	0.681279	14.0216
1.69845	0.756187	2.70858
2.02876	0.666107	13.3095
1.1794	0.987372	0.198513
1.59835	0.734223	3.10104
1.97871	0.635088	15.6878
2.02052	0.578835	4.65956
2.52963	0.658256	1.57305
1.76569	0.655988	13.1151
1.93183	0.56048	3.57629
2.12187	0.627487	13.8717
2.14929	0.592724	14.3427
1.91505	0.651259	14.7572
1.83709	0.668907	13.7558
1.95115	0.663719	12.1625
2.02902	0.627612	15.4047
1.73379	0.620259	9.36899
2.13595	0.621165	14.4703
1.75747	0.649789	11.8677
2.341	0.636299	6.67573
2.2728	0.581143	4.7208
1.8181	0.618158	11.8796
1.81551	0.618283	12.114
2.1476	0.687203	2.68868
1.69126	0.715203	6.41992
2.68872	0.616017	1.93032
2.36185	0.627152	7.12578
1.64954	0.602151	6.48465
2.0646	0.673189	10.1795
1.71638	0.692548	9.19805
1.8742	0.679974	14.0576
2.11824	0.644806	13.0019
1.85228	0.642654	16.3108
1.3612	0.601076	0.623229
1.94403	0.599113	9.19003
1.62509	0.725925	4.95782
2.46035	0.641832	3.21444
2.10649	0.639519	14.3048
1.91011	0.686762	11.5693
1.89231	0.672409	13.0744
1.88134	0.67215	13.23
1.70476	0.655829	10.4718
1.78892	0.655416	12.9554
2.22904	0.647879	6.54892
2.24959	0.633497	8.5675
1.5787	0.578691	4.89647
1.65616	0.75148	2.49037
1.86801	0.590123	6.98724
1.71293	0.619087	8.00994
1.75578	0.75872	1.15704
2.34073	0.657083	3.50956
2.3299	0.590328	5.37411
1.62015	0.542402	2.49471
1.76331	0.72897	4.26643
2.03988	0.6362	14.3532
2.35431	0.637767	6.37376
1.93918	0.667641	11.3113
1.17614	0.913566	0.165424
2.22504	0.580992	3.99793
1.72146	0.661593	12.0835
2.30819	0.588872	6.6598
1.76434	0.698151	10.1647
2.11901	0.631894	13.7637
2.00208	0.609858	11.7438
1.28459	0.671538	0.755329
2.49788	0.645868	3.62679
2.19164	0.647025	6.78893
1.63893	0.594727	5.92778
1.91089	0.585853	5.68229
1.71171	0.627988	10.8991
2.42182	0.60135	3.99698
2.23566	0.655492	6.30898
2.03824	0.592564	10.6772
1.57598	0.77123	1.54312
1.45543	0.723435	2.67985
1.79638	0.64037	13.8164
2.40351	0.592902	2.88758
2.0942	0.634952	14.6242
1.66735	0.564645	4.52802
2.1051	0.582301	9.03308
2.2362	0.582099	4.28104
1.94852	0.654812	14.4868
1.60551	0.681034	5.28592
1.90552	0.648497	16.2802
1.70745	0.748517	2.5449
1.62819	0.694513	6.56447
1.9181	0.676384	12.2251
1.5348	0.66932	4.21233
2.21731	0.603096	8.70462
1.90743	0.74963	1.04506
1.67177	0.585364	4.74
1.78967	0.777729	0.953397
2.21147	0.648578	6.3884
2.17395	0.591932	10.9851
1.73054	0.81779	0.237823
1.42291	0.839874	0.333261
1.68648	0.683775	9.65392
2.1583	0.556755	2.56447
2.05814	0.682368	6.91672
1.96608	0.66201	13.4552
1.94778	0.633321	19.32
1.73117	0.703664	8.38304
1.69273	0.659864	10.5666
1.83833	0.67052	13.751
1.99993	0.642607	14.7276
1.74741	0.591539	8.10008
2.48392	0.650901	2.35413
2.06801	0.660426	10.7146
1.70933	0.723445	6.0834
1.4766	0.874887	0.326087
1.93717	0.62787	18.3998
1.83221	0.680567	13.6918
1.78574	0.635984	12.8929
1.6871	0.712238	6.12107
1.65086	0.595896	6.13234
2.22336	0.629658	12.0373
2.2503	0.642366	7.45511
1.45079	0.62391	2.17272
1.62411	0.64936	9.86673
1.93869	0.612643	12.6632
2.00518	0.613202	12.8092
1.85237	0.661402	15.1392
2.25936	0.905056	0.266436
1.5231	0.645001	5.92435
1.59229	0.609441	5.73521
2.1065	0.650876	11.8688
2.17391	0.599057	10.2393
2.01802	0.626414	14.4127
2.3538	0.619552	5.70318
1.62063	0.614061	8.49244
2.24847	0.581331	4.36279
2.51857	0.647789	3.05828
1.71947	0.662976	12.08
2.16513	0.623493	14.2132
2.01177	0.58019	5.21309
1.71032	0.666175	11.6277
1.61331	0.652964	8.27717
1.88165	0.710647	4.06223
2.24439	0.640441	7.65829
1.39996	0.736741	0.696472
1.56021	0.703835	4.44318
2.11421	0.516943	0.363295
2.47071	0.605983	3.52506
1.67819	0.602739	6.7209
2.13232	0.652211	10.2098
2.02499	0.614216	14.0182
1.44351	0.718872	2.21598
1.58937	0.628361	7.37002
2.10404	0.597622	11.4067
1.99844	0.706831	3.85636
1.91172	0.652615	14.0455
2.62616	0.616654	2.67194
2.2421	0.585393	4.57339
1.60386	0.724729	4.60639
1.97851	0.603588	10.2294
1.66709	0.745286	2.77439
2.55051	0.638799	3.47293
1.89633	0.668048	12.8178
1.56355	0.71921	4.65082
1.4785	0.639467	3.34314
1.89058	0.679756	13.488
1.87173	0.628773	11.4577
1.9522	0.60689	11.3581
2.16507	0.630351	13.3308
1.88592	0.668574	12.964
1.71353	0.628488	11.1137
1.81628	0.603007	8.15949
2.07841	0.713193	1.15999
1.13972	0.690684	0.286687
2.26556	0.631369	7.71405
1.83654	0.678607	13.9623
1.7993	0.578664	4.36857
1.62137	0.590795	6.02946
2.15461	0.652168	9.13487
1.64587	0.654431	12.1366
2.01526	0.612863	13.0858
1.84689	0.657549	16.1267
1.55943	0.59926	3.5767
1.965	0.694788	8.02799
1.61434	0.641735	9.98097
2.1058	0.613501	13.6596
2.15708	0.626043	13.7872
1.85053	0.659511	15.7568
2.07914	0.635464	14.7096
1.88722	0.600088	9.61634
2.46448	0.627569	4.34981
1.93794	0.585829	5.84894
1.42557	0.601821	1.14506
1.97757	0.674816	11.7779
1.62659	0.584608	4.83759
1.72636	0.605406	8.40379
1.89173	0.618489	11.3077
2.14214	0.621817	14.4633
1.72043	0.646441	12.3756
2.07434	0.625722	15.7495
2.09006	0.67224	8.91663
1.87872	0.636481	15.4715
1.8154	0.652518	14.3055
1.93772	0.630979	19.2076
2.08204	0.680342	6.50071
1.72921	0.582607	5.03001
1.76698	0.680342	11.4819
1.80336	0.633197	13.0478
1.90614	0.698366	8.08915
1.6595	0.628295	9.32442
1.77857	0.641299	12.4404
2.07923	0.620516	15.1331
2.09177	0.652171	11.5599
1.66909	0.714986	6.22771
1.95491	0.675295	10.8804
2.11057	0.613553	13.6906
1.51283	0.726506	4.2221
2.13504	0.610315	12.7475
1.88318	0.658226	13.3148
1.81954	0.650259	14.723
1.66165	0.638465	11.1989
2.06954	0.589325	9.82884
2.49727	0.617977	3.80812
1.17932	0.724443	0.633004
2.15748	0.607274	10.9281
1.96435	0.59127	7.73577
1.71315	0.673239	11.7309
1.30475	0.695352	1.09317
1.82359	0.613475	10.725
2.08251	0.602317	11.8248
2.04193	0.687232	6.46552
1.58086	0.687862	6.50662
2.10052	0.676079	6.98341
1.39986	0.819791	0.622945
2.08782	0.625066	14.8704
1.81988	0.670371	14.2212
1.77129	0.744855	1.5828
1.93708	0.670483	11.1615
1.56751	0.647824	6.80824
2.34982	0.647581	4.51327
1.84118	0.644438	16.0155
1.7018	0.658784	10.4145
1.91032	0.684113	12.2262
1.69002	0.628493	10.4013
1.70979	0.71101	6.53887
1.63944	0.538255	2.49675
1.87846	0.671429	13.2154
1.87536	0.671314	13.2474
1.79146	0.709555	7.92468
1.90239	0.639655	18.6803
2.13916	0.613818	13.9587
1.45883	0.77826	1.44777
2.05655	0.630633	16.8526
1.9515	0.617469	14.6004
1.75674	0.667286	15.2147
2.01482	0.665792	14.0163
2.11289	0.64687	12.7374
1.85801	0.68703	13.265
1.87138	0.644874	17.3808
2.28702	0.608576	6.47013
2.04	0.666496	12.8009
1.95001	0.850282	0.389375
1.6759	0.639967	12.4214
2.14264	0.620616	14.674
1.94175	0.690911	9.55475
1.72098	0.689699	9.8916
1.80002	0.816495	0.389226
1.94028	0.594252	7.79088
1.5933	0.669154	7.9093
1.55364	0.644542	7.61438
1.84055	0.666611	14.0481
1.71303	0.629635	11.4766
1.69536	0.681247	10.6219
1.78849	0.593959	6.8963
1.83788	0.682729	13.929
1.52432	0.645613	5.80495
1.79511	0.618233	13.1713
1.53374	0.586814	2.91034
1.61429	0.776899	1.63546
1.71783	0.625171	10.1791
1.82106	0.663824	14.4151
1.95785	0.62648	17.9817
2.48834	0.614334	3.25308
2.285	0.687449	1.21223
1.89794	0.674306	13.0508
2.04083	0.586952	8.86375
1.24211	1.07574	0.345596
1.95097	0.663357	12.2595
2.80154	0.586084	0.854205
1.84823	0.56025	2.53957
1.73004	0.568245	3.71659
2.30388	0.596904	6.46567
1.46859	0.667801	3.10629
2.02349	0.689391	6.94015
1.82283	0.650492	14.9105
2.07084	0.632688	15.5061
1.55963	0.679518	7.74808
1.82879	0.744401	1.52435
1.63646	0.717993	6.04952
2.11248	0.597893	11.5969
1.79927	0.662536	14.0299
2.35616	0.599907	3.17963
1.92651	0.651653	14.6871
1.74057	0.692733	10.8788
1.59722	0.631706	7.90028
2.20117	0.621796	13.9221
1.78558	0.669042	15.284
2.19792	0.611659	12.223
1.67624	0.667737	10.2847
2.11719	0.757746	0.211205
1.67674	0.691908	7.47284
2.2746	0.568581	2.44251
2.21563	0.632874	11.4429
2.46534	0.620916	3.04206
1.75293	0.718539	7.37915
1.98909	0.742988	0.497825
1.66085	0.585453	4.54921
1.71324	0.781733	0.814185
1.78709	0.563107	3.02547
1.84451	0.735673	1.80719
1.84273	0.65727	15.9176
2.49755	0.584219	1.88188
1.96197	0.687079	9.75107
1.79913	0.659663	13.5147
2.1091	0.610519	13.4173
2.20587	0.640741	7.1451
2.1178	0.623182	14.0985
1.89631	0.630594	15.2654
1.87742	0.698833	8.37296
1.83682	0.698403	8.93477
2.05712	0.654644	10.3474
1.75578	0.623013	11.0729
2.27566	0.607149	6.44822
2.24181	0.583321	4.4224
1.55287	0.625889	4.90581
1.63459	0.716525	5.94381
1.85468	0.590943	7.62285
1.61288	0.72961	4.04066
1.58636	0.629515	7.08521
1.83412	0.614367	10.2828
1.53682	0.707796	3.4497
1.68846	0.670354	10.5057
2.15227	0.587162	12.4399
2.04272	0.672763	11.5641
2.09856	0.592491	9.53739
2.0386	0.636573	14.2056
1.82182	0.661367	14.461
1.57975	0.678362	6.59536
1.89932	0.599214	9.19014
1.60574	0.543736	2.17863
1.82639	0.689551	11.1024
2.65166	0.587615	0.942948
2.15737	0.628419	13.3981
1.42288	0.676686	1.94264
1.79944	0.739696	2.74182
2.09922	0.576975	8.63805
1.65192	0.675213	8.68932
1.13574	0.718756	0.460621
1.80046	0.643759	14.3351
1.51582	0.674267	4.69362
1.94232	0.679166	11.1765
1.7795	0.684418	10.6629
1.85876	0.65594	15.8616
1.63134	0.660028	9.86853
1.86958	0.697301	9.30054
2.01018	0.647646	14.3307
1.49183	0.776365	0.990399
2.05257	0.637836	13.8119
1.89586	0.647611	16.9193
2.14782	0.618348	15.2234
2.00712	0.657201	15.0448
1.95244	0.659867	13.3586
1.54798	0.676033	6.7213
1.89451	0.683817	12.9509
2.08068	0.593509	10.2665
2.24594	0.679191	1.60378
1.83296	0.641963	15.2385
1.98159	0.625668	14.9529
2.047	0.624215	16.9236
2.06966	0.579671	6.66735
1.91697	0.687413	11.152
2.09781	0.631463	14.5545
1.50577	0.667961	4.45823
1.70903	0.677085	11.2217
1.98393	0.618652	14.0325
2.2299	0.700098	0.676292
1.58246	0.606993	4.4669
2.03445	0.664081	12.8069
1.96155	0.645014	15.551
2.45747	0.627652	4.39675
2.38934	0.573479	1.30221
1.63882	0.622744	9.10622
2.2143	0.64209	6.50669
2.08976	0.625524	14.7766
1.60382	0.65512	6.61223
1.7414	0.581546	4.61159
1.91011	0.630741	16.7394
1.502	0.638665	4.77089
1.42989	0.734941	1.01701
2.05021	0.658871	10.7239
2.17138	0.589541	10.8105
1.63095	0.534107	1.66306
1.94726	0.594374	7.89245
1.70813	0.693014	8.52359
1.72842	0.701732	8.56797
2.00763	0.640961	14.1001
1.84449	0.652802	16.2715
1.85683	0.599486	9.74716
1.80258	0.7328	3.98305
1.91745	0.615459	12.188
2.11702	0.601162	11.9315
1.66555	0.77606	1.25219
1.73929	0.691427	10.8022
1.89688	0.603483	10.7208
1.75608	0.667152	15.1958
1.83668	0.64907	15.7751
1.73724	0.689483	10.7218
2.04167	0.638192	13.6524
1.8903	0.564718	2.78102
2.01826	0.630352	14.2869
2.37961	0.597778	3.43457
1.84713	0.585026	5.62292
2.49647	0.6536	2.01798
1.47021	0.727055	2.87126
1.52755	0.580694	2.71634
1.98593	0.676184	11.8256
1.63615	0.658562	10.5573
1.75919	0.641426	10.8279
1.71732	0.656478	11.2513
2.66196	0.918665	0.235503
1.7721	0.718099	5.92055
1.79879	0.627325	12.981
1.37499	0.878121	0.550422
1.87869	0.690252	11.6335
1.97531	0.599303	9.54849
1.47476	0.723513	3.54418
2.10726	0.583924	9.21395
2.26705	0.603074	6.18653
1.71403	0.60489	7.74705
1.87953	0.625205	11.8311
1.57411	0.672408	6.3949
1.98471	0.626073	14.6303
1.8296	0.693725	10.1479
2.06303	0.670953	11.1628
1.97318	0.632016	16.6256
1.76051	0.674564	13.5286
1.60196	0.606686	4.88504
2.01989	0.627256	14.5569
2.14136	0.594894	12.9037
2.07966	0.663286	10.588
1.10679	0.626869	0.255458
2.09232	0.551928	1.35
2.06688	0.609762	12.9633
2.16258	0.541107	1.21229
1.87062	0.687442	12.7245
2.0608	0.638068	13.8701
1.88731	0.605786	10.8747
1.52012	0.585503	2.28865
1.85047	0.67118	13.5593
1.85151	0.650123	16.5313
1.9574	0.588335	6.72519
2.14908	0.566637	4.32177
1.81323	0.637434	13.5494
1.95945	0.703443	6.38024
2.1598	0.560494	3.0195
1.80734	0.586195	5.59117
1.65374	0.54749	3.41016
1.88606	0.642861	18.8253
1.50357	0.665624	4.21258
1.96285	0.633641	17.7318
2.1727	0.662317	6.17882
1.71736	0.64659	12.5329
1.93371	0.674185	11.4298
2.29295	0.625473	6.58667
2.26973	0.589459	5.7101
1.61908	0.64219	10.1983
2.21279	0.630178	13.2014
1.67392	0.65234	11.9461
1.46341	0.785538	1.44939
1.73279	0.604838	8.77099
1.97275	0.638441	15.9536
1.86616	0.869965	0.142634
1.9957	0.684614	9.79067
2.14671	0.586576	12.176
1.90189	0.680707	13.1117
2.11205	0.577836	8.44718
2.14522	0.60346	9.95521
2.8128	0.610183	0.474879
2.57661	0.611393	2.20023
1.7193	0.695023	9.04778
1.88613	0.672761	13.1952
1.88268	0.651808	15.1148
1.39852	0.549181	0.591816
1.75035	0.632622	11.9193
2.24293	0.529877	0.900918
2.07419	0.68626	5.05773
1.56598	0.594932	3.92729
1.89842	0.635311	17.1489
1.0959	0.591065	0.71136
2.36304	0.64495	4.42204
1.4412	0.685803	2.48685
1.86877	0.63999	16.1713
2.30651	0.58078	4.84461
1.90618	0.67729	12.8091
2.32662	0.564962	2.5373
1.52887	0.643288	6.76744
1.67658	0.677996	9.66846
1.98237	0.694645	7.39729
1.81145	0.682658	11.7275
1.92373	0.653959	13.7656
1.82773	0.67905	13.4657
1.73003	0.671727	13.1203
1.61451	0.762583	1.48149
1.89287	0.650842	15.1631
1.14976	0.980188	0.387506
1.85001	0.660142	15.6262
2.01246	0.589289	9.10021
2.06727	0.585655	8.59888
1.59374	0.700918	6.24184
1.62186	0.61137	7.52989
1.12609	0.714706	0.209651
1.50247	0.701212	3.71594
1.73154	0.692192	10.2737
1.46969	0.588305	1.58371
1.85638	0.68789	13.0419
1.54022	0.671425	4.80715
2.14966	0.659444	7.75788
1.88193	0.679716	13.7751
1.55283	0.582647	4.19304
1.66125	0.675473	9.09458
1.54035	0.711242	3.69138
1.65182	0.518622	0.450394
2.02025	0.680572	9.74871
1.7084	0.624929	9.76793
2.24407	0.591384	4.96641
1.78128	0.665761	14.7496
1.80801	0.616375	12.6276
1.56834	0.793608	0.898693
1.85539	0.592606	8.02526
2.004	0.637059	13.7616
2.10473	0.627118	14.1605
1.77264	0.652766	12.7611
1.77185	0.65131	12.6027
2.14985	0.637777	11.9263
1.94652	0.681801	11.0594
1.47038	0.789253	1.20392
1.57889	0.705532	5.03642
1.7758	0.70978	8.04873
2.13545	0.629362	13.3866
1.63037	0.729971	4.33804
2.48327	0.644853	3.42919
1.75311	0.575535	3.1093
2.29547	0.634303	5.37028
1.09011	0.746267	0.38938
1.82319	0.634582	12.4304
2.16375	0.57374	5.05606
2.62602	0.626574	1.71195
1.60647	0.625648	8.52296
2.34027	0.624543	7.14807
2.0044	0.659172	15.1627
1.0597	0.999499	0.394099
1.9239	0.639188	17.9965
1.55437	0.638509	7.27211
1.95572	0.66116	13.1457
1.64836	0.764717	1.794
1.74317	0.657692	13.0897
2.08398	0.643991	13.4233
1.67018	0.790154	0.812372
2.07385	0.602262	11.2262
2.79899	0.618057	0.778119
2.0049	0.612087	12.4652
1.91895	0.658178	12.5886
2.06785	0.63137	16.0025
2.00789	0.635011	13.6385
1.7073	0.688045	9.56386
1.48311	0.662214	3.2077
1.88893	0.552891	1.92585
2.24675	0.64951	6.60575
1.64332	0.65897	11.3032
2.38152	0.607007	3.90731
1.9667	0.641801	15.7895
1.6033	0.610219	6.57983
2.00814	0.687804	8.29614
1.42916	0.586845	1.01871
1.77249	0.695305	10.0693
1.47985	0.708437	3.06428
1.75826	0.683501	10.9257
1.73323	0.677507	11.9759
2.73404	0.581695	0.49021
2.07331	0.634517	14.9776
1.19505	0.883251	0.382774
1.48031	0.719617	4.02653
2.19257	0.647623	6.76485
2.52472	0.656867	1.67242
2.12374	0.689418	2.6541
1.40057	0.805039	0.806053
2.20826	0.636441	9.83885
1.97899	0.66164	14.2085
1.96057	0.538161	0.728523
1.8972	0.683125	13.0409
2.03692	0.63052	16.0388
2.00076	0.599464	9.85478
1.62096	0.63027	8.32114
2.63004	0.658042	0.197216
1.96819	0.609975	12.0962
2.34558	0.566145	2.76894
1.92028	0.623936	15.2621
1.54936	0.778509	1.00238
1.82679	0.65605	14.9324
1.75757	0.634877	11.7397
2.28134	0.620818	7.48557
1.76988	0.664117	14.5429
1.83861	0.746005	1.44125
2.1526	0.553085	2.10266
2.01937	0.683537	8.86377
2.38939	0.637666	4.29985
2.13861	0.694108	1.89222
1.90513	0.717113	4.96192
2.4108	0.616992	3.69505
2.19265	0.582569	4.94476
1.91204	0.654189	13.2546
1.64001	0.60149	5.98196
1.88052	0.635992	15.4478
1.53874	0.644875	6.75985
2.14939	0.68994	2.40506
1.54877	0.70015	4.73191
1.86894	0.698295	8.82003
1.97464	0.625798	15.7718
1.98471	0.55334	2.42446
2.09774	0.581911	8.84012
1.2525	0.760507	0.398738
1.82858	0.642973	15.5094
1.49444	0.714464	4.36711
1.8429	0.632385	10.4411
2.13932	0.596047	12.4595
1.58316	0.656804	4.80493
2.12583	0.632322	13.4923
1.90092	0.692615	10.3522
1.6307	0.625505	8.84732
2.3108	0.631362	6.02393
2.08712	0.590509	9.48943
1.55262	0.731453	3.72086
1.70424	0.631383	11.7076
1.65132	0.553275	3.91548
1.80087	0.662525	14.0389
1.61013	0.56685	1.91866
1.77155	0.603898	8.54988
1.81709	0.653541	14.3489
1.6107	0.652252	8.12738
2.08088	0.669914	10.3527
2.13405	0.63463	13.0127
1.58106	0.610641	5.55687
2.20609	0.628367	13.9383
1.5681	0.642712	8.68106
1.72811	0.642838	11.9507
1.6682	0.645627	12.4242
1.6585	0.671229	9.38812
1.62839	0.687154	6.49088
1.67401	0.752364	2.55863
1.6983	0.710622	6.06309
2.19994	0.618446	13.7602
2.02266	0.671541	12.8021
2.06438	0.640351	13.1813
2.40402	0.590307	2.53143
1.78327	0.712145	7.11993
2.08438	0.648381	12.3316
1.50573	0.636628	4.73708
1.8706	0.660978	14.053
1.6566	0.678721	8.53991
1.40525	0.821663	0.65891
1.8201	0.644376	15.1075
1.60909	0.666667	8.42199
1.74672	0.658048	13.3865
1.72798	0.668216	13.4179
1.22891	1.07979	0.323573
1.45458	0.655486	1.69322
1.99126	0.630049	13.8937
1.75709	0.643943	10.599
2.12376	0.596657	11.7756
2.12285	0.617653	14.4767
1.91824	0.642429	18.3932
1.7904	0.646509	13.3522
2.7045	0.649468	0.534153
2.20355	0.627411	14.1485
1.70024	0.557689	3.96522
1.99742	0.667892	14.3491
1.56139	0.682253	8.23831
2.17797	0.62507	14.1463
2.59266	0.611955	2.32114
1.73	0.672508	12.9499
2.16218	0.581987	8.15305
1.78403	0.614763	11.5061
1.64046	0.727394	5.05492
1.89031	0.64534	18.0063
2.2566	0.617503	7.81489
2.14866	0.65088	9.7087
2.01362	0.637812	13.8407
1.86185	0.60359	10.7926
1.88826	0.56905	3.28122
1.86327	0.698954	8.61082
1.59544	0.671823	7.47962
1.27701	0.691977	0.898514
2.17183	0.600595	10.1462
1.88994	0.580891	4.84501
1.7542	0.693813	11.3431
1.71345	0.580122	4.80681
1.91537	0.6211	13.7892
1.6951	0.667165	10.6993
2.1546	0.648534	9.77751
2.53622	0.617056	2.49123
2.00372	0.640433	14.2001
2.38922	0.605924	4.02205
2.03365	0.631413	15.4939
1.63986	0.677474	7.86286
2.67534	0.595354	0.8377
2.7614	0.618281	0.749146
2.19686	0.59903	8.95977
2.04253	0.640075	12.9296
1.72174	0.653639	11.6813
1.74002	0.685097	10.8845
2.19097	0.590098	7.84238
1.59759	0.696715	6.7887
1.56837	0.600591	3.70241
1.89143	0.603488	10.729
2.19658	0.554345	2.03637
1.27571	0.888859	0.355211
1.85799	0.6536	16.1152
1.75787	0.627556	12.0512
1.68583	0.723023	6.17032
2.14903	0.665117	6.44623
2.12276	0.599705	11.7159
1.94138	0.679117	11.2188
1.47411	0.689391	3.31256
1.78388	0.643846	12.9056
1.80124	0.695615	8.25464
2.13963	0.646258	11.2551
2.14318	0.617684	15.1915
1.69622	0.613224	6.8703
1.66295	0.695613	6.48652
2.22428	0.615689	10.5531
1.78559	0.618158	12.4241
1.76557	0.591938	7.66564
1.72993	0.72632	5.20159
1.96965	0.541219	0.949721
2.24863	0.62055	8.26674
2.26616	0.598181	5.99009
2.21987	0.613775	10.6685
1.81478	0.790755	0.347961
1.49753	0.627893	3.63376
2.06505	0.608618	12.4713
1.70757	0.673729	11.3529
1.41697	0.657364	1.6662
2.78218	0.629165	0.648885
2.36281	0.570113	2.45479
2.64615	0.588293	1.006
2.07467	0.616349	15.0185
1.68795	0.718184	6.66198
2.03127	0.655031	12.3333
2.79828	0.585508	0.829325
2.29471	0.585082	6.01268
1.65419	0.639918	11.0084
1.64362	0.592755	5.93516
1.08128	0.914775	0.266559
2.20497	0.616793	12.9953
1.81933	0.676711	13.3212
1.58601	0.691743	6.5061
2.46973	0.624785	3.84195
2.45185	0.609788	3.27614
2.00752	0.659376	14.8486
1.58611	0.591068	5.35515
2.3411	0.625933	7.46082
2.22406	0.595364	6.60721
2.64036	0.60676	1.69563
2.05503	0.656238	10.2057
1.60729	0.621126	9.1319
1.90569	0.716485	4.86145
1.61486	0.622071	9.03987
1.96176	0.607084	11.3238
1.96495	0.595097	8.55517
2.16206	0.667539	5.18628
1.5817	0.670435	6.80427
2.15872	0.565614	3.74677
2.05968	0.63151	16.3445
2.00766	0.647692	14.5518
1.58106	0.572956	3.36689
1.67623	0.651784	11.9746
1.91803	0.566831	3.94494
1.64783	0.613654	8.6213
1.82695	0.697372	9.02794
1.79398	0.671135	14.5217
1.87346	0.650302	15.9593
1.88958	0.697831	8.60355
2.34554	0.659157	2.85308
2.15709	0.597175	11.8258
2.25161	0.638367	7.84879
2.16467	0.606976	10.8168
1.85652	0.684579	14.1023
1.92353	0.637285	17.9958
2.1305	0.734392	0.230367
1.45553	0.701161	3.08434
1.91932	0.591049	6.54688
2.39221	0.620905	4.4878
1.79763	0.588773	5.96348
1.55323	0.630698	5.40097
1.60158	0.545004	2.01744
1.82671	0.666962	14.2686
1.53121	0.686465	6.25249
1.68767	0.577043	4.4253
2.17343	0.58491	8.2816
1.96784	0.598335	9.27114
1.84829	0.673931	13.9631
1.71321	0.7581	2.32906
1.22813	0.699876	0.355904
1.1776	0.671509	0.173432
2.00448	0.673712	12.8055
2.15691	0.615475	14.6193
2.14696	0.660954	7.5425
1.63734	0.670838	8.84395
2.29859	0.689807	1.09207
1.74458	0.599957	8.95437
2.2854	0.655568	5.28621
1.7536	0.594975	8.49611
1.85324	0.627329	9.03809
1.78552	0.61285	10.9227
1.8844	0.653723	14.2247
2.14722	0.62446	14.0147
2.39645	0.633802	4.06672
1.84563	0.593805	8.27955
1.7713	0.782619	0.929136
1.49331	0.727902	3.74335
2.3489	0.636361	7.00264
2.27516	0.569713	2.67207
1.71785	0.627997	11.0748
1.80137	0.68177	11.0926
1.70083	0.725906	4.96302
1.57954	0.706683	4.9084
1.45653	0.661174	2.11143
1.63685	0.706757	5.63795
1.87703	0.623686	11.318
1.65099	0.658469	12.1461
1.84141	0.589992	7.1941
1.73604	0.652879	12.0759
1.3886	0.709686	2.093
1.67919	0.656702	11.2041
2.07735	0.566746	4.29553
2.38531	0.619146	4.65545
1.71524	0.637257	12.5441
1.87429	0.757073	0.764937
2.16469	0.581898	7.82525
1.64861	0.700942	5.89088
1.64964	0.647969	11.8611
1.81979	0.607595	9.44293
2.02403	0.594821	10.1246
2.34021	0.59163	4.58838
1.97438	0.661956	13.9047
1.54089	0.733699	3.46385
1.92546	0.65511	13.3982
1.89055	0.628294	13.8038
2.29754	0.656259	5.00867
1.70773	0.737989	1.9857
2.09853	0.620433	13.9257
1.57313	0.740306	2.46721
2.12835	0.632667	13.3774
1.95026	0.642455	16.1531
1.7597	0.595048	8.23741
2.0073	0.596824	9.79992
1.6357	0.58549	4.75004
1.77795	0.653866	12.9105
1.96377	0.683489	10.4786
1.31445	0.786495	0.649433
1.40066	0.591246	0.412013
1.71	0.618455	7.6526
1.99179	0.62922	13.7995
1.69384	0.590974	5.49775
1.90059	0.715922	4.91371
2.34289	0.620436	6.24455
2.21388	0.597237	7.5529
1.27	0.744235	0.667834
1.59406	0.626444	7.89484
1.71426	0.676399	11.4769
2.16172	0.682259	2.99688
1.61197	0.646572	9.39605
1.8465	0.672774	13.8138
1.8845	0.632845	14.577
2.20605	0.630748	13.6057
1.59719	0.690056	6.17953
1.73585	0.650132	11.8201
1.6261	0.691428	6.51891
1.55432	0.682725	8.77443
1.68063	0.648021	12.5665
2.08422	0.662658	10.4214
2.04819	0.550299	2.1447
1.3902	0.566966	0.34204
1.48441	0.7532	1.31391
1.51774	0.705388	3.91159
2.29355	0.587676	6.59238
1.64796	0.546558	3.34272
1.3397	0.804329	0.39772
1.74535	0.700084	10.1217
2.04229	0.644469	11.7412
1.96153	0.675784	11.0989
1.25002	0.686365	0.520317
1.70243	0.565889	4.94965
2.41111	0.634579	3.8638
1.9724	0.615487	13.6253
1.49278	0.660517	3.39237
1.8898	0.581824	4.99985
2.03427	0.627656	15.8999
2.41661	0.628036	4.14525
1.63616	0.689666	6.64253
2.04619	0.668964	12.9616
1.98026	0.711645	3.57619
2.69512	0.612422	1.46318
1.77699	0.764718	0.904164
2.09059	0.6375	14.4992
1.86991	0.652404	15.5639
2.16815	0.584072	8.54724
1.57703	0.657566	4.49411
2.33513	0.666979	0.945717
1.59081	0.627586	7.54197
1.4676	0.673838	2.86059
2.28171	0.589638	6.40034
1.74398	0.573737	3.237
1.54589	0.668651	3.916
2.02712	0.662617	13.186
1.61185	0.727847	4.30849
2.93023	0.606545	0.313149
1.83454	0.598669	8.71768
1.59346	0.686411	5.8175
2.0691	0.626364	16.1141
1.8476	0.602611	10.3951
1.43161	0.611907	1.42091
1.93735	0.625525	17.3816
1.5872	0.578764	4.98988
1.57829	0.775097	1.51035
1.98548	0.591616	8.74123
1.80136	0.651338	13.4951
1.49055	0.654723	2.96842
1.87241	0.613745	10.2282
2.00175	0.565425	3.10036
1.93452	0.611746	12.3076
1.81279	0.6828	11.8064
1.79502	0.686832	10.0194
2.00766	0.684243	9.37449
1.55492	0.569668	2.41581
1.90741	0.622576	13.7145
1.77345	0.582826	4.99978
2.3528	0.5934	3.6409
2.45513	0.625498	3.87918
1.90803	0.61389	11.5643
2.27876	0.61056	6.87606
2.17165	0.57218	4.28782
2.53674	0.62722	3.89392
1.80247	0.728915	3.46968
1.83773	0.690738	11.5125
1.90019	0.698117	8.23929
2.17456	0.581991	6.76899
1.97376	0.632687	16.4741
1.65756	0.609896	7.70107
2.01904	0.63659	13.9184
2.30225	0.566278	2.54006
2.04106	0.649363	11.5513
1.8479	0.699358	8.66806
1.60695	0.58448	5.42714
2.20503	0.683078	2.42373
1.76352	0.598986	8.47791
2.15261	0.619317	15.0241
2.20136	0.57914	3.101
1.9541	0.7146	3.90253
1.94024	0.656708	13.7168
1.66345	0.615383	8.37721
1.85606	0.652667	16.2959
1.82778	0.701439	7.95537
2.33686	0.596813	4.25738
1.55808	0.727806	4.05808
2.1706	0.668805	4.38482
2.10188	0.626273	14.163
1.91318	0.688233	11.0903
1.76021	0.68712	10.9275
1.61631	0.655107	8.27235
2.41556	0.663143	1.70455
1.91925	0.677447	12.203
1.75019	0.656368	13.3035
1.8014	0.69835	8.303
1.56478	0.745393	1.78402
2.2977	0.629171	5.75146
1.76402	0.671623	14.5453
1.72766	0.643665	11.9887
2.5411	0.635987	3.84094
2.22905	0.726852	0.214109
1.45193	0.59519	1.58709
2.09225	0.645367	13.5612
1.96828	0.615255	13.6189
1.87468	0.609261	10.5815
1.5672	0.640449	8.18052
2.24467	0.597982	6.01512
1.7538	0.580015	3.95182
1.45408	0.675851	2.27132
1.99261	0.694784	6.96816
2.23036	0.626691	10.9531
2.02936	0.629743	15.4327
1.6243	0.666124	9.01183
1.7825	0.638917	12.7532
1.80931	0.684199	11.1898
2.39892	0.639882	3.64953
2.07679	0.600871	11.255
2.00578	0.689386	7.96622
1.94586	0.626048	18.3733
1.72104	0.604238	8.1485
1.77666	0.701835	9.15741
1.7225	0.527697	1.00401
1.69596	0.729791	3.44014
1.13646	0.771874	0.518733
1.88416	0.637077	16.291
1.60631	0.686186	5.65976
2.05809	0.628147	16.907
1.85713	0.576561	3.3065
2.01026	0.62595	13.7381
2.25066	0.60215	6.33508
2.52677	0.624864	3.71757
1.87607	0.683819	13.6282
2.10106	0.617713	13.7081
2.29011	0.577272	4.16118
1.56899	0.699341	5.57179
2.08576	0.619089	14.6406
1.82703	0.696468	9.26645
2.01352	0.60975	11.9289
1.92084	0.648797	15.8193
2.48407	0.619154	3.37838
2.20211	0.635569	10.6873
1.08931	0.648648	0.353196
1.78927	0.636268	13.0739
2.06895	0.638443	13.9246
2.43483	0.610155	3.52698
2.33912	0.62159	6.55108
1.8845	0.632235	14.3256
2.34945	0.578871	3.54141
2.16274	0.637984	11.1702
1.74502	0.612239	9.21627
2.34729	0.615886	5.00953
1.84332	0.644702	16.111
2.16783	0.621014	14.4681
1.75162	0.589398	7.50236
2.14994	0.62043	14.8548
2.00001	0.635374	13.4261
1.64705	0.699625	5.99076
2.11691	0.61325	13.679
1.83608	0.634818	12.0023
1.7521	0.603322	9.54022
1.89347	0.615479	10.977
1.09422	0.845084	0.865995
1.47592	0.602108	2.2769
1.9151	0.645805	17.3495
2.20359	0.605207	10.1824
1.84682	0.719607	3.87633
1.71252	0.550341	3.09692
1.88873	0.637385	16.8772
2.04552	0.577796	4.24262
1.88951	0.692847	10.5868
1.82655	0.631801	11.2495
2.24421	0.643882	7.09477
2.19513	0.595083	8.26898
2.27187	0.630725	7.34556
2.08931	0.636806	14.536
1.95074	0.683428	10.6376
2.11179	0.681733	4.68119
1.79604	0.669008	15.2139
1.95865	0.637224	17.2995
2.34199	0.623284	6.89843
2.06083	0.575465	4.74772
1.93624	0.572559	4.63854
1.75934	0.591698	7.88917
1.46119	0.755211	1.1207
1.90141	0.68305	12.8924
1.69595	0.715588	6.49101
1.88508	0.727681	3.63778
1.82205	0.647958	14.9989
2.03836	0.623337	16.1767
2.01151	0.59923	9.88907
1.45651	0.876415	0.371845
1.47684	0.608685	2.38325
1.74621	0.552503	4.1446
1.69602	0.596694	6.13731
[truncated: 3,206 more rows]
